# Supplementary material for: Multi-layered proteomics identifies insulin-induced upregulation of the EphA2 receptor via the ERK pathway which is dependent on low IGF1R level
Source: Sci Rep. 2024 Nov 21;14:28856. doi: 10.1038/s41598-024-77817-5 (PMC11582730; doi:10.1038/s41598-024-77817-5)
Supplement: Supplementary file 1 — Supplementary Material 1 [file 41598_2024_77817_MOESM1_ESM.xlsx]

## Sheet: Sensitive_interactome
																										0.1 nM insulin - ctrl. SENS			3 nM insulin - ctrl. SENS			100 nM insulin - ctrl. SENS
PG_ProteinDescriptions	PG_Genes	PG_UniProtIds	sens_ctrl_P37	sens_ctrl_P36	sens_ctrl_P42	sens_ctrl_P31	sens_ctrl_P25	sens_0.1nM_HI_P37	sens_0.1nM_HI_P36	sens_0.1nM_HI_P25	sens_0.1nM_HI_P42	sens_0.1nM_HI_P31	sens_3nM_HI_P36	sens_3nM_HI_P42	sens_3nM_HI_P31	sens_3nM_HI_P25	sens_100nM_HI_P36	sens_100nM_HI_P37	sens_100nM_HI_P42	sens_100nM_HI_P31	sens_100nM_HI_P25	CRAPome	DeepLoc			Significant	Difference	-LOG(P-value)	Significant	Difference	-LOG(P-value)	Significant	Difference	-LOG(P-value)
Glutamine amidotransferase-like class 1 domain-containing protein 3B, mitochondrial;Glutamine amidotransferase-like class 1 domain-containing protein 3A, mitochondrial	GATD3B	A0A0B4J2D5;P0DPI2	0	-0.0108838	0.0849681	-0.316979	0.32684	0.481752	-0.721753	-0.145694	0.146688	0.169728	0.0691876	-0.173367	-0.0472546	0.145694	0.0108838	-0.0682621	-0.0849681	0.0472546	-0.883473		Mitochondrion				-0.0306446	0.0475659		-0.0182241	0.0485783		-0.212502	0.489928
RNA-binding protein 47	RBM47	A0AV96	0	0.260302	-0.535745	-0.0481448	0.513857	-1.07349	-0.528579	-0.131545	0.0216641	-0.321335	0.0201912	-0.0216641	0.224758	0.116708	-0.0201912	0.169813	0.445144	0.0481448	-0.116708	9.5	Nucleus				-0.444712	0.906255		0.0469444	0.0835823		0.0671869	0.127351
Ubiquitin-like modifier-activating enzyme 6	UBA6	A0AVT1	0	-0.159228	0.0128622	-0.106469	0.0246167	0.233799	0.159228	0.388972	-0.0128622	-0.951189	0.182468	0.183054	0.106469	-0.0607867	-0.161666	-0.111399	-0.367252	0.195924	-0.0246167	1.7	Cytoplasm				0.00923309	0.0130874		0.148445	1.23959		-0.0481585	0.194347
Extended synaptotagmin-2	ESYT2	A0FGR8	0	0.00990772	-0.468497	0.000679493	0.373653	0.162039	0.209015	-0.998251	0.0133281	-0.0959897	-0.00990772	0.0317998	-0.000679493	-0.147744	-0.0436602	-0.477401	-0.0133281	0.120801	0.147744	2.5	Endoplasmic_reticulum				-0.125121	0.193212		-0.0147815	0.0329252		-0.0363174	0.0754775
Mediator of RNA polymerase II transcription subunit 19	MED19	A0JLT2	-0.459085	-0.437255	-0.169948	-0.230305	-0.137607	0	0.0843973	-0.980986	0.0751729	-0.0243297	-0.0843973	0.0910439	0.257585	0.137607	0.126999	0.282558	-0.0751729	0.0243297	0.46718	2.8	Nucleus				0.117691	0.222606		0.387299	2.24109		0.452019	2.31274
UHRF1-binding protein 1-like	UHRF1BP1L	A0JNW5	0.202861	1.3352	1.03153	0.657197	0.7759	0	0.149584	0.0222497	-0.0426755	-0.0163026	-0.149584	-0.333642	0.0163026	-0.840075	-0.257523	-0.193547	0.0426755	-0.0720782	-0.0222497	1.1	Cytoplasm			+	-0.777967	2.43031	+	-1.12729	2.38444	+	-0.901083	2.73723
Shootin-1	SHTN1	A0MZ66	-0.00929451	-0.0165081	0.0471134	-0.208528	-0.0501761	0.00846004	0.0165081	-0.299329	0.554477	0.000292301	-0.113726	-0.0471134	0.041307	0.0501761	0.0878181	0	-0.0954056	-0.000292301	0.108371	5.8	Cytoplasm				0.10356	0.305708		0.0301397	0.201147		0.067577	0.575232
Protein FAM170A	FAM170A	A1A519	-0.551981	-0.258595	-0.441588	-1.13474	-0.191604	0	-0.970264	0.191604	0.441588	-0.584016	1.07801	-1.91084	0.584016	-1.75878	0.258595	1.2446	1.45791	0.948232	1.28262		Nucleus				0.331483	0.502794		0.0138012	0.00656583	+	1.55409	3.37291
Myelin-associated neurite-outgrowth inhibitor	FAM168B	A1KXE4	-0.321691	-0.0887694	-0.279914	0.256924	0.15204	0	0.0195117	-0.236685	-0.0183563	-0.291039	-0.0195117	0.358235	0.0453815	-0.15204	0.33957	1.03622	0.0183563	-0.0453815	1.00572	1	Extracellular				-0.0490316	0.142583		0.114299	0.300321		0.52718	1.11008
RNA-binding protein MEX3A;RNA-binding E3 ubiquitin-protein ligase MEX3C;RNA-binding protein MEX3B;RNA-binding protein MEX3D	MEX3A	A1L020;Q5U5Q3;Q6ZN04;Q86XN8	0.118731	0.114866	0.46089	0.172349	0.94499	0	-0.114866	-1.74127	-0.0855541	-0.0199165	0.133164	-0.379535	-0.480563	-0.261322	-0.163523	-0.220595	0.0855541	0.0199165	0.261322		Cytoplasm				-0.754687	1.10817		-0.609429	1.59341		-0.36583	1.10628
Acetolactate synthase-like protein	ILVBL	A1L0T0	0	0.0565081	0.0430307	0.0822439	0.158678	-0.118364	-0.0521975	-0.990218	-0.0461016	-0.0434122	-0.161681	0.126998	-0.0839357	-0.124704	0.0521975	0.031641	-0.0430307	0.0434122	0.124704	1.7	Lysosome/Vacuole				-0.318151	0.892758		-0.128923	1.07512		-0.0263073	0.298781
Uncharacterized protein C1orf226	C1orf226	A1L170	-0.187516	-0.0460873	-0.724608	-0.225167	-0.360112	0.168991	0.0460873	0.570179	-0.11936	-0.27212	0.128035	0.215756	0.225167	0.0807571	-0.131756	0	0.11936	0.285714	-0.0807571	2	Nucleus				0.387454	1.16311		0.471127	2.00383		0.347211	1.44844
NADH dehydrogenase [ubiquinone] 1 alpha subcomplex assembly factor 8	NDUFAF8	A1L188	-0.247993	0.339465	-0.152458	0.168157	-0.157592	0.543534	0.180947	-0.982241	0.259366	-1.23704	-0.24269	0.152458	-0.158964	0.344273	-0.180947	0	-0.337165	0.158964	0.157592		Mitochondrion				-0.237003	0.262193		0.0338535	0.0695191		-0.0302271	0.073772
FERM domain-containing protein 3	FRMD3	A2A2Y4	0.364488	0.0428743	0.300606	0.0651135	-0.548116	-0.447239	-0.0428743	-0.225896	-0.20563	0.110766	0.348369	0.20563	-0.0651135	0.225896	-0.810735	0	-0.509705	-0.239718	0.690413		Endoplasmic_reticulum				-0.207168	0.524502		0.133702	0.28275		-0.218942	0.311044
Protein tyrosine phosphatase domain-containing protein 1	PTPDC1	A2A3K4	0	0.146188	0.321263	-0.0911217	0.405792	-1.7311	-0.948209	-1.69314	-0.321263	0.0911217	0.0286856	-0.349717	-0.116024	-0.246002	-0.0286856	0.383686	0.599872	0.315374	0.246002		Cytoplasm				-1.07694	1.68257		-0.327189	1.42038		0.146825	0.495087
Neuroblastoma-amplified sequence	NBAS	A2RRP1	0	0.346474	-0.0565991	0.1129	0.0293689	0.00664997	-0.119772	-0.867022	0.0565991	-0.0140285	-0.0842443	0.14089	-0.155684	0.0275121	0.0842443	-0.0689783	-0.254029	0.0140285	-0.0275121	1.4	Cytoplasm				-0.273944	0.74622		-0.10431	0.48993		-0.136878	0.771516
Probable threonine--tRNA ligase 2, cytoplasmic	TARSL2	A2RTX5	0	-0.0728812	-0.0312591	-0.320862	-0.680063	0.297432	0.0728812	-0.543549	0.0312591	0.24067	-0.516449	-0.0954585	0.0870123	0.543549	0.331224	-0.196982	0.327157	-0.0870123	0.649199	1.5	Cytoplasm				0.240752	0.592188		0.225676	0.419165		0.42573	1.17865
von Willebrand factor A domain-containing protein 8	VWA8	A3KMH1	0	0.181614	0.0860095	0.151979	0.219366	-0.0310822	-0.0267048	-0.514183	-0.122601	0.0173578	0.0267048	0.123738	-0.0224333	0.0788226	-0.0600843	0.0120268	-0.0860095	-0.0173578	-0.0788226	1.1	Mitochondrion				-0.263236	1.44063		-0.0760857	0.729355		-0.173843	2.42843
Protein strawberry notch homolog 1	SBNO1	A3KN83	-0.292761	-0.400118	-0.34435	-0.263697	-0.186705	0.0198116	0.0770512	-0.621212	0.198338	0.263697	0.196953	0.377481	-0.446931	0.186705	-0.0770512	0	-0.198338	0.346959	0.287751	3.7	Nucleus				0.285063	0.931852		0.376078	1.2571		0.36939	1.97191
PRAME family member 22;PRAME family member 19;PRAME family member 18	PRAMEF22	A3QJZ6;Q5SWL8;Q5VWM3	-0.175348	0.0226135	-0.075943	0.102757	0.646359	0.154124	-0.0226135	-0.000545979	0.075943	-1.90653	0.0299397	-0.129385	0.0165281	0.000545979	-0.209756	0	0.34211	-0.0165281	-2.33458		Cytoplasm				-0.444012	0.495675		-0.124681	0.321964		-0.547838	0.51311
Cadherin-like and PC-esterase domain-containing protein 1	CPED1	A4D0V7	-0.244298	-0.823174	0.00830221	-0.182307	0.462631	0	0.265936	-0.995912	0.521066	0.21884	0.017405	-0.749984	-0.0310578	-0.242693	-0.017405	0.468234	-0.00830221	0.0310578	0.242693		Golgi_apparatus				0.157755	0.186865		-0.0958134	0.128674		0.299025	0.64556
GTP-binding protein 10	GTPBP10	A4D1E9	-0.396314	0.101794	0.752529	0.627718	0.232447	0	-0.41123	-0.00792122	-0.917307	-0.220828	0.385849	-0.752529	-2.24533	-0.470228	-0.101794	0.243759	1.03413	0.220828	0.00792122	1.1	Nucleus				-0.575092	1.20683		-1.0342	1.02673		0.0173336	0.0208892
Leucine-rich repeat and death domain-containing protein 1	LRRD1	A4D1F6	0.4049	0.077661	-0.0255928	0.25848	-0.454867	0	0.0123487	-2.7031	0.0255928	-0.145677	-0.181333	0.369931	-0.586854	0.454867	-0.0123487	-0.830511	-0.0553236	0.145677	0.462272		Cytoplasm				-0.614283	0.5211		-0.0379632	0.0491795		-0.110163	0.166331
WD repeat-containing protein 91	WDR91	A4D1P6	0	-0.0596905	-0.221019	-0.634869	0.884282	0.20868	0.112338	-1.04667	0.029088	-0.0317693	-0.593446	-0.029088	0.384751	0.000332355	0.0596905	-0.0579653	0.278604	0.0317693	-0.000332355	0	Cytoplasm				-0.139407	0.160628		-0.0531033	0.056616		0.0686125	0.0996852
Vacuolar protein sorting-associated protein 37C	VPS37C	A5D8V6	0	-0.106574	-0.243984	0.540709	-0.0130877	-0.135542	0.106574	-0.575044	0.368223	-0.307311	-0.109468	0.243984	-0.18469	0.0130877	0.29878	0.36755	-0.459724	0.18469	0.215002	1.5	Cytoplasm				-0.144033	0.289287		-0.0446846	0.0952848		0.0858469	0.168119
CCR4-NOT transcription complex subunit 1	CNOT1	A5YKK6	0	0.138319	-0.165425	-0.104022	0.339579	-0.0734863	-0.120356	-0.188387	0.0475979	-0.0504942	0.0699701	0.25536	0.0504942	0.0844526	-0.0699701	0.0142326	-0.0475979	0.183289	-0.0844526	3.6	Nucleus				-0.118715	0.579992		0.0733791	0.276727		-0.04259	0.161149
Uncharacterized protein C2orf72	C2orf72	A6NCS6	-0.220247	0.0261307	0.11407	-0.00661039	-0.0244093	0.231522	-0.000246048	-0.51398	-0.11407	0.00661039	0.000246048	0.13628	-0.382703	0.105186	-0.0780258	0	-0.205771	0.0103135	0.0244093	0	Cytoplasm				-0.0558197	0.162023		-0.0130349	0.0372015		-0.0276016	0.153438
Olfactory receptor 6C74	OR6C74	A6NCV1	0.810567	0.187308	-0.120728	-0.705072	-1.86756	0	-0.187308	0.58293	-0.0576706	-0.147907	1.62437	0.0576706	0.335858	-0.58293	-0.528173	-0.983523	0.104585	0.147907	0.633479	0	Cell_membrane				0.377105	0.346777		0.69784	0.491042		0.213951	0.155184
Protein FAM83G	FAM83G	A6ND36	0	0.299591	0.0600815	-0.0448909	1.01029	0.117143	-0.534596	-0.742997	-0.0600815	0.0448909	0.142986	-1.26931	0.195242	-0.293386	-0.142986	-0.211056	0.130898	-0.626742	0.293386	0	Cytoplasm				-0.500143	1.04587		-0.57113	0.774683		-0.376314	0.762489
Glycerol-3-phosphate phosphatase	PGP	A6NDG6	0.101843	0.240623	-0.0299568	-0.55985	0.165335	-0.0368557	-0.0212116	-0.321719	0.0488968	-0.0110474	0.0212116	0.0299568	0.0110474	-0.137585	-0.202375	0	-0.0691013	0.111819	0.137585	1.3	Cytoplasm				-0.0519863	0.125477		-0.00244112	0.00495164		0.0119865	0.0266063
UPF0600 protein C5orf51	C5orf51	A6NDU8	0.61044	-0.128912	-0.350164	0.904941	-0.607914	0	0.128912	0.288989	0.167924	0.0378032	-0.184393	0.411625	-0.35058	-0.288989	0.392404	-0.794232	-0.167924	-0.0378032	0.69105	1.1	Cytoplasm				0.0390474	0.0470949		-0.188762	0.209355		-0.0689795	0.0644806
Zinc finger protein 316	ZNF316	A6NFI3	0.128262	-0.20376	0.598977	0.0720506	-0.0417862	-0.188482	0.029819	-0.132282	-0.0226765	-0.175595	-0.029819	0.0226765	-0.0336022	0.0417862	0.172029	0	-0.339321	0.0336022	0.5668	1	Nucleus				-0.208592	0.748767		-0.110488	0.305361		-0.0241266	0.042638
Olfactory receptor 2T8;Olfactory receptor 2T33	OR2T8	A6NH00;Q8NG76	0.5474	-0.904755	-0.330389	0.0331182	-0.361981	-1.38335	-0.861686	-1.72644	0.00153017	0.3565	0.861686	0.535431	-1.2242	0.361981	1.2614	0	-0.00153017	-0.0331182	0.70768		Cell_membrane				-0.519368	0.529524		0.337046	0.289057		0.590207	0.874761
Tubulin alpha chain-like 3	TUBAL3	A6NHL2	0	-0.217207	-0.00642204	0.0844679	-0.303694	-0.293873	-0.0642395	-0.70472	0.00642204	0.212211	0.0642395	0.142569	-0.0844679	0.303694	0.142469	0.285395	-0.324629	-0.0865564	0.346222	4.6	Cytoplasm				-0.0802689	0.184018		0.195079	0.930186		0.161151	0.52871
Structural maintenance of chromosomes flexible hinge domain-containing protein 1	SMCHD1	A6NHR9	-0.151929	0.0834565	0.12996	0.218991	0.148746	0.241824	0.0655904	-0.669883	-0.0895333	0.0159492	-0.0655904	0.0298591	-0.0159492	0.0984015	-0.124203	0	-0.0298591	-0.0886974	-0.0984015	6	Cytoplasm				-0.173055	0.478764		-0.0741647	0.427549		-0.154077	1.28827
Protein unc-119 homolog B	UNC119B	A6NIH7	-0.0785017	0.00550556	-0.122963	-0.178023	1.40245	0	-0.0644608	-0.156684	-0.0769539	0.178023	0.248536	0.0769539	0.414449	0.147603	-0.00550556	2.017	1.75801	-0.267074	-0.147603	1	Nucleus				-0.229709	0.324008		0.0161912	0.0158854		0.465271	0.348483
Ras-related protein Rap-1b-like protein	RAP1BL	A6NIZ1	0.0280876	0.152563	0.161932	0.0268602	-0.57035	0	0.567775	1.18907	-0.161932	-0.598439	-0.330356	0.437894	0.373453	0.216179	-0.152563	-0.547137	-0.211632	-0.0268602	-0.216179		Cell_membrane				0.239476	0.301691		0.214474	0.448178		-0.190693	0.569511
Probable methyltransferase-like protein 15	METTL15	A6NJ78	-0.324443	0.311663	-0.744971	0.289001	0.487969	0	-0.311663	-0.0280557	0.439099	-0.129585	-0.738624	-0.0172668	-0.014133	-0.561792	0.884977	0.269625	0.0172668	0.014133	0.0280557	0	Mitochondrion				-0.00988483	0.0127942		-0.336798	0.503602		0.238968	0.368165
Coiled-coil domain-containing protein 85C	CCDC85C	A6NKD9	0	0.0843515	-0.14281	0.140082	-1.04031	-0.0153065	-0.0843515	-0.0151262	0.0490332	-0.140082	-0.207152	0.0983553	-1.11982	0.0151262	0.0921507	0.79183	-0.0490332	0.72858	0.0353985	2.4	Cytoplasm				0.15057	0.290074		-0.111635	0.12047		0.511522	0.964442
SAC3 domain-containing protein 1	SAC3D1	A6NKF1	-0.0703239	0.00984001	-0.0870857	0.220082	0.432571	0	-0.0943499	-0.764901	0.0870857	0.0674601	-0.00984001	0.203431	-0.218277	0.0905399	0.0225887	0.724637	-0.745404	-0.0674601	-0.0905399	1	Nucleus				-0.241958	0.632288		-0.0845533	0.253682		-0.132253	0.210317
RanBP2-like and GRIP domain-containing protein 3	RGPD3	A6NKT7	0	-0.151948	-0.208429	0.0327368	0.70025	0.243271	0.0796208	-0.707947	-0.00805807	0.0259361	-0.0796208	0.230088	-0.0259361	0.102745	0.205367	-0.154169	0.00805807	-0.112792	-0.102745	19.3	Cytoplasm				-0.147957	0.267294		-0.0177029	0.0315228		-0.105778	0.249535
Zinc finger protein 726	ZNF726	A6NNF4	0	1.75383	-2.3896	-2.16995	-0.159758	-9.94828	-1.36422	-0.574852	-0.284501	-1.23749	-0.700721	0.284501	2.20385	0.159758	0.700721	0.952386	0.485531	1.23749	1.37671		Nucleus				-2.08877	0.491144		1.07994	0.486743		1.54366	1.07266
Retrotransposon Gag-like protein 8B	RTL8C	A6ZKI3	-0.218525	0.100912	0.0257645	0.360578	0.105065	0	0.470043	-0.190915	0.0893993	0.00914431	-0.100912	-0.0257645	-0.00914431	0.225296	-0.245313	0.304787	-0.182291	-0.196297	-0.105065	1	Nucleus				0.000775528	0.00182615		-0.0523898	0.167211		-0.159595	0.560104
Zinc finger SWIM domain-containing protein 8	ZSWIM8	A7E2V4	-0.232616	-0.408178	-0.344141	0.387073	0.192909	0	0.146242	-0.192909	0.241833	-0.387073	0.0767169	0.403561	-0.635586	-0.306015	-0.0767169	0.329014	-0.241833	0.54154	0.197151	1.3	Cytoplasm				0.0426092	0.0800438		-0.0343403	0.0451916		0.230821	0.516166
Myosin-7B	MYH7B	A7E2Y1	0.429007	0.113487	-0.583651	0.033669	-0.0908871	0	0.358148	0.500389	0.0690694	-0.439645	-0.113487	0.00671721	0.322858	-0.0502987	-0.1506	-0.027607	-0.00671721	-0.033669	0.0502987	1.4	Cytoplasm				0.117267	0.203085		0.0611227	0.110741		-0.0139837	0.0288058
Nuclear envelope pore membrane protein POM 121C	POM121C	A8CG34	-0.0417871	-0.507276	-1.30903	-1.04267	0.328125	0.697781	0.132341	0.0488677	0.0861778	0.937468	-0.132341	-0.0861778	-0.797109	-0.0488677	0.939078	0	0.566974	0.797109	-0.18273	1.9	Cell_membrane				0.895055	1.44947		0.248404	0.273977		0.938614	1.43325
WASH complex subunit 1;Putative WAS protein family homolog 3;WAS protein family homolog 2	WASHC1	A8K0Z3;C4AMC7;Q6VEQ5	0	0.191848	0.0959048	-0.0533824	-0.0729237	0.23819	-0.0125422	0.0729237	-0.0306878	0.0533824	-0.0758166	-0.453026	0.332016	0.362475	0.0125422	-0.613286	0.0306878	-0.245427	-0.636309	1	Nucleus				0.0319637	0.184413		0.00912282	0.0174438		-0.322648	1.1651
Alpha-2-macroglobulin-like protein 1	A2ML1	A8K2U0	0	-1.03088	0.422602	-0.513361	-0.0633607	-0.434216	0.711769	2.06677	-0.257034	0.650466	-0.711769	-0.0354424	0.513361	-0.91269	1.06327	0.193526	0.0354424	-2.36212	0.0633607	4.8	Extracellular				0.78455	0.790717		-0.0496348	0.0433434		0.0356972	0.0196525
Protein FAM171A2	FAM171A2	A8MVW0	0	-5.1471	0.325101	-0.464461	-1.00405	-6.35449	-0.511406	1.00405	-0.351751	0.0687227	0.511406	-0.325101	-0.0687227	2.72032	1.17674	0.0629787	5.69607	0.406308	-4.51173	0	Cell_membrane				0.0291285	0.00598756		1.96758	0.770977		1.82418	0.435845
Putative small nuclear ribonucleoprotein G-like protein 15;Small nuclear ribonucleoprotein G	SNRPGP15	A8MWD9;P62308	-0.550005	-0.244454	0.062562	-0.246346	-0.465481	0.10203	-0.0102377	-0.421488	0.467841	0.104836	0.0102377	-0.062562	0.325476	0.72019	0.257567	0	-0.23305	-0.104836	0.421488	1.8	Cytoplasm				0.337341	1.02458		0.53708	1.52331		0.356979	1.24926
Putative UDP-GlcNAc:betaGal beta-1,3-N-acetylglucosaminyltransferase LOC100288842	B3GALT9	A8MXE2	-0.0832882	0.32035	0.0198059	0.206457	-0.0517683	2.62604	0.101279	0.0517683	-0.39019	0.5401	-0.237838	0.0536556	-0.206457	-0.370578	-0.101279	0	-0.0198059	-2.46301	1.02589		Golgi_apparatus				0.503487	0.425339		-0.272616	1.26862		-0.393952	0.286269
Nucleoside diphosphate-linked moiety X motif 19	NUDT19	A8MXV4	-0.389127	-0.369167	0.209348	-0.00164986	-0.00750017	0	-0.0249395	-1.37489	-0.0788922	-0.166448	0.0249395	0.0788922	0.00164986	0.00750017	0.302984	0.633077	-0.939857	0.196602	0.184642	2.2	Peroxisome				-0.217415	0.326833		0.139865	0.486581		0.187109	0.269432
Importin subunit alpha-8	KPNA7	A9QM74	0	0.0878296	0.703559	-0.0654864	0.230119	-0.400526	-0.415694	0.289737	-0.238707	0.0654864	-0.0878296	-0.103535	-0.371015	-0.230119	0.329259	0.20438	0.103535	0.997932	-0.949743	1	Nucleus				-0.331145	0.895188		-0.389329	1.28778		-0.0541317	0.0563924
Small integral membrane protein 1	SMIM1	B2RUZ4	0.510993	-0.00873041	0.584306	0.306817	0.0410023	0	0.563	-2.00781	-0.619264	-1.95374	-0.473038	0.203582	-0.306817	0.32309	0.00873041	-0.0732193	-0.203582	0.370864	-0.0410023		Endoplasmic_reticulum				-1.09044	1.13414		-0.350173	0.820624		-0.27452	0.951395
Kinesin-like protein KIF28P	KIF28P	B7ZC32	-0.585139	0.0236359	-0.0689878	-0.00353336	-0.0865245	0.0326166	0.140442	0.0865245	0.245583	0.22389	-0.0236359	0.0689878	0.00353336	0.466547	-0.202779	0	-0.358725	-1.07906	-0.0909038		Cytoplasm				0.289921	1.38774		0.272968	0.867291		-0.202184	0.407828
UBAP1-MVB12-associated (UMA)-domain containing protein 1	UMAD1	C9J7I0	0.155796	-0.286892	0.0298057	-0.0332665	0.266473	-0.0517406	0.0242419	-0.266473	0.143525	1.01984	0.199232	-0.204644	-0.068316	0.301213	-0.0242419	0	-0.0298057	0.0332665	-0.297583		Nucleus				0.147496	0.253967		0.030488	0.0744204		-0.090056	0.355421
Mapk-regulated corepressor-interacting protein 1	MCRIP1	C9JLW8	-2.32933	-1.2087	0.655138	-0.336227	-0.194679	0.407506	-1.21151	0.194679	-0.252433	-3.52777	1.2087	0.252433	0.336227	-0.484064	1.97307	0	-1.81618	1.28304	1.92379		Cytoplasm				-0.195145	0.0809608		1.01108	0.785402		1.3555	0.79282
Zinc finger protein 878	ZNF878	C9JN71	0	-0.604102	-2.27242	-0.433851	-0.999835	-0.0636454	-0.736531	4.21993	0.947351	7.11809	0.604102	-0.395832	-0.337868	-0.214001	0.996389	7.09221	0.395832	0.337868	0.214001	1	Nucleus				3.15908	1.14193		0.776142	0.814503		2.6693	1.04673
Nascent polypeptide-associated complex subunit alpha, muscle-specific form	NACA	E9PAV3	-0.868675	-0.523041	-0.231807	-0.52067	0.55112	0.0807524	0.390585	-1.05909	1.15802	0.52067	0.184996	-0.646483	1.04465	-0.164898	-0.184996	0	0.231807	-1.63969	0.164898	3.2	Cytoplasm				0.536802	0.596309		0.42318	0.466538		0.0330175	0.0271415
Uncharacterized protein C11orf98	C11orf98	E9PRG8	0	-0.127224	0.379815	-0.0223227	0.865067	-1.00328	0.127224	-0.212995	-0.483684	0.0223227	1.10914	-0.379815	0.0807009	-0.100331	-0.229747	0.997741	0.448297	-0.774468	0.100331	2.3	Cytoplasm				-0.529149	1.05241		-0.0416442	0.041287		-0.110637	0.118652
Small ubiquitin-related modifier 5;Small ubiquitin-related modifier 1	SUMO1P1	G2XKQ0;P63165	0.0166569	-0.10226	-0.248308	0.310105	-0.267305	0	0.10226	0.267305	-0.0490589	-0.497604	0.115286	0.0490589	-0.302913	2.16029	-0.23692	-0.154824	0.0589275	0.302913	-0.605939		Nucleus				0.0228025	0.0487079		0.563654	0.520454		-0.0689465	0.14321
ASNSD1 upstream open reading frame protein	ASDURF	L0R819	0	0.0292068	-0.00041008	-0.129687	0.226137	0.396892	0.502745	-0.750741	0.570598	-0.0539169	-0.0292068	0.00041008	0.0539169	-0.226137	-0.122318	-0.197362	-0.0244818	0.140136	0.323675						0.108066	0.1672		-0.0753033	0.396619		-0.00111942	0.00343354
Alkyldihydroxyacetonephosphate synthase, peroxisomal	AGPS	O00116	-0.0837126	0.101111	-0.0144424	-0.0577521	0.370255	0	-0.243735	-0.0484419	0.0144424	-0.140467	0.0120687	0.163532	0.0577521	-0.0184984	-0.0120687	0.196246	-0.0760803	0.223194	0.0184984	5.7	Plastid				-0.146732	0.781777		-0.00937808	0.0323401		0.00686607	0.0231985
Kinesin-like protein KIF2A	KIF2A	O00139	0.480608	0.277152	0.199604	0.0679765	-0.19636	0	-0.103887	-0.252424	-0.0174856	-0.229144	0.103887	0.0174856	-0.0458894	0.19636	-0.197093	-0.0765839	-0.0945873	0.0458894	0.327187	1.8	Cytoplasm				-0.286384	1.30224		-0.0978351	0.305874		-0.164833	0.543297
ATP-dependent RNA helicase DDX39A	DDX39A	O00148	0	-0.132855	-0.155847	0.202125	0.280212	-0.0658951	-0.0404787	-0.638651	-0.0376463	-0.0263891	0.0972185	0.0376463	-0.237576	0.11355	0.0404787	0.050066	0.0725641	0.0263891	-0.11355	7.6	Nucleus				-0.200539	0.67201		-0.0360174	0.109284		-0.0235374	0.0925742
PDZ and LIM domain protein 1	PDLIM1	O00151	-0.103855	0.071619	-0.0381184	0.240906	-0.0199366	0	0.130252	-0.0567598	-0.0640993	-0.105276	-0.222335	0.0865383	-0.00463963	0.0199366	-0.071619	0.045619	0.0381184	0.00463963	0.401123	6.6	Cytoplasm				-0.0492996	0.288129		-0.0602479	0.281465		0.0534533	0.212801
Cytosolic acyl coenzyme A thioester hydrolase	ACOT7	O00154	0.228451	0.297572	-0.0177984	0.205134	0.449978	0	0.0337248	-0.216517	0.196158	0.0433664	-0.0337248	-0.0376101	-0.0433664	-0.164122	-0.0959806	-0.0554733	0.0177984	-0.163077	0.164122	4.1	Mitochondrion				-0.221321	1.2282		-0.302373	1.91068		-0.25919	1.60155
Unconventional myosin-Ic	MYO1C	O00159	0	0.298938	0.147361	-0.0271044	0.103969	-0.181803	-0.531472	-0.166839	-0.120293	0.0271044	0.1671	0.0477476	-0.175508	0.501602	-0.1671	0.640335	-0.0477476	0.0763636	-0.103969	10.9	Cytoplasm				-0.299293	1.60073		0.0306028	0.0789074		-0.0250563	0.0569159
Synaptosomal-associated protein 23	SNAP23	O00161	0.685115	0.324035	-0.209363	-0.0444345	-0.468808	-0.221288	0.0257568	-0.670458	0.490139	-0.137292	-0.294706	-0.664454	0.0444345	0.468808	-0.0257568	0	0.209363	0.154201	0.590781	2.7	Cell_membrane				-0.159937	0.2374		-0.168788	0.217223		0.128409	0.22644
HCLS1-associated protein X-1	HAX1	O00165	-0.166314	-0.494821	0.0486727	-0.0288739	-0.12663	0.126074	0.4497	-0.567945	-0.00431728	-0.113024	0.0921011	0.00431728	0.0288739	0.12663	-0.0921011	0	-0.0224514	0.173244	0.200402	1.4	Cytoplasm				0.131691	0.293556		0.216574	1.06431		0.205412	1.01165
Phospholemman	FXYD1	O00168	0	-0.298755	0.0505061	1.47324	0.692925	1.69643	0.658143	0.453445	0.386716	-0.0423336	0.298755	-0.0505061	-0.17772	-0.722292	-0.567088	-1.56205	-1.73928	0.0423336	-0.453445		Cell_membrane				0.246897	0.235762		-0.546524	0.660089		-1.23949	1.5415
AH receptor-interacting protein	AIP	O00170	0	-0.231842	0.0163493	0.00206518	-0.36846	-0.0834885	0.180029	0.199675	-0.0652585	0.213196	0.117455	-0.0163493	-0.00206518	0.00812054	-0.117455	0.600283	0.0233207	-0.381085	-0.00812054	1.6	Cytoplasm				0.205208	1.09086		0.143168	0.780088		0.139766	0.340202
GTP-binding protein 1	GTPBP1	O00178	0.197364	-0.0680275	0.0841746	0.307194	-0.0768151	-0.147248	0.0931616	-0.27333	-0.0841746	-0.0500441	0.0539265	-0.137512	-0.0450459	0.0967402	-0.0539265	0	0.211827	0.0450459	0.0768151	1.5	Cytoplasm				-0.181105	1.02059		-0.0967506	0.457357		-0.0328257	0.145125
Syntaxin-binding protein 3	STXBP3	O00186	-0.0602512	0.0626979	0.0174952	0.201732	-0.004179	0.047658	-0.045754	-0.551803	-0.0174952	-0.0632496	0.045754	0.254379	-0.0677605	0.004179	-0.101059	0	-0.0417786	0.0632496	0.0335751	1.3	Cytoplasm				-0.169628	0.734224		0.015639	0.0714588		-0.0527016	0.458985
AP-4 complex subunit mu-1	AP4M1	O00189	0	-0.238926	-0.819192	0.265835	-0.23203	0.023407	0.238926	0.620389	0.134459	-0.614083	-0.736986	-0.134459	-0.265835	0.21616	0.353304	-1.01693	0.449658	0.431246	-0.21616		Cytoplasm				0.285482	0.495289		-0.0254171	0.032995		0.205087	0.254358
Armadillo repeat protein deleted in velo-cardio-facial syndrome	ARVCF	O00192	-0.107139	0.157438	-0.357513	-0.043541	0.324339	0	-0.0634155	-0.425742	0.161345	-0.395898	-0.0999413	0.114614	0.043541	-0.210168	0.0634155	0.653107	-0.114614	0.0562553	0.210168	2.7	Cytoplasm				-0.139459	0.378457		-0.0327055	0.0809911		0.17895	0.473687
Small acidic protein	SMAP	O00193	-0.262724	-0.642282	-0.588681	-0.752568	-0.0197859	0.354044	0.0634851	-0.360946	0.384141	0.0745173	-0.0634851	0.0430593	0.223655	0.0197859	0.0890856	0	-0.0430593	-0.0745173	0.202861	2.7	Nucleus				0.556256	1.71231		0.508962	1.77869		0.488082	2.01266
AP-3 complex subunit beta-1	AP3B1	O00203	-0.337231	-0.200733	-0.128654	0.133943	0.0776834	0	0.0709019	-0.595757	0.128654	-0.133943	0.264132	0.20879	-0.518973	0.0274649	-0.0709019	0.457489	-0.162771	0.430945	-0.0274649	3.3	Nucleus				-0.0150303	0.0334048		0.0863517	0.183051		0.216458	0.680043
Galectin-8	LGALS8	O00214	1.79086	0.98357	1.63418	1.11916	0.38129	-0.559396	-1.69897	0.739558	-1.31041	-0.177705	0.0553269	-0.221684	-1.82852	-0.950768	-0.0553269	0	0.221684	0.177705	-0.38129	3.5	Cytoplasm			+	-1.7832	2.14694	+	-1.91822	2.34471	+	-1.18926	2.61707
NADH dehydrogenase [ubiquinone] iron-sulfur protein 8, mitochondrial	NDUFS8	O00217	-0.154602	-0.0133429	0.0360336	-0.0983534	-0.0378876	0.138088	0.0133429	0.0514297	-0.0572491	0.136325	-0.158711	0.0188046	0.0983534	0.0378876	0.172788	0	-0.0188046	-0.165236	-0.179873	1.7	Mitochondrion				0.110018	1.23001		0.052714	0.377331		0.0154053	0.0774348
Tumor necrosis factor receptor superfamily member 10A	TNFRSF10A	O00220	0	0.518546	0.623094	-0.401807	-1.09414	0.0243244	-0.518546	0.23967	0.0366373	-0.510558	0.684584	-0.0366373	0.401807	0.44816	-0.631314	-0.715988	-0.123188	0.614329	-0.23967	1	Cell_membrane				-0.0748333	0.0773736		0.44534	0.551143		-0.148305	0.144662
26S proteasome non-ATPase regulatory subunit 11	PSMD11	O00231	0	0.538305	-0.108354	0.0713429	0.261518	0.139894	-0.0783782	-0.323183	0.328217	-0.203855	0.0498528	0.108354	-0.0648217	-0.0397296	-0.0498528	-0.440457	-0.239425	0.0648217	0.0397296	6	Cytoplasm				-0.180024	0.518926		-0.139149	0.478254		-0.277599	1.00797
26S proteasome non-ATPase regulatory subunit 12	PSMD12	O00232	-0.145082	0.378334	-0.0416245	0.0173631	0.0333438	0	-0.358868	-0.275126	0.248254	0.0676293	0.0757513	0.0416245	-0.0929866	0.0874581	-0.0757513	0.00349617	-0.158484	-0.0173631	-0.0333438	3.6	Cytoplasm				-0.112089	0.34281		-0.0205051	0.0692026		-0.104756	0.53551
26S proteasome non-ATPase regulatory subunit 9	PSMD9	O00233	0.0248756	0.325281	-0.118957	0.144392	-0.050879	-0.0507812	-0.0120187	-0.353526	0.0661354	-0.320238	0.0120187	0.0555735	0.0229659	0.225872	-0.137837	0	-0.0555735	-0.0229659	0.050879	1.8	Cytoplasm				-0.199028	0.907752		0.0141648	0.0504461		-0.0980421	0.554152
Copper transport protein ATOX1	ATOX1	O00244	0.278416	-1.36426	1.76221	-0.137342	-0.00125837	0	1.36426	1.318	-0.651882	0.137342	2.69233	0.651882	0.886252	0.00125837	-10.7839	-2.33575	-7.21992	-2.40044	-3.03007	1.1	Cytoplasm				0.325991	0.205878		0.950378	0.599714	+	-5.26158	1.77609
E3 SUMO-protein ligase CBX4	CBX4	O00257	0	0.0259247	-0.552638	0.0150437	0.00429392	0.149981	0.504823	-0.195978	-0.00415087	-0.357213	-0.0259247	0.00415087	-0.014277	-0.00429392	-0.0600548	-0.30847	0.0047307	0.014277	0.465285	1.2	Nucleus				0.120967	0.271691		0.0913889	0.302123		0.124629	0.318234
Membrane-associated progesterone receptor component 1	PGRMC1	O00264	0.0690117	1.13653	0.444239	-0.0253048	0.0721512	-0.153236	0.264696	0.537728	-0.21348	0.0253048	-0.346281	-0.484205	0.528638	-0.0721512	-0.264696	0	0.21348	-0.494275	-0.447755	2.9	Endoplasmic_reticulum				-0.247123	0.440585		-0.432825	0.678283		-0.537974	1.17552
Transcription elongation factor SPT5	SUPT5H	O00267	0	-0.554322	-0.54775	-0.365089	-0.133503	0.658585	0.00586796	-1.59477	0.171528	0.00377464	0.126447	0.057148	-0.00377464	0.133503	-0.00586796	-0.0925541	-0.057148	0.289061	0.404821	3.3	Nucleus				0.16913	0.167061		0.398464	1.75578		0.427795	1.67496
Transcription initiation factor TFIID subunit 4	TAF4	O00268	-0.116504	-0.018836	-0.680904	-0.667153	0.401981	0	-0.719871	-0.79464	0.0865374	-0.124739	0.018836	0.130405	0.705425	0.112463	0.134281	0.0187883	-0.0865374	0.124739	-0.112463	5.4	Nucleus				-0.0942593	0.129065		0.458066	0.869439		0.232045	0.513357
DNA fragmentation factor subunit alpha	DFFA	O00273	0	-0.000567436	0.236568	0.249714	0.772823	0.0262594	-0.0707064	-1.12217	-0.137123	-0.889628	0.000567436	0.0976148	0.120044	0.239125	0.0246563	-1.0443	-0.0976148	-0.120044	-0.239125	2	Nucleus				-0.69038	1.43995		-0.13737	0.361799		-0.546994	1.29426
Regulatory factor X-associated protein	RFXAP	O00287	0	0.160689	-0.0951219	-0.224729	-0.190173	1.12609	0.357242	0.52725	-0.038692	0.640996	-0.160689	0.539447	0.224729	0.190173	-1.28105	-0.2706	0.038692	-1.06992	-2.08098		Nucleus				0.592444	1.72121		0.268282	0.94375		-0.862904	1.26406
Chloride intracellular channel protein 1	CLIC1	O00299	0	-0.00173569	-0.0412226	-0.00469875	0.0412264	0.0919647	0.00173569	-0.933183	0.0412226	-0.0330706	0.0961609	0.115918	0.00469875	-0.0311251	-0.0382538	-0.0866756	-0.133803	0.0730124	0.0311251	3.3	Cytoplasm				-0.16498	0.378615		0.0476993	0.680189		-0.0296329	0.319898
Eukaryotic translation initiation factor 3 subunit F	EIF3F	O00303	-0.313272	0.0633836	-0.0109081	0.137032	-0.245861	0	-0.61463	-0.972497	0.0109081	-0.156371	0.024219	0.0138664	-0.047657	0.285423	-0.024219	0.159431	-0.0453234	0.047657	0.245861	4.3	Nucleus				-0.272593	0.628583		0.142888	0.571389		0.150606	0.733034
NEDD4-like E3 ubiquitin-protein ligase WWP2	WWP2	O00308	-0.201788	-0.084177	0.228096	0.258286	0.407993	0	0.084177	-0.229565	-0.0560637	-0.217732	-0.37504	0.0560637	-0.302513	-0.128001	0.218969	0.37359	-0.21551	0.217732	0.128001	3	Cytoplasm				-0.205519	0.822445		-0.309055	1.06953		0.0228745	0.0541081
Cell division cycle 7-related protein kinase	CDC7	O00311	-0.329979	0.656744	1.451	-0.0272098	0.507688	0.498124	-0.87187	-1.07937	0.586249	-0.0429759	-0.656744	-0.586249	0.268467	-0.235886	0.687369	0	-1.0735	0.0272098	0.235886		Cytoplasm				-0.633617	0.686242		-0.754251	1.01116		-0.476256	0.534871
Pyruvate dehydrogenase protein X component, mitochondrial	PDHX	O00330	0.202194	0.222322	0.0517402	0.0310683	0.211908	-0.0238028	-0.0661616	-0.203723	0.0970683	-0.0310683	0.0661616	-0.188928	0.138134	0.0246725	-0.121912	0	-0.0517402	-0.0331531	-0.0246725	2.4	Mitochondrion				-0.189384	1.74131		-0.133837	0.885722		-0.190142	2.43795
Dynactin subunit 6	DCTN6	O00399	0	0.271323	0.195942	0.202288	-0.13433	0.186458	0.202944	0.343699	0.440576	-1.10593	-0.202944	-0.195942	0.081912	-0.502535	-0.269061	-1.3533	-0.82478	-0.081912	0.13433		Cytoplasm				-0.0934952	0.120157		-0.311922	1.26355		-0.585989	1.15329
Acetyl-coenzyme A transporter 1	SLC33A1	O00400	0	-0.603168	-7.0168	-0.615251	-5.62236	0.526423	0.500934	1.15438	-0.0613093	-1.84595	-0.500934	0.0613093	1.06773	0.0528517	0.743153	-0.213493	0.677153	0.615251	-0.0528517		Lysosome/Vacuole				2.82641	0.971105		2.94176	0.901663		3.12536	1.16645
Neural Wiskott-Aldrich syndrome protein	WASL	O00401	-0.543117	0.321701	-0.0516858	-0.0711117	0.0170393	0.228132	-0.140394	-1.26757	0.367062	0.0711117	0.0845151	0.0516858	-0.203007	0.162508	-0.0845151	0	-0.252692	0.11751	-0.0170393	1	Nucleus				-0.0828972	0.0946157		0.0893604	0.208018		0.0180876	0.0419611
Forkhead box protein N3	FOXN3	O00409	0	0.542528	-0.0104475	0.156882	0.759862	-0.102265	-0.114305	-0.847353	0.0104475	-0.156882	0.114305	-1.0412	0.458578	-0.0650725	-1.11691	0.647799	0.527622	-0.327206	0.0650725	1	Nucleus				-0.531837	1.39211		-0.423111	0.61349		-0.33049	0.420753
Importin-5	IPO5	O00410	0	0.00908422	-0.225052	0.139553	0.577328	0.135193	0.21316	-0.710361	0.302204	-0.171345	-0.00908422	0.224147	-0.139553	-0.214008	-0.210555	-0.241635	-0.224147	0.520914	0.214008	4.1	Cytoplasm				-0.146412	0.269868		-0.134807	0.336573		-0.0884657	0.171182
DNA-directed RNA polymerase, mitochondrial	POLRMT	O00411	0	0.0663295	0.313719	0.301854	-0.0234504	-0.382225	-0.0248437	-0.905958	-0.0927992	-0.0956321	-0.0217471	0.0927992	0.0956321	0.342462	0.0217471	0.254272	-0.437791	-0.186273	0.0234504	2.8	Mitochondrion				-0.431982	1.3721		-0.00440376	0.0139658		-0.196609	0.719102
Eukaryotic elongation factor 2 kinase	EEF2K	O00418	-0.147493	-0.553799	-0.328793	-0.454854	0.182568	0.397668	0.27369	-1.15265	0.446993	-0.0534997	0.0205402	-0.024116	0.438901	-0.0982027	-0.0205402	0	0.024116	0.0534997	0.0982027	1.5	Cytoplasm				0.242916	0.323344		0.344755	1.00316		0.29153	1.23985
Histone deacetylase complex subunit SAP18	SAP18	O00422	-0.134962	-0.400377	0.0546112	0.177095	-0.0338135	0	0.144194	0.0338135	0.00634384	-0.177095	-0.00665092	-0.146584	-0.542454	0.23267	0.00665092	0.176384	-0.00634384	0.45001	-0.0579872	4	Cytoplasm				0.0689404	0.259361		-0.0482654	0.0985327		0.181232	0.665977
Insulin-like growth factor 2 mRNA-binding protein 3	IGF2BP3	O00425	0.203803	0.304828	0.082057	0.380491	-0.0504255	-0.533774	0.0664392	-0.83124	-0.0699549	-0.0415611	-0.0664392	-0.218196	-0.115585	0.0964479	-0.140027	0	0.0699549	0.0415611	0.0504255	5.2	Cytoplasm				-0.466169	1.41714		-0.260094	1.37704		-0.179768	1.15643
Dynamin-1-like protein	DNM1L	O00429	-0.270151	0.243648	-0.00680876	0.130075	0.0150928	0.0149813	0.0164881	-0.8318	0.20979	-0.0172873	-0.0164881	0.00680876	-0.179852	0.188465	-0.260567	0	-0.26869	0.0172873	-0.0150928	4.2	Cytoplasm				-0.143937	0.305597		-0.0226377	0.0691278		-0.127783	0.56932
RNA 3'-terminal phosphate cyclase	RTCA	O00442	-0.0964909	0.075098	0.130513	-0.000125885	0.415524	0	-0.160764	-0.275377	-0.154996	0.000125885	0.080821	0.0329843	-1.02838	-0.0210733	-0.075098	0.26775	-0.0329843	0.069931	0.0210733	1.8	Peroxisome				-0.223106	1.23001		-0.338817	0.652666		-0.0547693	0.210202
Phosphatidylinositol 4-phosphate 3-kinase C2 domain-containing subunit alpha	PIK3C2A	O00443	0	0.104126	0.0126696	0.310795	-0.672439	0.111528	0.0456014	3.00454	-0.26087	-0.661036	-0.122575	0.100566	-0.310795	0.265656	-0.0456014	-0.140003	-0.0126696	0.50167	-0.265656	1.3	Cytoplasm				0.496923	0.316817		0.0321826	0.0521858		0.0565176	0.0992416
Interferon-related developmental regulator 1	IFRD1	O00458	-0.234978	-0.22436	0.109681	0.0788584	0.275415	0	0.144143	-0.602659	0.566548	-0.0826969	-0.0786242	-0.117463	-0.0618916	-0.0105405	0.0786242	0.197825	-0.109681	0.0618916	0.0105405	1	Nucleus				0.00414371	0.00656914		-0.0680532	0.24226		0.0469168	0.163995
Phosphatidylinositol 3-kinase regulatory subunit beta	PIK3R2	O00459	0.462224	1.0239	-0.0586252	0.538945	-0.660977	-0.975372	-0.122328	-1.39465	-0.448694	-0.0552912	-0.29461	0.0586252	0.0552912	0.660977	0.122328	0	0.758806	-0.525878	1.01152	2.2	Cytoplasm				-0.860361	1.25076		-0.141022	0.146253		0.0122627	0.010471
Agrin	AGRN	O00468	-0.0451221	-0.309106	-0.234886	-0.00556707	-0.114305	0	0.138	-0.705	-0.000601292	0.00556707	0.0421772	0.000601292	-0.0357423	0.27334	-0.0421772	0.173286	0.0238128	0.35648	0.114305	44.8	Extracellular				0.0293905	0.0656689		0.211891	1.31		0.266939	1.76032
Procollagen-lysine,2-oxoglutarate 5-dioxygenase 2	PLOD2	O00469	-0.167678	0.26481	-0.0014329	-0.150474	0.580347	0.260546	-0.26481	0.0182557	-0.171644	0.876067	0.367324	0.0014329	-0.0814381	-0.525134	-0.382455	0	0.139066	0.0814381	-0.0182557	3.7	Endoplasmic_reticulum				0.0385685	0.0552812		-0.164568	0.307114		-0.141156	0.369806
Exocyst complex component 5	EXOC5	O00471	-0.685541	0.288649	-0.638085	0.218097	0.380939	0	-0.428725	-0.231049	0.559931	0.00689125	0.0112739	-0.0359097	-0.0439882	0.231049	-0.0112739	0.448265	0.0359097	-0.00689125	-0.659885	1.1	Cytoplasm				0.068598	0.0872438		0.127795	0.183932		0.0484133	0.0585432
RNA polymerase II elongation factor ELL2	ELL2	O00472	0	-0.454774	-0.0434933	-0.0654998	1.15494	-0.213529	-0.076026	-1.685	0.144982	-0.117649	0.076026	-0.0990171	0.0654998	-1.07337	0.612066	0.165495	0.0434933	0.54748	1.07337	1.2	Nucleus				-0.50768	0.571212		-0.375949	0.433191		0.370145	0.536687
Cytochrome c oxidase subunit NDUFA4	NDUFA4	O00483	-0.171555	0.140811	0.0125952	0.249631	0.297104	0	-0.202374	-1.29969	-0.0125952	-0.0229731	-0.0944395	0.164489	-0.0220995	0.0241947	0.0944395	0.360928	-0.306365	0.0220995	-0.0241947	1.9	Mitochondrion				-0.413244	0.803531		-0.0876812	0.35487		-0.0763359	0.227728
26S proteasome non-ATPase regulatory subunit 14	PSMD14	O00487	-0.00628185	0.414547	0.0355215	0.257876	-0.186486	0.22689	-0.486714	-0.0781693	-0.0355215	-0.490884	0.182927	-0.126088	-0.229281	0.15697	-0.182927	0	0.0973063	0.229281	0.0781693	3.1	Cytoplasm				-0.275915	0.817074		-0.106904	0.302925		-0.0586695	0.185981
Importin subunit alpha-4	KPNA3	O00505	0	0.0542703	0.212177	0.195362	0.0453472	-0.184256	0.116351	-0.356829	-0.0717115	0.0511842	-0.0542703	0.0638685	-0.0511842	-0.0453472	-0.353317	0.0334072	-0.0638685	-0.113701	0.23082	2.8	Nucleus				-0.190483	1.10065		-0.123165	1.22854		-0.154763	0.751548
Serine/threonine-protein kinase 25	STK25	O00506	0	0.0650887	-0.308184	-0.147448	-0.154067	0.363866	0.218718	-0.396276	0.504719	-0.0726619	-0.159338	-0.250621	0.485333	0.770396	-0.0650887	-0.0508099	0.250621	0.0726619	0.154067	1.4	Cytoplasm				0.232595	0.66095		0.320365	0.685055		0.181212	1.12073
Ladinin-1	LAD1	O00515	0.0484638	0.0709376	0.0150423	-0.0053339	-0.0256953	0	0.0653758	0.0256953	-0.198461	-0.167351	-0.0653758	0.13794	0.159861	0.116399	-0.153396	-0.533054	-0.0150423	0.0053339	-0.0884852	0	Extracellular				-0.075631	0.665556		0.0665232	0.655496		-0.177612	0.948129
Pescadillo homolog	PES1	O00541	-0.075161	-0.507231	-0.25647	0.0410199	-0.0641575	0	0.151907	-1.01981	0.161177	-0.105708	0.106037	-0.0647087	-0.0410199	0.0641575	-0.106037	0.0222301	0.0647087	0.189521	0.177433	9.5	Nucleus				0.00991364	0.0140829		0.188516	0.837219		0.241971	1.21979
Syntenin-1	SDCBP	O00560	-0.0879431	-0.119781	-0.0506201	-0.0419416	-0.48562	0	0.119781	1.15819	-0.113091	0.0419416	0.207633	0.0506201	-0.126464	-0.0319185	-0.143242	0.667896	0.143813	0.234373	0.0319185	2.4	Nucleus				0.398545	0.838825		0.182149	0.820324		0.344133	1.20281
Membrane-associated phosphatidylinositol transfer protein 1	PITPNM1	O00562	-0.256843	-0.100456	-0.340238	-0.0494461	0.268477	0	-1.9128	-12.1031	0.340238	0.465184	0.312179	-1.18793	-3.19209	0.674506	0.100456	0.402498	0.346011	0.0494461	-0.268477	0	Cytoplasm				-2.54639	0.493719		-0.752633	0.434783		0.221688	0.695712
U3 small nucleolar ribonucleoprotein protein MPP10	MPHOSPH10	O00566	0.348808	-0.760717	-0.0107617	-0.247927	0.0163183	0	0.140432	-1.21823	-0.25637	-0.0922985	-0.140432	0.0107617	0.754177	0.201009	0.256325	-0.74637	0.224077	0.0922985	-0.0163183	5.3	Nucleus				-0.154438	0.204058		0.337235	0.598526		0.0928581	0.136595
Nucleolar protein 56	NOP56	O00567	0.284565	-0.328689	-0.160664	-0.211299	0.429459	0	-0.113324	-0.382215	0.0378189	0.0782423	0.129903	0.118839	-0.0017004	-0.147331	0.113324	-0.31461	-0.0378189	0.0017004	0.147331	5.8	Nucleus				-0.0785702	0.182279		0.0222531	0.0437628		-0.020689	0.0428362
ATP-dependent RNA helicase DDX3X	DDX3X	O00571	-0.222858	-0.184256	-0.0300636	0.070405	0.344888	0	-0.138191	-0.371823	-0.197638	-0.152741	0.138191	0.0300636	-0.070405	-0.0781012	0.362318	0.0794811	0.0414753	0.0943785	0.0781012	15.5	Cytoplasm				-0.167702	0.711882		0.00931416	0.0258393		0.135528	0.54906
Protein CYR61	CYR61	O00622	-0.209014	-0.193902	-0.0571404	0.00437641	0.874723	0	0.193902	1.18905	0.0410919	-0.429426	0.406621	-0.0410919	-0.00437641	-1.02966	-0.569659	0.741673	0.293612	0.340393	-0.874723	6.4	Extracellular				0.115114	0.13046		-0.250936	0.301659		-0.0975494	0.0992547
Pirin	PIR	O00625	0	-0.240861	-0.115014	0.831872	-2.09839	-1.37626	0.240861	1.01698	0.114985	-0.775821	1.65401	0.344428	0.775821	3.15184	-1.72389	1.288	-0.114985	-1.87886	-1.01698	1	Mitochondrion				0.168628	0.0980118		1.80601	1.28652		-0.364866	0.191865
Importin subunit alpha-3	KPNA4	O00629	-0.0233679	0.0421066	0.237194	0.0101042	0.575499	0	-0.0421066	-1.64984	-0.0464616	-0.248071	-0.213254	0.0464616	0.075366	0.0426259	0.0672617	0.322596	-0.297937	-0.0101042	-0.0426259	2.4	Nucleus				-0.565603	0.886182		-0.180507	0.625654		-0.160469	0.502355
Serine/threonine-protein phosphatase 6 catalytic subunit	PPP6C	O00743	0	-0.0858545	-0.0229478	0.156631	0.106346	0.0497227	0.0858545	-0.766256	0.0229478	-0.00576782	0.112979	0.241238	-0.0150738	-0.0555019	-0.107985	-0.213892	-0.254174	0.00576782	0.0555019	1.8	Cytoplasm				-0.153535	0.413197		0.0400753	0.207267		-0.133791	0.957035
Cocaine esterase	CES2	O00748	-0.117555	0.116438	0.0832124	0.0279474	0.240646	0	0.178242	0.470695	0.919405	-0.0279474	-0.482183	-0.537593	0.207789	-0.240646	-0.116438	0.0276985	-0.0832124	-0.394969	-1.52557	0	Endoplasmic_reticulum				0.237941	0.62512		-0.333296	1.09502		-0.488636	0.879431
Lysosomal alpha-mannosidase	MAN2B1	O00754	0	0.113669	0.010931	-0.295372	0.22902	-0.079277	0.599466	0.469116	0.0910568	0.444807	-0.113669	-0.010931	-0.0630088	-0.341267	-0.196746	0.572347	-0.275518	0.0630088	-0.22902	1	Endoplasmic_reticulum				0.293384	1.0246		-0.143869	0.582952		-0.0248354	0.0487513
Acetyl-CoA carboxylase 2	ACACB	O00763	0	0.0771422	-0.0545492	-0.162048	0.0914888	-0.037652	0.0812097	-0.833731	0.355704	0.162048	-0.120594	0.0545492	0.216573	-0.0914888	-0.0771422	0.334025	-0.0607157	-0.277184	0.1175	72.4	Endoplasmic_reticulum				-0.044891	0.0776517		0.0243532	0.105017		0.01689	0.0531912
Pyridoxal kinase	PDXK	O00764	0	-1.24135	4.1392	5.9709	0.115424	0.818907	6.30737	4.25436	6.31824	6.83062	-5.06797	-5.43815	-6.37243	-0.115424	1.24135	-11.6819	-4.1392	-5.9709	-12.9434	3.3	Cytoplasm				3.10907	0.928543		-6.04533	1.71931	+	-8.49565	1.69848
Acyl-CoA desaturase	SCD	O00767	-0.159259	0.151404	-0.0758085	0.00654078	-0.0582418	0	-0.651042	-1.46495	-0.0382471	0.161213	-0.151404	0.216922	-0.314458	0.118279	0.224801	0.483729	0.0382471	-0.00654078	0.0582418	1.1	Endoplasmic_reticulum				-0.371532	0.589334		-0.0055928	0.0155711		0.186769	0.959285
AT-rich interactive domain-containing protein 1A	ARID1A	O14497	0	-0.204884	-0.328962	0.212194	0.339626	0.134602	0.370461	0.0651307	0.233242	-0.422373	-0.0225773	-0.0240479	0.495757	-0.648424	0.0225773	-0.670589	0.0240479	-0.212194	-0.0651307	7.7	Nucleus				0.0726175	0.153211		-0.0534178	0.0775158		-0.183853	0.472392
Thioredoxin domain-containing protein 9	TXNDC9	O14530	0	-0.616007	-0.309971	-0.0593457	0.0835404	0.45213	0.393393	-1.51183	0.327259	-0.0533042	-0.0709801	0.0181756	0.641492	-0.0835404	0.0709801	-0.409495	-0.0181756	0.0533042	0.11287	1.7	Nucleus				0.101887	0.0965451		0.306644	0.728405		0.142253	0.401532
TRAF-type zinc finger domain-containing protein 1	TRAFD1	O14545	0	0.0764022	-0.51599	-0.259793	-0.803943	0.709556	0.952307	-0.0987821	0.470712	-0.29874	-0.0764022	0.188102	0.594192	0.0987821	-0.125079	-0.538956	-0.188102	0.259793	0.661896	1.2	Nucleus				0.647675	1.26053		0.501833	1.2256		0.314575	0.576153
Cytochrome c oxidase subunit 7A-related protein, mitochondrial	COX7A2L	O14548	0	0.516865	-0.175578	0.0375609	-0.374637	0.26733	0.145184	0.374637	0.0259099	-0.189583	-0.178154	-0.0259099	0.280271	-2.01921	-0.145184	-0.00149822	0.0717149	-0.0375609	1.11419	1	Mitochondrion				0.123853	0.296239		-0.486592	0.455094		0.199491	0.311351
Citron Rho-interacting kinase	CIT	O14578	0.091712	0.0344987	-0.120318	-0.0988374	0.439385	-0.655489	-0.702608	-0.584626	0.0186434	-0.45943	0.0612359	0.485531	0.383067	-0.199015	-0.0344987	0	-0.0186434	0.0988374	0.199015	5	Cytoplasm				-0.54599	1.9726		0.113417	0.263434		-0.0203461	0.0666072
Coatomer subunit epsilon	COPE	O14579	0.348538	0.0150537	0.0508528	0.0183454	0.254047	-0.171781	-0.127748	-0.235365	-0.0462875	0.216006	0.494267	0.0462875	-0.452481	-0.0594983	-0.0150537	0	-0.258921	-0.0183454	0.0594983	3.4	Cytoplasm				-0.210403	1.10387		-0.130224	0.29187		-0.183932	1.15378
Eukaryotic translation initiation factor 1A, Y-chromosomal	EIF1AY	O14602	-0.315403	-0.144317	0.194411	0.267028	-0.0272884	0	-0.081027	-0.766747	-0.195573	0.0318584	0.225327	0.0204911	-0.0318584	0.222713	0.081027	0.19848	-0.0204911	-0.19091	0.0272884	5.7	Nucleus				-0.197184	0.509984		0.114282	0.370838		0.0241926	0.0699747
Cdc42 effector protein 2	CDC42EP2	O14613	0	-0.330122	0.379542	-0.0538521	-0.26564	-1.00075	0.290406	0.555261	-0.379542	0.0538521	-0.290406	0.785559	0.357386	-0.469677	0.301804	0.735215	-0.396546	-0.259621	0.26564	0	Nucleus				-0.0421396	0.0496516		0.149729	0.205008		0.183313	0.330217
AP-3 complex subunit delta-1	AP3D1	O14617	-0.117594	-0.578329	-0.13615	-0.455888	-0.0923333	0.0981846	0.135378	0.365347	-0.355089	-0.0332193	-0.0720649	0.158134	0.0332193	-0.0818324	0.0720649	0	0.13615	0.053834	0.0818324	5.2	Nucleus				0.318179	1.12763		0.285423	1.25897		0.344835	1.99701
Copper chaperone for superoxide dismutase	CCS	O14618	0.593834	-0.149214	-0.0285296	0.0784616	-0.217062	-0.0200567	0.202003	0.333581	-0.299567	-0.0784616	0.0773382	0.381958	0.173989	0.217062	-0.0773382	0	0.0285296	-0.152931	-0.405285	1	Cytoplasm				-0.0279984	0.0549423		0.157089	0.406308		-0.176903	0.50771
Actin-binding LIM protein 1	ABLIM1	O14639	-0.514752	-0.320255	0.046576	-0.0807109	1.80217	0	0.243488	0.257529	-0.046576	0.140012	-0.0602016	0.0931306	0.0807109	-0.534813	0.0602016	0.0548105	-0.177529	-0.28461	-0.257529	3.2	Nucleus				-0.0677151	0.0575511		-0.291899	0.244979		-0.307537	0.312501
Segment polarity protein dishevelled homolog DVL-1	DVL1	O14640	0	-0.421834	-0.745484	0.130419	0.584816	0.290811	-0.0870199	-1.11031	-0.0209093	-0.130419	0.0870199	0.130986	0.205873	0.188731	0.172023	-0.339092	0.0209093	-0.398628	-0.188731	3	Cytoplasm				-0.121153	0.141112		0.243569	0.417935		-0.0562872	0.081053
Segment polarity protein dishevelled homolog DVL-2	DVL2	O14641	0.0908508	-0.0810046	-0.0055933	0.304543	-0.180122	0	-0.0375762	-0.229281	0.0055933	0.31407	0.0375762	0.209094	-0.855265	0.270902	0.0684409	-0.00901985	-0.62453	-0.304543	0.180122	11.9	Cytoplasm				-0.0151735	0.0444869		-0.110158	0.173566		-0.16364	0.446836
Chromodomain-helicase-DNA-binding protein 1	CHD1	O14646	0.341004	-0.851545	-0.190023	0.096211	-0.240821	-0.0809593	0.29415	-0.0387249	0.0353527	-0.110225	-0.0990772	0.251944	-0.096211	0.0387249	0.0990772	0	-0.0353527	0.451115	0.352486	7.3	Nucleus				0.188954	0.39682		0.19288	0.351636		0.3425	0.789639
Chromodomain-helicase-DNA-binding protein 2	CHD2	O14647	0.27903	-0.743182	-0.127512	-0.0874548	0.349486	0	0.234183	0.325594	-0.0253816	0.0394754	-0.0690594	0.0253816	-0.0394754	-0.325594	0.0690594	-0.429701	0.104155	0.693902	-0.399399	3.4	Nucleus				0.180701	0.390687		-0.0362604	0.0558207		0.0735298	0.0962694
Golgi SNAP receptor complex member 2	GOSR2	O14653	-1.02297	0.319129	0.0228705	0.659673	0.20771	0.00600529	-1.29704	-3.13433	-0.426569	-0.0123749	-0.00453234	0.486807	-0.912272	-0.173306	0.00453234	0	-0.0228705	0.0123749	0.173306	1.1	Golgi_apparatus				-1.01014	0.791807		-0.188107	0.179734		-0.00381298	0.00448815
Syntaxin-16	STX16	O14662	0	-0.0312243	0.0520582	-0.161119	-0.268525	0.388621	0.296947	-0.0957026	-0.0520582	0.0708489	-0.178747	0.266362	0.0678573	0.0957026	0.0312243	-0.127357	-0.584636	-0.0678573	0.175869	1	Golgi_apparatus				0.203493	0.972942		0.144556	0.681317		-0.0327894	0.0851981
Disintegrin and metalloproteinase domain-containing protein 10	ADAM10	O14672	0	0.427269	-0.017415	0.25827	0.00709677	0.0433607	0.130451	-0.00709677	0.137758	-0.0652533	-0.130451	0.017415	-0.751268	0.715596	-0.363798	-0.950194	-0.211825	0.0652533	-0.118597	1.5	Cell_membrane				-0.0872002	0.402193		-0.172221	0.250131		-0.450876	1.30771
Histone-lysine N-methyltransferase 2D	KMT2D	O14686	0.0412636	-0.599841	-0.398861	-0.568986	0.606426	0	0.169	-1.68047	0.223117	0.295604	-0.169	0.189937	0.391056	-0.510164	0.273238	-0.267725	-0.189937	-0.295604	0.510164	1.6	Nucleus				-0.0145496	0.0113031		0.159457	0.203798		0.190027	0.28642
Apoptotic protease-activating factor 1	APAF1	O14727	0	0.0397439	0.0777411	-0.359224	0.182079	-0.25167	0.116062	-0.942245	-0.112302	-0.0755324	-0.0891776	-0.0777411	0.262723	-0.0566835	-0.0397439	0.326758	0.137173	0.0755324	0.0566835	0	Cytoplasm				-0.241206	0.567306		0.0217122	0.060418		0.123213	0.528203
Serine/threonine-protein kinase RIO3	RIOK3	O14730	-0.173889	-0.883924	-0.31911	-0.308043	0.137849	0.546383	0.306094	-1.57455	0.0950785	-0.013937	-0.134162	-0.056119	0.438487	-0.137849	0.134162	0	0.056119	0.013937	0.219274	1	Cytoplasm				0.181237	0.174261		0.337013	0.75563		0.394122	1.30383
Inositol monophosphatase 2	IMPA2	O14732	0.194011	-0.100183	0.850355	-0.134094	0.0400033	0	0.570162	1.02604	0.484102	0.215137	0.100183	-1.20002	-1.82311	-0.186273	-0.208477	-1.03028	-0.484102	0.134094	-0.0400033	3	Cytoplasm				0.289069	0.551266		-0.947323	1.1596		-0.495771	0.977733
Dual specificity mitogen-activated protein kinase kinase 7	MAP2K7	O14733	-0.619017	0.140243	-0.431021	0.283211	0.124474	0	-0.237927	-0.124474	0.14778	-0.728234	0.246608	-0.14778	0.372556	-0.410842	-0.140243	0.244982	0.37318	-0.283211	0.227693	1.3	Cytoplasm				-0.0881491	0.146084		0.115557	0.176571		0.184902	0.37603
Acyl-coenzyme A thioesterase 8	ACOT8	O14734	0.133184	0.00694561	-0.235906	-0.0199714	-0.0489793	0	0.0795221	-1.37514	0.152126	-0.0356517	-0.164654	-0.0397196	0.0199714	0.0489793	-0.00694561	-0.0353146	0.0397196	0.0516658	0.221968	1.2	Cytoplasm				-0.202883	0.294169		-0.000910425	0.00385833		0.0871639	0.559856
Protein arginine N-methyltransferase 5	PRMT5	O14744	-0.0910797	-0.066927	-0.0191669	-0.0518274	0.190035	0	0.035408	-0.238579	0.0191669	0.124333	-0.035408	0.182604	-0.218587	-0.122808	0.246286	0.101133	-0.294039	0.0518274	0.122808	109.5	Cytoplasm				-0.00414085	0.0179552		-0.0407567	0.167466		0.0533966	0.206523
Na(+)/H(+) exchange regulatory cofactor NHE-RF1	SLC9A3R1	O14745	-0.161311	-0.449003	-0.801188	-0.250506	-0.549142	0.474268	0.35205	0.549142	0.656684	0.250506	-0.084764	-0.365029	0.865864	0.642593	0.084764	0	0.365029	-0.601955	-1.18145	1.1	Nucleus			+	0.89876	3.82272		0.706896	1.36528		0.175507	0.240677
Tumor necrosis factor receptor superfamily member 10B	TNFRSF10B	O14763	0.777631	1.05959	-0.151488	-0.0436773	-0.591435	0	-0.65062	-1.33073	-0.0256276	0.0436773	0.51778	0.0256276	-0.274205	0.591435	-0.51778	-0.306942	0.208369	0.419795	1.30616	1	Cell_membrane				-0.602785	0.75318		0.0050354	0.00431714		0.011796	0.00903808
Fucose-1-phosphate guanylyltransferase	FPGT	O14772	-0.0100994	-0.210347	-0.932338	0.653493	0.111312	0	0.210347	-0.111312	0.399482	-0.0956306	0.56452	0.203859	-0.702435	0.111946	-0.219034	0.464703	-0.203859	0.0956306	-0.286164	0	Cytoplasm				0.158173	0.235529		0.122068	0.122649		0.047851	0.0583639
Tripeptidyl-peptidase 1	TPP1	O14773	0.00367165	-2.24113e-05	0.753586	0.0626273	-0.366983	0	0.0820336	0.829933	-0.0341287	-0.0852752	2.24113e-05	-0.29291	0.0438733	0.366983	-0.204553	-0.1526	0.0341287	-0.0438733	-0.987178	1.6	Extracellular				0.0679365	0.101167		-0.0610838	0.0941082		-0.361391	0.698071
Transcription elongation regulator 1	TCERG1	O14776	0.292601	-0.346274	-0.0405025	-0.0281982	-0.67305	0	0.0786877	-0.354599	-0.0227423	0.0281982	-0.0786877	0.0317001	-0.977787	0.644167	0.151584	-0.188359	0.0227423	0.20555	0.354599	8.3	Nucleus				0.104994	0.238669		0.063933	0.0659205		0.268308	0.721424
Protein unc-13 homolog B	UNC13B	O14795	-0.244755	-0.0168676	-0.411198	0.280982	0.102325	0.709217	-1.01366	-0.0992723	0.411198	-0.280982	0.0168676	0.565837	-0.287626	-0.520392	0.757515	0	-0.448292	0.575795	0.0992723	1.3	Cytoplasm				0.00320187	0.00335139		0.00157444	0.00212093		0.254761	0.477175
DNA-directed RNA polymerase III subunit RPC1	POLR3A	O14802	-0.152239	0.154079	-0.0410309	0.00737	0.223076	0	0.0637722	-1.06064	0.0410309	0.0319843	-0.0637722	0.154465	-0.210205	-0.164587	-0.0854511	0.191435	-0.230625	-0.00737	0.164587	1.9	Nucleus				-0.223021	0.444482		-0.109276	0.480441		-0.031736	0.114956
Proteasome subunit alpha type-7	PSMA7	O14818	-0.0750532	0.227866	0.587707	0.0202131	-0.424936	0	-0.127331	0.201696	-0.0358996	-0.0202131	-0.0954685	0.0267158	-0.168403	0.775511	0.0954685	0.117818	-0.0267158	0.0528421	-0.201696	4.9	Cytoplasm				-0.0635088	0.138084		0.0674295	0.0917775		-0.0596161	0.127696
Secretory carrier-associated membrane protein 3	SCAMP3	O14828	0	-0.0315609	-0.329336	0.170361	0.0672646	0.38632	0.110853	-0.0672646	0.415688	-0.0734382	0.0315609	-0.0653191	0.0734382	0.0711803	-0.719995	-0.303325	0.0653191	-0.39132	-0.157239	1.4	Endoplasmic_reticulum				0.179086	0.654552		0.0523694	0.212293		-0.276657	0.952769
5-oxoprolinase	OPLAH	O14841	0	0.0828543	0.0960784	0.011374	0.49075	-0.0376129	-0.105714	0.0818496	0.0374188	-0.011374	0.170015	-0.0374188	-0.349268	-0.0818496	-0.0828543	0.493018	-0.0430598	0.0417342	-0.124428	0	Cytoplasm				-0.143298	0.758386		-0.210842	0.76101		-0.0793293	0.223452
Interferon-inducible protein AIM2	AIM2	O14862	0	0.0483427	0.431612	-0.543797	-1.18679	-0.234527	-0.380146	1.62788	-0.431612	0.217362	-0.0284061	0.546453	-0.217362	0.144678	0.0284061	1.17782	-0.644954	1.20715	-0.144678	177	Cytoplasm				0.409917	0.382582		0.361467	0.474728		0.574874	0.598709
[3-methyl-2-oxobutanoate dehydrogenase [lipoamide]] kinase, mitochondrial	BCKDK	O14874	0	0.551466	0.00811434	0.0555449	-0.119012	-0.0547781	-0.0156264	1.95043	0.104921	0.0684357	0.0156264	-0.00811434	-0.417874	-0.165685	-0.133594	0.116862	-0.246369	-0.0555449	0.119012	6.1	Mitochondrion				0.311454	0.335268		-0.243234	0.771726		-0.139149	0.470471
Microsomal glutathione S-transferase 3	MGST3	O14880	-0.348531	-0.307557	-2.46507	-0.339359	-0.0518098	0.0593739	-0.136477	0.0518098	-1.09279	0.161492	0.168844	1.09279	-0.161492	-1.62132	0.136477	0	1.15533	0.372388	0.305061	1.8	Endoplasmic_reticulum				0.511147	0.472631		0.57217	0.352282		1.09632	1.26235
Gem-associated protein 2	GEMIN2	O14893	-0.0503578	-0.229068	-0.758986	-0.158793	-0.230761	0	0.0878286	-0.837971	0.11973	0.158793	0.123706	0.0650997	-0.598385	0.230761	-0.0878286	0.354912	-0.0650997	0.21444	0.262413	1.7	Nucleus				0.191269	0.37809		0.240888	0.521133		0.42136	1.6154
PDZ domain-containing protein GIPC1	GIPC1	O14908	0	-0.352711	0.213006	0.317415	0.0781279	0.398412	0.352711	0.435982	1.03597	0.197625	0.812991	-1.27522	-0.197625	-0.805993	-0.788849	-0.826696	-0.213006	-0.328522	-0.0781279	5	Cytoplasm				0.432972	1.333		-0.417629	0.456297		-0.498208	1.50598
Protein lin-7 homolog A	LIN7A	O14910	0	0.538964	0.528632	0.629016	0.381444	0.755538	-0.29777	-1.32243	-0.521999	-0.273064	-0.0632868	-0.0947909	-0.361285	0.345298	0.0632868	-0.0869617	0.0947909	0.273064	-0.345298	1.2	Cytoplasm				-0.747556	1.18524		-0.459127	1.42172		-0.415835	1.59207
Protocadherin-17	PCDH17	O14917	0	4.06839	4.27864	2.44123	2.16641	-2.62442	-0.247578	-2.16641	0.000590095	0.142603	0.247578	-0.000590095	-0.142603	-4.25669	-0.610524	0.602572	-2.13601	-2.0795	5.69871		Cell_membrane			+	-3.56998	2.20659		-3.62901	1.58623		-2.29589	0.702428
Inhibitor of nuclear factor kappa-B kinase subunit beta	IKBKB	O14920	0.0605078	-0.0804019	-0.044868	0.0623007	-0.556223	0	0.0804019	0.192539	0.044868	0.0917177	0.37534	-0.196534	-0.228335	0.233728	-0.180384	-0.765224	0.168001	-0.0623007	-0.192539	0	Cytoplasm				0.193642	0.846353		0.157787	0.371218		-0.0947523	0.197313
Mitochondrial import inner membrane translocase subunit Tim23	TIMM23	O14925	-0.486006	0.27389	0.270419	-0.113553	-0.00985146	0	-0.170631	0.276976	-0.356467	0.419213	0.0275874	-0.0958185	-0.318153	-0.301091	-0.0275874	0.857924	0.0958185	0.113553	0.00985146	1.5	Mitochondrion				0.0468382	0.08584		-0.158849	0.402339		0.222932	0.477934
Histone acetyltransferase type B catalytic subunit	HAT1	O14929	0	0.0628486	-0.0292416	0.106246	0.0371108	-0.659444	-0.0628486	-0.496432	0.140231	-0.106246	0.192358	0.0292416	-0.448555	-0.00341272	-0.0893226	0.0985765	-0.588861	0.313309	0.00341272	3	Cytoplasm				-0.27234	0.97519		-0.0929847	0.322545		-0.0879696	0.238185
Ubiquitin/ISG15-conjugating enzyme E2 L6	UBE2L6	O14933	-0.200201	0.0743203	0.0366473	-0.336028	0.338695	0	-1.21422	-0.0127563	-0.0366473	-0.131519	-0.0743203	0.258198	0.684969	-0.685768	0.132197	0.629005	-0.275766	0.131519	0.0127563	1.1	Nucleus				-0.261716	0.458723		0.0630831	0.0798876		0.143256	0.331664
Peripheral plasma membrane protein CASK	CASK	O14936	0	0.191012	0.382292	0.0500159	-0.570413	0.0554438	-1.0472	0.428148	-0.448059	-0.0334859	0.0910583	0.00425482	0.0334859	-0.191274	-0.0910583	-0.232647	-0.00425482	-0.304871	0.191274	2.3	Cell_membrane				-0.219613	0.316741		-0.0262002	0.0488637		-0.098893	0.220546
Cytochrome b-c1 complex subunit 8	UQCRQ	O14949	-0.560303	0.227217	0.207478	0.176075	0.137988	0.171474	0.0124226	-0.199594	0.166941	-0.526032	-0.035881	-0.435434	0.122097	0.571465	-0.0124226	0	-0.166941	-0.122097	-0.137988	1.8	Mitochondrion				-0.112649	0.230538		0.0178709	0.0245709		-0.125581	0.357851
Myosin regulatory light chain 12B;Myosin regulatory light chain 12A	MYL12B	O14950;P19105	0.151066	-0.160883	-0.0645766	0.050549	-0.191492	0	-0.223087	2.01206	0.0431895	0.323817	0.172487	0.293236	-0.050549	0.17547	0.160883	-0.286995	-0.0431895	-0.0783935	-0.17547	5.6	Cytoplasm				0.474263	0.552086		0.190729	1.05307		-0.0415657	0.164843
Hepatocyte growth factor-regulated tyrosine kinase substrate	HGS	O14964	0	0.237403	-0.0366211	0.101011	0.448634	-0.00174999	-0.120287	-0.60358	-0.0661535	-0.326035	0.112986	0.0960855	0.0699382	0.2236	-0.112986	0.235538	0.0366211	-0.0699382	-0.2236	1.4	Nucleus				-0.373647	1.53718		-0.0244329	0.0851093		-0.176958	0.766084
Aurora kinase A	AURKA	O14965	0.197112	0.0143085	0.0332108	0.0224805	0.0344324	-0.957965	-0.0143085	-0.0344324	0.107775	-0.0224805	-0.238374	-0.0332108	-0.0667214	0.263248	0.0158601	0	-0.669127	0.221324	-0.827845	7.4	Cytoplasm				-0.244591	0.598536		-0.0790733	0.344109		-0.312266	0.752634
Calmegin	CLGN	O14967	0	-0.317864	-0.311509	-0.532939	0.355086	0.156326	0.334779	-0.408682	0.678686	0.122298	0.078465	-0.540342	0.91806	-0.055613	-0.078465	-0.620235	0.311509	-0.122298	0.055613	1.2	Endoplasmic_reticulum				0.338127	0.726996		0.261588	0.357467		0.0706699	0.123128
Protein phosphatase 1 regulatory subunit 12A	PPP1R12A	O14974	0.0572643	-0.20258	-0.131719	0.421931	-0.0171137	0	0.405406	-1.00219	0.17323	-0.267568	-0.173064	-0.0730562	-0.157058	0.0171137	0.173064	-0.697538	0.0730562	0.157058	0.292846	5.7	Cytoplasm				-0.163781	0.255943		-0.122073	0.424531		-0.0258595	0.0436733
Very long-chain acyl-CoA synthetase	SLC27A2	O14975	0	0.477176	0.162483	0.199628	0.274856	-0.514302	-0.0381703	-0.77819	0.302451	-0.146498	-0.048265	-0.162483	-0.146119	0.0811257	0.0381703	0.289965	-0.417151	0.146119	-0.0811257	1.2	Mitochondrion				-0.457771	1.26136		-0.291764	1.63042		-0.227633	0.824143
Cyclin-G-associated kinase	GAK	O14976	0.185389	0.463568	0.221185	0.16791	-0.00228214	0	-0.128448	-0.261207	0.115953	-0.253259	0.128448	-0.115953	0.171976	0.00228214	-0.288052	-0.216826	-0.1208	-0.16791	0.602424	2.1	Cytoplasm				-0.312546	1.7608		-0.160466	0.794388		-0.245387	0.683108
Heterogeneous nuclear ribonucleoprotein D-like	HNRNPDL	O14979	0.735285	0.155816	0.350396	0.527285	0.16387	-0.0642262	-0.00581074	-0.464609	-0.310643	0.026062	0.00581074	-0.0827131	-0.160574	0.159576	-0.0498877	0	0.0827131	-0.026062	-0.159576	4.6	Plastid				-0.550376	2.25614		-0.406005	1.64665		-0.417093	2.12327
Exportin-1	XPO1	O14980	0	0.248601	0.0220881	0.0153675	0.0195789	-0.110365	-0.100358	-0.367403	0.111436	-0.0153675	0.0315118	-0.0220881	-0.208301	-0.0195789	-0.0315118	0.157611	-0.137182	0.0309992	0.0457058	3.8	Cytoplasm				-0.157539	0.907943		-0.115741	0.838111		-0.0480028	0.303583
TATA-binding protein-associated factor 172	BTAF1	O14981	0.12314	-0.121817	0.0630093	0.852956	-0.065155	0	0.121817	-2.20372	-0.0630093	-1.37257	0.376105	0.169671	-0.645036	0.065155	-0.316233	-0.268494	-0.218163	0.645036	0.0931692	2.3	Nucleus				-0.873923	0.936961		-0.178953	0.266265		-0.183364	0.312834
Spectrin beta chain, non-erythrocytic 2	SPTBN2	O15020	-0.20645	-0.805488	-0.258843	0.12185	-0.235095	0	-0.0740662	2.5052	0.258843	-0.12185	0.171665	1.0614	0.175825	0.235095	0.0740662	1.93521	-1.08527	-0.457747	-0.943022	5.7	Cytoplasm				0.790431	0.770035		0.687801	1.51159		0.181452	0.120845
Protein transport protein Sec16A	SEC16A	O15027	0	-0.079299	-0.402673	-0.107621	0.000332832	0.0229874	0.236266	1.0986	-0.108691	-0.0575056	-0.218541	0.157571	0.118955	-0.0883608	0.079299	-0.251707	0.108691	0.0575056	-0.000332832	8.2	Nucleus				0.356184	0.774309		0.110258	0.433332		0.116543	0.56517
Plexin-B2	PLXNB2	O15031	0.234593	0.325606	-0.0557261	-0.100568	-0.316194	0	-0.0921807	0.0955877	0.139235	0.100568	0.0921807	-0.0623827	0.275508	0.0846462	-0.554265	-0.428004	0.0557261	-0.344061	-0.0846462	1.3	Cell_membrane				0.0310997	0.0923532		0.0799459	0.221683		-0.288593	0.948583
U2 snRNP-associated SURP motif-containing protein	U2SURP	O15042	0	-0.234068	-0.177779	0.00645924	-0.0558825	-0.0452099	0.205145	-0.0135889	0.251218	-0.00645924	-0.0508823	0.177779	-0.339484	0.0135889	0.0508823	0.279053	-0.189858	0.418584	0.426225	15.4	Nucleus				0.170475	1.20625		0.0425045	0.148995		0.289231	1.27261
Histone-lysine N-methyltransferase SETD1A	SETD1A	O15047	-0.0836649	-0.132368	-0.539469	0.153552	0.136454	0	0.488109	-0.783484	-0.0688801	-0.153552	0.0118232	0.0688801	-0.273618	0.0474734	-0.0118232	0.0616913	0.197297	0.251384	-0.0474734	2	Nucleus				-0.0104622	0.0149605		0.0567387	0.136068		0.183314	0.654951
Period circadian protein homolog 2	PER2	O15055	0	0.379627	-0.538693	1.10421	1.01725	0.379601	-0.692614	0.233751	0.538693	0.282271	-0.200578	0.848641	-0.603001	-0.470983	0.200578	-3.80245	-1.44551	-0.282271	-0.233751	1	Nucleus				-0.244138	0.270541		-0.498959	0.510071		-1.50516	1.03215
Synaptojanin-2	SYNJ2	O15056	0	0.210241	0.605929	1.02079	-2.92657	0.642905	-0.61648	1.28585	-0.0515661	0.161945	0.340574	0.0515661	-0.161945	0.349587	-0.210241	-1.43898	-1.27717	-0.641624	-0.349587	2.4	Cytoplasm				0.502452	0.273887		0.362867	0.177842		-0.565599	0.330325
Kinesin-like protein KIF3B	KIF3B	O15066	0	0.00427055	-0.161513	-0.0585694	0.0821776	0.521691	0.517379	-0.942633	0.214202	-0.437039	-0.0407143	0.156125	0.104663	-0.0821776	-0.00427055	-0.133075	-0.156125	0.0585694	0.111371	1	Cytoplasm				0.00144691	0.0016727		0.061201	0.400867		0.00202084	0.0103772
Phosphoribosylformylglycinamidine synthase	PFAS	O15067	0	-0.0480871	0.0562248	0.096302	-0.000933647	0.0114956	0.20317	-0.718481	-0.0884733	-0.096302	-0.0380507	0.0257397	0.168074	0.0942373	0.0380507	-0.585814	-0.0257397	-0.242361	0.000933647	4.8	Peroxisome				-0.158419	0.465624		0.0417988	0.381878		-0.183687	0.791425
Serine/threonine-protein phosphatase 6 regulatory ankyrin repeat subunit A	ANKRD28	O15084	0.0407	-0.108788	-0.296648	-0.225837	0.444603	0	0.0965886	-0.955361	0.117354	-0.0850701	0.33955	0.247976	0.0850701	-0.112636	-0.0965886	-0.138124	-0.117354	0.380756	0.112636	1.6	Cytoplasm				-0.136104	0.231912		0.169184	0.443657		0.0574589	0.133115
Rho guanine nucleotide exchange factor 11	ARHGEF11	O15085	-0.0627546	-0.131809	0.00700331	-0.0125432	0.531977	0.462363	-0.0364079	-0.228034	0.128215	0.0125432	0.0364079	-0.00700331	0.186952	0.0876012	0.0410638	0	-0.0288634	-0.588725	-0.0876012	1.5	Cytoplasm				0.00136108	0.00278274		0.00961471	0.0236327		-0.1992	0.577663
Zinc finger protein 536	ZNF536	O15090	0.565798	1.7629	0.24667	-0.935672	-0.0819594	-1.73088	-0.405879	-1.71689	-1.21706	-0.933985	0.405879	-0.24667	0.933985	1.28597	-0.537397	0	0.569696	1.21208	0.0819594		Nucleus				-1.51248	1.75749		0.283244	0.193895		-0.0462798	0.0303078
Mitochondrial ribonuclease P catalytic subunit	KIAA0391	O15091	0	0.351578	0.283429	0.123142	0.650043	0.0237045	0.151686	-0.593779	0.175471	-0.123142	-0.151686	-0.175471	-0.305798	-0.0887489	-1.34481	-0.39557	-0.435699	0.144449	0.0887489	1	Mitochondrion				-0.35485	1.08277		-0.462064	2.00441		-0.670215	1.30837
Inhibitor of nuclear factor kappa-B kinase subunit alpha	CHUK	O15111	0.270576	-0.928138	1.21037	0.624902	0.60385	-0.489589	0.322338	-0.359483	0.0690422	0.265322	0.78334	-0.0690422	-0.265322	-0.380928	-0.322338	0	-0.481659	-2.56559	0.359483	1	Cytoplasm				-0.394785	0.465431		-0.339299	0.31104		-0.958331	0.789494
Actin-related protein 2/3 complex subunit 1B	ARPC1B	O15143	0	0.168599	-0.0163078	0.193444	0.0165558	0.214336	0.0518064	-0.201048	0.0163078	-0.154037	-0.0518064	0.0224571	0.0399389	-0.0165558	-0.168403	-0.0917969	-0.0938454	-0.0399389	0.157415	3.2	Nucleus				-0.086985	0.458697		-0.0739498	0.672881		-0.119772	0.885229
Actin-related protein 2/3 complex subunit 2	ARPC2	O15144	0	0.0326061	0.0357494	0.00459671	0.0872383	-0.0509586	-0.0232258	0.789513	-0.0631466	-0.00459671	0.0232258	0.0617065	-0.0279408	-0.139082	-0.0747166	0.0366039	-0.0357494	0.140985	-0.0872383	4.4	Nucleus				0.0974789	0.241573		-0.0525607	0.597849		-0.0360611	0.350872
Actin-related protein 2/3 complex subunit 3	ARPC3	O15145	0	0.238615	-0.026474	0.485942	-0.0244932	0.0661182	0.150671	1.15606	0.248404	0.292579	-0.490312	-0.0277233	-0.365339	-0.106078	-0.150671	-0.476687	0.026474	-0.292579	0.0244932	2.7	Cytoplasm				0.248049	0.529553		-0.382081	1.42944		-0.308512	1.23655
DNA-directed RNA polymerases I and III subunit RPAC1	POLR1C	O15160	0.125877	0.172634	0.0695467	-0.144011	0.467282	0	-0.168159	-0.174792	-0.0695467	-0.0617151	0.00726891	0.0715513	0.0827551	-0.46935	-0.00726891	-0.0685101	-0.332867	0.0617151	0.174792	1.9	Nucleus				-0.233109	1.25667		-0.215209	0.652045		-0.172693	0.656261
Transcription intermediary factor 1-alpha	TRIM24	O15164	-0.578742	0.280706	0.583105	-0.131746	0.0848346	0.398681	-0.280706	-2.92773	-1.00525	-0.459983	-0.666832	-0.467135	1.73432	-0.0848346	0.529778	0	0.467135	0.131746	2.18851	2.2	Nucleus				-0.902629	0.771088		0.0812489	0.054233		0.615802	0.700685
Axin-1	AXIN1	O15169	-0.0916262	-0.345077	-0.033371	0.084271	0.137006	0.167228	-0.0353398	-0.137006	0.033371	-0.084271	0.0353398	0.106853	-0.164112	0.407806	0.205119	0	-0.283803	0.374185	-0.419964	1	Cytoplasm				0.0385559	0.149815		0.146232	0.474607		0.0248669	0.0519193
Membrane-associated progesterone receptor component 2	PGRMC2	O15173	0.217968	0.497405	-0.039741	0.0482187	0.0301857	0	0.0198288	-0.0975513	0.039741	-0.0942087	-0.247854	-0.22469	0.205588	-0.0301857	-0.0198288	-0.0308752	0.208451	-0.0482187	0.210551	3.3	Endoplasmic_reticulum				-0.177245	0.933723		-0.225093	0.795858		-0.0867914	0.331739
Centrin-3	CETN3	O15182	0.0835924	0.814134	0.25425	0.681467	0.727696	0	1.14516	1.1855	0.852836	1.54909	-0.814134	-0.25425	-0.681467	-0.727696	-0.852476	-1.18321	-0.385461	-0.711616	-0.748814		Nucleus				0.434291	0.736016	+	-1.13161	3.15408	+	-1.28854	3.80437
Prefoldin subunit 6	PFDN6	O15212	-0.278961	-0.266397	-0.120303	-0.744372	0.404296	0	0.10092	-0.598514	0.211181	-0.0179348	0.0256872	0.00459003	0.190361	0.0172992	-0.0256872	0.0579834	-0.00459003	0.0179348	-0.0172992	1.3	Cytoplasm				0.140278	0.250572		0.260632	0.586039		0.206816	0.529365
WD repeat-containing protein 46	WDR46	O15213	1.20374	-0.0351915	0.38491	-0.29421	-0.164434	0	-0.129208	-0.171639	1.33605	0.889335	0.0351915	-1.02002	0.2758	1.56309	0.124228	-0.328495	-0.38491	-0.2758	0.164434	2.8	Nucleus				0.165945	0.157444		-0.00544746	0.0032743		-0.359072	0.586286
NF-kappa-B-repressing factor	NKRF	O15226	0.631927	-0.066926	-0.0505981	0.214111	0.80339	-0.0171509	0.066926	-0.0527244	-0.320031	-0.171056	-0.148013	0.0505981	0.00258684	-0.00328302	0.121726	0	0.109635	-0.00258684	0.00328302	3	Nucleus				-0.405188	1.18684		-0.330909	0.824996		-0.259969	0.731514
Dihydroxyacetone phosphate acyltransferase	GNPAT	O15228	0	0.325641	0.0489721	0.1179	0.309132	0.0234699	-0.45034	-0.309132	-0.153515	0.116696	0.148468	-0.0489721	-0.75513	-1.2194	-0.148468	-0.292207	0.0607977	-0.116696	0.436826	1.4	Plastid				-0.314893	1.46334		-0.629087	1.18463		-0.172278	0.584764
Laminin subunit alpha-5	LAMA5	O15230	0	-0.0585933	0.0407906	-0.00318241	-0.484289	0.216396	0.0876021	-1.13665	-0.151367	0.00318241	0.0193877	0.136207	0.196598	0.627839	-0.0193877	-0.46982	-0.0407906	-0.0207043	0.484289	1.5	Extracellular				-0.095112	0.139485		0.346063	1.16838		0.0877722	0.195014
Protein CASC3	CASC3	O15234	0	-0.39919	-0.223283	-0.261117	0.0447555	1.21041	0.598473	-0.0447555	0.616718	0.0572433	-0.204523	0.0614829	0.595248	0.584459	0.204523	-0.108713	-0.0614829	-0.0572433	-0.0594831	1.7	Nucleus				0.655385	1.58282		0.426934	1.16569		0.151287	0.768974
28S ribosomal protein S12, mitochondrial	MRPS12	O15235	-0.164341	0.136045	0.0874319	0.0327835	0.324777	0	0.021554	-0.89869	-0.183202	-0.0327835	-0.167701	0.11826	0.101015	-0.0773458	-0.021554	0.191189	-0.0874319	-0.0811405	0.0773458	1.2	Mitochondrion				-0.301963	0.817218		-0.0897819	0.361257		-0.0676575	0.303509
NADH dehydrogenase [ubiquinone] 1 alpha subcomplex subunit 1	NDUFA1	O15239	1.14664	0.701626	-0.081954	-1.51351	0.0355921	0	1.52529	-1.60623	-0.127812	0.235275	-0.759708	0.081954	-0.235275	-0.0355921	-0.701626	-0.254329	0.570313	1.37915	4.30698	0	Mitochondrion				-0.0523729	0.0269134		-0.294834	0.221273		1.00242	0.464381
Peroxisomal acyl-coenzyme A oxidase 3	ACOX3	O15254	-0.524781	0.190992	-0.0767636	-0.121248	-0.644533	0	-0.190992	-3.13144	1.15284	0.0351529	0.213158	0.0767636	0.378325	0.644533	-0.215652	0.350411	-2.16087	-0.0351529	0.755302	0	Peroxisome				-0.191621	0.0967721		0.563462	1.54891		-0.0259262	0.0168607
Surfeit locus protein 4	SURF4	O15260	0	0.205779	-0.210812	0.0133262	0.0590858	0.173511	0.0562959	0.128583	0.0369649	-0.0133262	-0.176162	-0.0135884	0.0431581	-0.31688	-0.0562959	-0.0063467	0.0135884	-0.22992	-0.0590858	2.6	Endoplasmic_reticulum				0.0629299	0.372399		-0.129344	0.593395		-0.0810877	0.471528
Serine palmitoyltransferase 1	SPTLC1	O15269	0.263064	-0.0132308	-0.0569463	-0.0222912	0.130468	0	-0.0429654	-0.342134	-0.105085	0.0222912	0.0444837	0.0569463	0.107862	0.29369	0.0132308	-0.234563	0.159178	-0.0839329	-0.130468	1.3	Endoplasmic_reticulum				-0.153792	0.911847		0.0655326	0.332584		-0.115524	0.630217
Serine palmitoyltransferase 2	SPTLC2	O15270	-0.0236492	0.339518	-0.0559216	-0.0259085	0.140144	0.0714006	0.207057	-0.118213	0.101273	0.0259085	-0.207057	-0.0416613	-0.373854	-0.612624	-0.283899	0	0.0416613	0.331125	0.118213	1.3	Endoplasmic_reticulum				-0.0173513	0.0683415		-0.383636	1.58386		-0.0334164	0.0997751
UDP-N-acetylglucosamine--peptide N-acetylglucosaminyltransferase 110 kDa subunit	OGT	O15294	-0.333054	-0.110412	-0.458393	0.0178237	-0.252088	0.0170918	0.139567	-0.625312	-0.0791631	0.000796795	-0.0145483	0.13512	-0.378026	0.252088	0.0145483	0	0.0791631	-0.000796795	0.519558	4.3	Peroxisome				0.117821	0.322532		0.225883	0.737039		0.349719	1.55457
Phosphomannomutase 2	PMM2	O15305	-0.171938	0.14943	0.0304489	0.184216	-0.0217075	0.128927	0.0313005	-0.91771	-0.122856	-0.0998173	-0.0313005	0.157068	-0.0729542	0.237074	-0.0378504	0	-0.0304489	0.0729542	0.0217075	1	Cytoplasm				-0.230121	0.55941		0.038382	0.151643		-0.0288174	0.168847
DNA-directed RNA polymerase III subunit RPC7	POLR3G	O15318	0	-0.669484	-0.715386	-0.466145	-1.85417	0.772316	0.394559	0.0805969	1.30604	0.591784	0.0463629	0.00918484	0.466145	0.643069	-0.0463629	-0.54603	-0.00918484	-0.719983	-0.0805969	0	Nucleus			+	1.3701	2.23444		1.03223	1.55628		0.460605	0.674509
Endoplasmic reticulum export factor CTAGE5;Melanoma inhibitory activity protein 2	CTAGE5	O15320;Q96PC5	-0.0817041	-0.0212989	-0.1776	0.0943589	0.120978	0	-0.127017	0.603783	-0.36013	-0.0394425	0.0212989	0.1776	-0.208356	-0.198879	0.0974584	0.117627	0.229213	0.0394425	-0.120978	0					0.0284922	0.0602808		-0.0390306	0.144891		0.085606	0.502777
Transmembrane 9 superfamily member 1	TM9SF1	O15321	1.43613	0.34501	-0.275448	0.950783	-0.0444794	0	0.0732632	-0.865988	0.0483584	-0.804987	-0.284124	1.32596	-0.294503	0.14236	-0.0732632	-0.133373	-0.0483584	0.294503	0.0444794		Lysosome/Vacuole				-0.79227	1.14235		-0.259977	0.21273		-0.465601	0.721545
High mobility group protein B3	HMGB3	O15347	0	0.435186	-0.0799637	0.124129	-0.000695705	0.436982	-0.435186	-0.135628	0.0799637	-0.124129	-0.538683	-0.569195	0.470611	0.000695705	0.833213	-0.0891409	0.508334	-0.244424	0.330101	1.9	Nucleus				-0.13133	0.334799		-0.254874	0.488875		0.171885	0.346844
Protein phosphatase 1G	PPM1G	O15355	0	-0.609544	-0.462501	-0.472019	0.0176983	0.415005	0.478984	-0.49449	0.394704	-0.234127	0.0170565	0.0877943	0.234127	-0.0176983	-0.0170565	-0.414349	-0.0877943	0.281176	0.315386	2.4	Nucleus				0.417288	0.927527		0.385593	1.3665		0.320745	0.904125
Eukaryotic translation initiation factor 3 subunit D	EIF3D	O15371	-0.0113373	-0.377507	-0.0480108	-0.148161	-0.0853329	0	-0.0406294	-0.832607	0.0480108	0.272913	0.0406294	0.226611	0.000375748	0.251001	0.0482759	0.29599	-0.230023	-0.000375748	0.0853329	3.1	Cytoplasm				0.0236073	0.0415974		0.263724	1.60836		0.17391	0.851213
Eukaryotic translation initiation factor 3 subunit H	EIF3H	O15372	0	0.236181	0.092	0.00541401	0.617423	0.127846	-0.00834846	-0.107957	0.17084	0.191884	0.00834846	-0.092	-0.303536	-0.0531492	-0.800188	-0.0649185	-0.228896	-0.00541401	0.0531492	3.2	Cytoplasm				-0.115351	0.402464		-0.300288	1.12826		-0.399457	1.14068
Histone deacetylase 3	HDAC3	O15379	0.138794	0.0710144	0.0438223	-0.0922179	0.33845	-0.027853	0.296153	-0.342716	-0.0157404	-0.703989	-0.213435	-0.251614	0.405221	0.185555	-0.0710144	0	0.0157404	0.0922179	-0.185555	1.5	Nucleus				-0.258802	0.706505		-0.0685408	0.165603		-0.129695	0.78576
Nuclear valosin-containing protein-like	NVL	O15381	0	-0.353282	0.00474262	-0.259519	0.234798	0.019454	0.194912	-1.16261	-0.00474262	-0.706306	0.0828757	-0.298757	0.328547	-0.234798	-0.0828757	-0.582705	0.0856113	0.259519	0.339032	4.5	Nucleus				-0.257207	0.416034		0.0441193	0.0926382		0.0783682	0.156559
Monocarboxylate transporter 4	SLC16A3	O15427	0.0572548	0.513008	0.118491	0.11371	-0.0574613	0	0.065835	0.0662951	0.0295634	-0.0368476	-0.065835	-0.247081	-0.669828	-0.0348144	-0.200134	-0.165001	-0.0295634	0.0368476	0.0348144	1.9	Cell_membrane				-0.124031	0.614535		-0.40339	1.31897		-0.213608	1.07274
High affinity copper uptake protein 1	SLC31A1	O15431	0.0614805	0.533602	-0.16539	-0.00328541	0.123877	0	-0.00487137	-1.0055	0.0403004	0.00328541	-0.105195	-0.0403004	-0.00824738	0.256418	0.00487137	-0.0234585	0.0851297	0.132409	-0.123877		Cell_membrane				-0.303414	0.6361		-0.084388	0.229547		-0.0950418	0.330403
DNA-directed RNA polymerase I subunit RPA34	CD3EAP	O15446	0.111037	0.0772982	0.571702	0.290252	0.121892	-0.131641	-0.31316	-1.69803	-0.0183783	-0.207708	0.0993567	0.0183783	0.167275	-0.121892	-0.0772982	0	-0.508837	-0.167275	0.409214	2.8	Nucleus				-0.70822	1.22324		-0.193657	0.841113		-0.303276	0.922081
Prolyl 4-hydroxylase subunit alpha-2	P4HA2	O15460	0	0.261711	0.999926	-0.208488	-0.358337	1.56087	0.402429	0.749382	-0.526835	-0.647073	-0.261711	0.427027	0.436763	0.358337	-0.602065	-0.628972	-0.427027	0.208488	-1.0787	2.9	Endoplasmic_reticulum				0.168792	0.135547		0.101142	0.123307		-0.644619	1.11567
Nucleoporin-like protein 2	NUPL2	O15504	0	0.45759	-0.126316	0.326443	-0.0815682	-0.412786	-0.29954	-0.650762	-0.0538592	-0.165401	0.29954	0.0538592	0.106462	0.0815682	-1.77603	0.391726	0.257385	-0.106462	1.17613		Nucleus				-0.431699	1.61541		0.0201273	0.0503398		-0.126679	0.093054
Actin-related protein 2/3 complex subunit 5	ARPC5	O15511	0.0506878	0.361403	-0.665602	-0.064168	0.0771542	-0.223319	-0.195487	2.14892	-0.107007	0.312302	0.0388308	0.362526	-0.0180845	-0.362871	-0.0388308	0	0.107007	0.0180845	-0.0771542	1.7	Cytoplasm				0.435186	0.40597		0.0532055	0.0833363		0.0499264	0.108241
DNA-directed RNA polymerase II subunit RPB4	POLR2D	O15514	0	0.0231032	-2.20659	-2.61725	0.144504	0.182562	-0.0231032	-0.144504	-0.0946798	0.28312	-0.121666	0.0946798	0.590955	-0.259348	0.216255	-0.000452042	0.54074	-0.28312	0.602061	2.3	Nucleus				0.971925	0.817889		1.0074	0.702504		1.14634	0.972112
ATP-dependent RNA helicase DDX3Y	DDX3Y	O15523	0.220758	-0.302995	-0.194695	-0.0119524	-0.132204	0	0.0148039	-0.737725	-0.260451	0.0119524	-0.0148039	0.384951	-0.0239363	0.132204	0.0386171	-0.277246	0.194695	0.0278521	0.170394	9.8	Cytoplasm				-0.110067	0.269517		0.203821	0.780778		0.11508	0.424403
3-phosphoinositide-dependent protein kinase 1	PDPK1	O15530	0	0.381637	0.0639796	0.466553	0.286719	-0.144799	-0.134651	-1.82515	-0.0639796	0.0288973	0.134651	-0.186321	-0.0288973	-0.0139585	-0.389774	0.224588	0.657749	-0.0569897	0.0139585	0	Cytoplasm				-0.667715	0.989784		-0.263409	1.22568		-0.149871	0.333352
Tapasin	TAPBP	O15533	-0.274531	0.195824	-0.137199	-0.0313807	-0.0793347	0.11268	0.013176	0.084064	0.134323	0.0328789	-0.0290833	0.0251112	0.0313807	-0.133916	-0.013176	0	-0.0251112	-0.0494967	0.0793347	2	Cell_membrane				0.140749	0.928498		0.0386976	0.160269		0.0636347	0.347425
Zinc finger and SCAN domain-containing protein 9	ZSCAN9	O15535	-0.363446	0.476606	0.202811	-2.58354	-0.219353	0.989588	0.250648	0.0943646	-0.202811	0.373372	-0.250648	1.27019	0.35875	0.225331	-1.32236	0	-0.694234	-0.35875	-0.0943646		Nucleus				0.798416	0.690358		0.89829	0.647235		0.00344162	0.00195354
E3 ubiquitin-protein ligase RNF113A	RNF113A	O15541	0	-0.344803	-0.465147	-0.492688	0.278272	0.762508	0.367283	-0.762539	0.229906	-0.068244	-0.120039	-0.0915413	0.459041	-0.278272	0.120039	-0.0377731	0.0915413	0.068244	0.327281	2.3	Nucleus				0.310656	0.489928		0.19717	0.396962		0.31874	1.08268
Lysine-specific demethylase 6A	KDM6A	O15550	0	-0.22082	-0.51216	-0.60381	0.0545902	0.278248	0.017271	1.23849	0.126978	-0.163342	0.0205126	-0.0914774	0.598196	-0.214934	-0.017271	-0.284231	0.0914774	0.163342	-0.0545902	1	Cytoplasm				0.555969	1.08973		0.334514	0.773302		0.236186	0.793902
Pre-mRNA-splicing factor ATP-dependent RNA helicase DHX15	DHX15	O43143	0	-0.26054	-0.151451	0.0984087	0.0641346	0.102207	0.0242233	-0.943642	0.0440769	-0.177485	-0.0195808	0.0915203	-0.0984087	-0.0392666	0.0195808	-0.0732613	-0.0440769	0.328015	0.0392666	11	Nucleus				-0.140234	0.288463		0.0334556	0.152453		0.103794	0.490423
mRNA cap guanine-N7 methyltransferase	RNMT	O43148	0.0532932	0.316916	0.0860376	0.00926447	0.446978	0	-0.0851135	-0.910234	-0.0860376	-0.219066	-0.0303936	-0.233424	-0.00926447	0.0133758	0.0303936	-0.0221157	0.244493	0.13953	-0.0133758	4.3	Nucleus				-0.442588	1.34502		-0.247425	1.2483		-0.106713	0.504947
Zinc finger ZZ-type and EF-hand domain-containing protein 1	ZZEF1	O43149	0	-0.0423107	-1.46366	-0.451882	0.915318	0.113564	0.0423107	-0.0533228	0.590411	0.0355449	0.0445547	-0.274154	-0.0355449	-0.1884	-0.278836	-1.04864	0.274154	0.172952	0.0533228	1.2	Cytoplasm				0.354208	0.393832		0.0951202	0.0780347		0.0430967	0.0330784
TELO2-interacting protein 1 homolog	TTI1	O43156	0	-0.117868	0.307926	-0.885999	-0.204979	0.270011	0.117868	0.644725	0.0516834	0.339175	0.351828	-0.0516834	0.390235	0.123543	-0.42756	-0.584958	-0.392308	-0.339175	-0.123543	1.2	Cytoplasm				0.464876	1.15563		0.383665	0.809439		-0.193325	0.414584
Ribosomal RNA-processing protein 8	RRP8	O43159	0.660623	-0.274839	-0.150004	-0.0146489	0.802371	0	0.0386987	-0.618807	0.128264	0.0146489	-0.0250115	-0.128264	0.0330606	-0.0992761	0.0250115	-0.236774	0.414247	-0.599006	0.0992761	1.5	Nucleus				-0.292139	0.537026		-0.259573	0.472894		-0.264149	0.431544
E3 ubiquitin-protein ligase Praja-2	PJA2	O43164	0.185118	-0.138632	-0.136466	-0.683404	-0.925354	-0.306776	-0.47947	-0.258543	0.368062	0.140738	0.505497	-0.068553	-0.140738	0.575665	0.138632	0	0.068553	0.600051	0.258543	0	Nucleus				0.23255	0.409423		0.557715	1.05181		0.552903	1.37992
Signal-induced proliferation-associated 1-like protein 1	SIPA1L1	O43166	-1.26658	-1.06057	0.77424	-0.00538015	1.74025	0.16689	0.572257	-0.544985	-0.238184	0.00538015	0.777464	-0.158601	-2.19115	-1.63239	-0.572257	0	0.158601	0.668194	0.544985	2.7	Cytoplasm				-0.0441198	0.0256613		-0.837559	0.432093		0.123513	0.074012
Cytochrome b5 type B	CYB5B	O43169	-0.294043	-0.0373859	-0.114093	0.023294	0.373587	0	-0.360487	-1.50331	0.147895	-0.043282	0.0379238	0.0399637	0.255551	-0.133797	0.0373859	0.177896	-0.0399637	-0.023294	0.133797	1.5	Endoplasmic_reticulum				-0.342108	0.501962		0.0596384	0.162074		0.0668924	0.232447
U4/U6 small nuclear ribonucleoprotein Prp4	PRPF4	O43172	-0.244839	0.120477	0.0585546	0.0143852	0.117243	0.178111	-0.186097	-1.0153	0.0841217	0.000125885	0.132242	-0.0585546	-0.336538	-0.117243	-0.120477	0	-0.380994	-0.000125885	0.12122	5.7	Nucleus				-0.200972	0.398774		-0.108188	0.426079		-0.0892397	0.360986
D-3-phosphoglycerate dehydrogenase	PHGDH	O43175	0	0.172814	0.0761318	0.080905	0.0331154	0.165737	0.0191698	-0.405268	0.0194016	-0.0717096	-0.0191698	-0.0194016	0.0563402	0.115049	-0.216561	-0.494305	-0.22876	-0.0563402	-0.0331154	6.2	Cytoplasm				-0.127127	0.621594		-0.0393888	0.400885		-0.27841	1.88825
NADH dehydrogenase [ubiquinone] iron-sulfur protein 4, mitochondrial	NDUFS4	O43181	-0.232882	0.134702	-0.0654306	-0.164662	-0.187891	0	-0.00788021	-0.339714	-0.256207	0.435999	-0.0605669	0.0654306	-0.198127	0.187891	0.00788021	0.643297	0.106044	0.164662	0.697289		Mitochondrion				0.0696724	0.183651		0.10189	0.443789		0.427067	1.56829
Cytoplasmic dynein 1 light intermediate chain 2	DYNC1LI2	O43237	0.40116	-0.0906782	-0.144543	-0.141469	0.0349541	0	-0.695957	-0.184685	-0.123285	-0.253078	0.0934038	0.123285	0.141469	0.765675	0.0906782	-0.743665	0.392379	0.335886	-0.0349541	2.2	Cytoplasm				-0.263286	0.879987		0.269073	0.729463		-0.00382004	0.0056645
26S proteasome non-ATPase regulatory subunit 3	PSMD3	O43242	-0.118658	0.191858	-0.137159	0.173109	0.0546865	0.113886	0.0669575	-0.187175	0.0308971	-0.157726	-0.0669575	0.0885849	-0.0263157	0.00493336	-0.100224	0	-0.0308971	0.0263157	-0.00493336	6.3	Nucleus				-0.0593994	0.267753		-0.032706	0.149165		-0.054715	0.323268
RNA binding protein fox-1 homolog 2;RNA binding protein fox-1 homolog 1	RBFOX2	O43251;Q9NWB1	0	0.0642223	0.379227	0.0645986	-0.060164	-0.175624	-0.346672	0.060164	-0.502668	-0.306272	-0.0642223	-0.0902905	-0.0645986	-0.380798	1.05975	0.727016	0.0902905	0.345025	0.18273	1.5	Nucleus				-0.343791	1.65959		-0.239554	1.1856		0.391385	1.0895
Bifunctional 3'-phosphoadenosine 5'-phosphosulfate synthase 1	PAPSS1	O43252	-0.0909824	0.274858	0.313221	-0.00425053	0.0939007	0.0355968	-0.0159636	-0.0095787	-0.0119133	0.00425053	0.0159636	0.0119133	0.018157	-0.0672188	-0.582446	0	-0.311449	-0.109561	0.0095787	1.5	Cytoplasm				-0.116871	0.755605		-0.122645	0.663785		-0.316125	1.30766
Centromere/kinetochore protein zw10 homolog	ZW10	O43264	0.124431	-0.000911713	-0.166313	0.11081	0.586528	-0.169744	0.0175333	-0.973849	0.260611	-0.131825	0.000911713	0.1466	-0.11081	-0.0521274	-0.151666	0	-0.1466	0.269264	0.0521274	1.5	Lysosome/Vacuole				-0.330364	0.676798		-0.134765	0.399117		-0.126284	0.381004
U4/U6.U5 tri-snRNP-associated protein 1	SART1	O43290	0.177791	0.0494986	-0.147997	0.00688314	-0.0310078	0	0.0976782	-0.737263	0.351004	-0.408222	-0.230801	-0.301088	0.377493	0.0771322	-0.0494986	-0.585793	0.147997	-0.00688314	0.0310078	11.6	Nucleus				-0.150394	0.324041		-0.0303494	0.0732402		-0.103667	0.323624
Glycosylphosphatidylinositol anchor attachment 1 protein	GPAA1	O43292	0	0.163626	-0.79714	0.155899	-3.42168	-0.150516	-0.648965	-1.20788	0.0977511	-0.155899	-0.163626	-0.0278049	-0.207435	1.20788	0.837301	0.683254	0.0278049	0.169088	1.37891	0	Endoplasmic_reticulum				0.366756	0.203868		0.982113	0.560049		1.39913	1.04563
Death-associated protein kinase 3	DAPK3	O43293	-0.413849	-0.326272	0.259678	-0.201792	0.605032	0	0.140876	-0.548533	-0.0328274	0.0432878	0.294476	-0.115243	-0.0432878	-0.346773	-0.140876	0.025631	0.0328274	0.415617	0.346773	1.7	Cytoplasm				-0.0639988	0.104365		-0.0372664	0.0530122		0.151435	0.290962
Zinc finger protein 264	ZNF264	O43296	0	1.08466	0.722377	0.0965061	0.517742	-2.00885	-0.172642	0.603157	0.353119	0.195323	0.172642	-0.379718	-0.213614	-0.517742	-0.678252	0.0473576	-0.353119	-0.0965061	-1.12974		Nucleus				-0.690236	0.673327		-0.718865	1.53887		-0.926309	1.88511
Heat shock 70 kDa protein 12A	HSPA12A	O43301	-0.268602	-0.22374	0.684852	-0.384277	0.411255	0	-0.0886779	-0.113834	0.016427	0.384277	0.0886779	-0.016427	-0.672078	-0.652246	0.270753	1.65064	-0.0217113	0.446063	0.113834	1	Cytoplasm				-0.00425892	0.00626024		-0.356916	0.566007		0.448019	0.589489
CBP80/20-dependent translation initiation factor	CTIF	O43310	0	-0.252197	-0.420651	-0.616564	0.784885	-0.0328808	1.44363	-2.24013	0.279459	0.00213146	-0.722891	-0.0673294	-0.00213146	-0.37038	0.252197	1.74657	0.0673294	0.275698	0.37038	1.3	Cytoplasm				-0.00865097	0.00453198		-0.189778	0.250296		0.64334	0.860473
Metastasis suppressor protein 1	MTSS1	O43312	-0.109544	-0.0589643	-0.222392	-0.0778966	0.2808	0.222165	-0.249821	0.185987	0.222392	0.0778966	0.241491	0.263632	0.671746	-0.50838	0.0589643	0	-0.343447	-0.817754	-0.185987	0	Cytoplasm				0.129323	0.489715		0.204721	0.381958		-0.220045	0.598409
Inositol hexakisphosphate and diphosphoinositol-pentakisphosphate kinase 2	PPIP5K2	O43314	-0.44131	-0.345523	-0.0323224	-0.00450611	0.000834942	0.0644569	0.343044	-0.000834942	0.387601	0.00450611	-0.0292549	-0.0240054	-0.291938	-0.09868	0.0292549	0	0.0240054	0.0185356	0.0558867	1.1	Cytoplasm				0.32432	1.46427		0.0535957	0.173517		0.190102	1.09136
Mitogen-activated protein kinase kinase kinase 7	MAP3K7	O43318	-0.00328255	0.241262	-0.492093	-0.0963922	0.319839	0	-0.0925107	-0.500508	-0.0778966	-0.0984607	-0.381023	0.0919271	0.0963922	-0.151133	0.0925107	0.107721	0.0778966	0.129345	0.151133	1.7	Cytoplasm				-0.147742	0.391157		-0.0798259	0.162006		0.117855	0.359475
Eukaryotic translation elongation factor 1 epsilon-1	EEF1E1	O43324	0	0.552343	-0.13719	0.218392	0.0567398	-0.115641	0.0447965	-1.11152	0.17771	0.0923214	-0.445205	0.13719	-0.122073	0.587471	-0.0447965	0.0117874	-0.235139	-0.0923214	-0.0567398	2.8	Cytoplasm				-0.320523	0.583506		-0.0987114	0.163958		-0.221499	0.939215
LYR motif-containing protein 1	LYRM1	O43325	0	0.104991	0.101425	0.441927	0.144047	-0.104422	0.390416	-0.243298	0.0542073	0.0489917	-0.104991	-0.0542073	-0.226919	-0.0250654	-0.522243	0.507952	-0.271714	-0.0489917	0.0250654	0	Mitochondrion				-0.129299	0.45931		-0.261274	1.57537		-0.220464	0.564565
WD repeat-containing protein 62	WDR62	O43379	0	-0.35658	-0.733679	0.13751	-0.163391	-1.16597	-0.862628	0.163391	0.0911517	-0.162046	0.35658	-0.0911517	1.62336	-0.262896	1.37973	1.13039	0.5052	-0.13751	0.531494	1.8	Cytoplasm				-0.163993	0.216814		0.629701	0.76882		0.905089	1.73842
Heterogeneous nuclear ribonucleoprotein R	HNRNPR	O43390	1.57271	0.0753365	0.313313	0.628281	0.174038	0	-0.00971222	0.0548258	-0.126719	-0.700307	-0.488564	-0.0696278	-0.00375223	-0.0548258	0.00971222	-0.00599575	0.0696278	0.00375223	-0.18862	9.1	Nucleus				-0.709118	1.31326		-0.706928	1.18695		-0.57504	1.15537
U4/U6 small nuclear ribonucleoprotein Prp3	PRPF3	O43395	-0.0986118	0.0471139	-0.0179634	0.161699	0.0797629	0.0316334	0.0288758	-0.67379	0.243759	-0.0185413	-0.0854669	0.0135021	0.0185413	-0.0797629	-0.0288758	0	-0.0135021	-0.171564	0.416734	10	Nucleus				-0.112013	0.29359		-0.0676968	0.5764		0.00615826	0.0195125
Thioredoxin-like protein 1	TXNL1	O43396	0.0851555	0.0698166	0.0055542	0.037468	-0.0872917	0	-0.0687618	0.0645885	0.0689564	-0.037468	-0.108345	-0.0055542	-0.148685	0.0300465	0.0687618	-0.0274372	-0.0236721	0.0518284	-0.0300465	3.1	Cytoplasm				-0.0166775	0.158063		-0.0802751	0.803038		-0.0142536	0.146668
Tumor protein D54	TPD52L2	O43399	-0.390294	-0.427589	0.0549526	-0.325888	-1.30836	0.0305901	0.427589	0.324713	1.41006	-0.078423	1.22731	-0.147136	0.078423	1.76395	-0.699403	0	-0.0549526	0.539403	-0.324713		Nucleus				0.902343	1.5047		1.21007	1.41575		0.371503	0.593194
ER membrane protein complex subunit 8	EMC8	O43402	0	0.113562	-0.0105939	0.122111	-1.21517	0.00555611	0.00394058	-1.98876	0.0150952	-0.109164	-0.194176	0.0105939	-0.0178308	1.21517	-0.00394058	-0.0255756	-0.169315	0.0178308	1.42612	3.2	Cytoplasm				-0.216648	0.18241		0.451458	0.518452		0.447041	0.543219
52 kDa repressor of the inhibitor of the protein kinase	THAP12	O43422	0.176289	-0.497795	0.42626	-1.45286	-0.469843	-0.00833225	0.497795	0.469843	-0.642101	0.181946	-2.14104	-0.42626	-0.181946	-1.79498	0.86412	0	1.79131	1.39223	0.828081		Nucleus				0.46342	0.576107		-0.772468	0.667928		1.33874	1.77439
Eukaryotic translation initiation factor 4 gamma 3	EIF4G3	O43432	0.318316	0.467696	-0.263704	-0.193155	-0.373211	0	-0.233402	-0.86121	-0.0548921	-0.418249	0.0670552	0.0548921	0.193155	0.373211	-0.0670552	-0.578957	0.137767	0.300742	0.875508	14	Cytoplasm				-0.304739	0.657856		0.18089	0.3989		0.142413	0.195479
Peptidyl-prolyl cis-trans isomerase H	PPIH	O43447	0.288997	0.31318	0.0752697	0.58211	0.248219	0	0.128287	0.650801	-0.143774	-0.00161457	-0.345611	-0.0752697	-0.144214	-0.471373	-0.128287	-0.0233231	0.198542	0.00161457	-0.248219	4.4	Cytoplasm				-0.174815	0.51286		-0.560672	2.59719		-0.34149	1.83193
Serine protease HTRA2, mitochondrial	HTRA2	O43464	0	0.0389071	-0.0131502	0.0586562	-0.0425081	-0.00120926	-0.0389071	-0.855995	-0.0991049	-0.0432181	-0.214643	0.0131502	0.0432181	0.0425081	0.169749	0.0813046	0.0202971	-0.0857644	0.0476561	1.3	Mitochondrion				-0.216068	0.650268		-0.0373225	0.264824		0.0382675	0.373185
Aflatoxin B1 aldehyde reductase member 2	AKR7A2	O43488	0	0.201419	-0.112803	0.0580416	0.269258	0.152557	-0.193177	-0.0486641	0.0825882	0.0513773	0.0224924	0.0356579	-0.0513773	0.0486641	-0.0224924	-0.242716	-0.0356579	-0.0592146	-0.228619	1.9	Mitochondrion				-0.074247	0.357087		-0.069324	0.379679		-0.200923	1.35589
Prominin-1	PROM1	O43490	-2.85256	-0.327195	-0.332051	-0.871649	-2.14889	0	-10.6344	3.104	-0.276416	0.33538	0.327195	0.276416	-0.33538	-0.882009	0.427713	0.30056	2.21714	1.94218	0.882009		Cell_membrane				-0.18782	0.0268735		1.15302	0.958637	+	2.46039	2.29585
Band 4.1-like protein 2	EPB41L2	O43491	0	-0.287132	-0.491721	-0.31104	0.042182	0.0828552	0.240833	-0.847964	0.502204	0.0412741	0.0430984	-0.0838728	-0.0412741	-0.042182	-0.0430984	-0.0474281	0.0838728	0.210956	0.223847	17.9	Cytoplasm				0.213383	0.380313		0.178485	0.769787		0.295172	1.45253
Ragulator complex protein LAMTOR5	LAMTOR5	O43504	0.046073	-0.0104609	-0.30974	0.0817108	-0.998524	0	0.0635405	-0.0491223	-0.337306	-0.449854	-0.181821	0.447001	0.0468092	0.10532	0.0104609	-0.481574	0.30974	-0.0468092	0.0491223	1.3	Cytoplasm				0.0836399	0.142121		0.342516	0.651647		0.206376	0.383368
Mediator of RNA polymerase II transcription subunit 7	MED7	O43513	-0.258667	-0.448254	-0.0749817	0.0117621	-0.425899	0	-0.158384	-0.804852	0.0524826	0.442283	0.370524	0.365466	-0.114487	0.425899	0.158384	0.654052	-0.0524826	-0.0117621	0.519496	0	Cytoplasm				0.145514	0.273524		0.501058	1.87832		0.492745	1.70853
Protein-glutamine gamma-glutamyltransferase 5	TGM5	O43548	-3.34473	0.102468	0.0747566	0.588312	0.335342	0.52583	0.680051	0.789453	0.225053	0.483804	-0.257293	-0.423459	-0.925338	-0.966084	-0.102468	0	-0.0747566	-0.483804	-0.335342	1	Cytoplasm				0.989609	0.666067		-0.194273	0.0839757		0.249496	0.128909
A-kinase anchor protein 10, mitochondrial	AKAP10	O43572	0	0.309718	-0.152541	0.29804	-0.244277	-0.155474	-0.10403	1.33576	0.219814	0.270067	-0.00658417	0.152541	-0.270067	-0.0865092	0.00658417	0.0813704	-0.162091	-1.94495	0.0865092	1	Cytoplasm				0.271039	0.41918		-0.0948431	0.261152		-0.428703	0.488822
Density-regulated protein	DENR	O43583	0	0.425263	-1.30197	-0.244484	0.16357	0.519082	-0.14827	-1.64014	0.309564	2.61305	-0.0683436	-0.153251	-0.226184	0.461781	0.0683436	-0.96605	0.153251	0.226184	-0.16357	1.2	Cytoplasm				0.522181	0.297634		0.195025	0.214955		0.0551563	0.0530936
Exportin-T	XPOT	O43592	0.052474	0.026176	-0.482132	0.329528	-0.283703	0	-0.0137286	-0.100201	0.110469	-0.10574	-0.00106668	0.456009	0.10574	0.100201	0.00106668	-0.0690022	-0.110469	-0.369432	0.247774	2.6	Nucleus				0.0496912	0.128667		0.236752	0.626782		0.0115189	0.0229875
2'-deoxynucleoside 5'-phosphate N-hydrolase 1	DNPH1	O43598	1.13908	0.0340958	-1.11494	0.110803	0.0274258	0	-0.19364	-0.36771	-1.50022	-0.37087	-0.0340958	1.20828	-0.0745344	1.12777	0.194738	-1.02101	1.11494	0.0745344	-0.0274258	2.2	Cytoplasm				-0.525779	0.569751		0.517563	0.46353		0.0278635	0.0194127
Mitochondrial import inner membrane translocase subunit TIM44	TIMM44	O43615	0	0.287245	0.0385652	0.199062	0.348835	-0.145691	-0.196303	-1.00291	-0.0385652	0.0163426	-0.078826	-0.057302	-0.0322051	-0.121372	0.078826	0.00343609	0.062983	-0.0163426	0.121372	5.8	Mitochondrion				-0.448167	1.27015		-0.247168	1.78045		-0.124686	0.906413
Trafficking protein particle complex subunit 3	TRAPPC3	O43617	0.00655079	-0.114616	-0.0712404	0.302952	-0.750181	0	0.114616	0.359343	-0.0076685	-0.622357	0.181173	1.08218	0.866367	-0.0112972	-0.254137	-1.48783	0.0076685	-0.302952	0.0112972	1.1	Cytoplasm				0.0940935	0.154161		0.654913	1.17146		-0.279884	0.37938
Pleiotropic regulator 1	PLRG1	O43660	0.37485	0.462382	0.762768	0.267706	0.0588717	0	0.00437927	-0.105808	-0.0165582	-0.487789	-0.169604	-0.113078	-0.0669584	-0.0588717	-0.00437927	-0.614126	0.0165582	0.0669584	0.302068	5.1	Nucleus				-0.506471	2.02586		-0.487444	2.09012		-0.4319	1.269
BUB3-interacting and GLEBS motif-containing protein ZNF207	ZNF207	O43670	0.157961	-0.153145	-0.351964	0.246373	0.149248	0	0.153145	-0.0805316	0.117661	-0.231422	-0.316549	-0.045444	-0.0290246	0.0805316	0.299861	-0.0580854	0.045444	0.0290246	-0.0921035	1.3	Nucleus				-0.0179239	0.0477725		-0.0873159	0.241461		0.0351337	0.0984815
NADH dehydrogenase [ubiquinone] 1 beta subcomplex subunit 5, mitochondrial	NDUFB5	O43674	0.756649	0.421989	-0.406372	-0.0632186	-0.0160894	0	0.350971	0.481922	0.348347	0.0632186	-0.350971	-0.0406575	-0.511265	-0.313844	-0.592638	-0.140751	0.0406575	0.195536	0.0160894		Mitochondrion				0.1103	0.197751		-0.442776	0.941383		-0.234813	0.439261
NADH dehydrogenase [ubiquinone] 1 alpha subcomplex subunit 2	NDUFA2	O43678	0	0.634187	0.0028038	0.316285	0.201771	-0.193003	0.0561266	0.374631	-0.44998	-0.167158	-0.0561266	0.516935	-0.0764561	-0.201771	-0.0957117	0.183285	-0.0028038	0.0764561	-0.434099	1	Mitochondrion				-0.306886	0.88857		-0.185364	0.430771		-0.285584	0.966557
ATPase ASNA1	ASNA1	O43681	0.0134258	0.0376182	-0.25926	0.0160027	0.07477	0	-0.441839	0.454641	-0.0522137	0.114496	0.0618167	0.218367	-0.0160027	-0.354976	-0.0376182	-0.369864	0.0522137	-0.0215292	-0.07477	1.8	Cytoplasm				0.0385057	0.09066		0.000789952	0.00209881		-0.0668247	0.301917
Mitotic checkpoint protein BUB3	BUB3	O43684	-0.490564	0.299473	-0.0240374	-0.0903826	-0.372811	0.202063	0.0595684	-0.0160246	0.0240374	0.0149717	-0.13945	0.0954981	0.0101519	0.0160246	-0.0595684	0	-0.0811644	-0.0101519	0.247283	3.8	Nucleus				0.192588	0.661254		0.131221	0.348609		0.154944	0.475426
Sulfotransferase family cytosolic 1B member 1	SULT1B1	O43704	0	0.847472	3.06936	0.92414	1.61356	-0.961087	-0.847472	-1.6821	-1.59581	-1.46767	-1.05805	-1.24107	-0.890808	-0.711631	1.21445	1.64025	1.24107	0.890808	0.711631		Cytoplasm			+	-2.60173	2.87485	+	-2.26629	2.19545		-0.151262	0.104855
Alpha-actinin-4	ACTN4	O43707	0.655016	0.017499	0.150853	0.0830774	-0.0224876	0	0.225808	0.544285	-0.101701	-0.0209665	-0.017499	0.101701	-0.102298	0.0224876	-0.484069	-0.575426	-0.108211	0.0209665	-0.022562	28.4	Cytoplasm				-0.0473064	0.103608		-0.175694	0.57926		-0.410652	1.33457
Maleylacetoacetate isomerase	GSTZ1	O43708	-0.0555391	-0.183747	-0.370974	-0.0316172	0.0386038	0	0.450118	2.65615	0.147457	-0.175069	-0.107281	0.0140734	0.0539293	-0.0386038	0.107281	1.34799	-0.0140734	0.0316172	-0.326057	1	Cytoplasm				0.736387	0.702141		0.101184	0.545412		0.350006	0.562076
Probable 18S rRNA (guanine-N(7))-methyltransferase	BUD23	O43709	-0.0312653	-0.460352	-0.299656	0.0777316	0.423401	0	0.396073	0.0270586	0.310692	-0.0613532	0.0438776	-0.0921435	-0.376833	-0.0270586	-0.0438776	0.250555	0.0921435	0.0613532	-0.266454	1.6	Nucleus				0.192522	0.504846		-0.0550113	0.106386		0.0767723	0.171539
HIV Tat-specific factor 1	HTATSF1	O43719	-0.167387	-0.455596	-0.17066	-0.199785	-0.422236	0.23612	0.13989	-0.0887079	0.322277	0.0086174	0.0166254	0.17066	-0.0086174	0.0887079	-0.0166254	0	-0.200907	0.128153	0.184087	3.7	Nucleus				0.406772	2.48956		0.349977	2.46442		0.302074	1.94121
Cytohesin-3;Cytohesin-1;Cytohesin-2	CYTH3	O43739;Q15438;Q99418	0.294061	0.10229	0.415549	0.551729	0.80866	0	-0.10229	0.258899	0.230816	0.300093	0.182823	-0.230816	-1.30012	-0.258899	-1.17788	-0.806012	-0.37536	-0.300093	-0.453085		Cytoplasm				-0.296954	1.14319		-0.83621	1.51914	+	-1.05694	3.09539
5'-AMP-activated protein kinase subunit beta-2	PRKAB2	O43741	0.210899	0.289193	-0.667536	-0.0453534	-0.353312	0	0.785047	-0.408797	-0.00262356	-1.01438	-0.289193	0.00262356	0.0453534	0.657169	-0.3259	-0.222054	0.138846	0.182825	0.353312		Cytoplasm				-0.0149282	0.0148207		0.21721	0.353521		0.138628	0.262929
AP-1 complex subunit gamma-1	AP1G1	O43747	-0.0179119	0.247334	0.204882	0.0808077	0.34852	0	-0.165405	-0.0719604	0.0834908	-0.0808077	0.165405	-0.0834908	-0.103721	-0.0851374	-0.219078	0.452425	-0.408956	0.299249	0.0719604	1.7	Cytoplasm				-0.219663	1.68004		-0.199462	1.17459		-0.133606	0.338411
Small glutamine-rich tetratricopeptide repeat-containing protein alpha	SGTA	O43765	0	-0.414045	-0.0301557	-0.120127	-0.0281477	0.399074	-0.0385737	0.265766	0.354561	-0.0858259	0.372571	0.0301557	0.0858259	0.0281477	0.0385737	-0.429776	-0.33627	0.175743	-0.0506325	1.9	Cytoplasm				0.297495	1.32815		0.24767	1.19086		-0.00197735	0.00486105
Mitochondrial carnitine/acylcarnitine carrier protein	SLC25A20	O43772	0	-0.266694	-0.048038	-0.584787	0.600293	0.633395	0.876645	0.276278	0.260205	-0.250263	0.266694	0.048038	0.250263	-0.424716	-1.31615	-0.273344	-0.273489	0.268196	-0.276278		Mitochondrion				0.419097	0.787585		0.0949149	0.13785		-0.314369	0.444853
Asparagine--tRNA ligase, cytoplasmic	NARS	O43776	-0.121035	0.0851707	-0.0361767	-0.00745201	0.402436	0	-0.501425	-0.275784	0.0361767	-0.187862	-0.0767536	0.177101	0.00745201	-0.148828	0.0767536	0.0554409	-0.24585	0.0911636	0.148828	2.7	Cytoplasm				-0.250368	1.01158		-0.0748457	0.258003		-0.0393215	0.131015
Unconventional myosin-Ib	MYO1B	O43795	0	0.00554752	-0.260838	0.128523	-0.0416775	-0.0391693	0.14339	-0.72035	0.119703	-0.105358	-0.00554752	-0.0606327	-0.0874386	0.151094	-0.245351	0.083271	0.0606327	0.0874386	0.0416775	12.4	Cytoplasm				-0.086668	0.205545		0.0330578	0.14762		0.0392227	0.171819
Cleavage and polyadenylation specificity factor subunit 5	NUDT21	O43809	-0.218597	0.312433	-0.0281258	-0.109741	0.0403547	0.0585938	0.104897	-0.551537	0.382143	0.0378189	-0.125799	0.0281258	-0.0378189	-0.0403547	-0.104897	0	-0.0386295	0.0768013	0.248509	6.1	Cytoplasm				0.00711842	0.0137278		-0.0432265	0.159178		0.0370922	0.130663
LanC-like protein 1	LANCL1	O43813	0.0530682	0.414262	0.0466218	0.0684204	0.120131	-0.108686	-0.14956	-0.082376	0.165484	-0.0684204	0.00329447	-0.121887	-0.381994	0.0120978	-0.00329447	0	-0.0466218	0.202263	-0.0120978	1.7	Peroxisome				-0.189213	1.18018		-0.262623	1.27639		-0.112451	0.677183
Striatin	STRN	O43815	0.152319	-0.336583	0.21726	-0.12051	-0.296825	0	0.336583	1.3741	0.00858498	1.88521	-0.955391	-0.00858498	-0.147096	0.296825	0.377063	-0.349195	-0.408032	0.12051	-0.593977	1.4	Nucleus				0.797763	1.08746		-0.126694	0.186913		-0.0938585	0.173019
U3 small nucleolar RNA-interacting protein 2	RRP9	O43818	0	-0.503518	-0.581645	0.0858312	0.180339	0.841093	0.613897	-0.214009	0.330028	-0.0858312	0.00465059	-0.330028	0.571403	-0.180339	-0.00465059	-0.0587044	0.375167	-0.255866	0.624583	1.8	Nucleus				0.460834	0.964081		0.18022	0.307438		0.299904	0.662209
Protein SCO2 homolog, mitochondrial	SCO2	O43819	-1.17218	0.0755177	-0.0268517	0.939453	0.473078	0	0.618635	0.20747	0.251637	-0.446009	-0.332714	0.0268517	-0.305083	-0.740206	-0.0755177	0.929806	-0.108589	0.305083	-0.20747	2.3	Mitochondrion				0.068544	0.0626605		-0.39559	0.420881		0.11086	0.100603
Protein C21orf2	C21orf2	O43822	0.125859	0.0196028	0.0660515	-0.563795	-0.328882	-0.0596561	0.363337	1.53378	1.15557	-0.00922966	-0.221645	-0.470629	0.00922966	-0.185334	-0.0196028	0	-0.0660515	0.340451	0.185334	0	Cytoplasm				0.732994	1.17332		-0.0808619	0.183074		0.224259	0.740707
A-kinase anchor protein 8	AKAP8	O43823	0	-0.115685	-0.723752	0.136304	0.00938463	-0.223748	-0.0984316	-0.777702	-0.0613818	0.0159163	0.0984316	0.0613818	-0.0159163	-0.00938463	0.284558	0.565519	0.114018	-0.0279546	0.179345	2.5	Nucleus				-0.09032	0.170251		0.172378	0.451183		0.361847	1.09123
Putative GTP-binding protein 6	GTPBP6	O43824	-0.0763226	-0.0205679	0.0392332	0.141001	0.0493898	0	0.153539	-1.06421	-0.0392332	-0.166488	-0.031455	0.280451	-0.00303602	-0.0417852	0.0205679	0.151501	-0.071064	0.00303602	0.0417852	1.3	Mitochondrion				-0.249826	0.540942		0.0244969	0.115727		0.00261841	0.0175033
Isocitrate dehydrogenase [NAD] subunit beta, mitochondrial	IDH3B	O43837	0	0.0364795	0.14469	-0.193187	0.329566	-0.059412	0.0536132	-1.0635	-0.0609217	-0.171303	-0.0364795	0.0609217	0.300625	0.0586686	-0.259279	0.157684	-0.122425	0.171303	-0.0586686	2.5	Mitochondrion				-0.323815	0.740874		0.0324244	0.103309		-0.0857866	0.307046
Nardilysin	NRDC	O43847	-0.194668	-0.132835	-0.671909	-0.00420523	0.357382	0	0.00214958	-0.615137	0.470464	-0.185816	-0.00214958	-0.0501604	0.225804	0.11804	0.11057	0.342377	0.0501604	0.00420523	-0.11804	1.9	Mitochondrion				0.0635792	0.0975698		0.202131	0.472815		0.207102	0.538279
Calumenin	CALU	O43852	0	0.136234	-0.0463953	0.148762	-0.479824	-0.335731	-0.0917983	0.571011	0.0463953	0.0241175	-0.199704	-0.191302	-0.0241175	0.479824	0.0917983	0.196735	0.0636129	-0.246579	-0.5049	6	Endoplasmic_reticulum				0.0910437	0.193767		0.0644199	0.127356		-0.0316217	0.0658722
S-adenosylhomocysteine hydrolase-like protein 1	AHCYL1	O43865	-0.574398	-0.3005	-0.35112	-0.0634623	0.12408	0.0110741	0.119683	-0.673942	0.569752	0.0634623	0.0866842	0.211681	-0.29935	-0.12408	-0.0866842	0	-0.211681	0.160939	0.574784	1.4	Cytoplasm				0.251086	0.504635		0.201814	0.566191		0.320552	0.93544
Kinesin-like protein KIF1C	KIF1C	O43896	0.115715	-0.422083	-0.049705	0.235431	0.204325	0	0.131449	0.0373855	0.049705	-0.297751	0.0392199	0.0847917	-0.103224	-0.291175	-0.0392199	-0.0191917	-0.289971	0.103224	-0.0373855	1.3	Cytoplasm				-0.032579	0.0844805		-0.0843337	0.218821		-0.0732454	0.217691
Growth arrest-specific protein 2	GAS2	O43903	-0.100963	-0.0475373	0.120658	0.206835	-0.0814042	0	0.0475373	0.0940442	0.0197334	0.117021	0.135174	-0.0197334	-0.374754	-0.143772	-0.121502	0.0442991	-0.421063	-0.117021	0.0814042	1	Cytoplasm				0.0361494	0.227171		-0.120289	0.469959		-0.126294	0.561399
NADH dehydrogenase [ubiquinone] iron-sulfur protein 5	NDUFS5	O43920	-0.287046	0.379144	0.459137	0.0598302	0.255252	0	-0.134968	-0.51558	-0.218887	0.608147	-0.0768619	-0.37325	-0.0598302	-0.255252	0.0768619	0.0617857	0.218887	-0.259935	1.53075	1.6	Mitochondrion				-0.225521	0.452898		-0.364562	1.20228		0.152407	0.177423
Origin recognition complex subunit 4	ORC4	O43929	-0.339822	0.120523	0.485871	-0.541809	0.0586934	0	-0.362058	0.0945439	-0.0778999	0.0313168	-0.120523	-0.0745306	-0.0313168	-0.196183	0.654742	0.127041	0.0745306	0.26462	-0.0586934	1.1	Nucleus				-0.0195108	0.034431		-0.0623296	0.112147		0.255757	0.561001
Peroxisome biogenesis factor 1	PEX1	O43933	0.123252	-0.399797	0.100646	0.0984645	0.233098	0	-0.222751	-1.71197	-0.214004	0.441594	0.370753	-0.0562339	-0.0984645	0.683685	0.222751	-0.212836	0.0562339	-0.429541	-0.233098	1	Cytoplasm				-0.37256	0.449551		0.193802	0.422513		-0.150431	0.427369
Double-strand-break repair protein rad21 homolog	RAD21	O60216	-0.229176	0.125353	0.0299935	-0.14164	0.333015	0.110471	-0.0656743	-0.29732	-0.026423	-0.371567	-0.290845	0.026423	0.14164	-1.00564	0.0656743	0	-0.134927	0.183047	0.29732	3	Nucleus				-0.153612	0.54812		-0.305615	0.574668		0.0587135	0.18793
Aldo-keto reductase family 1 member B10	AKR1B10	O60218	-0.201501	0.0270519	-0.242649	0.47526	-1.18319	0.282164	0.0667295	1.37698	0.166464	-0.464296	-0.0270519	0.0807204	0.135205	0.559721	-0.250575	0	-0.0807204	-0.135205	-0.559721	1	Cytoplasm				0.510613	0.613612		0.412154	0.603852		0.0197611	0.0236281
Mitochondrial import inner membrane translocase subunit Tim8 A	TIMM8A	O60220	0	0.00511122	0.320239	-0.113915	0.0951676	0.132807	-0.122954	-0.0951676	-0.065331	0.113915	0.0587354	-0.317282	0.369354	1.04366	-0.00511122	-0.0421438	0.065331	-0.391935	-0.35611	3.3	Mitochondrion				-0.0686665	0.32716		0.227297	0.375249		-0.207314	0.916991
Pre-mRNA-splicing factor ATP-dependent RNA helicase DHX16	DHX16	O60231	-0.426766	-0.182453	0.0753751	0.106887	0.158717	0	0.529639	-0.73307	0.635193	-0.254076	0.148882	-0.0753751	0.140255	-0.158717	-0.148882	0.238582	-0.156818	-0.106887	0.185962	2.3	Nucleus				0.0891855	0.122149		0.0674095	0.186907		0.0560396	0.155039
Sjoegren syndrome/scleroderma autoantigen 1	SSSCA1	O60232	0	0.0544281	-0.13547	-0.106512	-0.0505209	0.129501	-0.0544281	-0.399518	0.327888	0.0842414	0.220444	0.13547	-0.0842414	0.240169	-0.106266	-0.0176983	-0.313435	0.150486	0.0505209	1.2	Nucleus				0.065152	0.208716		0.175575	1.26413		0.000336647	0.00131758
Mediator of RNA polymerase II transcription subunit 14	MED14	O60244	-0.185414	-0.20063	-0.201178	-0.238416	0.0109138	0	0.20063	-0.418097	0.0834012	0.163829	0.277548	0.322675	0.00664997	-0.0109138	-0.248866	0.0571375	-0.0834012	-0.00664997	0.239407	1.4	Nucleus				0.168897	0.705707		0.311935	1.93461		0.15447	0.8832
Phosphoribosyl pyrophosphate synthase-associated protein 2	PRPSAP2	O60256	-0.18019	0.134569	-0.0051198	0.252004	-0.0486526	0	-0.113426	-0.701899	-0.0685916	-0.0491962	0.0437922	0.0535331	0.0186729	0.0486526	-0.0437922	0.298187	0.0051198	-0.0186729	0.153004	9.2	Cytoplasm				-0.217144	0.730741		0.0106408	0.0438506		0.0482471	0.194788
SWI/SNF-related matrix-associated actin-dependent regulator of chromatin subfamily A member 5	SMARCA5	O60264	0.659162	-0.581155	-0.51027	-0.0306063	0.323854	0	0.118441	0.0824728	0.102558	0.31952	-0.0384383	-0.102558	-0.313833	-0.220965	0.0384383	-0.125972	0.25523	0.0306063	-0.0824728	25.9	Nucleus				0.152402	0.259973		-0.141146	0.204782		0.0509691	0.0747945
C-Jun-amino-terminal kinase-interacting protein 4	SPAG9	O60271	-0.370392	-0.615999	-0.367167	-0.43801	0.699107	0.3052	0.175217	-0.528982	0.342268	0.179739	0.0721769	-0.201829	0.543361	-0.278285	-0.0721769	0	0.201829	-0.179739	0.278285	7.5	Cytoplasm				0.313181	0.52202		0.252348	0.352367		0.264132	0.49551
Signal-induced proliferation-associated 1-like protein 3	SIPA1L3	O60292	0	-2.00041	0.0535588	1.82564	-0.630705	0.408636	-0.343398	0.187117	-0.874555	-0.624683	0.469131	0.0158019	0.136739	0.0828438	0.343398	-0.899891	-0.0158019	-0.136739	-0.0828438	1.6	Cytoplasm				-0.0989944	0.053072		0.326511	0.182054		-0.00799313	0.00414995
Zinc finger C3H1 domain-containing protein	ZFC3H1	O60293	0	-0.387706	-0.415142	0.0640664	-0.42454	0.174559	-0.0602093	-1.26336	-0.120274	0.110981	0.239853	0.177692	-0.104138	0.42454	0.0602093	-0.12437	0.120274	-0.0640664	0.792113	1.9	Cytoplasm				0.00100365	0.00118428		0.417151	1.49338		0.389496	1.0768
tRNA wybutosine-synthesizing protein 4	LCMT2	O60294	0.35358	-0.0222554	-0.0266552	0.15175	-0.314658	0	-0.214024	-0.770124	-0.00224495	-0.15175	0.0222554	0.00224495	1.03009	0.314658	0.373147	-0.250273	0.211912	-0.179289	0.514559	1.1	Cytoplasm				-0.255981	0.715545		0.313959	0.617283		0.105659	0.231196
Leucine zipper putative tumor suppressor 3	LZTS3	O60299	0	-0.0883846	-0.103827	0.729035	-0.100413	-0.115471	0.11627	-1.09307	0.00451612	0.0990605	0.0883846	0.125485	-0.62132	0.100413	-0.148229	0.0535078	-0.00451612	-0.0990605	0.843951	1	Cytoplasm				-0.28502	0.472297		-0.164042	0.282978		0.0418486	0.0615798
RNA helicase aquarius	AQR	O60306	-0.142712	-0.136571	-1.53661	0.36943	-0.0201888	0	-0.776993	-0.692884	-0.264215	0.290666	0.136571	0.264215	-0.290666	0.0201888	0.514666	0.348574	0.39965	-0.413362	0.0326362	7.9	Nucleus				0.00464592	0.00409735		0.325908	0.374288		0.469764	0.629941
Centrosomal protein of 104 kDa	CEP104	O60308	-0.408972	-0.0294967	0.00512409	0.372107	-0.0226741	0.0102062	0.272176	-0.934295	-0.350066	-0.0909119	0.0294967	0.0900793	0.0909119	0.359988	-0.152754	0	-0.00512409	-0.314248	0.0226741		Nucleus				-0.201796	0.373184		0.159401	0.473071		-0.0731081	0.211924
Dynamin-like 120 kDa protein, mitochondrial	OPA1	O60313	0	0.0277414	-0.0340109	0.160069	0.280651	-0.170403	-0.0787325	-0.411511	0.0340109	-0.0716224	-0.0277414	0.0942039	-0.368959	0.0900135	0.0325394	0.0348463	-0.454865	0.0716224	-0.0900135	2.2	Mitochondrion				-0.226542	1.34805		-0.140011	0.570984		-0.168064	0.751457
Germinal-center associated nuclear protein	MCM3AP	O60318	0	-0.388225	0.208679	-0.3046	-0.0501547	0.6323	0.0852537	0.324834	-0.208679	0.333838	-0.0852537	-0.476142	0.3046	-0.882465	0.284239	-0.162637	0.545844	-0.542881	0.0501547	5.4	Cytoplasm				0.340369	1.04155		-0.177955	0.293984		0.141804	0.276548
Kinesin-like protein KIF1B	KIF1B	O60333	0	-0.780117	-0.460185	0.0335393	0.288214	-0.182027	-0.0615396	0.64457	0.0173469	-0.00250959	0.259166	0.123852	-1.0597	-0.54714	0.0615396	0.145974	-0.0173469	0.00250959	-0.288214	1.5	Cytoplasm				0.266878	0.524601		-0.122247	0.133995		0.164602	0.350943
Mitogen-activated protein kinase-binding protein 1	MAPKBP1	O60336	0.500775	0.0159988	0.75823	0.0713453	-0.0682292	0	-0.0159988	0.0682292	0.28759	-0.705492	0.321203	-0.924307	-0.0552168	-0.118768	-0.548702	-0.546399	-0.28759	0.0552168	0.522863		Cytoplasm				-0.328758	0.715458		-0.449896	0.774277		-0.416546	0.835655
Lysine-specific histone demethylase 1A	KDM1A	O60341	-0.158876	-0.435487	-0.32667	-0.54748	0.401388	0.158995	0.119454	-1.09753	0.347083	-0.0812502	-0.0884385	-0.0536895	0.384726	-0.0712824	0.0884385	0	0.0536895	0.0812502	0.0712824	4.3	Nucleus				0.102775	0.127794		0.256254	0.569074		0.272357	0.84721
TBC1 domain family member 4	TBC1D4	O60343	-0.0422401	-0.211265	-0.342363	-0.207463	0.258191	0.11534	0.108323	-0.0603209	0.187329	0.0421906	-0.0020237	0.0250602	0.430869	-0.336466	0.0020237	0	-0.0250602	-0.0421906	0.0603209	4.6	Cytoplasm				0.1876	0.882977		0.138388	0.32823		0.108047	0.477554
PH domain leucine-rich repeat-containing protein phosphatase 1	PHLPP1	O60346	0	-0.610798	-0.354336	0.34283	-0.555426	-0.646407	-0.138207	0.109371	0.617676	0.332183	0.258444	0.354336	-0.332183	0.327204	0.138207	0.274607	-0.577027	-0.359535	-0.109371	0	Cytoplasm				0.290469	0.48069		0.387496	0.786089		0.108922	0.180604
Fatty acid desaturase 1	FADS1	O60427	0	0.341111	-0.868887	-3.25779	0.236878	0.0904751	-0.0308275	-0.160563	-0.982601	-0.125553	-0.542148	0.868887	0.59411	-0.00326109	0.0308275	-0.753657	1.09354	0.125553	0.00326109	1	Endoplasmic_reticulum				0.467924	0.28272		0.939134	0.545982		0.809642	0.520561
Periplakin	PPL	O60437	0.0520029	0.146147	0.193843	0.0802941	-0.455206	0	-0.130445	1.10518	0.0731263	-0.00565863	0.130445	-0.0731263	0.00565863	0.0495467	-0.419537	-1.79985	-0.358482	-0.0324092	-0.0495467	16.8	Golgi_apparatus				0.205024	0.351794		0.0247148	0.0639415		-0.535381	0.792088
Ecotropic viral integration site 5 protein homolog	EVI5	O60447	0	-0.0234752	-0.178174	-0.403818	0.111984	0.482602	0.382361	0.996872	0.087584	-0.0779524	0.0234752	0.116424	0.557707	-0.111984	-0.360635	-0.0348969	-0.087584	0.0779524	-0.182639	0	Cytoplasm				0.47299	1.29741		0.245102	0.75601		-0.0188641	0.0581401
Long-chain-fatty-acid--CoA ligase 4	ACSL4	O60488	0	0.422917	0.0138149	-0.0540791	0.508913	-0.183367	-0.273704	-0.531078	-0.0138149	-0.168152	0.104716	0.183069	0.0540791	-0.102432	-0.104716	0.403851	-0.491028	0.175186	0.102432	1.2	Endoplasmic_reticulum				-0.412336	1.64881		-0.118455	0.356672		-0.161168	0.371118
Sorting nexin-3	SNX3	O60493	0	0.0287271	0.129375	0.127898	-0.677787	-1.21846	-0.0287271	0.395118	1.26507	0.0971808	0.367611	-0.517147	-0.242449	0.553047	-0.264588	0.263875	-0.129375	-0.0971808	-0.395118		Cytoplasm				0.180393	0.164668		0.118623	0.164316		-0.0461197	0.0902233
Docking protein 2	DOK2	O60496	0	0.0249338	-0.776139	-0.208029	-0.945878	-5.47108	-0.287808	-0.197824	-0.957039	1.72087	-0.0249338	0.776139	-0.784541	0.390474	0.268744	2.55661	1.20824	0.208029	0.197824		Cytoplasm				-0.657554	0.220347		0.470307	0.607733		1.26891	1.45395
Protein O-GlcNAcase	OGA	O60502	0	0.0737782	0.012496	0.0689011	0.055779	-0.030714	-0.0737782	0.105017	-0.173384	0.0606289	-0.109656	0.198473	-0.0606289	-0.527745	0.201701	0.0703135	-0.012496	-0.258986	-0.055779		Cytoplasm				-0.0646368	0.610009		-0.16708	0.602397		-0.0532402	0.291441
Adenylate cyclase type 9	ADCY9	O60503	-0.254448	-0.245648	-0.528808	0.209643	0.336804	0	0.245648	-0.336804	0.480145	-0.209643	-0.495024	0.747074	0.644267	0.444643	0.541564	0.671144	-0.480145	-0.844381	-0.539628	1.3	Cell_membrane				0.13236	0.250289		0.431731	0.689087		-0.0337978	0.0339431
Vinexin	SORBS3	O60504	0	-0.00775099	0.137684	-0.00296926	-0.299744	-0.326286	0.0916324	-0.605766	-0.186102	0.0563626	-0.101605	0.0418577	0.00296926	0.299744	0.00775099	0.0572519	-0.0418577	-0.459843	0.389401	5	Cytoplasm				-0.159476	0.50768		0.0952976	0.379677		0.0250967	0.0584381
Heterogeneous nuclear ribonucleoprotein Q	SYNCRIP	O60506	1.61609	0.311206	0.268308	0.317465	-0.00558758	0	0.0596132	0.111892	-0.165435	-0.402885	-0.22306	-0.0964155	-0.118782	0.00558758	-0.0596132	-0.198948	0.0964155	0.118782	-0.309588	7.5	Cytoplasm				-0.580858	1.05192		-0.609663	0.985443		-0.572086	1.0456
Pre-mRNA-processing factor 17	CDC40	O60508	0.319935	-0.0792379	0.0344658	-0.125659	0.187026	-0.432924	-0.357485	0.0105524	-0.0482397	0.0399766	0.171575	-0.0344658	0.167199	-0.0105524	0.0792379	0	0.322106	-0.0399766	-0.258137	6.3	Nucleus				-0.22493	0.922801		0.00613272	0.019762		-0.0466599	0.143084
Nuclear export mediator factor NEMF	NEMF	O60524	0	-0.0200062	-0.100299	-0.183189	0.218838	0.246129	0.12091	0.0961714	0.241536	-0.128017	-0.428741	-0.0722556	0.484313	-0.580907	0.0200062	-0.298407	0.0722556	0.128017	-0.0961714	1.5	Nucleus				0.132277	0.689894		-0.132466	0.245334		-0.0179285	0.0636142
GDP-mannose 4,6 dehydratase	GMDS	O60547	0	0.0510969	-0.0177727	0.0110664	-0.120383	-0.168694	-0.292439	-0.856404	-0.0449829	0.151361	0.0334911	0.0351048	-0.075223	0.120383	-0.0334911	0.299037	0.0177727	-0.0110664	0.253929	1.2	Cytoplasm				-0.227033	0.648464		0.0436376	0.406316		0.120435	0.814788
Glycylpeptide N-tetradecanoyltransferase 2	NMT2	O60551	-0.611328	-0.290963	-0.0809112	-0.275811	0.397166	0.31935	0.252313	-0.902021	0.652421	0.048038	-0.134664	-0.114192	0.370342	-0.133185	0.134664	0	0.0809112	-0.048038	0.133185	1.3	Cytoplasm				0.24639	0.346236		0.169445	0.335766		0.232514	0.681596
Cyclin-T1	CCNT1	O60563	0	-0.0344353	-0.288087	-0.0139117	0.546719	-0.0104294	0.0344353	0.1423	-0.0488634	0.0139117	0.119671	0.133936	0.0862851	-0.426668	-0.170773	0.297392	0.0488634	-0.188762	-0.1423	7.8	Nucleus				-0.0157862	0.039367		-0.063751	0.122721		-0.0731728	0.174285
Mitotic checkpoint serine/threonine-protein kinase BUB1 beta	BUB1B	O60566	-0.584161	-0.0974422	-0.246872	0.125103	0.754568	0.940646	-0.654001	-0.674248	-0.108915	2.65268	0.0974422	0.108915	-0.125103	0.453042	0.102204	0	0.27313	-0.184802	-0.453042	6.7	Cytoplasm				0.440994	0.278409		0.143335	0.209765		-0.0427412	0.0598023
Procollagen-lysine,2-oxoglutarate 5-dioxygenase 3	PLOD3	O60568	0	0.0772142	-0.00871086	0.0702648	-0.20055	-0.228903	-0.0474577	-0.822657	-0.0371189	-0.0581703	0.0474577	0.00871086	-0.203102	0.20055	-0.201238	0.225983	0.0144196	0.0581703	0.248216	3.3	Endoplasmic_reticulum				-0.226505	0.720309		0.0257605	0.102922		0.0814665	0.377216
Eukaryotic translation initiation factor 4E type 2	EIF4E2	O60573	0.199104	0.121934	0.0973196	0.146374	-1.3906	0	0.329052	0.401572	-0.185538	0.0607719	-0.163592	0.0370035	-0.0953388	-0.163137	-0.121934	-0.582554	-0.0370035	-0.0607719	0.163137	5.9	Cytoplasm				0.286346	0.39313		0.0689081	0.0707496		0.0373487	0.0395974
Cyclin-T2	CCNT2	O60583	0	-0.0966649	-0.375809	-0.133286	-1.25568	-1.76553	0.0966649	0.457657	-0.342927	-0.644245	0.996412	0.342927	0.133286	0.414525	-1.52191	1.2701	0.494291	0.157689	-0.414525	1.3	Nucleus				-0.0673889	0.0538983		0.844074	1.54728		0.369415	0.302608
Protein diaphanous homolog 1	DIAPH1	O60610	-0.380638	-0.131594	0.00457621	0.0882158	-0.131036	0	-0.0576806	-0.289323	-0.0155301	-0.272208	0.0576806	0.404985	-0.0823088	0.131036	0.11006	0.0355711	-0.00457621	0.0823088	0.282932	2.6	Nucleus				-0.0168531	0.0591611		0.237944	0.982847		0.211354	1.26718
Perilipin-3	PLIN3	O60664	0	-0.112	-0.352213	-0.338529	-0.187554	0.204322	0.112	0.481594	0.22541	-1.38435	-1.48561	0.37713	0.338529	0.187554	0.254488	-0.826629	-0.22541	0.357329	-0.251078	6.7	Cytoplasm				0.125855	0.141949		0.0524604	0.0459229		0.0597992	0.100003
Cell cycle checkpoint protein RAD1	RAD1	O60671	0.0103579	-0.590734	-0.189269	-0.18088	-0.126758	0	-0.300653	1.41947	0.224124	0.18088	0.300653	-0.0397372	0.391667	0.126758	0.605448	-0.0424433	0.0397372	-0.864585	-0.36808	0	Nucleus				0.52022	0.87898		0.410292	1.6391		0.089472	0.129753
Protein arginine N-methyltransferase 3	PRMT3	O60678	-0.424341	0.273521	-0.0861521	-0.656008	0.528598	0	0.106241	-1.56609	0.0861521	-0.346143	-0.106241	0.184309	0.346143	-0.182	-0.163962	0.0541449	-0.725668	0.51999	0.182	2.1	Cytoplasm				-0.271092	0.301062		0.133429	0.196831		0.0461775	0.054757
Importin subunit alpha-7	KPNA6	O60684	0.269171	0.18093	-0.187047	0.113874	-0.00209045	0	-0.0757365	-0.658547	0.187047	-0.00516033	-0.159692	0.202291	-0.378493	0.00209045	0.0757365	-0.00728607	-0.363807	0.00516033	0.161796	2.5	Nucleus				-0.185447	0.535915		-0.158419	0.527925		-0.100648	0.372124
UDP-glucose 6-dehydrogenase	UGDH	O60701	0.00284004	0.0850286	-0.0482006	0.260223	0.121954	0	0.0063448	-0.579268	0.0482006	-0.390682	-0.0914717	0.284065	-0.172867	0.0403099	-0.0063448	-0.269722	-0.38776	0.172867	-0.0403099	2.4	Cytoplasm				-0.26745	1.05484		-0.0693599	0.2713		-0.190623	0.887059
Catenin delta-1	CTNND1	O60716	0	0.170071	-0.0398359	0.101369	-0.0244122	0.28285	0.0186272	-0.379957	0.0398359	0.0506353	-0.0186272	0.0726271	-0.138574	0.0244122	-0.136353	-0.0224342	-0.0680208	-0.0506353	0.197763	4	Cytoplasm				-0.03904	0.129803		-0.0564787	0.416694		-0.0573742	0.362785
Protein-S-isoprenylcysteine O-methyltransferase	ICMT	O60725	-0.165123	-0.0206404	0.353559	0.397145	1.20848	0	0.0206404	-1.88271	-0.353559	-0.397145	-2.26574	-2.22859	-1.94609	-1.20848	0.427246	0.765673	0.534795	0.970448	1.94793		Endoplasmic_reticulum				-0.877239	1.13889	+	-2.26691	3.4964		0.574534	0.821631
Eukaryotic translation initiation factor 1b	EIF1B	O60739	0.350548	-0.451167	1.65346	0.914071	2.05788	0	-0.337636	-0.102507	-0.919766	-0.914071	0.945417	0.919766	-0.915227	-1.2731	0.337636	-0.978232	-1.1434	2.66613	0.102507	1.7	Cytoplasm				-1.35975	1.61669		-0.985743	0.663729		-0.708029	0.385937
Sorting nexin-2	SNX2	O60749	0	0.387407	-0.0919805	-0.021915	-0.282585	0.361303	0.188458	0.0876679	0.0919805	0.021915	-0.319242	-0.476612	0.0471406	2.78368	-0.188458	-0.194269	0.14104	-0.198796	-0.0876679	2.8	Cytoplasm				0.15208	0.592268		0.510556	0.318852		-0.103816	0.358607
Dolichol-phosphate mannosyltransferase subunit 1	DPM1	O60762	-0.183807	0.0831203	0.0815105	0.440948	-0.1592	0	0.0945034	-1.24641	-0.00573444	-0.0331011	-0.0831203	0.00573444	-0.00267696	0.2116	-0.162531	0.505056	-0.0537014	0.00267696	0.1592	1.7	Peroxisome				-0.290662	0.488771		-0.0196299	0.0497791		0.0376259	0.0852542
General vesicular transport factor p115	USO1	O60763	0.114319	-0.016201	-0.166768	0.0367928	0.135244	0	0.0630951	-0.317282	0.127736	-0.149492	-0.0521698	0.0505648	-0.0359097	0.0152798	0.016201	-0.138462	-0.0505648	0.0359097	-0.0152798	2.8	Cytoplasm				-0.0758659	0.341999		-0.0262361	0.156347		-0.0511166	0.36108
28S ribosomal protein S14, mitochondrial	MRPS14	O60783	-0.0960159	-0.219268	-0.137525	-0.0903492	-0.0903425	0.0590477	0.0265589	-1.26261	-0.0951529	0.0903492	0.0351114	0.319489	-0.133585	0.0903425	-0.0265589	0	0.0951529	0.338436	0.178479	1.3	Mitochondrion				-0.109661	0.164997		0.20454	1.29485		0.243802	2.06093
Target of Myb protein 1	TOM1	O60784	-0.265871	-0.0337443	-0.204415	0.123206	-0.642949	0.000478745	0.0337443	-0.0614448	0.0846477	0.250311	-0.596364	0.346004	-0.197505	0.300602	0.278905	0	-0.0846477	-0.123206	0.0614448	7.6	Cytoplasm				0.266302	1.03444		0.167939	0.288447		0.231254	0.810649
Histone H2B type 1-K;Histone H2B type F-S;Histone H2B type 1-D;Histone H2B type 1-C/E/F/G/I;Histone H2B type 2-F;Histone H2B type 1-H;Histone H2B type 1-N;Histone H2B type 1-M;Histone H2B type 1-L	HIST1H2BK	O60814;P57053;P58876;P62807;Q5QNW6;Q93079;Q99877;Q99879;Q99880	0	0.402055	0.382819	0.14671	0.0824585	-0.571973	-0.204085	1.95789	0.105329	0.252965	0.204085	-0.282586	-0.56004	-0.381164	-0.681735	0.00477409	-0.105329	-0.14671	-0.0824585	17.3	Nucleus				0.105217	0.0870196		-0.457735	1.50567		-0.4051	1.60861
6-phosphofructo-2-kinase/fructose-2,6-bisphosphatase 2	PFKFB2	O60825	0	0.549227	0.586818	0.157442	1.21909	0.434659	-0.186866	-2.62093	-1.25489	-3.2146	0.0794311	0.0181956	-0.157442	-0.354508	-0.0794311	-2.10638	-0.0181956	0.628685	0.354508	3.4	Cytoplasm				-1.87104	1.48549		-0.606097	1.31105		-0.746679	0.711102
Coiled-coil domain-containing protein 22	CCDC22	O60826	0	0.130435	-0.132865	0.00165749	0.275663	-0.0329275	-0.102367	-0.472605	-0.0518003	-0.204181	0.0346065	0.0564189	-0.00165749	-0.0472131	-0.0346065	0.20549	0.0518003	0.0707293	0.0472131	2	Cytoplasm				-0.227754	1.19164		-0.0444394	0.222063		0.0131472	0.0592892
Polyglutamine-binding protein 1	PQBP1	O60828	-0.0941296	-0.386504	-0.534044	-0.141129	-0.324894	0.161871	0.0192499	-0.661791	0.226848	0.135563	0.120654	-0.163665	-0.0536413	0.382618	-0.0192499	0	0.163665	0.0536413	0.324894	2.9	Nucleus				0.272488	0.763005		0.367632	1.47885		0.40073	2.34156
Mitochondrial import inner membrane translocase subunit Tim17-B	TIMM17B	O60830	-0.554692	0.513484	-0.320576	0.0138021	0.569726	0	-0.666359	-0.569726	0.790875	0.167911	-0.48058	-0.406204	-0.643857	-1.17887	0.48058	0.876616	0.320576	-0.0138021	0.651826	0	Mitochondrion				-0.0998085	0.107684		-0.721725	1.35315		0.418811	0.802273
H/ACA ribonucleoprotein complex subunit DKC1	DKC1	O60832	0.596582	0.152726	-0.100105	0.323474	0.327363	-0.141829	-0.214786	-0.266355	0.139779	-0.107764	0.160798	0.100105	0.107764	-0.218044	-0.152726	0	-0.339136	-0.223043	0.218044	3.7	Nucleus				-0.378199	1.64321		-0.222352	0.737271		-0.35938	1.36323
Eukaryotic translation initiation factor 5B	EIF5B	O60841	-0.215933	-0.701727	-0.419149	-0.658577	0.0757132	0	-0.0420322	-0.672101	0.0430679	-0.0530605	0.0420322	0.0414181	0.0530605	-0.0757132	0.0715885	0.285967	-0.0414181	0.101496	0.35469	6.2	Cytoplasm				0.239109	0.588665		0.399134	1.32712		0.538399	1.98409
DNA/RNA-binding protein KIN17	KIN	O60870	0.225548	0.746842	1.11704	0.327271	0.0770683	-0.0898876	-0.0326157	0.885189	0.436326	1.12828	0.0326157	-0.959401	-0.327271	-2.05121	-1.84364	0	-0.436326	-1.21387	-0.0770683	1.8	Nucleus				-0.0332954	0.0378181		-1.32507	1.64327		-1.21293	1.7754
Protein diaphanous homolog 2	DIAPH2	O60879	-0.237298	0.617074	0.015933	0.166614	0.682683	0.309912	0.080462	-0.37604	0.516584	-0.050375	-0.080462	-0.015933	-0.138088	-0.02666	-0.395087	0	-0.234325	0.050375	0.02666	1.1	Nucleus				-0.152892	0.275248		-0.314287	0.789135		-0.359476	0.978235
DnaJ homolog subfamily A member 2	DNAJA2	O60884	0	0.0649405	-0.165537	0.40507	0.0443668	0.0564728	-0.00166035	-0.892405	0.211103	0.0853109	-0.114457	-0.0839424	-0.144452	0.0292854	0.00166035	-0.0980949	0.0839424	-0.0853109	-0.0292854	3.3	Mitochondrion				-0.178004	0.355132		-0.14816	0.652471		-0.0951859	0.43988
Bromodomain-containing protein 4	BRD4	O60885	-0.427465	-0.897188	-0.490705	0.172652	0.605936	0	0.432366	-0.11766	0.357131	-0.172652	-0.0912008	0.0564756	-0.816683	-0.28488	0.0912008	0.173124	-0.0564756	0.430028	0.11766	21	Nucleus				0.307191	0.4877		-0.0767179	0.0808252		0.358461	0.634489
Protein CutA	CUTA	O60888	0	-0.826256	0.598613	-1.07442	-0.675551	-0.549125	0.135648	0.675551	-0.235008	0.89988	0.856573	0.235008	0.00151396	1.5586	-0.135648	0.955968	-0.596607	-0.00151396	-1.1668	1.5	Endoplasmic_reticulum				0.580913	0.714668		1.05845	1.25182		0.206603	0.174463
Sphingomyelin phosphodiesterase 2	SMPD2	O60906	0	-0.596188	0.0518699	-0.177527	0.0258279	-1.24174	-1.64511	-0.0258279	-2.17832	-1.28434	0.596722	-0.0518699	0.177527	0.382672	0.596188	0.223725	0.614418	0.592456	-0.425306		Endoplasmic_reticulum				-1.13587	1.78848		0.415466	1.23526		0.4595	1.06955
F-box-like/WD repeat-containing protein TBL1X	TBL1X	O60907	-0.174284	0.103781	-0.0572805	-0.186532	0.207884	0	-0.103781	-1.73012	0.0424519	0.00320625	-0.112038	0.0962658	-0.00320625	-0.207884	0.226891	0.126897	-0.0424519	0.0903816	0.229898	1.1	Nucleus				-0.336362	0.434107		-0.0354295	0.127092		0.147609	0.827232
Cathepsin L2	CTSV	O60911	0	0.0157371	1.7053	0.0827832	0.200919	-0.877815	1.31981	2.12089	-0.0176387	0.303392	-0.0157371	0.0176387	-0.0827832	-0.200919	-0.224933	0.416132	-1.55487	-0.10674	-0.736574	2.8	Lysosome/Vacuole				0.168779	0.101494		-0.471397	0.605061		-0.842344	0.961336
Prefoldin subunit 1	PFDN1	O60925	-0.393288	0.0732985	0.0298085	-0.0599842	-0.748742	0	0.203149	0.301023	-0.0941415	-0.0862637	-0.0732985	-0.0298085	0.164445	0.813248	-0.487104	0.0127497	0.224471	0.0599842	-0.301023	1.8	Cytoplasm				0.284535	0.847244		0.438428	0.901965		0.121597	0.248577
E3 ubiquitin-protein ligase PPP1R11	PPP1R11	O60927	-1.39533	-0.0517564	-0.24422	-0.365539	0.30144	0.597146	0.296465	-0.30144	0.615298	0.153435	-0.273164	-0.0543723	0.609133	-1.5785	0.0517564	0	0.0543723	-0.153435	0.993584	2.2	Nucleus				0.623261	1.01756		0.0268546	0.0177623		0.540336	0.791644
Nibrin	NBN	O60934	0.265213	0.0301771	0.0168362	0.118225	0.133646	0	0.0946083	-0.922878	0.069088	0.0816464	-0.0778532	-0.181568	-0.344375	0.134919	-0.0301771	-0.11146	-0.0168362	-0.0816464	-0.133646	4.4	Nucleus				-0.248326	0.593592		-0.230039	1.23667		-0.187572	2.25238
Dystrobrevin beta	DTNB	O60941	0	0.420449	0.703106	0.232026	0.376129	-0.134338	0.194387	-0.210774	-0.373949	-0.37921	-0.368927	0.082931	-0.0648494	0.0136485	-0.194387	0.0863533	-0.082931	0.0648494	-0.0136485	1.1	Cell_membrane				-0.527119	2.01417		-0.430641	1.53575		-0.374295	1.74278
mRNA-capping enzyme	RNGTT	O60942	-0.147054	-0.00964069	0.0462065	0.171778	0.04005	0.0227423	0.00964069	-0.04005	-0.0462065	0.0708675	0.0680847	0.224306	-0.0708675	-0.177688	-0.0758448	0	-0.24247	-0.0960379	0.303866	1.3	Cytoplasm				-0.0168692	0.113489		-0.00930917	0.0335643		-0.0423653	0.158269
Kinesin-like protein KIF21B	KIF21B	O75037	0	-1.22306	-1.17785	-0.218021	-0.662253	1.46417	0.125614	0.662253	2.31575	1.39899	-0.125614	-2.28272	0.218021	0.93832	0.971731	-0.759756	1.17785	-1.3871	-2.59443		Cytoplasm			+	1.84959	2.48097		0.343237	0.20474		0.137895	0.0655817
SLIT-ROBO Rho GTPase-activating protein 2	SRGAP2	O75044	0.0746746	0.0302291	-0.29314	0.509322	-0.00307274	0	-0.669741	-0.123892	0.0277882	0.763914	-0.0302291	-0.0277882	-0.926609	0.149784	0.201005	-0.667628	0.327205	-0.509322	0.00307274	1.8	Cytoplasm				-0.0639887	0.0895567		-0.272313	0.485082		-0.192736	0.36136
Carboxyl-terminal PDZ ligand of neuronal nitric oxide synthase protein	NOS1AP	O75052	-0.0988331	-0.142411	-0.67852	-0.188383	0.106457	0	-0.432501	-0.106457	-0.157382	0.101292	0.171301	0.162851	-0.101292	-0.208499	0.142411	0.385783	0.157382	0.404853	0.214759	1.9	Cytoplasm				0.0813282	0.207173		0.206428	0.581204		0.461376	1.94041
WD repeat-containing protein 1	WDR1	O75083	0.230892	0.272761	0.1267	0.0255346	-0.0804377	0	-0.054513	-0.0733957	0.00504589	-0.0255346	0.054513	-0.00504589	-0.0849867	0.0733957	-0.0896311	-0.110592	-0.0275469	0.110572	0.0743952	6.1	Nucleus				-0.14477	1.20664		-0.105621	0.640147		-0.123651	0.813566
NEDD4-binding protein 1	N4BP1	O75113	0.535791	-0.347166	-0.305886	-0.250263	-0.702902	0	-0.0854363	0.306301	0.0641847	0.250263	0.0854363	-0.0641847	-0.423207	-0.115441	0.391844	-0.32269	0.348567	0.337946	0.115441	2.4	Cytoplasm				0.321147	0.752908		0.0847358	0.128567		0.388307	0.826473
Rho-associated protein kinase 2	ROCK2	O75116	0.632917	0.519405	0.222825	0.0526953	0.272995	0	0.127769	-0.603786	0.1169	-0.239419	-0.127769	-0.1169	0.296332	0.140369	-0.158476	-0.49371	-0.211451	-0.0526953	-0.140369	1.3	Cytoplasm				-0.459875	1.53875		-0.29216	1.03928		-0.551508	2.57293
CLIP-associating protein 2	CLASP2	O75122	0	0.128176	-0.066031	-0.448774	-0.941141	0.493097	0.221671	0.311471	0.419005	0.150416	-0.573559	-0.485182	0.638637	-0.0682516	-0.128176	-0.220427	0.066031	-0.150416	0.0682516	2.9	Cytoplasm				0.584686	1.67727		0.143465	0.170748		0.192607	0.430822
Pentatricopeptide repeat-containing protein 1, mitochondrial	PTCD1	O75127	0	0.011621	0.433203	0.133156	0.397483	0.0478983	-0.011621	-0.270215	-0.0173883	-0.102436	0.0379958	0.0173883	-0.343096	-0.634675	-0.105649	-0.154694	-0.0203524	0.102436	0.270215	2.7	Mitochondrion				-0.265845	1.40235		-0.425689	1.33403		-0.176702	0.742794
Protein cordon-bleu	COBL	O75128	-0.047945	0.183112	0.0952053	-0.0506849	-0.0976086	0	0.508388	-0.0183821	-0.0952053	0.0506849	-0.203158	0.307352	0.382763	0.0897226	-0.183112	0.325286	-0.221017	-0.088706	0.0183821		Nucleus				0.0726814	0.251476		0.127754	0.445628		-0.046249	0.162049
Copine-3	CPNE3	O75131	0.0149193	-0.18075	0.0175686	0.0806522	-0.00270653	0	-0.0186062	-0.700921	-0.0175686	-0.0806522	0.287983	0.131588	-0.121389	0.00270653	0.0186062	-0.224205	-0.0449047	0.107626	0.0707722	3.5	Cytoplasm				-0.149486	0.490381		0.0892853	0.439927		-0.000357819	0.00164696
Autophagy-related protein 13	ATG13	O75143	0	-0.327314	-0.695704	-0.16988	0.0523133	0.356341	0.534186	-2.66887	0.527586	-0.230554	-0.0281234	0.0469413	0.437824	-0.0523133	0.0281234	-0.154363	-0.0469413	0.16988	0.246069	0	Cytoplasm				-0.0681454	0.0382263		0.329199	0.941068		0.276671	0.967418
ICOS ligand	ICOSLG	O75144	-6.87867	-5.20168	0.0255537	0.515483	-3.8366	0	2.86885	1.75194	-0.0255537	0.168885	-1.62039	-4.36673	-3.70077	-1.64197	1.62039	0.435329	0.34059	-0.168885	1.64197		Cell_membrane				4.02801	1.4845		0.242715	0.0486274		3.84906	1.48222
Huntingtin-interacting protein 1-related protein	HIP1R	O75146	0	0.069098	-0.273404	0.0268221	-0.115871	0.0448112	-0.0770965	2.89581	0.2772	-0.0268221	-0.069098	0.273404	-0.343385	-0.0613084	0.911196	-0.418644	-0.479144	0.322628	0.0613084	1	Cytoplasm				0.681452	0.5689		0.00857425	0.0224105		0.13814	0.211679
Obscurin-like protein 1	OBSL1	O75147	-0.0802269	-0.00884485	-0.15211	0.0531206	0.314236	0.638052	-0.009377	-0.0739236	-0.0896759	-0.241593	0.228771	0.0896759	-0.0531206	0.0739236	0.00884485	0	1.17601	0.231807	-0.0987744	1.4	Cytoplasm				0.0194614	0.0394828		0.0595774	0.233357		0.238342	0.438731
E3 ubiquitin-protein ligase BRE1B	RNF40	O75150	0	0.031251	-0.0112514	0.260931	0.159241	0.188108	0.312504	-0.452144	-0.441545	-0.123547	-0.148316	0.131719	-0.0376639	-0.0470929	-0.031251	-0.021369	0.0112514	0.0376639	0.0470929	2.1	Nucleus				-0.191359	0.549936		-0.113373	0.715298		-0.0793568	0.727174
Zinc finger CCCH domain-containing protein 11A	ZC3H11A	O75152	0.245574	0.148666	-0.048964	-0.0848255	-0.160238	0	0.00332403	-0.870364	0.048964	-0.214012	-0.00332403	-0.176738	0.0848255	0.160238	-0.855048	-0.0560522	0.355992	0.185806	0.241726	8.8	Nucleus				-0.22646	0.579623		-0.00379226	0.0119918		-0.0455576	0.0713411
Clustered mitochondria protein homolog	CLUH	O75153	-0.142465	0.165042	0.0619116	0.262003	0.139454	0.26627	0.0843768	-1.12602	-0.0570164	-0.150314	-0.0843768	0.0570164	-0.1085	-0.038712	-0.292333	0	-0.384034	0.1085	0.038712	2.4	Cytoplasm				-0.293729	0.556751		-0.140833	0.86893		-0.20302	0.899833
Cullin-associated NEDD8-dissociated protein 2	CAND2	O75155	-0.00235176	-0.30047	0.26433	-0.205266	-0.47748	0	-0.869175	1.7912	-0.26433	0.205266	0.880778	1.07015	0.383751	-0.677766	0.30047	0.523613	-0.599831	-0.541393	0.47748		Nucleus				0.31684	0.291186		0.558476	0.748893		0.176315	0.262603
Lysine-specific demethylase 4A	KDM4A	O75164	-0.0997534	-0.366963	-0.253226	0.00129986	-0.390097	0.143091	0.095808	0.41627	0.207952	-0.00129986	0.161507	0.154902	-0.240599	-0.12827	-0.095808	0	-0.154902	0.356553	0.12827	1	Nucleus				0.394112	2.2944		0.208633	0.866237		0.268571	1.27419
DnaJ homolog subfamily C member 13	DNAJC13	O75165	0.426065	0.34764	0.0830374	0.604117	-0.0169063	-0.139527	0.10225	0.680041	-0.104117	-0.219449	-0.10225	-0.0830374	-0.430852	0.0169063	-0.321446	0	0.312975	0.219449	-0.576147	3.6	Cytoplasm				-0.224951	0.537511		-0.438599	1.60125		-0.361825	0.957352
Phosphatase and actin regulator 2	PHACTR2	O75167	-0.252687	-0.931655	0.129951	0.482522	0.200327	0.332091	0.386398	-0.200327	-0.20245	-1.76659	0.537809	-0.129951	0.114022	0.455599	-0.386398	0	0.543975	-0.114022	-0.448774		Nucleus				-0.215867	0.186089		0.318678	0.473416		-0.00673561	0.00756273
Serine/threonine-protein phosphatase 6 regulatory subunit 2	PPP6R2	O75170	0	-0.0620403	-0.517108	0.00535059	0.245296	0.233541	-0.016861	-0.345692	-0.144472	-0.293089	0.016861	0.217569	-0.00535059	-0.0914812	0.187693	-0.0823803	0.144472	0.205982	0.0914812	1.1	Cytoplasm				-0.0476141	0.109751		0.1001	0.273918		0.17515	0.637974
CCR4-NOT transcription complex subunit 3	CNOT3	O75175	0	-0.463071	-0.0435863	-0.69104	-0.406116	0.375038	0.453821	-0.188576	0.0548749	0.654628	-0.00933218	-0.177309	0.148401	0.569283	0.00933218	-0.0398426	0.0435863	-0.148401	0.188576	1.3	Nucleus				0.59072	1.74474		0.453524	1.20597		0.331413	1.31667
Calcium-responsive transactivator	SS18L1	O75177	0.259549	-0.142639	-1.48209	0.606309	-0.399863	0	0.154884	-3.25845	0.119682	-2.49683	-0.0215807	-0.119682	0.0984988	0.727715	0.0215807	-0.262166	1.99828	-0.0984988	0.399863	1.8	Nucleus				-0.864395	0.491829		0.402985	0.411354		0.643559	0.566895
Ankyrin repeat domain-containing protein 17	ANKRD17	O75179	-0.243618	-0.85025	-0.355825	-0.193646	-0.285301	0	0.191322	-0.514057	0.139551	0.283788	0.0485115	0.270201	-0.129302	0.285301	-0.0485115	0.133059	-0.139551	0.129302	0.516243	12.9	Cytoplasm				0.405849	1.22694		0.504406	1.7867		0.503836	1.81738
Paired amphipathic helix protein Sin3b	SIN3B	O75182	-0.292682	-0.301017	-1.04179	0.0531392	-0.502154	0	0.0929804	0.502154	0.441439	-0.822396	0.154538	0.294895	0.548536	-1.12145	-0.0929804	0.253847	-0.294895	-0.0531392	1.89087	36.9	Nucleus				0.459737	0.793512		0.38603	0.455763		0.757642	0.918638
DnaJ homolog subfamily B member 6	DNAJB6	O75190	0.131225	-0.54424	-0.111753	-0.461225	-0.118365	-0.903636	0.292248	1.51707	-0.0672812	0.0967636	0.421874	0.314798	-0.0720053	-0.00809431	-0.292248	0	0.0672812	0.0720053	0.00809431	1.4	Cytoplasm				0.407905	0.458181		0.385014	1.18562		0.191898	0.674278
Low-density lipoprotein receptor-related protein 5	LRP5	O75197	-1.56038	-1.80415	0.507757	-0.56847	-0.23144	1.60676	0.616047	-0.760107	-0.320874	1.40674	-0.616047	-0.230173	-0.91928	0.23144	1.26261	0	0.230173	0.56847	0.955627		Cell_membrane				1.24105	1.07109		0.347822	0.27272		1.33471	1.60065
Gamma-glutamylcyclotransferase	GGCT	O75223	0	-0.0872221	2.8347	0.645796	0.13192	-0.55042	0.957887	2.15203	-0.0831513	-0.342836	-1.29893	-0.919253	-0.164603	-0.13192	0.0872221	1.15951	0.0831513	0.164603	-0.408774	2.5	Cytoplasm				-0.278338	0.143942		-1.33372	1.06095		-0.487897	0.353623
NADH dehydrogenase [ubiquinone] iron-sulfur protein 7, mitochondrial	NDUFS7	O75251	-0.133783	0.0722837	0.00388241	-0.0966606	-0.172329	0.0174885	-0.0555487	-0.158685	-0.187221	-0.191916	0.0555487	-0.00388241	0.103785	0.409243	-0.18468	0	1.14555	0.0966606	0.158685	1.5	Mitochondrion				-0.0498549	0.357487		0.206495	1.1685		0.308564	0.638945
NADH dehydrogenase [ubiquinone] iron-sulfur protein 2, mitochondrial	NDUFS2	O75306	0.028326	0.154269	0.0857391	-0.00868416	-0.00548077	-0.0126152	-0.0468531	0.00548077	0.0415688	0.00868416	0.0406275	-0.0415688	-0.0697403	-0.116284	-0.0406275	0	-0.0443974	0.123466	0.0693254	2.7	Mitochondrion				-0.0515808	0.771178		-0.0975754	1.16095		-0.0292805	0.272925
Zinc finger protein ZPR1	ZPR1	O75312	-0.255898	0.393414	-0.152075	0.568088	-0.955999	0	-0.00488758	-0.139925	0.0148382	-0.113417	-0.106211	0.245879	-0.129633	0.408156	0.00488758	0.374649	-0.0148382	0.113417	0.139925	1.3	Cytoplasm				0.0318157	0.0412327		0.185042	0.230121		0.204102	0.315504
RNA/RNP complex-1-interacting phosphatase	DUSP11	O75319	-0.452381	0.141094	0.10829	-0.62648	0.0991988	0	-0.0539546	-0.0991988	-0.770913	0.226387	0.0539546	-0.0565901	0.564555	0.895033	-0.118022	0.0233059	0.0565901	-0.226387	-0.705391	2.6	Nucleus				0.00651989	0.00946925		0.510294	1.00071		-0.0479252	0.0820269
Protein NipSnap homolog 2	NIPSNAP2	O75323	-0.0423689	0.298363	-0.0200124	0.0879326	0.276086	0.0113335	-0.330826	-0.360204	0.0200124	-0.0879326	0.0599666	-0.203631	-0.248362	-0.014102	-0.0599666	0	0.127255	0.170088	0.014102	1.4	Mitochondrion				-0.269523	1.40972		-0.221532	1.14828		-0.0697044	0.368498
Hyaluronan mediated motility receptor	HMMR	O75330	0	0.731525	-0.00722885	-0.480738	2.19594	1.82805	0.219767	-0.0759573	-0.00506496	0.582414	-0.219767	0.00506496	0.480738	-0.459288	-1.76752	-0.0474119	0.358322	-1.85579	0.0759573	1.2	Nucleus				0.0219431	0.0127921		-0.536212	0.431511		-1.13519	0.88873
Programmed cell death protein 6	PDCD6	O75340	0.63894	0.234272	0.00155163	0.0328946	-0.146862	0	-0.361678	0.146862	0.0466385	0.492739	-0.234272	-0.00155163	-0.0328946	-0.973214	0.419819	-0.58445	-0.695141	-0.135737	0.223328	3.7	Nucleus				-0.0872471	0.178154		-0.462643	0.962751		-0.306595	0.573633
Tubulin-specific chaperone A	TBCA	O75347	-1.27183	-0.109034	-0.629677	-0.439758	-2.20977	0.412964	-1.16887	0.64551	0.629677	0.222843	0.109034	-1.7554	0.30584	2.91089	0.165381	0	0.989855	-0.222843	-0.64551	3.6	Cytoplasm				1.08044	1.19565		1.32461	0.693637		0.989392	1.19865
V-type proton ATPase subunit G 1	ATP6V1G1	O75348	0	0.0652804	-0.161373	0.293172	0.133733	0.101403	0.102212	0.185308	0.191417	-0.217012	-0.505261	0.161373	-0.448632	-0.133733	-0.0652804	-0.171925	-0.237721	0.217012	-0.421639	1.3	Lysosome/Vacuole				0.00650311	0.0210993		-0.297726	0.9784		-0.202073	0.803779
Vacuolar protein sorting-associated protein 4B	VPS4B	O75351	-0.011261	-0.101271	-0.104011	-0.0930929	0.0111284	0.0958176	0.0999336	0.249143	0.107669	-0.0100546	0.181709	-0.0487852	0.0100546	-0.370994	-0.0999336	0	0.0487852	0.0810194	-0.0111284	1.3	Nucleus				0.168203	2.09146		0.00269761	0.00865569		0.0634499	0.833921
Mannose-P-dolichol utilization defect 1 protein	MPDU1	O75352	0.778619	1.0151	0.42207	0.0244422	-0.177166	-0.0762386	-0.475914	-1.00366	0.213598	-0.240242	0.321741	-0.221718	-0.0244422	0.177166	-0.321741	0	-0.213598	0.630912	1.1289	1.6	Endoplasmic_reticulum				-0.729105	1.36833		-0.349427	0.615747		-0.167718	0.187739
Ectonucleoside triphosphate diphosphohydrolase 5	ENTPD5	O75356	-0.175246	0.0629568	-0.267062	0.115844	0.238104	0.110331	0.0834808	-1.06316	0.0784993	-0.0878887	-0.310454	-0.00219679	0.0878887	-0.0954428	-0.0629568	0	0.00219679	-0.450084	0.0954428	0	Extracellular				-0.170667	0.298367		-0.0749706	0.234568		-0.0779995	0.239956
Zinc finger protein 217	ZNF217	O75362	0	0.0983825	-0.0887642	-0.22237	0.134428	0.105822	-0.0551543	-0.00647354	-0.190826	0.22237	-0.320728	0.494812	1.03498	0.00647354	0.0551543	-0.618959	0.0887642	-0.836871	-0.557392	1.3	Nucleus				0.0308121	0.121751		0.31955	0.560482		-0.358196	0.961843
Core histone macro-H2A.1	H2AFY	O75367	0.398303	-0.0637541	-0.26405	0.0327191	-0.076272	0	0.118932	1.09616	0.26405	-0.0658536	0.0637541	0.376868	-0.0327191	0.076272	-0.823385	-1.85279	-1.30616	0.309619	-0.861156	6.5	Nucleus				0.277268	0.55766		0.115654	0.34146		-0.912163	1.39566
Filamin-B	FLNB	O75369	0	0.180709	-0.0301437	0.0305996	0.100634	0.194042	-0.00308895	-0.304211	0.0127468	-0.247564	-0.133559	0.0161514	0.0781116	0.0629139	0.00308895	-0.19252	-0.0127468	-0.0305996	-0.0629139	28.1	Cytoplasm				-0.125975	0.621408		-0.0504552	0.365356		-0.115498	1.25319
Nuclear receptor corepressor 1	NCOR1	O75376	0	-0.330278	-0.233744	-0.0778294	0.040596	0.184174	0.0724945	-1.50078	0.00465345	0.320416	-0.0724945	0.0982604	0.0778294	0.621833	0.112957	-0.0110435	-0.00465345	-0.240565	-0.040596	8.3	Cytoplasm				-0.0635567	0.0671476		0.301608	1.03031		0.0834709	0.414905
NADH dehydrogenase [ubiquinone] iron-sulfur protein 6, mitochondrial	NDUFS6	O75380	0.127994	0.354411	0.0460114	0.00259972	-0.080862	0	-0.206695	0.080862	-0.114812	0.162251	-0.156547	-0.0460114	-0.179034	-0.200994	0.156547	-0.136935	0.0916362	-0.00259972	0.305346	1.6	Mitochondrion				-0.105709	0.496651		-0.235677	1.47341		-0.00723171	0.0237371
Peroxisomal membrane protein PEX14	PEX14	O75381	-0.379539	-1.1512	-0.305936	-0.222003	-0.843287	0.438633	-0.0763087	-0.323642	0.22227	0.167585	0.0763087	-0.0820937	0.634752	0.323642	0.339643	0	0.0820937	-0.167585	1.01346	3.7	Peroxisome				0.666101	1.77096		0.818546	1.9079		0.833917	1.80086
Serine/threonine-protein kinase ULK1	ULK1	O75385	-0.16843	-1.36122	-0.497371	-0.4807	-0.798027	0	0.713052	1.00777	-0.143048	0.649347	0.506857	0.218146	-0.210879	-0.670905	-0.506857	0.412922	0.143048	0.210879	0.670905	0	Cytoplasm			+	1.10657	2.22121		0.621954	1.02705		0.847328	1.77734
Citrate synthase, mitochondrial	CS	O75390	-0.330606	0.289532	-0.104359	0.143064	0.0998936	0	0.0552902	-0.00740433	0.109304	-0.000860214	-0.105234	0.0771999	-0.435188	0.00740433	-0.0552902	0.0978394	-0.0771999	0.000860214	-0.122862	5.8	Mitochondrion				0.0117611	0.0373416		-0.133459	0.371087		-0.0508354	0.175019
39S ribosomal protein L33, mitochondrial	MRPL33	O75394	0	0.0783296	0.130178	-0.0824766	0.11217	0.00446033	-0.0783296	-0.499654	-0.121346	0.164903	0.0849767	-0.0953445	-0.0242367	-0.11217	-0.190176	-0.0665083	0.0953445	0.0242367	0.74757	1.8	Mitochondrion				-0.153634	0.64839		-0.084334	0.699344		0.0744532	0.17411
Vesicle-trafficking protein SEC22b	SEC22B	O75396	-0.0798235	0.209287	-0.236298	0.0218787	-0.225441	0.0480051	0.00578499	-0.220586	-0.0946245	0.0327258	-0.0206318	0.0946245	-0.141732	0.220586	-0.00578499	0	0.146719	-0.0218787	0.268386	2.1	Golgi_apparatus				0.0163403	0.0602066		0.100291	0.379883		0.139568	0.693706
Pre-mRNA-processing factor 40 homolog A	PRPF40A	O75400	-0.44132	-0.680933	-0.225249	0.0915298	-0.307767	0.324078	0.280325	-0.21214	0.0539122	-0.0915298	0.0234299	-0.0539122	-0.480598	0.453752	-0.0234299	0	0.280021	0.214487	0.21214	5.4	Nucleus				0.383677	1.32368		0.298416	0.658073		0.449392	1.88508
Nucleoside diphosphate kinase 6	NME6	O75414	0.242363	0.058732	0.0391188	-0.224104	0.0469623	0	-0.058732	-0.0469623	-0.0391188	-0.0218272	-0.597683	-0.0920296	0.0218272	-0.572092	0.332876	-0.141497	0.451288	0.328764	0.549078	1.4	Mitochondrion				-0.0659424	0.391709		-0.342609	1.12209		0.271488	1.05244
Leucine-rich repeat and calponin homology domain-containing protein 4	LRCH4	O75427	0	0.177547	0.729457	0.0254788	0.0182629	0.020381	-0.18628	-0.818787	0.00685024	-0.0254788	1.64557	-0.00685024	-0.65399	-0.0182629	-0.177547	-3.03716	-0.403858	3.26865	0.527884	1	Cell_membrane				-0.390812	0.99627		0.0514678	0.0390606		-0.154556	0.0539523
Metaxin-2	MTX2	O75431	0	0.211253	0.487165	0.157285	-0.235265	0.206587	-0.327553	-0.216222	-1.51063	-0.345808	-0.211253	-0.487165	0.68256	0.216222	0.442153	-0.334298	0.726841	-0.157285	0.337954	1.8	Mitochondrion				-0.562813	0.971012		-0.0739965	0.1046		0.0789856	0.131009
Vacuolar protein sorting-associated protein 26A	VPS26A	O75436	0.355745	0.114958	0.118659	-0.1834	-0.0370131	-0.0667934	-0.224007	-0.187995	-0.19312	-0.0227385	0.0528393	-0.00998402	0.0227385	0.0774374	-0.0528393	0	0.00998402	0.222135	0.0370131	1.4	Nucleus				-0.21272	1.20611		-0.038032	0.140518		-0.0305313	0.112863
NADH dehydrogenase [ubiquinone] 1 beta subcomplex subunit 1	NDUFB1	O75438	0	0.252193	-0.113585	0.348765	-0.129628	-0.256872	0.0948486	0.0413194	0.191152	-0.309152	-0.0948486	0.113585	-0.389022	0.316687	-0.12072	0.877011	-0.310123	0.309152	-0.0413194	0	Mitochondrion				-0.11929	0.380966		-0.0849488	0.195719		0.0712509	0.116145
Mitochondrial-processing peptidase subunit beta	PMPCB	O75439	0.201267	0.133825	0.203466	0.0685072	-0.156214	0	-0.0116596	-0.532089	-0.321396	-0.0830584	0.0116596	0.0578556	-0.0434961	0.156214	-0.0425282	-0.633226	-0.0578556	0.0434961	0.208555	3.2	Mitochondrion				-0.279811	1.2817		-0.0446123	0.213435		-0.186482	0.569971
Usherin	USH2A	O75445	0	-1.8475	-1.21133	-0.991003	-0.433266	-0.758791	-0.415762	0.905252	0.167033	-0.163985	1.07559	0.0717402	0.25132	0.433266	0.415762	1.29354	-0.0717402	0.163985	-0.598151	0	Cell_membrane				0.84337	1.07867		1.3546	1.88823		1.1373	1.46657
Histone deacetylase complex subunit SAP30	SAP30	O75446	-0.109342	-0.767879	-0.0907812	0.11988	0.385074	0	0.187266	-1.06504	-0.167994	-0.11988	0.145981	0.0907812	-0.203738	-0.0853071	-0.145981	0.00551987	0.364226	0.3432	0.0853071	1	Nucleus				-0.140519	0.193964		0.079539	0.13239		0.223064	0.481997
Katanin p60 ATPase-containing subunit A1	KATNA1	O75449	0	-0.00437975	-0.251864	-0.196014	0.203253	0.134065	0.167312	0.140852	-0.126838	-0.424556	0.00437975	0.126838	0.196014	-0.140852	-0.227545	-0.363278	0.175241	0.387539	-0.241026	3.7	Nucleus				0.0279682	0.072444		0.0963961	0.377336		-0.00401268	0.00828729
Serine/threonine-protein kinase/endoribonuclease IRE1	ERN1	O75460	-0.221082	-0.0486116	-0.241584	-0.175764	0.166465	0	0.0486116	-1.30265	0.123796	-0.173471	-0.492404	0.275955	0.173471	-0.140013	0.0505762	0.468739	-0.123796	0.505488	0.140013	0	Endoplasmic_reticulum				-0.156628	0.232568		0.0583673	0.126166		0.312319	1.21658
Transcription factor E2F6	E2F6	O75461	-1.06858	-0.193594	-0.59851	-0.802659	0.443408	0	0.193594	1.18698	0.155567	-0.0652485	0.305247	-0.0512848	0.0652485	-0.658144	-0.44434	0.2704	0.0512848	0.495665	-0.443408	1.6	Nucleus				0.738165	1.17205		0.359253	0.47126		0.429906	0.653751
Cytokine receptor-like factor 1	CRLF1	O75462	-0.108094	1.44177	0.103847	0.555821	0.499983	0	-0.382051	-0.330912	-0.103847	-0.663198	0.382051	-0.339253	-0.555821	-0.78021	-1.06349	0.106113	0.51929	1.37766	0.330912	0	Extracellular				-0.794668	1.59297		-0.821975	1.19374		-0.244569	0.207197
Leucine-rich repeat-containing G-protein coupled receptor 5	LGR5	O75473	0	0.901255	0.151245	-0.703559	1.85346	0.0230713	-0.164429	-0.938726	-0.151245	0.657234	0.164429	1.07835	1.73279	0.938726	-1.95343	-3.8321	-0.759193	-0.657234	-1.60301		Cell_membrane				-0.555298	0.518328		0.538095	0.424926	+	-2.20147	1.80571
Erlin-1	ERLIN1	O75477	-0.0780115	0.143279	0.00426722	0.111446	-0.0817466	0.103533	-0.135727	-1.09836	-0.00426722	-0.00939798	-0.0217552	-0.190179	-0.0167136	0.0817466	0.0217552	0	0.0604825	0.00939798	0.427286	1.7	Endoplasmic_reticulum				-0.248692	0.519581		-0.0565722	0.335988		0.0839375	0.400198
NADH dehydrogenase [ubiquinone] iron-sulfur protein 3, mitochondrial	NDUFS3	O75489	0	0.0161676	0.289034	-0.103504	-0.0916271	-0.187098	-0.307233	-1.33565	-0.149183	0.10334	-0.0161676	0.112682	-0.00860977	0.312141	0.0689478	0.104343	-0.112682	0.00860977	0.0916271	3.6	Mitochondrion				-0.397179	0.785448		0.0779975	0.317787		0.0101551	0.0439992
Serine/arginine-rich splicing factor 10	SRSF10	O75494	-0.114511	-0.456603	-0.46792	0.0880947	-0.0420408	0.648975	0.71071	-0.167784	0.029644	-0.0880947	-0.182542	-0.029644	-0.290621	0.0709171	0.182542	0	0.163561	0.416115	0.0420408	2.8	Nucleus				0.425286	1.05527		0.0906238	0.25689		0.359448	1.5572
Enoyl-CoA delta isomerase 2, mitochondrial	ECI2	O75521	-0.180203	0.421675	0.0119119	0.332602	0.466646	0.0736828	0.0614052	-1.00777	0.168342	-0.0384326	-0.0614052	-0.0119119	-0.0943284	-0.00826073	-0.159889	0	-0.172134	0.0384326	0.00826073	1.4	Mitochondrion				-0.359081	0.719764		-0.254503	0.919401		-0.267592	1.09481
KH domain-containing, RNA-binding, signal transduction-associated protein 3	KHDRBS3	O75525	-0.273514	0.0354118	-0.38443	0.296367	0.141681	0.366094	-0.239818	-0.667686	0.136979	-0.147316	-0.0354118	0.0241399	-0.376913	-0.141681	0.253835	0	-0.0241399	0.147316	0.655282	2.1	Nucleus				-0.0734526	0.128592		-0.0955696	0.237694		0.243355	0.684276
Transcriptional adapter 3	TADA3	O75528	-0.0425482	0.022171	-0.0931106	-0.0733418	-0.0378103	0	0.197716	0.606686	0.0931106	0.0733418	-0.022171	-0.170132	-0.161232	0.0378103	-0.257816	0.216929	0.158586	0.547511	-0.164739	1.5	Nucleus				0.239099	1.21627		-0.0340031	0.282223		0.145022	0.45846
Polycomb protein EED	EED	O75530	-0.261307	-0.14924	-0.0560746	-0.0523171	0.165323	0.151249	0.278091	-0.687591	0.583519	0.169199	0.103151	0.0560746	-0.402196	-0.165323	-0.103151	0	-0.0817161	0.0523171	0.762873	1.4	Nucleus				0.169617	0.329617		-0.0313503	0.088663		0.196788	0.527795
Barrier-to-autointegration factor	BANF1	O75531	2.34772	0.956384	0.593422	0.451523	0.179964	0	-1.59698	0.543661	-0.0290208	-0.451523	1.00623	0.0290208	-0.774262	-0.179964	-0.956384	-1.37212	-0.140246	1.2818	-0.323456	3.6	Nucleus				-1.21258	1.30635		-0.885546	0.836262		-1.20789	1.12015
Splicing factor 3B subunit 1	SF3B1	O75533	-0.198002	0.260235	-0.0242915	0.0683942	0.456139	0	-0.301863	-0.378541	0.0563035	-0.242503	0.0791759	0.0242915	-0.0683942	-0.0274544	-0.0791759	0.167971	-0.133711	0.158128	0.0274544	26.9	Nucleus				-0.285815	1.1029		-0.11059	0.368189		-0.0843616	0.275341
Cold shock domain-containing protein E1	CSDE1	O75534	0.295044	0.117754	0.0988436	0.43635	0.0474825	-0.13887	-0.0175748	-1.04152	-0.0988436	-0.207806	0.0175748	0.162148	-0.267912	-0.0474825	-0.0781703	0	-0.296417	0.207806	0.0919952	10.1	Cytoplasm				-0.500018	1.42238		-0.233013	1.09879		-0.214052	1.03765
WW domain-binding protein 4	WBP4	O75554	0	-0.36683	-0.517148	-0.637068	0.112333	0.757002	0.261934	-1.01155	0.578265	0.22846	-0.108102	-0.0753942	0.568518	-0.0041399	0.108102	-0.211537	0.0753942	-0.22846	0.0041399	1.5	Nucleus				0.444564	0.638024		0.376963	0.903324		0.23127	0.718128
Interferon-inducible double-stranded RNA-dependent protein kinase activator A	PRKRA	O75569	0.221025	0.307817	0.312403	0.278682	-0.214224	-0.334365	-0.367447	-1.06728	-0.410142	-0.094233	0.0284753	0.364322	-0.0769286	0.214224	-0.0284753	0	-0.312403	0.0769286	0.245284	2.4	Cytoplasm				-0.635835	1.98245		-0.0486176	0.129039		-0.184874	0.681072
Peptide chain release factor 1, mitochondrial	MTRF1	O75570	0.155771	0.0621057	-0.0696006	0.270278	-0.225244	0	-0.104463	0.0616012	0.180689	0.665316	-0.0621057	0.00805616	-0.483023	0.330415	0.148308	-0.0492144	-0.00805616	-0.270278	-0.0616012	0	Mitochondrion				0.121967	0.33065		-0.0903263	0.204323		-0.0868301	0.346846
DNA-directed RNA polymerase III subunit RPC9	CRCP	O75575	0	0.539801	0.387326	-0.0996304	0.397117	0.0699615	0.0214996	-0.517069	-0.204254	-0.104718	-0.0214996	0.204254	0.0996304	-0.14234	-0.0522232	-0.522411	-0.801206	0.630187	0.14234	1	Nucleus				-0.391838	1.37481		-0.209911	0.658965		-0.365585	0.641299
Ribosomal protein S6 kinase alpha-5	RPS6KA5	O75582	0	-0.320428	-0.237411	-0.0601974	-0.207895	-0.0843372	0.0577731	-0.168185	0.107437	0.0601974	0.0865512	0.126168	0.405416	0.366492	-0.0577731	0.168817	-0.107437	-0.480533	0.168185	1.3	Cytoplasm				0.159763	1.11804		0.411343	2.39443		0.103438	0.338559
Mediator of RNA polymerase II transcription subunit 6	MED6	O75586	-0.22419	-0.154268	-0.0330319	0.0605206	0.040874	0	0.114582	-0.947994	0.0330319	-0.00223684	0.269759	0.459368	-0.39154	0.272582	-0.114582	0.0440731	-0.0653253	0.00223684	-0.040874	1	Nucleus				-0.0985044	0.190665		0.214561	0.582928		0.0271248	0.172679
E3 ubiquitin-protein ligase MYCBP2	MYCBP2	O75592	-0.0137758	-0.302847	0.032207	0.0843811	0.175637	0	0.139537	-0.895471	-0.0351272	-0.0843811	-0.139537	0.371716	-0.290462	0.0242705	0.288709	0.134456	-0.032207	0.141022	-0.0242705	3.9	Cytoplasm				-0.170209	0.375219		-0.00362339	0.00789413		0.106421	0.49382
Peptidoglycan recognition protein 1	PGLYRP1	O75594	0	0.275038	0.754927	-0.174096	-0.596453	-1.80165	-0.275038	3.30616	-2.54465	0.174096	-1.85405	-0.754927	-2.24881	-2.46406	0.76155	0.930107	2.0421	0.623623	0.596453	0	Extracellular				-0.280101	0.100205	+	-1.88234	2.54022		0.938883	1.54838
2-amino-3-ketobutyrate coenzyme A ligase, mitochondrial	GCAT	O75600	-0.208047	-0.0201192	0.0321321	0.0421214	-0.128261	0	-0.174937	-0.792857	-0.0321321	-0.0332627	0.0506444	0.255026	0.0332627	0.128261	0.0201192	0.292299	-0.0964022	-0.220252	0.176366	1	Mitochondrion				-0.150203	0.434616		0.173233	1.35706		0.0908609	0.390115
Nucleoplasmin-3	NPM3	O75607	0	-0.324554	-0.514351	-0.798401	-0.0376225	0.895409	0.469414	-1.73945	0.641573	0.334791	-0.100212	-0.267591	0.5714	0.0376225	0.100212	-0.0245914	0.267591	-0.334791	0.112467	2	Nucleus				0.455334	0.412666		0.39529	0.875335		0.359163	1.08714
Acyl-protein thioesterase 1	LYPLA1	O75608	0	0.360047	0.298513	0.297477	0.174636	0.0821571	0.00477743	-0.276464	0.0561366	0.162466	-0.00477743	-0.44487	-0.162466	-0.0233102	-0.0302854	-0.343578	-0.0561366	-0.320852	0.0233102	1.5	Cytoplasm				-0.22032	1.2518		-0.38499	1.90925		-0.371643	2.21872
GTPase Era, mitochondrial	ERAL1	O75616	-0.17484	-0.00802279	0.027678	0.377215	0.138313	0	0.269859	-0.0793381	-0.290615	-0.334105	0.00802279	0.272233	0.149899	-0.116197	-0.0350738	0.104083	-0.027678	-0.149899	0.0793381	1.9	Mitochondrion				-0.158908	0.528451		0.00642099	0.0171853		-0.0779148	0.330614
GTP-binding protein REM 1	REM1	O75628	0	0.333096	0.835358	0.290448	2.55365	-2.29713	-0.371794	2.39434	2.05071	-0.758745	-0.333096	-0.835358	1.22259	-2.39434	2.50167	2.12797	-1.18075	-0.290448	-4.14873		Cell_membrane				-0.599036	0.248011		-1.38756	0.851516		-1.00057	0.335802
Protein CREG1	CREG1	O75629	-1.25804	-0.414207	2.0067	-0.0510087	0.392001	0.141729	0.273049	-0.290641	-0.185122	0.0510087	0.383918	0.185122	0.273166	0.290641	-0.273049	0	-0.207922	-1.00372	-0.393804	1	Extracellular				-0.137084	0.0917093		0.148123	0.0881474		-0.510787	0.404886
Serpin B7	SERPINB7	O75635	0.0778551	-0.167756	-0.766701	-0.34554	-0.485678	0	-0.884243	0.100807	-0.945376	-0.698403	0.167756	0.766701	0.34554	-0.100807	0.57838	-0.248224	0.836357	0.469306	1.45374	1.5	Cytoplasm				-0.147879	0.22777		0.632361	1.56321		0.955475	1.81895
U5 small nuclear ribonucleoprotein 200 kDa helicase	SNRNP200	O75643	0.0600529	-0.133421	-0.3901	-0.0747194	0.286384	0	-0.0417652	-0.779305	-0.0159521	-0.0723543	0.0417652	0.0306196	0.0723543	0.179196	0.0628109	-0.106819	0.0159521	0.153506	-0.179196	18.3	Nucleus				-0.131515	0.299888		0.131345	0.461597		0.0396114	0.118109
Mitochondrial tRNA-specific 2-thiouridylase 1	TRMU	O75648	-0.48317	0.160511	0.105126	-0.0034399	-0.200537	0	-0.007658	-0.986248	-0.105126	0.0034399	-0.0190353	0.113978	-0.0189085	0.200537	0.007658	0.102347	-0.665172	0.167664	0.751032	1	Mitochondrion				-0.134817	0.246579		0.153445	0.50461		0.157008	0.256355
TIP41-like protein	TIPRL	O75663	0.0786867	0.0472751	-0.113548	0.0221057	-0.160151	-0.279922	-0.017323	0.10927	0.105762	0.0343213	0.017323	0.186131	-0.202432	-0.10927	-0.328591	0	-0.105762	-0.0221057	0.166137	10.2	Cytoplasm				0.0155481	0.0652468		-0.00193572	0.00715978		-0.0329378	0.134529
Oral-facial-digital syndrome 1 protein	OFD1	O75665	0	0.344681	-0.590976	-0.828135	-0.566468	-0.169096	-2.1363	-2.34944	0.228755	0.197374	-0.161315	0.0620246	-0.134677	0.566468	0.161315	1.88752	-0.0620246	0.134677	0.772573	5.6	Cytoplasm				-0.517561	0.372184		0.411305	0.711412		0.906991	1.21421
TOM1-like protein 1	TOM1L1	O75674	0	-0.0710216	-0.681529	-0.0225482	-0.0409245	-0.0250492	0.529267	0.244281	0.0314922	0.0225482	0.0710216	-0.0314922	0.156955	-0.494462	-0.463912	1.01674	0.765317	-0.211161	0.0409245	0	Cytoplasm				0.323713	1.05995		0.0887104	0.178529		0.392786	0.611632
Ribosomal protein S6 kinase alpha-4	RPS6KA4	O75676	-0.742891	-0.907969	-0.164763	0.19898	-0.246529	0	0.143773	1.53183	-1.1669	0.237126	0.763119	0.177917	-0.19898	0.0135965	-0.143773	0.170977	0.164763	-1.28142	-0.0135965		Nucleus				0.521801	0.519319		0.561547	1.02091		0.152025	0.177279
Surfeit locus protein 6	SURF6	O75683	0.914557	-0.12953	-0.0253158	0.963449	0.237753	-1.15383	0.0475855	-0.996405	-0.0790143	-0.0539632	-0.0475855	0.199701	-0.178159	0.0878673	0.214474	0	0.0253158	0.0539632	-0.0878673	5.6	Nucleus				-0.839308	1.37837		-0.376727	0.680974		-0.351006	0.754464
Protein phosphatase 1B	PPM1B	O75688	-0.23449	0.11906	-0.0445819	-0.699409	-0.275935	0.382642	-0.061739	0.417267	0.621189	0.132777	0.061739	0.0445819	-0.132777	0.0841289	-0.352666	0	-1.07285	0.217886	-0.0841289	28	Cell_membrane				0.525498	1.69476		0.241489	0.745429		-0.0312807	0.0419264
Arf-GAP with dual PH domain-containing protein 1	ADAP1	O75689	-0.209065	0.0739174	0.114092	-0.0972652	-0.109009	0	-0.105516	-0.215266	-0.0531993	0.0972652	-0.0140057	0.0531993	-0.10656	0.140332	0.0140057	0.281833	-0.782283	0.255145	0.109009	0	Golgi_apparatus				-0.0098772	0.0435178		0.0637074	0.332184		0.0210079	0.0358257
Small subunit processome component 20 homolog	UTP20	O75691	-0.0360832	0.29632	0.0215945	0.495826	0.337105	0.142082	-0.183083	-2.11483	0.0757537	0.0815239	0.183083	-0.22707	-0.818209	-0.041656	-0.243817	0	-0.0215945	-0.0815239	0.041656	4.9	Nucleus				-0.622664	0.702755		-0.448916	1.09368		-0.284008	1.45911
Nuclear pore complex protein Nup155	NUP155	O75694	0	0.0586872	0.00123024	0.26104	0.268636	-0.355783	-0.0586872	0.0424185	-0.476407	-0.00774431	0.213014	0.142263	-0.118758	-0.0424185	-0.0833864	0.15818	-0.00123024	0.00774431	-0.172626	3.5	Nucleus				-0.289159	1.37568		-0.0693935	0.303229		-0.136182	0.868911
Protein XRP2	RP2	O75695	-0.0750465	-0.319754	-0.249007	-0.478419	-0.0442729	0.355203	0.684855	0.702779	0.634876	0.505075	0.319754	0.249007	0.0674934	0.0442729	-0.396561	0	-8.92506	-0.0674934	-1.05107	2.3	Cell_membrane			+	0.809858	4.29433		0.403432	2.12396		-1.85474	0.50495
Epididymal secretory glutathione peroxidase	GPX5	O75715	0.852782	0.196277	-0.183742	-1.20551	0.0256753	0	-0.196277	0.0838256	0.183742	-0.294692	-0.417474	-0.352401	0.294692	-0.0256753	1.35922	-2.12191	0.190134	0.601959	-0.362686	1	Extracellular				0.0182236	0.0180688		-0.062311	0.0544379		-0.00375175	0.00187307
WD repeat and HMG-box DNA-binding protein 1	WDHD1	O75717	0.168572	0.26231	0.284614	0.00759554	0.312398	0	-0.0434127	-1.13673	0.114693	-0.00759554	-0.155777	-0.114693	-0.199319	-0.312398	0.0434127	-0.371708	-0.411974	0.0130248	0.403955	5.4	Nucleus				-0.421706	0.938888		-0.402644	3.0449		-0.271756	0.891511
Cartilage-associated protein	CRTAP	O75718	0	0.28197	0.224936	0.404084	0.0311003	0.0395317	0.143482	0.33797	0.039485	-0.113938	-0.143482	-0.039485	-0.315851	-0.0311003	-0.322629	-0.416903	-0.224229	0.113938	-0.744722	1.4	Extracellular				-0.0991119	0.419864		-0.320897	1.74552		-0.507327	1.89629
Calcium-binding mitochondrial carrier protein Aralar1	SLC25A12	O75746	0	0.0855155	0.0231218	-0.0228753	0.608702	-0.0684805	-0.368513	-3.30028	-0.0231218	0.0340438	-0.0855155	0.0840502	-0.105379	-0.0878673	0.0913053	0.0335712	-0.0457935	0.0228753	0.0878673	1.9	Mitochondrion				-0.884163	0.671598		-0.187571	0.651632		-0.100928	0.366446
Phosphatidylinositol 4-phosphate 3-kinase C2 domain-containing subunit gamma	PIK3C2G	O75747	0.122177	1.3081	-1.71096	0.282458	-2.68094	0	0.238263	0.718346	0.489647	-0.0444136	-0.238263	0.549871	0.0444136	0.087822	-0.979545	-1.31828	-0.489647	-0.454517	-0.087822	1	Cytoplasm				0.816202	0.521186		0.646794	0.334311		-0.130129	0.0617085
Transcription elongation factor A protein 3	TCEA3	O75764	-0.025382	0.038168	-0.330044	-0.0852532	0.332161	0.379614	0.400173	0.0484724	0.553831	0.0852532	-0.038168	0.0159426	0.294931	-0.173306	-0.126023	0	-0.0159426	-0.097095	-0.0484724	0	Nucleus				0.307539	1.18066		0.03892	0.0963443		-0.0434366	0.153965
Ribonuclease H2 subunit A	RNASEH2A	O75792	0	0.316616	3.78416	2.02879	-0.306906	0.534354	0.730575	0.444729	2.90158	2.59199	-3.42727	-11.4272	-2.02879	0.306906	-0.316616	-13.884	-2.90158	-7.56819	-6.95536		Cytoplasm				0.276112	0.110049		-5.30862	1.20256	+	-7.48968	1.81638
Cell division cycle protein 123 homolog	CDC123	O75794	0.205486	0.241702	-0.0389457	-0.0457463	-0.119712	0	0.278009	0.119712	-0.611362	0.0753808	-0.241702	0.0389457	-0.0772138	0.211063	-1.44738	-1.41206	0.167481	0.0457463	-0.219744	1.4	Cytoplasm				-0.0762087	0.177328		-0.0657836	0.226131		-0.621747	0.903605
Protein phosphatase 1 regulatory subunit 15A	PPP1R15A	O75807	-1.16173	-0.415033	0.261468	-0.200213	-0.867996	0	-1.86083	-1.15132	0.491687	-0.152588	0.415033	-0.261468	0.152588	0.867996	1.32598	0.0328989	-1.90325	0.510221	1.07295		Nucleus				-0.0579102	0.0412036		0.770237	1.1907		0.684458	0.514721
Ribonuclease P protein subunit p20	POP7	O75817	0	-0.198691	-0.0035243	-0.427034	-0.0860686	0.251317	-0.0939112	-0.396199	0.0035243	0.152846	0.0939112	0.0968394	0.111742	0.0860686	0.242966	-0.417823	-0.23637	-0.111742	0.372172	1.3	Nucleus				0.126579	0.415612		0.240204	1.48579		0.112904	0.284083
Ribonuclease P protein subunit p40	RPP40	O75818	-0.00783486	-0.333409	3.45055	-2.20842	0.90934	0	3.12637	-0.350191	-1.66685	1.04881	-0.197338	1.66685	-0.200608	-0.563482	0.197338	0.428491	-3.15878	0.200608	0.350191		Nucleus				0.0695821	0.0195325		-0.185689	0.0580378		-0.758476	0.276104
Zinc finger protein 189	ZNF189	O75820	0	-0.67381	0.137738	1.84619	-0.105624	-0.157022	-0.0589547	0.534368	-0.137738	-1.84619	0.0589547	0.415874	2.34045	-0.649363	0.561572	0.687089	-1.82439	-10.9294	0.105624	1	Nucleus				-0.574006	0.451777		0.30058	0.157067		-2.5208	0.530272
Eukaryotic translation initiation factor 3 subunit G	EIF3G	O75821	0	0.0817728	0.0819197	0.173475	0.00219154	0.0651054	-0.0817728	-0.523731	0.0326376	-0.289431	0.170487	-0.0326376	0.0180626	-0.00219154	-0.0992956	-0.476421	-0.299521	-0.0180626	0.0780334	4.9	Cytoplasm				-0.22731	1.08112		-0.0294416	0.220989		-0.230925	1.22872
Eukaryotic translation initiation factor 3 subunit J	EIF3J	O75822	-0.108593	0.0952463	0.0647101	-0.00622034	-0.286685	0	-0.113925	-0.602501	-0.0234199	-0.136159	0.0633764	0.0234199	0.00622034	0.288324	-0.0633764	0.0143223	-0.164409	0.0743613	0.286685	1.6	Cytoplasm				-0.126893	0.447246		0.143644	0.737519		0.0778252	0.328298
Carbonyl reductase [NADPH] 3	CBR3	O75828	0.612213	0.24415	-0.0617738	0.0723476	-0.0403991	0	-0.52042	0.739767	0.086349	0.220514	0.096417	-0.555174	-0.0723476	0.0403142	-0.096417	-1.05297	0.0617738	-0.28893	-0.0403142	2.4	Cytoplasm				-0.0600655	0.0933177		-0.288005	0.751977		-0.448679	1.02781
26S proteasome non-ATPase regulatory subunit 10	PSMD10	O75832	0	1.26625	-2.22675	0.230543	0.556576	-0.135147	0.0150681	2.71771	1.63197	-1.05057	-0.0150681	-0.813691	-0.230543	-1.54563	-0.597272	1.3314	0.813691	0.419994	-0.556576	1.5	Cytoplasm				0.670482	0.322517		-0.616556	0.369326		0.316923	0.178667
Isocitrate dehydrogenase [NADP] cytoplasmic	IDH1	O75874	0	0.396999	-0.0622501	0.00118351	0.205407	0.293465	0.12855	-0.534053	0.0652752	-0.00118351	-0.279238	0.0622501	0.00425053	0.118348	-0.12855	-0.0154743	-0.241383	-0.169217	-0.118348	1.7	Cytoplasm				-0.117857	0.307727		-0.131865	0.491539		-0.242862	1.51197
Glutamyl-tRNA(Gln) amidotransferase subunit B, mitochondrial	GATB	O75879	0.178177	0.282362	-0.103244	0.109659	0.454848	0	0.101675	-0.294177	0.103244	0.27639	-0.101675	0.597587	-0.25139	-0.00655556	-0.547233	-0.564002	-0.415425	-0.109659	0.00655556	1.5	Mitochondrion				-0.146934	0.526245		-0.124868	0.26677		-0.510313	2.04948
Protein SCO1 homolog, mitochondrial	SCO1	O75880	0.0540619	0.0558271	0.00446606	0.126893	-0.152237	0	0.310807	1.17102	0.571492	-0.0657539	-0.0558271	-0.317785	-0.0180712	0.152237	-0.0736408	-0.141823	-0.00446606	0.0180712	-0.156801	1.8	Mitochondrion				0.37971	0.86496		-0.0776637	0.332712		-0.089534	0.783671
Attractin	ATRN	O75882	-0.339474	-0.0986118	0.336801	-1.85732	-0.279728	0	0.0394697	0.754676	-0.0322142	0.208036	-0.0394697	0.0322142	0.213027	-0.17484	0.113592	0.0986881	-0.276896	-0.208036	0.17484	0	Cell_membrane				0.64166	0.833041		0.4554	0.492021		0.428104	0.528357
Putative hydrolase RBBP9	RBBP9	O75884	0.0957413	0.0953445	-0.00472927	0.233933	0.231349	0	-0.150524	0.312631	0.07619	-0.0531149	0.0765495	0.00472927	-0.190719	-0.331079	-0.0765495	-0.189413	-0.0510283	0.0531149	-0.231349	1.7	Cytoplasm				-0.0932915	0.477934		-0.240457	1.38155		-0.229373	2.00262
Signal transducing adapter molecule 2	STAM2	O75886	0.152827	-0.337393	0.000727177	-0.191546	-0.965891	-0.313972	0.369306	0.237012	-0.000727177	0.724173	-0.733399	0.295247	-0.117325	-0.231111	0.337393	0	-0.09658	0.117325	0.231111	1.4	Nucleus				0.471414	0.967219		0.0716083	0.0913174		0.386105	0.995934
Cytosolic 10-formyltetrahydrofolate dehydrogenase	ALDH1L1	O75891	0	0.0369339	0.154428	0.169055	0.489398	0.0978155	-0.0229998	-0.367688	0.162335	-0.169055	0.0229998	-0.154428	-1.1813	0.033834	-0.294283	-0.138675	-0.259825	0.486294	-0.033834	2.2	Cytoplasm				-0.229881	0.951452		-0.489686	0.934953		-0.218027	0.649035
Cyclin-K	CCNK	O75909	0	-0.122763	-0.129982	-0.355129	0.47084	-0.0460024	-0.156677	-0.187257	-0.0394087	0.233454	0.178341	0.0394087	-0.233454	0.118832	0.122763	0.0228205	0.155735	0.393088	-0.118832	3.7	Cytoplasm				-0.0117714	0.0261022		0.0531888	0.11364		0.142522	0.396011
E3 SUMO-protein ligase PIAS1	PIAS1	O75925	-1.10886	0.427517	-0.0522742	-0.874684	-0.261052	0	0.0455065	0.261052	0.392666	0.347526	-1.11828	-0.395772	0.260837	0.948394	-0.0455065	0.882959	0.0522742	-0.260837	-0.351421	1.2	Nucleus				0.583221	1.10424		0.297665	0.243411		0.429365	0.584886
Pre-mRNA-splicing factor SPF27	BCAS2	O75934	0.105334	0.106249	0.176063	-0.0221534	-0.267059	-0.250092	-0.186949	-0.165929	-0.504411	-0.067306	-0.0747566	0.0763035	0.288483	0.244148	0.0747566	0	-0.0763035	0.0221534	0.165929	4.2	Cytoplasm				-0.254624	1.34297		0.113858	0.449036		0.0176205	0.0722657
Survival of motor neuron-related-splicing factor 30	SMNDC1	O75940	0	0.134029	-0.100355	0.169087	0.292197	-0.309331	-0.134029	-2.35459	-0.0391874	-0.0463338	-0.164485	0.0391874	-0.0137401	-0.0466409	0.292321	0.110907	0.0624914	0.0137401	0.0466409	2.2	Nucleus				-0.675687	0.760547		-0.145411	0.869228		0.00622845	0.0255691
ATP synthase subunit d, mitochondrial	ATP5PD	O75947	0	0.346729	0.00865507	0.0617523	0.12748	0.0238113	0.0425229	-0.543963	-0.0270839	-0.320846	-0.0425229	-0.00865507	-0.0617523	-0.117711	-0.116164	-0.371539	0.122655	0.126467	0.117711		Mitochondrion				-0.274035	1.14899		-0.166583	1.21087		-0.133097	0.53934
Flotillin-1	FLOT1	O75955	0.319379	-0.00922632	0.539823	-0.370631	-1.15929	0	-0.111881	0.728931	-0.158565	-0.393767	0.00922632	0.158565	0.605347	0.0335903	0.0142531	-0.426405	-0.410242	0.370631	-0.0335903	5.6	Cell_membrane				0.148933	0.164314		0.337672	0.421261		0.0389189	0.0409739
Triple functional domain protein	TRIO	O75962	0.320552	0.115342	0.113601	0.414541	-0.15457	0	-0.0202355	-0.188128	0.0367837	-0.469283	-0.265974	-2.36243	-0.32747	0.15457	0.0202355	-0.136649	-0.0367837	0.32747	0.974357	2.3	Cytoplasm				-0.290066	1.18575		-0.862218	0.874606		0.0678328	0.113445
ATP synthase subunit g, mitochondrial	ATP5MG	O75964	0	0.366983	-0.000650406	-0.0596914	0.0664482	0.0842896	0.0120716	-0.653162	0.160208	0.0596914	-0.0431747	0.000650406	-0.0845518	0.232597	-0.0120716	-0.112106	-0.0424709	0.0833998	-0.0664482		Mitochondrion				-0.141998	0.377935		-0.0482377	0.178381		-0.104557	0.618298
snRNA-activating protein complex subunit 5	SNAPC5	O75971	0	-1.26463	-0.0513935	0.553234	0.530599	0.343512	0.250418	-0.0506244	0.0513935	-1.21756	-0.0698605	0.347888	-0.553234	0.0506244	0.0698605	-0.0586939	-0.192088	0.703699	-0.337832	0	Nucleus				-0.0781349	0.0646712		-0.009708	0.00801214		0.0834267	0.0809557
Carboxypeptidase D	CPD	O75976	0.754733	0.0190721	-1.04378	0.00866222	0.2536	0	-0.166035	0.51591	0.299778	-1.48916	0.358202	-0.299778	-0.00866222	-0.833121	-0.0190721	-1.57646	1.25792	0.0477457	-0.2536	3.9	Cell_membrane				-0.166358	0.139364		-0.194296	0.192747		-0.107149	0.071993
Glutaredoxin-3	GLRX3	O76003	-0.149189	-0.129893	0.124902	0.271576	-0.386448	0.0484352	0.150762	0.016314	-0.155359	0.0193968	0.129893	0.0192766	-0.0193968	0.0423274	-0.233322	0	-0.0192766	-0.0918341	-0.016314	2.1	Cytoplasm				0.0697203	0.227723		0.0968355	0.309503		-0.0183388	0.0531365
Ribosomal L1 domain-containing protein 1	RSL1D1	O76021	1.94573	0.0494099	0.507859	0.708358	0.667778	-0.0429955	-0.306997	-1.07182	-0.366679	0.0426912	-0.0494099	-0.00529385	-0.0426912	-0.0455551	0.17569	0	0.00529385	-0.044486	0.0455551	6.6	Nucleus				-1.12499	1.78793		-0.811564	1.24147		-0.739416	1.31787
Wolframin	WFS1	O76024	-0.322383	-0.308916	0.17362	-0.278765	-0.410567	0	-0.0343261	0.410567	-0.0305986	0.282387	0.0343261	0.0305986	-0.241454	-1.05719	0.262358	0.14561	-0.0868664	0.241454	0.614946	2	Lysosome/Vacuole				0.355008	1.47401		-0.0790285	0.116053		0.464902	1.79064
ATP-dependent Clp protease ATP-binding subunit clpX-like, mitochondrial	CLPX	O76031	-0.228769	-0.0270319	-0.0294952	-0.0309715	0.0314121	0.00727654	-0.192563	-0.66265	0.000175476	-0.282393	0.0270319	0.248528	0.0309715	-0.0275097	0.110446	0	-0.000175476	0.0559978	0.0275097	2.6	Mitochondrion				-0.16906	0.636342		0.126726	0.889275		0.0957268	1.06002
Delta(14)-sterol reductase	TM7SF2	O76062	0.00519657	0.470093	-0.205921	0.553195	0.0736628	0	3.05176e-05	-1.39491	0.31708	-0.0855956	-3.05176e-05	0.205921	0.0573125	-0.0736628	-0.17888	-0.0684967	-0.694798	-0.0573125	0.11714	1	Endoplasmic_reticulum				-0.411924	0.603571		-0.13186	0.331082		-0.355715	0.949898
Probable cytosolic iron-sulfur protein assembly protein CIAO1	CIAO1	O76071	0	-0.0532689	0.0378141	0.0676093	-0.142659	-0.00478268	-0.026628	-0.260919	-0.488688	-0.133693	0.153558	0.296179	-0.0384526	0.142659	0.026628	0.03055	-0.0378141	0.0384526	0.256019	1.8	Nucleus				-0.164841	0.901309		0.156587	1.15156		0.080868	0.63577
DNA fragmentation factor subunit beta	DFFB	O76075	0	0.0101194	0.113277	0.557128	0.0842185	0.41216	0.298834	-0.92274	0.0713739	0.128383	-0.0101194	-0.0818577	-0.128383	-0.0842185	-0.444016	-0.109075	-0.0713739	-0.788097	0.328011	1	Nucleus				-0.155347	0.247331		-0.229093	1.01854		-0.369859	0.909782
Signal recognition particle subunit SRP72	SRP72	O76094	0.370768	0.380494	0.145961	0.17502	0.026268	0	-0.0988092	-0.819691	-0.197116	-0.0274162	-0.0942965	0.019845	-0.0305138	-0.026268	0.0942965	-0.0028801	-0.019845	0.0274162	0.10111	4	Nucleus				-0.448309	1.564		-0.25251	1.79017		-0.179683	1.41259
N(G),N(G)-dimethylarginine dimethylaminohydrolase 1	DDAH1	O94760	0	0.124534	-0.342149	0.0656571	-0.030972	0.476933	0.121898	0.275758	0.398385	-0.0656571	-0.27851	-0.488335	-0.146482	-0.0823636	-0.121898	-1.49949	0.342149	0.0773559	0.030972	1.5	Mitochondrion				0.278049	1.22559		-0.212337	0.911486		-0.197597	0.242939
ATP-dependent DNA helicase Q5	RECQL5	O94762	0	-0.300055	0.153476	-0.0679798	0.318278	0.338734	0.167766	-1.38795	-0.485206	0.105471	-0.15016	-0.0674205	-0.398856	-0.318278	0.15016	-0.686893	0.0674205	0.0679798	0.718714	1.2	Nucleus				-0.272982	0.36069		-0.254423	0.987499		0.0427322	0.0620866
Unconventional prefoldin RPB5 interactor 1	URI1	O94763	-0.515438	-0.71233	-0.906788	-0.541288	0.0475154	0	0.127472	-0.148371	0.251536	0.0690775	-0.127472	-0.014802	0.323007	-0.0475154	0.184534	0.00310135	0.014802	-0.0690775	0.219272	1.2	Nucleus				0.585609	2.02137		0.55897	1.56564		0.596192	2.11024
Galactosylgalactosylxylosylprotein 3-beta-glucuronosyltransferase 3	B3GAT3	O94766	0.330055	-0.00852299	-1.4517	0.23786	-0.0359631	0	0.00852299	-0.485267	-0.035459	0.115815	0.446703	0.035459	-0.705443	1.02146	-0.62227	-0.584229	0.0674748	-0.115815	0.0359631	0	Golgi_apparatus				0.106377	0.117583		0.385198	0.342326		-0.0581209	0.0580915
Metastasis-associated protein MTA2	MTA2	O94776	0	0.061132	-0.0595312	-0.0690393	0.339323	0.0239019	0.187089	-0.180682	0.175111	-0.161744	-0.061132	-0.288271	0.0764456	0.0256829	-0.239479	-0.221727	0.0595312	0.0690393	-0.0256829	6.8	Nucleus				-0.0456415	0.163621		-0.116195	0.483377		-0.12604	0.610101
Retinal dehydrogenase 2	ALDH1A2	O94788	0.155409	1.07494	-0.458772	0.747575	0.0170174	-0.562281	0.0281248	-0.857536	0.584552	-0.129056	-0.04107	-0.141759	-0.29202	-0.0170174	-0.0281248	0	0.141759	0.129056	0.12579	2.7	Mitochondrion				-0.494474	0.665065		-0.430201	0.67424		-0.233539	0.37767
Serine/threonine-protein kinase 10	STK10	O94804	0.0909557	1.7235	0.613398	-0.529963	0.475838	0	-1.56173	-2.24057	-1.41861	-0.24142	-4.53833	-0.352329	0.347934	0.122435	1.56173	-0.770188	0.352329	0.24142	-0.122435	1.4	Cytoplasm				-1.56721	1.62976		-1.57982	0.7147		-0.222175	0.163151
Slit homolog 2 protein	SLIT2	O94813	-0.325929	-0.0664067	-1.19997	0.0392547	-1.02309	0	0.0664067	0.225888	-1.01018	-0.0392547	2.44681	1.18844	2.6915	3.46068	-1.98757	0.117911	1.01018	-0.754871	-0.225888		Extracellular				0.363801	0.511312	+	2.96209	3.215		0.14718	0.0978901
Mitochondrial import receptor subunit TOM70	TOMM70	O94826	0	0.226928	-0.00870514	0.132572	0.0935345	0.0900412	0.144276	-0.634116	0.00870514	0.00375652	-0.144276	0.0601063	-0.115868	0.218006	-0.166044	-0.219185	-0.09937	-0.00375652	-0.0935345	1.5	Mitochondrion				-0.166333	0.531071		-0.0843736	0.425283		-0.205244	2.15717
Unconventional myosin-Id	MYO1D	O94832	-0.0945425	0.307671	-0.0507207	-0.0178008	-0.223568	0	-0.150389	-0.41223	0.0364041	0.0178008	0.0450664	0.185108	-0.258665	0.223568	-0.0450664	0.153237	-0.0364041	0.038074	0.358812	22.8	Cytoplasm				-0.0858908	0.299796		0.0645615	0.183403		0.109523	0.429389
TOX high mobility group box family member 4	TOX4	O94842	-0.520334	-0.755646	-0.114216	0.619978	-0.219203	0	0.401831	0.0420623	-0.0797758	-0.509842	-0.0998616	0.278131	-0.205974	-0.0420623	0.0998616	0.319124	0.0797758	0.205974	0.224533		Nucleus				0.168739	0.254099		0.180442	0.267463		0.383738	0.838441
Protein transport protein Sec24D	SEC24D	O94855	-0.318687	0.134377	-0.0895529	0.171519	0.0174723	0	-0.163378	-1.57624	0.0843763	0.0739546	-0.0581493	0.0779734	-0.208552	-0.0174723	0.0581493	0.207035	-0.0779734	-0.0739546	0.302594	1	Nucleus				-0.299283	0.407691		-0.0345757	0.114369		0.100145	0.382581
STAGA complex 65 subunit gamma	SUPT7L	O94864	0.325266	0.299744	-0.0557723	-0.983862	-0.012651	0	-0.299744	0.012651	-0.418551	0.533031	-0.793093	0.229553	0.0657368	-0.0501294	0.611472	-0.650882	0.0557723	-0.0657368	0.575494	1.9	Nucleus				0.0509327	0.0631748		-0.051528	0.0545149		0.190679	0.23501
F-BAR and double SH3 domains protein 2	FCHSD2	O94868	0.938379	0.552361	0.00576401	1.12257	0.201844	0	-0.114452	0.123461	-0.00576401	0.345362	0.114452	0.168945	-0.371213	-0.490281	-0.268134	-0.286139	-0.816212	-0.345362	-0.123461		Cytoplasm				-0.494463	1.22324		-0.708708	1.39933	+	-0.932046	2.31098
E3 UFM1-protein ligase 1	UFL1	O94874	0	-0.00761509	-0.202107	0.0821309	-0.0043273	0.0281239	0.0323963	0.0043273	0.298067	-0.0807414	-0.0834093	-0.0762553	-0.0839391	0.194267	0.00761509	-0.0645018	0.0762553	0.0807414	-0.114319	1.8	Nucleus				0.0828182	0.486341		0.0140495	0.0621765		0.0235418	0.149721
Sorbin and SH3 domain-containing protein 2	SORBS2	O94875	0.238896	0.150448	-0.695644	-0.000921726	0.28453	0	-0.0358725	-0.0389566	0.0394883	0.000921726	0.0358725	-0.0394883	-0.00652933	-0.262157	-0.270272	-0.131829	0.648349	0.126527	0.0389566		Cytoplasm				-0.00234547	0.00439666		-0.0635373	0.111899		0.0868847	0.13953
Transmembrane and coiled-coil domains protein 1	TMCC1	O94876	-0.0967302	-0.370288	-0.89522	0.0158892	0.141603	0.0987978	0.150653	0.10337	0.411025	-0.29138	-0.150653	-0.411025	0.168257	-0.717182	0.452811	0	0.547587	-0.0158892	-0.10337	0	Endoplasmic_reticulum				0.335443	0.800058		-0.0367016	0.0485182		0.417177	0.980848
PHD finger protein 14	PHF14	O94880	0.772026	-0.513063	-0.304426	-0.590213	-0.171986	0	-0.0524426	0.171986	0.747429	0.0816851	0.315231	0.0638475	-0.0419664	-0.583292	0.0524426	-0.215256	-0.0638475	0.0419664	0.232555	2.9	Nucleus				0.351264	0.599029		0.0999877	0.115557		0.171105	0.282099
FERM, ARHGEF and pleckstrin domain-containing protein 2	FARP2	O94887	0	-0.146845	-0.17657	0.0701952	0.18628	0.186829	0.309208	-1.33506	0.400144	0.057663	-0.166127	0.17657	-0.644282	-0.0336418	0.146845	-0.042634	-0.357808	-0.057663	0.0336418	3.5	Cytoplasm				-0.0628551	0.0693734		-0.153482	0.398642		-0.0421358	0.151318
UBX domain-containing protein 7	UBXN7	O94888	0	-0.0211658	-0.440967	-0.0221882	0.272861	0.741921	0.810733	-0.812283	0.63047	-0.0673904	-0.0794153	-0.304522	0.758784	-0.00485325	0.0211658	-0.23112	0.304522	0.0221882	0.00485325	1.6	Nucleus				0.302982	0.412616		0.13479	0.226948		0.0666138	0.185609
Pyridoxal phosphate homeostasis protein	PLPBP	O94903	-0.167551	0.801711	0.461308	0.308952	-0.675085	0	0.0481062	0.926378	-0.015265	0.0454507	-0.638161	0.015265	-1.27062	0.33254	-0.0481062	0.982321	-0.0880008	-0.0454507	-0.33254	3.9	Mitochondrion				0.0550671	0.0626179		-0.53611	0.600762		-0.0522223	0.0539256
Erlin-2	ERLIN2	O94905	0.258406	0.369533	0.052042	0.212049	0.116202	0	-0.00576878	-1.16234	0.344004	-0.0301723	-0.0022192	-0.0533485	-0.075264	-0.116202	0.0022192	-0.336817	-0.052042	0.0301723	0.377006	2.1	Endoplasmic_reticulum				-0.372502	0.710581		-0.263405	2.2766		-0.197539	0.803636
Pre-mRNA-processing factor 6	PRPF6	O94906	0.0239525	0.247196	0.000268936	-0.265143	0.453111	0	-0.066143	-0.703788	-0.0443363	0.00970173	-0.0292549	-0.000268936	0.131549	0.0810423	0.0292549	-0.392612	0.0696259	-0.00970173	-0.0810423	5.3	Nucleus				-0.25279	0.69083		-0.0461102	0.122605		-0.168772	0.546658
Pre-mRNA cleavage complex 2 protein Pcf11	PCF11	O94913	0.0482826	0.095459	-0.115166	0.0923901	0.0695829	-0.0350456	0.0145407	-0.416029	0.201891	-0.0923901	-0.0145407	0.115166	0.627038	0.523044	-0.0541315	0	-0.186911	-0.339745	-0.0695829	4.5	Nucleus				-0.103516	0.436692		0.274567	1.01265		-0.168184	1.31612
Protein furry homolog-like	FRYL	O94915	-0.156292	-1.25517	-0.106218	-0.923159	0.2208	0	0.0777988	0.976743	0.231308	-0.225831	-0.0777988	0.106218	0.305039	-0.836893	0.466263	0.0124102	-0.249998	0.225831	-0.2208	3.4	Cytoplasm				0.656012	1.03183		0.31815	0.363713		0.49075	0.825173
Nuclear factor of activated T-cells 5	NFAT5	O94916	0.352664	0.0994096	-0.152728	-0.0596786	0.00709152	0	-0.194774	-2.14482	0.0784268	-0.264954	-0.0994096	0.0381818	0.0596786	0.662912	0.108312	-0.0722427	-0.0381818	0.0830922	-0.00709152	1.1	Nucleus				-0.554576	0.644486		0.115989	0.27091		-0.0345741	0.142694
Glutaminase kidney isoform, mitochondrial	GLS	O94925	0.0204277	0.301703	0.105919	0.0248394	0.415315	0	-0.0126119	-0.336155	-0.00236034	-0.13569	-0.0907483	0.00236034	0.0255175	0.123485	0.0126119	-0.0205259	-0.100651	-0.0248394	-0.123485	3.1	Mitochondrion				-0.271004	1.5337		-0.158487	0.828277		-0.225019	1.57089
HAUS augmin-like complex subunit 5	HAUS5	O94927	0.24287	0.396926	-0.337163	-0.398962	0.394953	0	-0.334489	-0.394953	-0.462909	0.398962	0.334489	0.399881	-0.593945	-0.396533	-0.412994	-0.379706	0.337163	1.77864	0.857812	2.1	Cytoplasm				-0.218402	0.411578		-0.123752	0.160158		0.376459	0.372039
RING finger protein 37	UBOX5	O94941	0	-0.230125	-0.238317	0.128623	0.106856	0.0992975	0.206033	-0.106856	0.238317	-0.12657	-0.191998	0.507446	-0.981156	-0.287533	0.191998	-0.0434933	-0.341928	0.12657	0.956481	0	Nucleus				0.108637	0.450643		-0.191718	0.284975		0.224518	0.44739
Protein SOGA1	SOGA1	O94964	-0.0922089	-0.41354	-0.0264421	-0.219486	-0.10305	0	-0.0129819	-0.673109	-0.0513873	0.160174	0.0129819	0.245144	-0.0520353	0.10305	0.240867	0.0984526	0.0264421	0.0520353	0.264416	1.3	Cytoplasm				0.0554848	0.132731		0.248231	1.44603		0.307388	2.19556
Ubiquitin carboxyl-terminal hydrolase 19	USP19	O94966	0.00659847	0.0376115	-0.0177784	0.620113	-0.606192	0	0.00869226	-0.130944	0.164104	0.0305619	-0.00869226	0.0177784	-0.0305619	0.510293	-0.039166	-1.06753	-0.479186	-0.279372	0.130944	1	Endoplasmic_reticulum				0.00641212	0.0109196		0.114134	0.181046		-0.354932	0.606698
E3 ubiquitin-protein ligase TRIM37	TRIM37	O94972	0	-1.06479	0.190817	0.191379	0.0597534	0.489264	0.600408	0.936668	-0.245682	-0.480062	-0.600408	1.01121	1.47715	-0.0946217	0.831503	-0.0178442	-0.190817	-0.191379	-0.0597534	1	Cytoplasm				0.384688	0.503279		0.572903	0.53712		0.198911	0.272484
AP-2 complex subunit alpha-2	AP2A2	O94973	0.161827	0.209027	-0.174885	0.0614791	0.10569	-0.180544	-0.126719	1.9147	0.632389	-0.0614791	0.0535994	0.174885	-1.65897	-0.10569	-0.0535994	0	-0.474993	0.465772	-0.532411	1.5	Cytoplasm				0.363041	0.403744		-0.456671	0.563333		-0.191674	0.45547
Protein transport protein Sec31A	SEC31A	O94979	0	0.27826	0.0905342	0.0727963	0.0196724	0.0507469	0.0820518	-0.442138	-0.224204	-0.0650029	-0.0820518	-0.0875854	-0.143486	0.189125	-0.714939	-0.418844	0.0875854	0.0650029	-0.0196724	3.1	Nucleus				-0.211962	1.06028		-0.123252	0.707756		-0.292426	0.939032
Protein HEXIM1	HEXIM1	O94992	0	-1.08748	-0.51136	-0.420682	0.142249	0.701052	0.484859	-0.653722	0.539425	-0.0384359	-0.130414	-0.117117	0.470536	-0.142249	0.130414	-0.274561	0.117117	0.0384359	0.370782	1.5	Nucleus				0.58209	0.938781		0.395644	0.702208		0.451892	1.0154
Tight junction protein ZO-3	TJP3	O95049	0	-0.609963	-0.0980563	-0.011694	0.0759406	0.583144	0.447172	-0.227239	0.204953	-0.211286	-0.0021615	-0.234085	0.702059	-0.0759406	0.0021615	-0.159097	0.0980563	0.011694	0.854503	1	Cytoplasm				0.288103	0.696305		0.226223	0.446924		0.290218	0.662791
G2/mitotic-specific cyclin-B2	CCNB2	O95067	0.0162392	0.0772038	-0.666605	-0.460805	0.286473	-1.29175	1.06754	-0.179053	-0.134886	0.460805	-0.22164	0.134886	0.492936	-1.43458	-0.0772038	0	0.241102	-0.662387	0.179053	1	Nucleus				0.134029	0.117252		-0.107602	0.0942418		0.0856117	0.136645
Protein YIF1A	YIF1A	O95070	-0.416432	0.0486922	-0.294722	-0.501203	-1.74228	0.360136	0.319918	0.0548377	0.353375	-0.110441	-0.0486922	0.294722	0.110441	-0.0548377	-0.269938	0	-0.350664	0.202868	0.0943866		Endoplasmic_reticulum				0.776754	1.38595		0.656596	0.976803		0.516519	0.82867
E3 ubiquitin-protein ligase UBR5	UBR5	O95071	-0.173502	-0.451131	-0.275181	-0.140578	-0.210777	0	0.16298	-0.581291	0.0842247	0.140578	0.117213	0.280539	-0.207286	0.210777	-0.117213	0.392321	-0.0842247	0.292262	0.435076	2.4	Nucleus				0.211532	0.713119		0.350545	1.75605		0.433878	1.97809
Arf-GAP domain and FG repeat-containing protein 2	AGFG2	O95081	-0.104303	0.280508	-0.273716	0.138751	-0.125939	0.0448399	-0.0544677	-1.89494	0.0137744	0.0275755	0.0161996	0.0570836	-0.108483	0.35653	-0.0161996	0	-0.0137744	-0.0275755	0.125939	0	Nucleus				-0.355703	0.405938		0.0972726	0.287289		0.0306181	0.110741
Splicing factor, arginine/serine-rich 15	SCAF4	O95104	-0.00835037	-0.485281	0.0241804	-0.403862	-0.146753	0.530105	0.33159	-0.898809	-0.0241804	0.0497561	-0.0641408	0.142263	0.263474	0.146753	0.0641408	0	-0.0544662	-0.0497561	0.594175	3.3	Nucleus				0.201705	0.327961		0.326101	1.37631		0.314832	1.06998
Mitofusin-2	MFN2	O95140	0	0.597812	-0.415997	0.00315189	0.0641522	-0.037118	-0.0651002	0.0435243	0.415997	0.19998	0.0651002	0.540314	-0.116786	-0.0435243	-0.137723	0.222013	-0.480611	-0.00315189	-0.701514	1	Mitochondrion				0.0616325	0.126743		0.061452	0.101145		-0.270021	0.557697
Ubiquitin conjugation factor E4 B	UBE4B	O95155	0.0272083	0.121521	-0.128679	-0.0590835	0.19077	-0.119016	-0.0485644	-0.19077	0.127817	-0.152752	0.0485644	-0.00505161	0.61813	-0.324178	-0.510023	0	0.00505161	0.0590835	0.592759	1	Cytoplasm				-0.107005	0.653752		0.0540189	0.109045		-0.000973129	0.00177883
Zinc finger protein-like 1	ZFPL1	O95159	-0.391005	0.201944	-0.175282	0.210625	0.283613	0.308657	-0.108144	-0.885113	0.444196	-0.0505338	0.108144	0.175282	0.0505338	-0.145958	-0.339467	0	-0.373599	-0.0820451	0.145958	1	Golgi_apparatus				-0.0841667	0.119122		0.0210214	0.0458562		-0.15581	0.428747
Elongator complex protein 1	ELP1	O95163	0.0668564	-0.051959	-0.155474	-0.0107889	0.013361	-0.105577	0.0526705	-0.670587	0.0724182	0.0107889	-0.109305	0.0718155	0.0703974	-0.013361	0.051959	0	-0.0718155	-0.196847	0.132811	2	Cytoplasm				-0.100456	0.296515		0.0324875	0.233252		0.0108223	0.0573545
NADH dehydrogenase [ubiquinone] 1 alpha subcomplex subunit 3	NDUFA3	O95167	0	-0.0127831	0.00953245	-0.142223	-0.95076	0.162905	0.0127831	1.79395	-0.00953245	0.022079	-0.482712	0.317307	-0.022079	0.812535	0.117204	-0.0842781	-0.320149	0.0474048	-0.812535		Mitochondrion				0.615683	0.798469		0.37551	0.557036		0.0087759	0.0119587
NADH dehydrogenase [ubiquinone] 1 beta subcomplex subunit 4	NDUFB4	O95168	0	0.155548	-0.037734	-0.000818253	0.284915	0.110932	0.111202	0.14566	0.037734	0.125358	-0.193134	-0.198538	-0.111647	-0.357712	-0.111202	-0.0981998	0.289343	0.000818253	-0.14566	1.6	Mitochondrion				0.025795	0.157315		-0.29564	2.04491		-0.0933622	0.421948
NADH dehydrogenase [ubiquinone] 1 beta subcomplex subunit 8, mitochondrial	NDUFB8	O95169	0.583244	0.49223	0.192664	0.177136	0.637988	0	0.132789	-0.0218949	0.0766053	-0.423551	-0.132789	-0.707375	0.0567546	-0.504961	-0.178442	-0.128425	-0.0766053	-0.0567546	0.0218949		Mitochondrion				-0.463863	2.00001		-0.738745	2.24283		-0.500319	2.89517
NADH dehydrogenase [ubiquinone] 1 alpha subcomplex subunit 7	NDUFA7	O95182	-0.10927	0.362852	-0.0787158	0.324406	0.226016	0.24675	-0.010694	-0.226016	-0.24395	-0.300782	0.010694	0.0787158	-0.139896	-0.261031	-0.409377	0	0.163573	0.139896	0.33413	1.6	Mitochondrion				-0.251996	0.939899		-0.222937	0.870115		-0.0994131	0.257117
Reticulon-3	RTN3	O95197	0	-0.392073	-0.204672	0.17314	0.0281425	-0.470782	0.392073	1.36387	0.204672	-1.34174	1.72133	0.989416	1.28375	-0.0281425	-1.08388	0.647572	-0.650876	-0.17314	-0.160552	1.6	Endoplasmic_reticulum				0.108713	0.0862548		1.07068	1.7628		-0.205083	0.283374
Mitochondrial proton/calcium exchanger protein	LETM1	O95202	0	0.317687	0.546504	-0.551171	-1.02594	0.00621223	-0.396332	-2.64198	-0.160159	0.0809846	0.23589	-0.508986	-0.0809846	1.02594	-0.23589	-0.393549	0.160159	0.710549	2.41046	3.7	Mitochondrion				-0.479672	0.359145		0.310547	0.304177		0.672929	0.55012
Starch-binding domain-containing protein 1	STBD1	O95210	0.337521	0.873365	-0.230128	0.342302	0.415001	-0.997427	0.446056	0.0618401	-0.0528827	-0.933969	-0.480378	0.0528827	0.259657	-0.0618401	-0.446056	0	0.253199	-0.259657	-0.678202	1.7	Endoplasmic_reticulum				-0.642889	1.03774		-0.405032	0.862404		-0.573755	1.36009
Zinc finger Ran-binding domain-containing protein 2	ZRANB2	O95218	0	-0.41333	-0.207614	0.1275	-0.0801592	-0.287144	0.0917873	-0.262637	0.145402	-0.1275	0.011219	0.202958	-0.167628	0.0801592	-0.011219	0.0549011	-0.145402	0.415748	0.277089	3.1	Nucleus				0.0267025	0.0755342		0.146398	0.553653		0.232944	0.895319
Sorting nexin-4	SNX4	O95219	0	0.897689	-0.113778	-0.386331	-0.0859213	-0.0585537	0.228269	-0.663036	-0.304922	0.0851822	-0.228269	0.113778	-0.0851822	0.0859213	-0.824249	0.185672	0.672134	0.55541	0.309207		Cytoplasm				-0.204944	0.329415		-0.0907698	0.133736		0.117303	0.129733
Luc7-like protein 3	LUC7L3	O95232	-0.300714	-0.771085	-0.565072	-0.212119	-0.650328	0.252539	-0.0748777	0.353901	0.0560923	-0.0286665	0.0748777	-0.0560923	0.574712	-0.353901	0.176185	0	0.846229	0.0286665	0.864548	6	Nucleus			+	0.611661	2.73588		0.559763	1.50835	+	0.882989	2.39131
Chromosome-associated kinesin KIF4A	KIF4A	O95239	0	0.344943	-0.367334	0.0441542	0.281089	0.0344095	-0.016541	-0.487023	-0.161332	0.0948839	0.00327635	0.208245	-0.255805	-0.0382643	-0.00327635	-0.720597	0.161332	-0.0441542	0.0382643	11.7	Nucleus				-0.167691	0.475855		-0.0812074	0.194984		-0.174257	0.388108
Myotubularin-related protein 5	SBF1	O95248	0.164461	-0.000967026	0.175469	0.192225	0.0438914	-0.301732	0.230892	-1.11364	-0.0540395	-0.0626845	-0.0599966	0.0540395	-0.784326	0.276907	0.000967026	0	-0.118515	0.0626845	-0.0438914	2	Cytoplasm				-0.375256	0.836989		-0.24336	0.557504		-0.134767	1.59167
Golgi SNAP receptor complex member 1	GOSR1	O95249	0	0.358234	-0.0960093	0.828001	-0.224493	-0.263222	-0.077961	-0.910357	0.40776	1.52424	0.077961	-0.426999	-0.987883	0.224493	-0.882747	0.966601	0.0960093	-0.828001	0.625773	1	Golgi_apparatus				-0.0370543	0.0286322		-0.451254	0.68648		-0.177619	0.165379
Histone acetyltransferase KAT7	KAT7	O95251	0	-0.316858	-0.128883	-0.371398	-0.29178	-0.167377	-0.159426	0.19757	0.128883	0.371398	0.159426	0.356224	-0.464327	0.502529	0.174555	0.279395	-0.484239	0.541908	-0.19757	2.1	Nucleus				0.295993	1.34016		0.360247	0.926374		0.284594	0.744988
Arginyl-tRNA--protein transferase 1	ATE1	O95260	0	0.0392418	-0.0750833	-0.089314	0.214355	0.19677	0.036129	-0.214355	0.0670695	0.089314	-0.0703115	0.057014	0.271798	-0.308328	-0.036129	-0.00639248	-0.057014	-0.148343	0.219817	1	Nucleus				0.0171455	0.071139		-0.0302969	0.0900322		-0.0234522	0.106804
Ly6/PLAUR domain-containing protein 3	LYPD3	O95274	0.506755	1.4924	0.259827	0.717838	0.64382	-0.858768	-0.316787	1.62222	-4.84645	0.0556073	-0.10545	-0.191913	-0.609138	-1.12109	0.10545	0	0.191913	-0.0556073	-0.64382		Cell_membrane				-1.59297	0.734353	+	-1.23102	2.25948		-0.804541	1.87599
Vesicle-associated membrane protein-associated protein B/C	VAPB	O95292	0.187396	0.349719	-0.17906	-0.00770807	0.251301	0	-0.245576	-0.233769	0.17906	-0.261707	0.0453572	-0.239795	0.11895	0.233769	-0.0453572	-0.64613	0.338158	0.00770807	-0.243428	2.1	Endoplasmic_reticulum				-0.232728	0.963415		-0.0807589	0.236131		-0.238139	0.619694
SNARE-associated protein Snapin	SNAPIN	O95295	0	0.0462861	-0.6001	-0.422768	-0.0571327	0.318358	0.525366	0.0571327	0.0764513	0.853248	-0.428637	-0.0764513	0.0426402	-0.340493	-0.0462861	-0.499547	0.264307	-0.0426402	0.0953732	1.4	Nucleus				0.572854	1.70823		0.00600753	0.0116275		0.160984	0.399233
Myelin protein zero-like protein 1	MPZL1	O95297	0.124194	-0.0199699	-0.419849	-0.0648904	-0.446602	0	0.439646	0.194105	0.0601091	-0.288396	0.0199699	0.00412655	0.0648904	0.428633	-1.47877	-0.595228	-0.00412655	0.116548	-0.194105	0	Cell_membrane				0.246516	0.761257		0.294828	0.994257		-0.265712	0.380603
NADH dehydrogenase [ubiquinone] 1 subunit C2	NDUFC2	O95298	0.060812	0.248813	0.0112391	-0.0410419	-0.501025	0	-0.00270176	-1.59916	0.066102	-0.258475	-0.234878	-0.551295	0.143182	0.794815	0.00270176	-0.531588	-0.0112391	0.0410419	0.501025	1.8	Mitochondrion				-0.314606	0.420184		0.0821966	0.104844		0.0446289	0.0791153
NADH dehydrogenase [ubiquinone] 1 alpha subcomplex subunit 10, mitochondrial	NDUFA10	O95299	0.256874	0.304572	0.373525	0.0910587	0.0579538	0	0.0290918	-0.0579538	-0.278779	-0.135014	-0.0290918	-0.10352	0.0417004	-0.129687	-0.154462	-0.164209	0.10352	-0.0417004	0.139468	1.5	Mitochondrion				-0.305328	2.22146		-0.271946	2.01174		-0.240273	1.58781
Peptidyl-prolyl cis-trans isomerase FKBP9	FKBP9	O95302	0	-0.330239	-0.0548944	0.543541	-0.324576	0.0375977	0.190687	0.0513244	-1.63939	0.303154	0.375522	0.0548944	-0.454988	-0.0513244	-0.190687	-1.04827	0.241241	-0.303154	0.560279	1	Endoplasmic_reticulum				-0.178091	0.178337		0.0142596	0.020759		-0.114885	0.139307
6-phosphogluconolactonase	PGLS	O95336	-0.144705	0.171577	0.239413	0.141265	-0.13193	0	-0.166986	0.821942	-0.239413	0.177717	0.0968275	0.342652	-0.202384	0.13193	-0.0968275	0.170632	-0.535235	-0.141265	-0.50507	2.8	Cytoplasm				0.0635281	0.115726		0.0371322	0.102205		-0.276677	0.945597
Bifunctional 3'-phosphoadenosine 5'-phosphosulfate synthase 2	PAPSS2	O95340	-0.0997858	0.101223	-0.190745	0.426601	0.0755801	0	-0.101223	-0.0755801	0.459348	0.152494	0.106491	0.190745	-0.152494	-0.285196	-0.149438	0.544898	-0.393662	-0.34163	0.0875487	1.8	Cytoplasm				0.0244331	0.059073		-0.0976883	0.261461		-0.113031	0.22925
Structural maintenance of chromosomes protein 2	SMC2	O95347	0.0261164	0.505101	0.0556297	0.154996	-0.048346	0	-0.0308113	-1.46501	-0.164738	-0.11382	-0.00323486	0.0518789	-0.0940323	0.380655	0.00323486	-0.145402	-0.0518789	0.0940323	0.048346	5	Nucleus				-0.493575	0.874734		-0.0548828	0.147379		-0.149033	0.707017
Ubiquitin-like modifier-activating enzyme ATG7	ATG7	O95352	0.0078249	-0.302761	0.0214043	0.105835	-0.211331	0	0.307699	0.346821	-0.0214043	0.313496	0.1796	0.185012	-0.152186	-0.17066	-0.1796	-0.318552	-0.74909	-0.105835	0.17066	1.1	Cytoplasm				0.265128	1.33327		0.086247	0.294289		-0.160678	0.430609
Phenylalanine--tRNA ligase, mitochondrial	FARS2	O95363	-0.0995522	-0.00862312	0.216143	0.0394263	-0.0857401	0	0.106386	-1.91396	-0.370736	-0.0394263	0.00862312	0.0203681	-0.365812	0.0857401	-0.487006	1.14832	-0.0203681	0.722218	0.106163	1	Mitochondrion				-0.455879	0.576592		-0.0751009	0.284477		0.281535	0.437183
Acyl-protein thioesterase 2	LYPLA2	O95372	0.0910416	0.448509	0.244217	0.166231	0.456145	0	0.101006	-0.61669	0.0477371	-0.00744057	-0.101006	-0.141058	-0.134501	-0.138936	-0.123882	-0.0682392	-0.0477371	0.00744057	0.138936	4.2	Cytoplasm				-0.376306	1.42534		-0.410104	2.74029		-0.299925	2.07484
Importin-7	IPO7	O95373	0.151042	-0.446102	-0.061327	0.062726	-0.0485072	0	0.0367212	-0.606477	0.43847	-0.0959845	-0.0367212	-0.0949192	-0.00788021	0.0485072	0.0496101	-0.222929	0.061327	0.00788021	0.302824	5.3	Nucleus				0.0229795	0.0411575		0.0456803	0.147659		0.108176	0.360441
E3 ubiquitin-protein ligase ARIH2	ARIH2	O95376	0	-0.0749736	-0.214788	0.0594316	0.177781	0.2416	0.0749736	-0.0845714	0.283186	0.172637	0.103709	0.108836	-0.280036	-0.319891	-0.286112	-0.0260658	-0.108836	-0.0594316	0.0845714	1	Nucleus				0.148075	0.82425		-0.0863358	0.284416		-0.0686649	0.332724
Pre-mRNA-splicing factor SLU7	SLU7	O95391	0	-0.582221	-0.608539	-0.11394	-0.0942507	0.168981	0.103033	-0.856786	0.261219	-0.216473	0.0361443	-0.16479	0.11394	0.0942507	-0.0361443	-0.0720301	0.16479	0.461144	0.466147	4	Nucleus				0.171785	0.303039		0.299676	1.00108		0.476571	1.58723
Phosphoacetylglucosamine mutase	PGM3	O95394	0.024601	-0.0258341	-0.00841236	0.149495	-0.0803986	0	-0.0385523	-0.691803	-0.283792	-0.0176287	0.0258341	0.0910521	-0.0614271	0.113537	0.116141	-0.150478	0.00841236	0.0176287	0.0803986	2.5	Cytoplasm				-0.218245	0.821579		0.0303587	0.220815		0.00253029	0.0144585
Adenylyltransferase and sulfurtransferase MOCS3	MOCS3	O95396	0	0.0694404	0.0749841	0.0274844	0.0169597	-0.0477695	0.0562415	-0.9472	-0.0749841	-0.276897	-0.0562415	0.0967708	-0.0274844	-0.0169597	-0.0796428	0.128222	-0.439882	0.0549903	0.345915	1	Cytoplasm				-0.295896	0.850846		-0.0387524	0.535948		-0.035853	0.101669
CD2 antigen cytoplasmic tail-binding protein 2	CD2BP2	O95400	0.0685387	-0.197309	-0.613727	0.0167794	0.672323	0	0.175909	-0.222795	0.292464	-0.0167794	-0.0466404	-0.265975	0.559717	-0.0758963	0.0466404	-0.435062	0.265975	-0.183411	0.0758963	2.4	Nucleus				0.0564388	0.09169		0.0534804	0.0674812		-0.0353134	0.0519797
Mediator of RNA polymerase II transcription subunit 26	MED26	O95402	0.211938	-0.00150251	-0.0116439	-0.87254	-0.412097	-0.379755	0.00150251	-5.18601	0.0116439	0.735823	0.25225	0.69713	-0.403075	0.412097	-0.404403	0	-0.163608	0.403075	0.869789	1	Nucleus				-0.74619	0.29052		0.45677	0.767755		0.35814	0.584038
Zinc finger FYVE domain-containing protein 9	ZFYVE9	O95405	-0.154419	0.0467091	0.216182	-0.241915	-0.177498	0.150494	-0.305794	0.753557	0.0696135	0.0352345	0.0138855	-0.0696135	0.0144844	-0.122181	-0.0138855	0	-0.26983	-0.0144844	0.122181		Nucleus				0.202809	0.493656		0.021332	0.0768228		0.0269844	0.0937934
Supervillin	SVIL	O95425	0	0.142873	-0.88528	0.115291	-0.124071	0.348564	-0.148117	1.53944	-0.0786896	0.528574	-0.00964117	0.150403	-0.115291	-0.640677	0.00964117	-0.503167	0.0786896	-1.64287	0.124071	4.9	Cytoplasm				0.588191	0.857681		-0.00356438	0.00456454		-0.236491	0.255787
BAG family molecular chaperone regulator 4	BAG4	O95429	-0.0333138	0.0387154	-0.161119	-0.0951481	-0.438533	0	0.198767	0.0391922	0.0590863	0.0951481	-0.119712	0.19988	0.481543	-0.0391922	-0.0387154	0.00899315	-0.0590863	-0.132122	0.706669	13	Nucleus				0.216318	1.38918		0.268509	0.926466		0.235027	0.66729
Activator of 90 kDa heat shock protein ATPase homolog 1	AHSA1	O95433	0.159815	0.21289	-0.000136375	0.0804319	0.0841475	-0.0142965	-0.1917	-0.0841475	0.229627	0.0413084	-0.00988674	0.000136375	-0.188479	-0.111603	0.00988674	0	-0.131022	-0.0413084	0.228366	2.7	Cytoplasm				-0.111271	0.705323		-0.184888	1.84356		-0.0942451	0.671873
Apolipoprotein M	APOM	O95445	-0.469299	-1.14434	-0.395556	0.0161009	-1.60365	0	-0.786021	3.5798	0.0361929	-0.287226	1.06324	0.451934	-0.0161009	0.109128	0.786021	0.641737	-0.0361929	0.350202	-0.109128		Extracellular				1.2279	0.747335		1.1214	1.62133		1.04588	1.82181
Poly(A)-specific ribonuclease PARN	PARN	O95453	0.254421	0.199277	-0.255624	-0.00461054	-0.118107	0	-0.101451	-0.624633	0.200965	-0.00891638	0.101451	-0.00368309	0.00461054	0.118107	-0.386744	-0.00732422	0.00368309	0.0823827	0.123187	1.8	Nucleus				-0.121878	0.310163		0.0400499	0.136121		-0.0520344	0.152863
Proteasome assembly chaperone 1	PSMG1	O95456	-0.0477238	0.1403	0.0594482	0.263766	-0.432546	0.107374	0.322246	-1.05481	0.112732	-0.279984	-0.155034	-0.0594482	0.0535603	0.624231	-0.1403	0	-0.287824	-0.0535603	0.432546	2	Nucleus				-0.155138	0.233896		0.119178	0.238256		-0.0064764	0.0130291
Sphingosine-1-phosphate lyase 1	SGPL1	O95470	-0.141871	0.254979	-0.00652981	0.0949197	0.0295658	0	0.0188603	-0.677982	0.223408	-0.0818391	-0.0188603	0.00652981	-0.00134802	-0.0295658	-0.0854125	0.327915	-0.00855732	0.00134802	0.0325279	1.2	Endoplasmic_reticulum				-0.149723	0.406804		-0.0570237	0.331433		0.00735168	0.0263616
Ribosome biogenesis protein NSA2 homolog	NSA2	O95478	1.24169	-0.162331	-0.0925198	0.0888677	0.611271	-0.0776968	-0.0546703	-0.26674	-0.538719	-0.547831	0.348433	0.0925198	0.0591388	-0.090919	0.0546703	0	0.523774	-0.0591388	0.090919	1.5	Nucleus				-0.634528	1.25004		-0.235103	0.325946		-0.215351	0.329038
Protein transport protein Sec24A	SEC24A	O95486	-0.037466	0.0598917	-0.0920534	0.0860786	0.646723	0	-0.185618	-0.576111	-0.0107107	0.0105877	3.52859e-05	0.196109	-0.0392342	-0.321507	-3.52859e-05	0.0465698	0.0107107	-0.0105877	0.321507	1.7	Nucleus				-0.285005	0.857093		-0.173784	0.444803		-0.0590019	0.156223
Protein transport protein Sec24B	SEC24B	O95487	-0.226526	-0.0219164	-0.138736	-0.00401926	-0.055284	0	-0.0891314	-0.759381	0.0806904	0.00401926	0.0219164	0.141764	-0.124843	0.055284	0.0594177	0.428226	-0.0806904	0.00994444	0.429244	2.3	Nucleus				-0.0634642	0.154229		0.112827	0.855637		0.258525	1.24944
Tyrosyl-DNA phosphodiesterase 2	TDP2	O95551	0.0236073	-0.237491	0.411121	0.186522	0.647845	0	0.140929	0.121448	-0.0739627	0.0890322	0.0700541	0.0334239	-0.557899	-0.278533	-0.0700541	-0.791618	-0.0334239	-0.0890322	-0.121448	1	Nucleus				-0.150832	0.43397		-0.38956	0.940065		-0.427436	1.12067
Mitochondrial pyruvate carrier 2	MPC2	O95563	0.0871201	0.20612	0.231345	0.480183	0.7064	0	0.312193	-0.288576	0.10621	-0.0574393	-0.541308	-0.10621	-0.477957	-0.40767	-0.20612	-0.429337	-0.861837	0.0574393	0.288576	1	Mitochondrion				-0.327756	1.23269		-0.72552	2.69469		-0.57249	1.44074
Persulfide dioxygenase ETHE1, mitochondrial	ETHE1	O95571	0.0107021	0.162845	-0.406022	0.0231695	-0.0185003	0	-0.0738783	-0.30289	0.0337052	-0.0266848	0.0738783	-0.0337052	-0.0231695	0.0185003	-0.179856	-0.164094	0.0461612	0.120198	0.269244	1.3	Mitochondrion				-0.0283884	0.0929381		0.0544371	0.196101		0.0638918	0.199556
Long-chain-fatty-acid--CoA ligase 3	ACSL3	O95573	-0.0659657	0.107821	-0.00012207	0.179901	0.0347557	0	-0.0588188	-1.12078	0.0164356	-0.0259323	-0.0334892	0.00012207	0.0259323	-0.00470352	0.0334892	0.0913334	-0.16317	-0.245941	0.00470352	1.8	Endoplasmic_reticulum				-0.289096	0.62868		-0.0543125	0.509708		-0.107195	0.70055
DNA-directed RNA polymerase I subunit RPA1	POLR1A	O95602	0	0.180645	-0.252343	0.0463281	0.223885	-0.0142784	0.302405	-1.36864	0.358012	-0.178896	-0.180645	0.252343	0.10054	-0.223885	-0.284279	0.468033	-0.278068	-0.0463281	0.232002	7.5	Nucleus				-0.219983	0.286779		-0.052615	0.146019		-0.0214312	0.0446483
Pericentrin	PCNT	O95613	0.547475	0.11855	-0.284534	-0.33745	1.55596	0	-0.11855	0.0518141	-0.159304	0.037313	-0.27436	0.228031	0.0776725	-1.07411	0.901302	-0.124563	0.159304	-0.037313	-0.0518141	4.7	Cytoplasm				-0.357746	0.472367		-0.580691	0.59129		-0.150617	0.14668
YEATS domain-containing protein 4	YEATS4	O95619	0	1.98016	-1.20885	-0.900602	-2.93044	-1.53671	-1.57312	-0.91199	0.257117	0.900602	0.391821	-0.0500441	-1.04455	1.31031	-0.391821	2.78706	0.0500441	2.54696	0.91199	1.5	Nucleus				0.0391268	0.0141489		0.763831	0.325154		1.7928	0.922097
Zinc finger and BTB domain-containing protein 11	ZBTB11	O95625	0	-0.111444	-0.37377	0.109253	-0.562024	1.60953	0.288062	0.240493	0.429598	1.34419	-0.0493655	0.37377	-0.109253	-0.152124	0.0493655	-13.5121	-1.07016	-0.681017	0.152124	1.4	Nucleus				0.969972	1.82946		0.203354	0.545051		-2.82476	0.501084
STAM-binding protein	STAMBP	O95630	-0.00236416	0.24912	0.168176	0.260839	-0.111148	0.00379181	-0.236328	-1.05268	-0.0586615	-0.125887	-0.0408578	0.0586615	0.0956621	0.111148	0.0408578	0	-0.30728	-0.0956621	0.159852	1	Cytoplasm				-0.406878	1.07002		-0.056771	0.267399		-0.153371	0.720825
Cleavage and polyadenylation specificity factor subunit 4	CPSF4	O95639	-0.167255	-0.328467	-0.035696	-0.110417	0.0735168	0.248817	0.136939	-1.35121	-0.0412464	-0.110742	-0.0214262	0.035696	0.110417	-0.0735168	0.0214262	0	0.188164	0.153836	0.289766	2.3	Cytoplasm				-0.109824	0.142131		0.126456	0.7587		0.244302	1.65935
N-acetylserotonin O-methyltransferase-like protein	ASMTL	O95671	-0.550612	0.135321	-0.434216	0.0808191	0.155741	0	-0.00973558	0.329475	0.376466	-0.0808191	0.00973558	0.191954	-0.0849018	-0.155741	-0.105814	0.200217	-0.191954	0.302303	-0.209631	0	Cytoplasm				0.245667	0.679666		0.112851	0.250573		0.121614	0.275111
Phosphatidate cytidylyltransferase 2	CDS2	O95674	0.0954151	0.28036	-0.00827932	0.520117	-1.15572	0	0.172354	0.166867	0.0270953	-3.97074	-0.19791	-0.332835	0.818958	-0.166867	-0.172354	-0.721134	0.00827932	-0.520117	0.635988		Endoplasmic_reticulum				-0.667264	0.335546		0.0839583	0.0752864		-0.100246	0.0996095
Ribonuclease P protein subunit p29	POP4	O95707	-0.0698795	0.199342	0.143625	0.0568995	-0.521132	0	0.314688	0.0349607	-0.0601115	-0.0115142	-0.503136	0.0601115	0.0115142	-0.0349607	-0.199342	0.242727	-0.241732	-1.16056	0.0810261	1.4	Nucleus				0.0938335	0.270797		-0.0783889	0.163924		-0.217347	0.344173
E3 ubiquitin-protein ligase HERC2	HERC2	O95714	-0.257586	-0.349723	-0.365133	-0.045753	-0.226389	0.168025	0.287113	3.10011	0.239924	-0.154364	0.0751324	0.121264	0.140412	-0.79853	-0.0751324	0	-0.121264	0.045753	0.226389	1.1	Cytoplasm				0.977078	0.846216		0.133486	0.262539		0.264066	1.88492
Heat shock 70 kDa protein 4L	HSPA4L	O95757	0.621743	0.255595	-0.203213	0.163415	0.0736308	-0.0223541	0.0163045	0.351647	0.150541	-0.308425	-0.0163045	-0.150541	0.194724	-0.926969	-0.0659842	0	0.59215	-0.163415	-0.0736308	3.9	Cytoplasm				-0.144691	0.370918		-0.407007	0.780201		-0.12441	0.273201
Polypyrimidine tract-binding protein 3	PTBP3	O95758	-0.121506	0.0614133	0.0394392	0.0562525	-1.49941	0	-0.0614133	0.330269	-0.359609	-0.0562525	0.0861249	-0.0394392	0.0888357	0.746183	-0.491362	0.179042	0.0986996	-0.14577	-0.330269	2.4	Nucleus				0.263361	0.35834		0.513188	0.664181		0.15483	0.186934
AP-2 complex subunit alpha-1	AP2A1	O95782	0	-0.012125	0.0865293	0.0136666	0.455143	0.00444984	-0.244017	0.0608211	-0.00572729	-0.216214	0.012125	0.00572729	-0.0136666	-0.416442	0.10589	-0.0986691	-0.198401	0.385501	-0.0608211	1.6	Cytoplasm				-0.18878	0.9244		-0.211707	0.787235		-0.0819427	0.251067
Protein Wiz	WIZ	O95785	0.243811	0.0420575	0.293108	-0.446418	0.869571	0	0.428024	-0.484698	-0.293108	0.478057	-0.110451	-0.400616	0.385631	-0.0530529	-0.0420575	-0.191785	0.326413	-0.385631	0.0530529	6.9	Nucleus				-0.174771	0.253737		-0.245048	0.386992		-0.248427	0.471519
Double-stranded RNA-binding protein Staufen homolog 1	STAU1	O95793	1.13432	0.132251	0.4134	0.484497	-0.21947	-0.639635	-0.132251	-0.363555	-0.589305	-0.420942	-0.192292	0.0102987	-0.0487709	0.242747	0.204875	0	-0.0102987	0.0487709	0.21947	5.9	Cytoplasm				-0.818137	2.02325		-0.386003	0.721545		-0.296436	0.634352
Tetratricopeptide repeat protein 4	TTC4	O95801	0	0.0653076	-0.00137663	0.0795588	-0.234862	-0.273322	0.110921	0.0634408	0.00137663	-0.175681	-0.109241	0.60263	0.0467105	0.273384	-0.0653076	0.0123777	-0.584522	-0.0467105	-0.0634408	1	Cytoplasm				-0.0363785	0.152227		0.221645	0.736617		-0.131246	0.496757
Caveolae-associated protein 2	CAVIN2	O95810	-0.690631	-0.657769	-0.521666	-0.583047	0.959836	0.91271	0.500496	0.107611	0.391893	-0.073329	0.134531	-0.391893	0.637513	-0.481741	-0.134531	0	0.416128	0.073329	-0.107611	6	Nucleus				0.666532	0.998824		0.273258	0.267306		0.348118	0.489667
BAG family molecular chaperone regulator 2	BAG2	O95816	0.0109634	0.25759	0.0508308	0.00307846	1.07327	-0.148176	-0.121727	0.0893369	-0.0508308	-0.170183	0.0667119	-0.112753	-0.00307846	-0.208634	-0.0667119	0	0.0831223	0.361195	-0.0893369	2.9	Nucleus				-0.359463	0.906257		-0.343585	0.719427		-0.221493	0.465085
BAG family molecular chaperone regulator 3	BAG3	O95817	-3.27393	-0.29879	1.27035	-0.187432	-2.09128	0	-0.734285	2.30036	0.0424428	-0.344543	0.29879	-0.709411	0.208006	-0.172932	1.50209	0.0310478	-0.0424428	0.187432	0.172932	2.9	Cytoplasm				1.16901	0.591708		0.82233	0.394978		1.28643	0.779126
Mitogen-activated protein kinase kinase kinase kinase 4	MAP4K4	O95819	0	-0.315126	-0.481702	-0.180065	-0.198398	0.165695	0.302336	-1.07054	0.0693426	0.0431938	0.0219841	-0.0388346	-0.0431938	0.198398	-0.0219841	-0.0778084	0.0388346	0.115156	0.451657	2.5	Cytoplasm				0.137064	0.213124		0.269647	1.46067		0.336229	1.59486
Malonyl-CoA decarboxylase, mitochondrial	MLYCD	O95822	0	0.000852108	-0.321733	0.448783	0.174453	-2.33937	-0.569824	-0.153171	0.0864024	-0.44991	-0.000852108	0.0445094	-0.301244	-15.011	0.484025	0.808412	-0.0445094	0.301244	0.153171	1	Mitochondrion				-0.745646	0.872803		-3.87761	0.559311		0.279997	0.735244
Apoptosis-inducing factor 1, mitochondrial	AIFM1	O95831	0.186668	0.113373	0.0586586	0.0503798	-0.0430107	0	0.0303402	-0.387239	0.0223541	-0.072547	-0.0303402	-0.0538425	-0.0239325	0.131287	-0.0664635	-0.0257702	-0.0223541	0.0239325	0.0430107	8.2	Mitochondrion				-0.154632	0.942129		-0.0674209	0.562094		-0.0827427	1.05571
Chloride intracellular channel protein 3	CLIC3	O95833	0.0939798	0.540635	0.100694	0.912248	1.00897	0	-0.540635	1.85843	0.206638	2.32531	-1.6264	-2.0079	-0.912248	-1.43625	0.709279	-1.70101	-0.100694	-1.64522	-1.00897		Cytoplasm				0.238643	0.156853	+	-2.02701	3.60509		-1.28063	1.46123
3'(2'),5'-bisphosphate nucleotidase 1	BPNT1	O95861	-0.652655	0.196789	-0.259151	-0.0860252	-0.628738	0	0.127922	0.612366	0.615551	0.156283	-0.398802	0.259151	0.0860252	0.114898	-0.127922	0.125626	-0.312437	-1.61969	-0.114898		Cytoplasm				0.58838	1.65619		0.301274	0.661147		-0.123908	0.135144
Fatty acid desaturase 2	FADS2	O95864	0	0.326136	0.0087409	-0.831858	-0.0849166	0.216041	-0.323843	0.979866	0.385367	-0.929604	0.323843	-0.0087409	1.93069	0.0849166	-1.36029	-0.136754	-0.706166	0.831858	-2.00274	1.3	Endoplasmic_reticulum				0.181945	0.192333		0.699057	0.773972		-0.55844	0.495791
Protein ABHD16A	ABHD16A	O95870	-1.86888	-0.486515	0.0249724	0.0578623	-0.179465	0	0.126953	-1.21569	-0.171307	-0.0578623	-0.126953	-0.0249724	0.408479	0.455762	0.18357	0.0414295	0.0350671	-0.459929	0.179465	0	Mitochondrion				0.226823	0.211657		0.668483	0.793489		0.486325	0.632358
Thioredoxin domain-containing protein 12	TXNDC12	O95881	0.0292225	0.107898	0.0139141	0.126523	-0.164863	0	0.546183	0.219387	-0.179234	-0.126523	-0.33223	0.0142126	0.219956	0.164863	-0.107898	-0.306203	-0.0139141	-0.185554	-0.231916	4.7	Endoplasmic_reticulum				0.0694235	0.194502		-0.00583866	0.0160592		-0.191636	1.53731
Mitochondrial mRNA pseudouridine synthase TRUB2	TRUB2	O95900	0	0.106741	0.402272	0.100284	-0.0596185	0.220538	0.0467367	-2.89324	-0.0473447	-0.690337	-0.0467367	0.0473447	0.365394	0.0596185	-0.295129	-0.0218811	-0.425666	-0.100284	0.1484	2.5	Mitochondrion				-0.782664	0.667051		-0.00353053	0.00998139		-0.248848	1.05048
Protein ecdysoneless homolog	ECD	O95905	0	-0.282874	-0.0760965	-0.246078	0.107069	-0.342954	-0.34302	-0.154259	-0.343541	-0.0736213	0.282874	0.0760965	0.0736213	0.27956	0.397546	0.520422	0.632264	0.315644	-0.107069	10.6	Cytoplasm				-0.151883	0.845774		0.277634	1.58856		0.451357	1.82106
Pre-mRNA-splicing factor SYF2	SYF2	O95926	0	-0.292698	-0.757826	-0.033206	-0.217404	-0.696336	-0.826266	-0.124042	-0.0110035	0.033206	0.292698	0.383954	-0.522457	0.748657	0.40063	0.978692	0.0110035	0.721777	0.124042		Nucleus				-0.0646614	0.106492		0.48594	0.893038		0.707456	1.85064
Formimidoyltransferase-cyclodeaminase	FTCD	O95954	0.134146	0.323825	-0.0855398	0.165397	-0.152594	0	-0.000900269	-0.194503	0.0855398	-0.000174522	-0.0654469	0.202522	-0.326615	0.268565	0.000900269	-0.175569	-0.29184	0.000174522	0.152594	0	Cytoplasm				-0.0990543	0.463663		-0.0572905	0.141114		-0.139795	0.578557
Secretoglobin family 1D member 2	SCGB1D2	O95969	0	-1.3755	-0.0395694	0.158368	0.506687	3.46481	2.63608	5.64737	0.360887	3.47024	0.0186329	-1.96149	-0.158368	-0.506687	-0.0186329	-12.2043	0.0395694	-2.03468	-0.84557	1	Extracellular			+	3.26588	2.15057		-0.501974	0.418685		-2.86272	0.588507
Methyl-CpG-binding domain protein 3	MBD3	O95983	0.0392437	-0.578135	0.044889	-0.128775	0.0723176	0	0.458834	-1.63725	0.29169	-0.0494852	0.0309095	-0.151601	0.331717	0.0535369	-0.0309095	-0.00709057	-0.044889	0.0494852	-0.0535369	3.8	Nucleus				-0.07715	0.0707942		0.176233	0.497327		0.0927038	0.323382
DNA topoisomerase 3-beta-1	TOP3B	O95985	0.124316	-0.145447	0.0912156	0.269329	-0.181705	-0.13663	-0.26444	-1.10395	-0.0912156	0.0197511	0.457188	0.123249	-0.217498	0.181705	0.145447	0	-0.586981	-0.0197511	0.230889	3.7	Cytoplasm				-0.346839	0.815615		0.104619	0.281892		-0.0776209	0.184777
Anterior gradient protein 2 homolog	AGR2	O95994	0	-0.200305	0.10729	0.101532	-0.505754	0.200005	0.361475	2.33474	-0.10729	-0.436591	0.122391	0.205163	-0.101532	0.179695	-0.122391	-0.841321	-0.137323	0.161698	-0.179695	0	Extracellular				0.569914	0.542608		0.200877	0.681267		-0.124359	0.255179
NADH dehydrogenase [ubiquinone] 1 beta subcomplex subunit 10	NDUFB10	O96000	0	0.150898	0.212894	-0.013	-0.137068	0.253984	0.18557	-0.858807	0.0648685	0.013	-0.214738	-0.315643	0.0499606	0.630811	-0.150898	-0.0162802	-0.0648685	-0.155402	0.137068	1.3	Mitochondrion				-0.111022	0.211811		-0.00514717	0.00871828		-0.0928209	0.534278
Zinc finger BED domain-containing protein 1	ZBED1	O96006	-0.852181	0.368493	-0.0564256	0.115749	1.40508	0	-0.491687	-1.03454	-0.140591	-0.377641	-0.152291	0.0564256	0.814338	-0.620011	0.152291	0.220613	0.544663	-0.115749	0.620011	1	Nucleus				-0.605033	0.757898		-0.171527	0.13283		0.0882236	0.0829363
Molybdopterin synthase catalytic subunit	MOCS2	O96007	0	0.0122881	0.606199	0.591442	-0.140594	-0.0867672	-0.0122881	0.140594	-0.439362	-0.862537	-0.584949	0.381902	-0.0409932	0.294976	0.539573	0.335508	-0.381902	0.0409932	-0.151968	1.2	Cytoplasm				-0.465939	1.05292		-0.201133	0.326885		-0.137426	0.247256
Mitochondrial import receptor subunit TOM40 homolog	TOMM40	O96008	0	0.155797	0.114379	-0.261898	-0.757596	-0.0869532	-0.155797	1.14335	-0.114379	0.126183	0.184517	-0.314952	0.00875807	-0.507661	-0.198911	0.308234	0.250666	-0.00875807	0.507661	3.6	Mitochondrion				0.332344	0.528346		-0.00747113	0.0107578		0.321642	0.788545
Peroxisomal membrane protein 11B	PEX11B	O96011	0	0.170298	0.324747	0.00370455	-0.117348	0.0708532	0.154701	0.117348	-0.324747	-0.353237	-0.154701	-0.622355	-0.00370455	0.237461	-0.240502	-2.1023	0.796067	0.127975	-0.296707		Peroxisome				-0.143297	0.491253		-0.212105	0.551201		-0.419373	0.382622
Serine/threonine-protein kinase PAK 4	PAK4	O96013	0.115355	0.00589561	-0.0430889	0.304285	-0.552937	-1.38654	0.00263977	2.02946	0.468954	0.0493011	-0.00263977	0.0430889	-0.412867	0.073915	-0.140138	0	-0.605074	-0.0493011	-0.073915	1.8	Cytoplasm				0.26686	0.187276		-0.0405277	0.0770635		-0.139588	0.33611
Serine/threonine-protein kinase Chk2	CHEK2	O96017	-0.276693	-0.302835	-0.2587	0.143475	0.0868516	0.187666	0.167564	-0.0243478	0.241009	-0.143475	0.157795	0.000128746	0.470819	-0.381582	-0.157795	0	-0.000128746	-0.231162	0.0243478	0	Nucleus				0.207264	0.898135		0.183371	0.433512		0.048633	0.173962
Amyloid-beta A4 precursor protein-binding family A member 3	APBA3	O96018	-0.390472	-0.0319238	-0.333551	-0.191044	0.117949	0.0284348	0.039289	-0.117949	0.582836	-0.296965	-0.0173621	0.288174	0.660014	-0.410614	0.0173621	0	-0.288174	0.191044	0.21997	0	Cytoplasm				0.212937	0.588834		0.295861	0.633312		0.193849	0.753224
Actin-like protein 6A	ACTL6A	O96019	0.157068	-0.100775	-0.390966	-0.175902	0.121966	-0.352777	0.0904789	-0.309137	-0.0670147	-0.0376186	0.109926	0.0670147	0.0429373	-0.0495152	-0.0904789	0	0.0901222	0.0376186	0.0495152	4.8	Nucleus				-0.0574919	0.171603		0.120313	0.465741		0.0950773	0.405443
Histone-lysine N-methyltransferase NSD2	NSD2	O96028	1.10515	-0.0803914	0.043365	-0.192588	-0.784647	0	-0.152881	4.41726	0.341828	3.12581	0.113035	-0.22346	0.192588	0.784647	0.0803914	-0.757899	-0.043365	-0.304245	-1.00157	3.8	Nucleus				1.52823	0.799046		0.198526	0.20109		-0.423514	0.544499
Cytochrome b5	CYB5A	P00167	-0.0499067	0.244999	-0.236177	0.297501	1.40883	0	-0.537843	0.260216	0.236177	-0.173644	0.49123	-0.345554	-2.55318	-0.646519	-0.244999	0.0325785	1.55829	0.173644	-0.260216	1	Endoplasmic_reticulum				-0.376068	0.558864		-1.09656	0.865727		-0.0811899	0.0660955
Alcohol dehydrogenase 1C	ADH1C	P00326	0	-0.804492	-0.504327	-0.0275593	0.166475	0.315769	0.216609	2.26144	0.575609	0.150314	0.73438	-0.0821633	0.0275593	-1.18094	-0.216609	-0.345986	0.0821633	-0.225835	-0.166475	0	Cytoplasm				0.937929	1.19783		0.10869	0.099357		0.0594324	0.114835
L-lactate dehydrogenase A chain	LDHA	P00338	0.120981	0.242672	-0.00532722	0.124054	0.124594	-0.0733147	-0.0967064	-0.592295	0.131908	-0.124054	-0.0224895	0.00532722	-0.227661	-0.124594	0.0224895	0	-0.179522	0.197382	0.131018	7.4	Cytoplasm				-0.272287	1.208		-0.213749	1.89282		-0.0871212	0.550712
Retinal dehydrogenase 1	ALDH1A1	P00352	-0.136258	0.0114121	-0.0618362	-0.0130787	-0.209927	0	-0.0982938	0.2435	0.0618362	0.0130787	0.0808225	0.0788622	-0.0660267	0.0322018	-0.0114121	0.126808	-0.259903	0.035223	-0.0322018	1.5	Cytoplasm				0.125962	0.96958		0.113402	1.10254		0.0536404	0.301188
Glutamate dehydrogenase 1, mitochondrial	GLUD1	P00367	-0.258159	0.269447	-0.15372	0.0148978	-0.0570445	0	0.00849628	-0.673537	0.313076	0.332489	-0.12179	0.15372	-0.0148978	2.48095	-0.00849628	0.0227785	-0.242785	-0.0404973	0.0570445	4.3	Mitochondrion				0.0330206	0.0581733		0.66141	0.564979		-0.00547543	0.0181013
Dihydrofolate reductase	DHFR	P00374	0.27824	0.0511942	0.0955763	-0.402748	0.107539	0	-0.196542	-0.534012	-0.0955763	-0.0441389	-0.00757694	0.124057	0.115472	-0.107539	0.00757694	-0.224339	-0.107083	0.0441389	0.229102	2	Mitochondrion				-0.200014	0.665885		0.00514278	0.0126449		-0.0360813	0.0974987
NADH-cytochrome b5 reductase 3	CYB5R3	P00387	0.35811	0.0506063	0.0781846	-0.106454	0.285622	0	0.120853	-1.72916	0.0141788	-0.259791	-0.0506063	-0.352856	0.175313	0.0829048	-0.217134	-0.515117	-0.0141788	0.106454	-0.0829048	3.1	Mitochondrion				-0.503997	0.712428		-0.169525	0.581575		-0.27779	1.12734
Glutathione reductase, mitochondrial	GSR	P00390	-0.358187	0.17871	-0.066287	0.119054	-0.0718918	0.0966778	0.119508	0.138208	0.230853	0.000350952	-0.119508	0.0600061	-0.100201	-0.0900898	-0.227866	0	-0.0600061	-0.000350952	0.0718918	6.8	Mitochondrion				0.15684	0.799674		-0.0227277	0.0728824		-0.00354595	0.0113131
Cytochrome c oxidase subunit 2	MT-CO2	P00403	0.06106	0.0123386	0.189429	-0.0178251	-0.0541821	-0.390665	-0.0123386	-0.309538	-0.242934	0.154468	-0.0185318	-0.189429	-0.0425806	0.352615	0.0287647	0	0.399161	0.0178251	0.0541821	2.1	Lysosome/Vacuole				-0.198366	0.970395		-0.0126457	0.0393595		0.0618225	0.305894
Phenylalanine-4-hydroxylase	PAH	P00439	0	0.0135336	0.00581264	-0.0347567	0.152856	0.0532417	0.0616446	-0.948846	-0.00581264	0.0501909	-0.0135336	0.156884	0.000439644	0.0919123	-0.0318861	-0.107002	-0.0994768	-0.000439644	-0.0919123	0	Cytoplasm				-0.185405	0.417174		0.0314365	0.254386		-0.0936325	1.37812
Superoxide dismutase [Cu-Zn]	SOD1	P00441	-0.180198	-0.186924	2.11831	-0.223481	0.000276089	3.1867	0.2641	-0.000276089	-0.0250163	0.360425	-0.228505	-0.738933	-0.453238	3.38418	0.186924	0	0.0250163	0.223481	-1.7621	3.8	Cytoplasm				0.45159	0.244118		0.185281	0.0666668		-0.570932	0.441286
Ceruloplasmin	CP	P00450	0.267018	-1.51382	0.515381	1.32757	-1.22239	0	-0.380454	3.33593	-1.98798	-1.22256	0.380454	0.240542	0.983898	0.30696	2.27466	-2.77772	-0.240542	-0.983898	-0.30696	2.3	Extracellular				0.0742338	0.0241377		0.603211	0.432232		-0.281646	0.107964
Coagulation factor VIII	F8	P00451	0.105179	0.100807	-0.442904	0.153486	-1.1487	0	-0.100807	-0.697353	0.292657	-0.153486	-0.665716	0.524066	-0.537781	1.06871	0.280631	-0.491354	-0.292657	0.359759	0.697353	1	Lysosome/Vacuole				0.114629	0.148448		0.343747	0.315068		0.357173	0.502148
Purine nucleoside phosphorylase	PNP	P00491	-0.543397	-0.210269	0.791824	0.183953	1.19602	0	0.219754	1.85248	-0.246253	0.772338	0.210269	0.229605	-0.706159	-1.19602	-1.23247	0.817982	-0.229605	-0.183953	-2.0415	3.7	Cytoplasm				0.236036	0.191538		-0.649202	0.668409		-0.857537	0.744073
Hypoxanthine-guanine phosphoribosyltransferase	HPRT1	P00492	0	0.191381	0.228497	0.0102425	0.0336657	-0.152802	-0.55102	-0.677996	-0.0232983	-0.0102425	0.0637999	0.0232983	-0.0763397	0.26666	-0.0637999	0.160332	-0.0377541	0.0568676	-0.0336657	4.3	Cytoplasm				-0.375829	1.46775		-0.0234025	0.103347		-0.0763611	0.576314
Aspartate aminotransferase, mitochondrial	GOT2	P00505	0	-0.0778103	-1.08308	0.0494857	-0.0316796	-0.622717	0.246935	0.0316796	0.741376	0.10392	-0.293921	0.00613308	-0.823987	0.214386	0.0778103	0.615755	-0.00613308	-0.0494857	-0.407552	7.4	Mitochondrion				0.328855	0.501858		0.00426836	0.00457315		0.274695	0.468847
Epidermal growth factor receptor	EGFR	P00533	0	0.468319	-0.228077	0.106979	0.133552	-0.365757	-0.073431	0.57299	-0.0743318	-0.0298567	0.073431	0.158632	-0.120449	-0.209896	-0.385006	0.55408	0.0743318	0.0298567	-0.133552	3.6	Cell_membrane				-0.0902319	0.187812		-0.120725	0.354802		-0.0682125	0.136503
Phosphoglycerate kinase 1	PGK1	P00558	0	0.215543	0.0381212	0.0154161	0.113106	0.145176	0.0284147	0.294785	0.0602694	0.0567179	-0.0284147	-0.130488	-0.0154161	-0.113106	-0.0861425	-0.0714035	-0.0381212	-0.102654	-0.215179	9	Cytoplasm				0.0406353	0.271162		-0.148293	1.61118		-0.179137	2.14954
Adenylate kinase isoenzyme 1	AK1	P00568	0	0.576696	9.82285e-05	0.0280161	0.00611687	0.104293	-0.0413795	-0.787436	-9.82285e-05	-0.0280161	0.0413795	-0.121513	-0.124573	0.0881062	-0.291016	-0.30211	0.149131	0.032011	-0.00611687	1.3	Cytoplasm				-0.272713	0.689612		-0.151336	0.511117		-0.205806	0.710462
Prothrombin	F2	P00734	0	0.0398731	-0.274254	0.0265684	-0.273354	-0.0159569	-0.0398731	1.27252	-0.0577211	0.138413	-0.304954	0.0941477	-0.0892401	0.000627518	0.107585	0.344975	0.0577211	-0.0265684	-0.000627518	1.6	Extracellular				0.355709	0.662363		0.0213786	0.0688608		0.19285	1.06638
Haptoglobin	HP	P00738	0.525827	-0.0471821	-0.148989	-0.382173	0.448466	0	0.0471821	2.00428	0.148989	-1.05843	0.12376	0.173834	0.949458	-0.582593	-0.738081	-0.314802	-0.568239	0.382173	-0.448466	1.7	Extracellular				0.149214	0.105927		0.0869247	0.0940558		-0.416673	0.827116
Plasminogen	PLG	P00747	0.290259	-0.630285	-1.02543	-5.52955	-1.78578	0	-0.564017	0.629738	-0.190273	-0.42653	0.564017	0.190273	0.42653	0.255175	1.13407	-2.00363	1.00743	0.761545	-0.255175	12.6	Extracellular				1.62594	0.817952		2.09515	0.96104		1.865	0.830287
Complement factor B	CFB	P00751	0.203813	-1.33837	0.0561705	-0.172591	-0.0446796	-3.64779	-0.279119	4.21998	-0.0561705	2.13079	0.279119	-0.104572	0.172591	-0.455779	2.14394	0	0.61522	-0.368864	0.0446796	1.8	Extracellular				0.73267	0.221401		0.231972	0.281224		0.746127	0.718715
Adenosine deaminase	ADA	P00813	-0.413871	0.0818429	0.547043	0.281173	1.81198e-05	0.532146	-0.10702	-0.0684328	-1.08488	0.241936	0.31215	0.924862	-0.241936	-1.81198e-05	-0.0818429	0	-0.547043	-0.760781	0.360403	2.4	Cytoplasm				-0.196492	0.258751		0.149523	0.20969		-0.305094	0.572921
Argininosuccinate synthase	ASS1	P00966	-0.0830727	0.242126	0.0279169	0.0724792	0.147073	0.143108	0.0119162	-0.523313	-0.0279169	-0.0187283	-0.0537291	0.0903559	-0.18787	0.0658827	-0.0119162	0	-0.196355	0.0187283	-0.0658827	5	Cytoplasm				-0.164291	0.636288		-0.102644	0.585415		-0.132389	1.07283
Antithrombin-III	SERPINC1	P01008	0.148209	0.0707226	-0.0339952	-0.311915	-0.481994	0	0.028348	1.48808	-0.204153	0.311915	-0.0391455	0.0339952	0.452389	0.0292492	-0.028348	-0.352415	0.0368609	-0.488676	-0.0292492	2.3	Extracellular				0.446633	0.685294		0.240917	0.714738		-0.0505709	0.120603
Alpha-1-antitrypsin	SERPINA1	P01009	0.482328	0.400438	-0.101118	0.00553513	-0.0748019	0	0.0298643	2.09606	-0.163202	0.880744	-0.083046	0.102098	-0.0092144	0.0748019	-0.0298643	-0.134034	0.101118	-0.00553513	-0.204143	2	Extracellular				0.426217	0.441345		-0.121316	0.3651		-0.196968	0.739867
Angiotensinogen	AGT	P01019	-1.1861	-0.695608	-2.82702	-0.161737	-1.28123	0	0.0747185	1.69256	1.1773	0.161737	-0.0747185	0.363687	1.04826	0.11312	0.95369	1.06787	-0.363687	-1.44186	-0.11312	0	Extracellular			+	1.8516	1.95779		1.59293	1.63623		1.25092	1.05868
Alpha-2-macroglobulin	A2M	P01023	0	-0.0412235	-0.0295858	-0.00873184	-0.304786	0.00273895	0.0412235	1.33999	0.132405	0.058342	-0.295748	0.0194178	-0.45274	0.0508528	0.0523872	-0.0391731	-0.0194178	0.00873184	-0.0508528	1.8	Extracellular				0.391806	0.756227		-0.0926888	0.313897		0.0672005	0.525984
Complement C3	C3	P01024	0.543621	0.264785	-0.112215	-0.323852	-0.245565	-1.09563	-0.0634241	5.74546	-0.0283203	0.363734	0.0634241	0.0283203	-0.0366206	0.0656924	-0.263456	0	0.052948	0.0366206	-0.0656924	3.8	Extracellular				0.959009	0.340583		0.00484929	0.00873345		-0.0732708	0.164291
Complement C5	C5	P01031	-1.53949	-0.478377	-0.143668	0.146596	0.470562	0	-0.377604	2.90901	0.130147	-0.328669	0.608248	0.121542	-0.0934725	-0.598031	0.377604	0.266968	-0.121542	0.0934725	-0.470562	5.2	Extracellular				0.775451	0.515262		0.318447	0.300057		0.338063	0.402478
Metalloproteinase inhibitor 1	TIMP1	P01033	0	0.0167956	-1.23068	-1.64088	-0.0171123	1.35819	0.761636	5.38825	0.488214	1.06661	-0.0167956	0.0435305	0.0247068	0.0171123	-0.625622	-0.670625	-0.0435305	-0.0247068	-0.253454	1	Extracellular				2.38696	1.39946		0.591513	0.725448		0.250787	0.274448
Cystatin-C	CST3	P01034	0.148747	-0.137514	-2.24116	0.170641	0.0507154	-0.33975	-0.300158	4.60949	-0.248423	0.687354	0.137514	1.75807	-0.33583	-0.0507154	0.829127	0	0.248423	-0.170641	-0.736003	1	Extracellular				1.28342	0.585492		0.778974	0.549978		0.435895	0.362457
Cystatin-SN	CST1	P01037	0.639379	0.0943604	-0.173012	-0.125237	0.247536	0	-0.0943604	4.33364	0.173012	0.13589	0.0951147	-0.320923	0.125237	-0.247536	-0.412238	-0.122131	0.265492	-0.349463	-1.4312	3.5	Extracellular				0.773032	0.397848		-0.223632	0.539747		-0.546513	0.908089
Cystatin-A	CSTA	P01040	0	0.238221	2.99056	0.100326	-0.263795	-0.554498	-0.238221	2.4699	0.0769572	0.539129	-0.373646	-0.652359	-1.22958	-1.5472	0.964465	2.15729	-0.0769572	-0.100326	0.263795	2.7	Mitochondrion				-0.15441	0.0693647		-1.56376	1.1783		0.028591	0.0132578
Myc proto-oncogene protein	MYC	P01106	0.910792	-0.636192	-0.293246	-0.230886	0.448662	0	0.0558982	0.11474	0.155393	-0.00841618	0.0520415	-0.0629897	0.00841618	-0.11474	-0.0520415	-0.238067	0.0629897	0.0615816	-0.829798	1	Nucleus				0.0236967	0.0291738		-0.0691443	0.0785181		-0.238893	0.314711
GTPase NRas	NRAS	P01111	0	0.0423517	-0.0847912	0.0049324	-0.188281	0.05233	0.0537672	-1.02274	0.0601273	0.0309639	-0.0423517	0.042881	-0.0049324	0.308194	-0.15623	-0.0660973	-0.042881	-0.0799904	0.188281	1.4	Cell_membrane				-0.119953	0.223393		0.121105	0.71511		0.0137741	0.0697035
GTPase HRas	HRAS	P01112	0	0.0535789	0.110279	-0.0236468	-0.0422444	-0.472079	-0.046741	0.0422444	-0.0635281	-0.0555625	0.046741	0.0635281	0.143376	0.20961	-0.0555263	0.796524	-0.34684	0.0236468	-0.261637	1.4	Cell_membrane				-0.138727	0.744456		0.0962203	1.13439		0.0116402	0.0195278
GTPase KRas	KRAS	P01116	-0.0444756	0.427438	-0.109176	-0.312123	0.25747	0	-0.0756845	0.201822	0.109176	0.0331216	0.0756845	0.433103	0.15716	-0.956976	-0.286414	0.0235138	-0.746291	-0.0331216	-0.201822	1.4	Cell_membrane				0.00986023	0.0241825		-0.116584	0.145612		-0.292654	0.789988
Low-density lipoprotein receptor	LDLR	P01130	0	-0.0330391	-0.236062	-0.0126362	-0.102639	-0.0307178	-7.24792e-05	-0.685643	-0.113872	-0.0385342	0.00999928	0.113872	0.0126362	0.153184	7.24792e-05	0.212349	0.1531	0.196779	0.102639	15.7	Cell_membrane				-0.0968925	0.302873		0.149298	1.41374		0.209863	2.16685
Insulin	INS	P01308	-1.23641	-2.31738	4.47408	-0.617153	-1.35762	0	-1.28392	-1.54137	-1.40026	-1.36566	1.28392	-0.509218	0.617153	1.35762	2.26968	0.08113	0.509218	2.06162	3.25456	0	Extracellular				-0.907344	0.31553		0.898265	0.262952		1.84614	0.688235
Insulin-like growth factor II	IGF2	P01344	0.921681	1.75969	-0.420806	0.553902	0.0795312	-2.32459	-0.630193	-0.0454335	-0.534152	-1.72352	0.630193	1.18406	0.0256643	0.0454335	-0.741837	0	0.420806	-0.0256643	-0.191963	0	Extracellular				-1.63038	1.706		-0.107462	0.0802315		-0.686532	0.860664
Prelamin-A/C	LMNA	P02545	0.209627	-0.0577593	-0.0931988	0.0900383	0.00566578	0	0.000905037	0.673827	0.0636005	-0.00255013	0.0382948	-0.0636005	-0.0823689	-0.00566578	-0.000905037	-0.162945	0.40094	0.00255013	-0.0818224	9	Nucleus				0.116282	0.356794		-0.0592097	0.396057		0.000688934	0.00208149
Apolipoprotein A-I	APOA1	P02647	3.01904	0.634902	0.0195322	-0.389398	-0.463818	-0.111773	-1.03312	6.80646	-0.0195322	1.54152	0.0541539	1.23934	0.20982	0.0972648	-0.0541539	0	-0.0466948	-0.20982	-0.0972648	1.2	Extracellular				0.87266	0.230814		-0.163908	0.0769133		-0.645638	0.460782
Apolipoprotein E	APOE	P02649	-0.166885	0.0170317	-0.175668	0.0148931	-0.542979	0.0616341	-0.0170317	1.62193	0.175668	-0.28803	-0.0466366	0.730345	0.0802875	0.542979	0.0238123	0	-0.375257	-0.0148931	-0.825637	1	Extracellular				0.481556	0.68167		0.497465	1.38448		-0.0676735	0.133518
Apolipoprotein A-II	APOA2	P02652	0.812808	0.0584469	-0.547632	0.27381	-0.579525	0	0.884692	4.97798	0.0139556	-0.305568	-0.0584469	0.427251	0.100461	0.400033	-0.0885458	-0.276718	-0.0139556	-0.100461	-0.400033	3	Extracellular				1.11063	0.511305		0.213743	0.284826		-0.179524	0.278104
Fibrinogen alpha chain	FGA	P02671	0.00180244	0.279498	-0.0203066	0.21173	-0.183727	-0.103359	-0.0550508	3.12974	0.0499563	0.303836	-0.0987329	-0.288041	-0.298278	-0.070395	0.0550508	0	0.0203066	-0.21173	0.070395	10	Extracellular				0.607224	0.443314		-0.246661	1.23769		-0.0709948	0.309629
Fibrinogen beta chain	FGB	P02675	0	0.0233145	-0.0325594	0.220811	-0.0802865	-0.13771	-0.0949087	4.51014	0.0325594	0.324177	-0.0233145	-0.11214	-0.330473	-0.291196	0.229762	0.165311	0.309703	-0.220811	0.0802865	1.9	Extracellular				0.900595	0.459967		-0.215537	1.37673		0.0865942	0.36265
Fibrinogen gamma chain	FGG	P02679	0.0357704	0.0364676	-0.203473	0.161244	-0.153934	0	-0.0364676	2.53024	0.0461588	0.520551	-0.104768	-0.0461588	-0.264455	0.0558882	0.13782	-0.000484467	0.220172	-0.161244	-0.0558882	6	Extracellular				0.636881	0.630941		-0.0650885	0.28305		0.0528599	0.224816
Beta-2-glycoprotein 1	APOH	P02749	0.420023	-0.534471	-0.00849628	0.0204935	-0.745163	-1.21975	-0.239502	3.98912	-1.37325	0.0185118	0.239502	1.66647	-0.598356	0.414541	0.54971	0	0.00849628	-0.0185118	-0.414541	0	Extracellular				0.404549	0.157393		0.600061	0.608783		0.194553	0.323604
Fibronectin	FN1	P02751	-0.758793	-0.594981	-0.0137825	-0.10783	-0.267579	0.0649929	0.271619	-0.116977	-0.142399	-0.0961742	-0.271619	0.119043	0.0961742	0.116977	0.515578	0	0.0137825	0.169266	0.350686	24.5	Extracellular				0.344806	1.17822		0.363737	1.06613		0.558456	1.90973
Retinol-binding protein 4	RBP4	P02753	1.18895	-0.00262547	0.587553	-0.0512428	-1.582	0	0.00262547	3.74093	-0.480929	0.0385342	-0.807523	0.480929	-0.0385342	0.364511	0.0710802	-0.317284	-14.7301	0.0763178	-0.364511	0	Extracellular				0.632106	0.297772		-0.0282811	0.0165394		-3.08103	0.484255
Protein AMBP	AMBP	P02760	0.0133533	0.0397615	-0.169675	-0.0675631	-1.42678	0	-0.453556	2.55147	-0.0975184	-0.100985	0.00363636	0.0975184	0.0675631	0.81426	-0.00363636	-0.191645	0.112032	0.288994	-0.81426	0	Extracellular				0.702061	0.542594		0.567925	0.806577		0.200477	0.245238
Alpha-2-HS-glycoprotein	AHSG	P02765	0	-0.0561023	-0.148905	0.10508	-0.214581	0.00333309	0.121268	2.63491	0.148905	-0.340513	0.0561023	0.243616	0.23178	0.214581	-0.107892	-0.12123	-0.454648	-0.10508	-0.239089	1.9	Extracellular				0.576482	0.498722		0.249421	1.91766		-0.142686	0.850974
Transthyretin	TTR	P02766	0.774122	0.577506	0.237544	-0.392368	0.376195	0	-0.277918	1.83055	-0.0450048	-0.354681	0.163612	-0.0741806	0.559302	-0.376195	-0.163612	-0.635885	0.0450048	0.354681	-0.931934	0	Extracellular				-0.0840097	0.0669821		-0.246465	0.38215		-0.580949	1.0295
Alpha-fetoprotein	AFP	P02771	0	0.0145693	-0.016037	0.00571442	-0.00825453	-0.0348625	-0.0145693	-1.30555	0.106367	-0.25898	0.125829	0.016037	-0.00571442	0.00825453	-0.0494947	0.118143	-0.494329	0.313452	0.20327	0	Extracellular				-0.300716	0.557219		0.036903	0.662273		0.0190098	0.0475493
Transferrin receptor protein 1	TFRC	P02786	0.00154495	0.217999	-0.0809174	0.00942039	0.208682	0	-0.274523	-0.594696	-0.0667171	0.0451374	0.0329018	0.0667171	-0.00942039	0.0185499	-0.0329018	-0.234364	0.0897312	-0.0345039	-0.0185499	2.4	Lysosome/Vacuole				-0.249505	1.0194		-0.0441586	0.263023		-0.117463	0.747078
Serotransferrin	TF	P02787	3.14049	0.425143	-0.497175	0.0659919	-0.904484	0	-0.020493	5.61066	0.100659	1.7669	0.020493	0.00717354	-0.334364	0.904484	-0.183783	-0.304234	-0.00717354	-0.0659919	-1.42998	6.8	Extracellular				1.04555	0.353375		-0.296546	0.134146		-0.844224	0.525902
Lactotransferrin	LTF	P02788	4.79054	-0.233326	-0.20005	-1.03211	-0.646502	-0.648766	-0.197709	7.54036	0.20005	5.43384	0.197709	-0.539976	0.947892	0.646502	0.319359	0	2.82519	-0.947892	-1.17625	2.3	Extracellular				1.92985	0.441715		-0.222677	0.0636006		-0.331627	0.0950058
Hemopexin	HPX	P02790	1.55101	0.210691	-0.0740199	-0.614671	0.116821	-0.758426	-0.16836	2.89282	0.383484	-0.408846	0.0201912	-0.237828	0.571558	-0.671382	-0.0201912	0	0.0740199	0.408846	-0.116821	1.6	Extracellular				0.150168	0.0730095		-0.317332	0.286107		-0.168796	0.180643
Ferritin light chain	FTL	P02792	-0.287529	-0.00416183	-0.0180893	-0.143898	0.0438366	0.192097	0.00416183	-0.78721	0.0180893	0.032938	-0.057251	0.144421	-0.032938	0.0236263	0.224169	0	-0.234051	0.350485	-0.0236263	1.5	Nucleus				-0.0260166	0.0503052		0.101433	0.622812		0.145364	0.594389
Ferritin heavy chain	FTH1	P02794	-0.116888	-0.0758991	0.214498	0.0395346	-0.220543	0.194033	0.183371	-0.488909	0.0349627	-0.0395346	-0.0223866	-0.0349627	-0.374864	0.222277	0.0223866	0	-0.211537	0.311877	0.220543	1	Cytoplasm				0.0086441	0.0204745		-0.0206244	0.0533358		0.100513	0.377971
Submaxillary gland androgen-regulated protein 3B	SMR3B	P02814	0.792147	1.26875	0.0889187	-0.197157	-0.217535	0	0.648774	6.00308	1.29069	1.77846	-0.648774	-0.0889187	0.197157	-0.274407	-0.824881	-3.6259	-0.168606	-0.31216	0.217535	1	Extracellular				1.59718	0.735439		-0.55076	0.749311		-1.28983	0.905531
ATP synthase protein 8	MT-ATP8	P03928	-0.0288181	-0.000314713	-0.765778	0.313954	0.305206	0.671389	0.193817	-1.25422	0.0664272	-0.598496	0.000314713	0.074852	0.297544	0.656366	-0.235617	0	-0.0664272	-0.297544	-0.305206	1	Endoplasmic_reticulum				-0.149066	0.147775		0.292419	0.531893		-0.145809	0.301343
Antileukoproteinase	SLPI	P03973	4.92827	0.113789	2.26485	0.160734	-0.0934567	-1.15493	-0.538235	9.44646	-0.819877	6.19562	0.639848	0.394139	-1.04886	0.0934567	-0.113789	0	-0.394139	-0.160734	-0.322099	1.5	Extracellular				1.15097	0.19199		-1.45519	0.614439		-1.67299	0.914452
C4b-binding protein alpha chain	C4BPA	P04003	-0.422571	0.272486	-0.16471	-0.0118122	-0.362886	0.177228	-0.174024	1.69716	-0.0508947	0.674543	-1.10318	0.0508947	-0.0412569	-0.112558	0.174024	0	0.128953	0.0118122	0.112558	1	Extracellular				0.602701	0.868141		-0.163626	0.242414		0.223368	0.903152
Vitronectin	VTN	P04004	0	0.0208025	-0.116869	0.0434971	-0.457517	-0.471308	0.0667219	3.98208	-0.043149	-0.0434971	-0.0468016	0.0506201	-0.405052	0.0258722	-0.0208025	0.667033	0.043149	0.100525	-0.0258722	1	Extracellular				0.800186	0.438915		0.00817685	0.0198826		0.254824	0.821652
3-hydroxy-3-methylglutaryl-coenzyme A reductase	HMGCR	P04035	0.128795	0.0521202	0.714502	0.240799	0.292835	0	0.400902	0.909214	-0.714502	-0.240799	-0.0521202	0.776285	0.529331	-0.47347	-0.327662	-0.697147	-1.60763	-1.80322	-0.292835		Lysosome/Vacuole				-0.214847	0.306467		-0.0908039	0.121771	+	-1.23151	2.1716
Catalase	CAT	P04040	0	0.37803	3.50066	0.306304	-0.686239	-0.645602	0.0683689	2.37341	-0.293056	0.178024	-0.710594	-0.533573	-1.34951	0.686239	-0.0683689	0.598927	0.293056	-0.178024	-1.54827	3	Peroxisome				-0.363523	0.157292		-1.17661	0.631099		-0.880287	0.507752
RAF proto-oncogene serine/threonine-protein kinase	RAF1	P04049	0	-0.0356655	-0.545651	0.137851	-0.838216	-0.184162	0.133262	-0.549215	0.0244312	-0.0827179	0.0356655	-0.00554752	0.0139027	0.549215	-0.1559	0.0794029	0.00554752	-0.0139027	0.681057	1.2	Cytoplasm				0.124656	0.231985		0.404645	0.860965		0.375578	0.822592
Vitamin K-dependent protein C	PROC	P04070	-0.232541	-0.116344	0.228419	-1.2338	-0.145492	0.157841	0.0621691	1.10835	-0.467953	-1.93096	-0.0621691	0.268448	1.38556	-0.142416	0.748188	0	-0.228419	1.2338	0.142416	0	Extracellular				0.085841	0.0549327		0.662309	0.806329		0.67915	1.0044
Fructose-bisphosphate aldolase A	ALDOA	P04075	0.00656509	0.358185	0.0638962	0.261918	0.244019	0	0.0497437	0.00793839	0.0829029	-0.0852995	-0.0497437	-0.282005	0.00329113	-0.0178413	-0.183844	-0.326872	-0.0638962	-0.00329113	-0.00793839	11.2	Cytoplasm				-0.175859	1.40748		-0.273491	1.63932		-0.304085	2.01477
Cystatin-B	CSTB	P04080	0	0.0495777	-0.202019	-0.00890636	-0.243615	0.171607	0.66406	2.48784	1.22381	2.20129	-0.194276	-1.41253	0.00890636	0.148908	-0.0495777	-1.41947	0.202019	-0.261806	-0.148908	3.1	Mitochondrion			+	1.43072	1.90804		-0.281255	0.387615		-0.254556	0.395635
Annexin A1	ANXA1	P04083	0.151019	-0.356297	0.294988	-0.70056	-1.15142	-1.71186	-0.227978	5.89881	0.707862	4.47333	1.06131	-1.66548	0.631662	1.13353	0.227978	0	-0.294988	-0.631662	-1.13353	5.2	Cytoplasm				2.18049	0.756047		0.642709	0.444477		-0.0139853	0.0132662
Apolipoprotein B-100	APOB	P04114	0.016305	0.106567	-0.00269079	0.0503688	-0.0377207	0	-0.0669966	0.374317	0.066751	-0.140911	0.0669966	0.00269079	-0.0503688	0.0377207	-0.088851	-0.142775	-0.0463786	0.0972438	-0.0543203	2.7	Endoplasmic_reticulum				0.0200663	0.0792507		-0.0123061	0.130963		-0.0735821	0.810509
Glucocorticoid receptor	NR3C1	P04150	-0.685563	-1.13665	0.141824	0.0482407	1.15036	0	-4.09521	0.657606	0.596862	-0.0739412	1.13665	-0.252199	0.313467	-0.657606	1.22654	0.162263	-0.141824	-0.0482407	-3.80744	2.9	Nucleus				-0.486579	0.200373		0.231437	0.160107		-0.425382	0.1781
Major prion protein	PRNP	P04156	0.37692	0.199732	0.112432	0.14668	-0.0429611	-0.566155	0.226769	0.264289	-0.112432	-0.14668	-0.199732	-0.335535	-0.261844	-1.90182	-0.382188	0	0.657602	0.405055	0.0429611		Cell_membrane				-0.225403	0.678613		-0.833294	1.23602		-0.0138746	0.0250437
Superoxide dismutase [Mn], mitochondrial	SOD2	P04179	0	0.277553	-0.196371	0.296799	0.0396576	-0.624287	-1.54594	-0.0396576	1.01407	-0.101354	0.233031	0.115512	0.101354	1.53844	-0.233031	1.02436	-0.115512	-0.206144	-0.437592	3.4	Mitochondrion				-0.342962	0.351154		0.413557	0.616706		-0.0771124	0.104099
Ornithine aminotransferase, mitochondrial	OAT	P04181	0.118954	0.35555	0.151158	0.253036	0.207383	0	0.0316396	-0.931267	-0.049778	-0.0390129	-0.0499082	0.049778	-0.0270405	-0.0040946	-0.0316396	-0.163483	-0.0673256	0.0270405	0.0040946	9	Mitochondrion				-0.4149	1.22912		-0.225033	2.52034		-0.263479	2.94621
Thymidine kinase, cytosolic	TK1	P04183	0	-0.194197	-0.528982	0.00617933	-0.32317	-0.257526	0.194197	0.313851	-0.0294228	0.262008	0.595967	0.0294228	-0.745136	0.588366	-0.328602	0.343208	0.286613	-0.00617933	-0.313851	1.5	Cytoplasm				0.304655	1.14489		0.325189	0.500859		0.204272	0.558249
Alpha-1B-glycoprotein	A1BG	P04217	0	-0.141469	0.0103126	-0.459739	-0.979527	-0.960605	-0.26057	1.81527	-0.0103126	-0.217125	0.175422	-0.0478139	0.381903	0.404944	0.141469	0.391228	1.10217	0.217125	-0.404944	0	Extracellular				0.387416	0.336398		0.542699	1.28993		0.603495	1.0736
Keratin, type II cytoskeletal 1	KRT1	P04264	0	1.44497	0.729979	1.55127	0.582271	-1.06932	-1.06235	3.31633	-0.729979	0.149342	1.06235	-1.10017	-1.8334	-0.582271	-1.54801	1.48585	0.746248	-0.149342	-1.61232	58.6	Cell_membrane				-0.740893	0.373556		-1.47507	1.28447		-1.07721	0.821102
Tubulin beta-4A chain	TUBB4A	P04350	-0.200979	-1.00096	-0.143603	-0.139693	-0.237861	0	-0.0598307	-0.807757	-0.00117779	0.0392351	0.0598307	0.256705	0.267875	0.237861	0.374436	0.00423431	0.00117779	-0.0392351	0.302752	30.7	Cytoplasm				0.178714	0.336326		0.550188	1.61631		0.473293	1.45776
Glyceraldehyde-3-phosphate dehydrogenase	GAPDH	P04406	0	0.39193	-0.00598717	0.041501	-0.051652	-0.00439835	0.00285721	-0.0368547	0.101114	0.37399	-0.00285721	0.00598717	-0.186996	0.127225	-0.137888	0.0818157	-0.397915	-0.041501	0.0368547	14.2	Cytoplasm				0.0121834	0.0387052		-0.0893185	0.362526		-0.166885	0.715858
Argininosuccinate lyase	ASL	P04424	0.0268297	0.0446191	0.00930548	0.0770245	0.198435	0	-0.260453	-0.198435	-0.00930548	0.512659	-0.0446191	-0.00942755	-0.356165	0.239567	0.0715404	-0.126524	0.491317	-0.0770245	-0.402939	0	Cytoplasm				-0.0623497	0.175194		-0.113904	0.455229		-0.0799688	0.214908
Receptor tyrosine-protein kinase erbB-2	ERBB2	P04626	0	-0.224681	0.487827	0.129942	-0.161356	0.551399	0.224681	1.65871	-0.190914	0.100903	0.358594	-0.255208	-0.100903	0.161356	-1.15857	-0.1043	0.190914	-0.240378	-0.364208	1	Cell_membrane				0.422609	0.593816		-0.00538621	0.00973952		-0.381655	0.748666
Calpain small subunit 1	CAPNS1	P04632	-0.0422106	-0.33084	0.107761	-0.648706	0.311152	0.0416508	-0.0396733	1.75053	-0.0380569	0.146197	0.0396733	-0.912929	0.2021	-0.697194	0.234131	0	0.0380569	-0.146197	-0.311152	4.1	Cytoplasm				0.492697	0.625984		-0.221519	0.30687		0.0835363	0.170946
Cellular tumor antigen p53	TP53	P04637	0	-0.388507	0.0964527	0.139574	0.0864	-0.0789661	-0.95334	-0.0864	-0.0964527	-0.139574	0.388507	0.38851	-5.05394	1.91354	0.497299	0.307252	-1.49648	4.01123	-8.28697	10.8	Nucleus				-0.25773	0.64668		-0.577627	0.166652		-0.980317	0.192162
Heat shock protein beta-1	HSPB1	P04792	0	0.0625567	-0.0392289	-0.16277	-0.130091	-0.254831	-0.147299	4.8881	0.0681577	0.61118	-0.0625567	-0.213518	0.0483789	-0.00086689	0.302722	0.148438	0.0392289	-0.0483789	0.00086689	4.8	Mitochondrion				1.08697	0.526062		-0.00323396	0.0160595		0.142482	1.02592
Dolichyl-diphosphooligosaccharide--protein glycosyltransferase subunit 1	RPN1	P04843	0.0936813	-0.141849	0.0352993	0.0179186	0.0791006	-0.164316	0.141849	-0.0791006	-0.0231991	-0.160834	-0.152843	0.0231991	0.141744	0.179069	0.153304	0	-0.243118	-0.0179186	-0.101167	4.3	Endoplasmic_reticulum				-0.0739506	0.490244		0.0309619	0.146401		-0.0586102	0.327451
Dolichyl-diphosphooligosaccharide--protein glycosyltransferase subunit 2	RPN2	P04844	0.122484	0.43873	-0.144262	0.0882702	0.0941801	0	0.0315571	-0.6881	0.0757828	-0.0216675	-0.0506935	-0.0153008	-0.242195	0.113252	-0.0315571	-0.0192528	0.0153008	0.0216675	-0.0941801	3.5	Endoplasmic_reticulum				-0.240366	0.707279		-0.168615	0.667648		-0.141485	0.754457
Guanine nucleotide-binding protein G(i) subunit alpha-2	GNAI2	P04899	0	-0.0422235	0.439177	-0.00217676	-0.850592	0.0399752	-0.333375	1.64945	-0.254454	-0.783972	0.0422235	0.0793772	0.00217676	0.536765	0.105045	-0.235551	-0.0793772	0.62572	-0.536765	2.8	Cell_membrane				0.154688	0.125414		0.256299	0.444075		0.0669775	0.0860828
Histone H2A type 1-B/E;Histone H2A type 3;Histone H2A type 1-C	HIST1H2AB	P04908;Q7L7L0;Q93077	0.617495	-0.00976849	-0.738367	-0.252264	-0.0772662	0	0.13137	1.16167	-0.289809	0.230309	0.00976849	0.4012	0.115249	-0.785203	-0.0869246	-0.240199	0.289809	-0.115249	0.0772662	10.1	Nucleus				0.338742	0.478734		0.0272878	0.0282424		0.0769747	0.12295
Sodium/potassium-transporting ATPase subunit alpha-1	ATP1A1	P05023	0	0.407173	-0.107365	0.0768499	0.0127201	0.0961514	0.0726719	-0.329964	0.205521	-0.0481977	-0.0726719	0.0414734	-0.138286	0.0176487	-0.206226	-0.0365543	-0.0414734	0.0481977	-0.0127201	7.3	Cell_membrane				-0.0786392	0.258012		-0.115835	0.509594		-0.127631	0.647158
Sodium/potassium-transporting ATPase subunit beta-1	ATP1B1	P05026	0	0.0303745	-0.127357	-0.128159	-0.0870085	-0.070549	-0.209715	-0.393975	0.23605	0.030899	0.115553	0.116907	0.49365	0.372689	-0.0303745	0.280469	-0.116907	-0.030899	0.0870085	1.3	Cell_membrane				-0.0190283	0.0610269		0.33713	2.11382		0.100289	0.648148
Arginase-1	ARG1	P05089	0.536634	0.823002	3.89979	1.07942	0.210822	0	0.0667634	1.02053	-0.229647	-0.0664129	-0.0667634	-0.575516	0.0664129	-0.401224	-0.462569	-0.154771	0.229647	-0.0832224	-0.210822	3.4	Cytoplasm				-1.15169	0.85946		-1.55421	1.09039		-1.44628	1.19515
Aldehyde dehydrogenase, mitochondrial	ALDH2	P05091	0	0.407701	-0.110325	0.0593376	0.0950813	-0.127087	-0.184332	-0.772766	0.0587139	0.00717163	0.0189457	-0.00473213	-0.1528	-0.00993347	-0.0189457	0.0120888	0.00473213	-0.00717163	0.00993347	5.5	Mitochondrion				-0.294019	0.898738		-0.127489	0.584794		-0.0902317	0.482625
Integrin beta-2	ITGB2	P05107	0	2.43999	1.69043	1.01359	1.12823	0.238264	-2.99216	2.02809	-0.400485	0.223852	1.54996	0.400485	-0.223852	-1.12823	-1.54996	-3.98218	-2.10506	-3.09026	-2.64401		Cell_membrane				-1.43493	0.81855		-1.10486	0.840104	+	-3.92874	3.85173
Protein S100-A8	S100A8	P05109	0.462641	0.232412	-0.509165	-0.786765	0.032619	-2.6634	-0.863524	5.3199	-2.10426	2.5748	-0.232412	0.509165	-0.835078	-0.032619	0.669856	0	1.64353	0.786765	-1.39816	2.7	Cytoplasm				0.566356	0.141403		-0.0340844	0.0328905		0.454049	0.357186
Plasminogen activator inhibitor 1	SERPINE1	P05121	0.382545	0.0611696	-0.239939	-0.0589533	-0.0435987	0	-0.585603	0.174332	0.702467	-0.0722218	1.06119	-0.993054	0.0589533	0.0435987	-0.0611696	-0.0869827	0.239939	0.402111	-0.578315	3.3	Extracellular				0.0235502	0.0354897		0.0224269	0.0198479		-0.0371283	0.068006
ADP/ATP translocase 2	SLC25A5	P05141	0.0883141	0.336731	0.0169077	0.127473	-0.0306702	-0.0145493	0.0135479	-0.788403	0.341212	-0.0828428	-0.144636	-0.0169077	-0.124335	0.0306702	-0.0135479	0	-0.200646	0.0828428	0.461744	11.5	Mitochondrion				-0.213958	0.512692		-0.171553	1.14387		-0.0416725	0.124933
Complement factor I	CFI	P05156	0	0.190274	-0.0345511	0.406564	-1.06006	0.0169735	0.102548	2.44251	0.131939	0.0535498	-0.102548	0.0345511	-0.2044	-0.355902	-0.527796	-0.705921	-0.511249	-0.0535498	0.355902	0	Extracellular				0.649059	0.583079		-0.0575191	0.06997		-0.188967	0.244636
Galectin-2	LGALS2	P05162	-0.727646	0.0733824	0.422956	0.101362	0.193475	0.197458	0.298739	0.387954	-0.177171	-1.80463	-0.0733824	-1.25325	-0.101362	-0.857162	-1.53519	0	0.177171	0.1098	-0.193475	1	Extracellular				-0.232236	0.2067		-0.583996	0.894239		-0.301044	0.353644
Propionyl-CoA carboxylase alpha chain, mitochondrial	PCCA	P05165	0.0741644	-0.0219631	-0.0796952	0.010222	-0.114868	0	0.0219631	-0.537797	-0.0233617	-0.010222	-0.22407	0.147164	-0.223725	0.114868	0.171558	-0.0719757	0.0233617	0.106753	0.149874	151.8	Mitochondrion				-0.0834557	0.320062		-0.0200128	0.0738629		0.102342	0.982348
Propionyl-CoA carboxylase beta chain, mitochondrial	PCCB	P05166	-0.424952	0.00130129	-0.0333123	0.0597243	0.00941372	0.0243607	0.0941415	-0.995444	-0.0870175	-0.0597243	-0.0444207	0.0333123	0.0687451	-0.00941372	-0.00130129	0	0.0407405	-0.0836539	0.108258	75.8	Mitochondrion				-0.127172	0.238795		0.0896207	0.387463		0.0903736	0.441234
Eukaryotic translation initiation factor 2 subunit 1	EIF2S1	P05198	0.308777	0.0306072	0.0704594	0.00317669	-0.00219345	0	0.0724182	-0.330788	0.0561123	-0.164138	-0.0579605	-0.0751152	0.0279207	0.00219345	-0.0306072	-0.108826	-0.0561123	-0.00317669	0.0151787	2.9	Cytoplasm				-0.155444	0.838351		-0.107906	0.787155		-0.118874	1.03816
Intercellular adhesion molecule 1	ICAM1	P05362	0	0.226256	-0.0987101	0.0537958	-0.0344758	0.159481	0.00503397	-0.10625	0.090971	-0.150076	-0.00503397	0.0388365	-0.0537958	0.2643	-0.400695	-0.0309982	-0.0388365	0.139738	0.0344758	0	Cell_membrane				-0.0295412	0.1416		0.0317035	0.137364		-0.0886364	0.367098
60S acidic ribosomal protein P1	RPLP1	P05386	0	-0.617869	-0.242795	-0.946716	0.0898504	0.289598	0.324857	-1.08246	0.571778	0.02882	-0.324857	0.227777	0.540922	0.23487	0.536723	-0.406872	-0.227777	-0.02882	-0.0898504	3.4	Cytoplasm				0.370025	0.494305		0.513184	0.998007		0.300187	0.575174
60S acidic ribosomal protein P2	RPLP2	P05387	0	-0.965848	-0.0549126	-0.720913	0.554124	0.0785332	0.180186	-0.584794	0.330303	-0.0909271	-0.180186	-0.268812	0.683418	-0.0693979	0.314649	-0.480421	0.0549126	0.0909271	0.0693979	6.7	Cytoplasm				0.22017	0.297902		0.278765	0.330037		0.247403	0.359897
60S acidic ribosomal protein P0	RPLP0	P05388	0	-0.664222	-0.568803	-0.751062	0.355152	0.221134	0.376424	-1.14043	0.361009	0.0256443	-0.295299	-0.242509	0.595968	0.0175018	0.295299	-0.0118065	0.242509	-0.0256443	-0.0175018	8.3	Cytoplasm				0.294543	0.363905		0.344703	0.534442		0.422358	1.00423
Transcription factor AP-1	JUN	P05412	-0.0499268	-0.0589585	0.0485096	-0.342473	-0.0331559	0	0.0589585	1.95121	-0.0485096	0.0527687	0.100219	0.410886	0.244748	0.0331559	-0.254042	0.0507631	-0.101561	-0.0527687	-1.43009	3.4	Nucleus				0.490086	0.605669		0.284453	1.51239		-0.270338	0.439414
DNA-directed RNA polymerase III subunit RPC4	POLR3D	P05423	-0.0584574	0.384846	0.154668	0.231157	0.433038	0.10989	0.0512376	-0.603935	-0.0810895	-0.578575	-0.159753	0.0202765	-0.212739	-0.150836	-0.0512376	0	-0.0202765	0.212739	0.150836	1.1	Nucleus				-0.449545	1.45235		-0.354813	1.85551		-0.170638	0.876574
Lupus La protein	SSB	P05455	0	0.1282	0.100021	-0.180817	0.213243	-0.0957222	-0.587716	-0.251056	0.0408554	-0.0328784	0.0152445	-0.153994	0.0328784	0.172725	-0.0152445	0.471791	-0.0408554	0.106495	-0.172725	4.7	Nucleus				-0.237433	0.974906		-0.0354158	0.140036		0.0177631	0.0487635
Heparin cofactor 2	SERPIND1	P05546	0	-0.894624	-0.789021	-0.227627	-0.383132	-0.206386	0.894624	3.55117	1.71738	0.227627	1.00045	0.789021	1.55724	-0.179033	-1.25617	1.40685	-1.66964	-0.630369	0.179033	0	Extracellular				1.69576	1.41686		1.2508	1.92478		0.0648203	0.0396629
Integrin beta-1	ITGB1	P05556	0	-0.217401	-0.153107	0.160115	0.202874	0.550358	-0.148229	-0.124477	0.153107	-0.160115	0.148229	-0.231273	-0.201487	0.124477	0.529773	-0.695356	1.23727	0.453067	-0.237878	2.5	Cell_membrane				0.0556326	0.132472		-0.0385096	0.110392		0.25888	0.325182
Keratin, type I cytoskeletal 18	KRT18	P05783	-0.0186272	0.126205	0.0321636	-0.0577335	0.367034	0	-0.372131	-1.16702	-0.158562	0.710472	-0.126205	-0.0321636	0.0577335	0.0688791	0.321815	0.485718	0.467846	-0.302332	-0.0688791	10.3	Cytoplasm				-0.287257	0.415053		-0.0977476	0.47259		0.0910252	0.210979
Myosin light chain 1/3, skeletal muscle isoform	MYL1	P05976	0	0.074513	0.104413	-0.420753	-1.66883	0.546437	-0.074513	1.91048	-0.351595	0.233259	0.404171	-0.104413	-0.229288	-0.207446	-0.514357	-0.193198	1.0957	0.229288	0.207446	2.4	Cytoplasm				0.834946	0.837766		0.347888	0.381463		0.547108	0.620333
Uroporphyrinogen decarboxylase	UROD	P06132	-1.18472	0.0953002	0.149379	0.115204	-0.0490117	0	-0.0953002	-0.0550857	-0.149379	-0.344766	1.75938	0.559337	0.407453	1.31151	-3.29931	0.59418	-1.25092	-0.115204	0.0490117	6.7	Cytoplasm				0.0458633	0.0629049		1.18419	1.66584		-0.62968	0.378712
Insulin receptor	INSR	P06213	0	0.954732	-0.0377722	0.00563622	0.173417	-1.00499	-0.826819	-1.31884	0.0726347	0.543112	0.463531	-0.0380907	-0.00563622	0.01793	-0.463531	0.185038	0.0377722	-0.116497	-0.01793	0	Cell_membrane				-0.726184	0.98002		-0.109769	0.182495		-0.294232	0.67456
Gelsolin	GSN	P06396	1.27895	0.155278	0.893432	-0.104424	-0.220629	0	-0.155278	4.4487	0.0878358	1.00833	-0.21469	-0.0878358	-0.332971	0.220629	0.346108	-0.217008	-0.131065	0.104424	-0.482385	3.9	Endoplasmic_reticulum				0.677397	0.318509		-0.504238	0.719351		-0.476506	0.742462
Retinoblastoma-associated protein	RB1	P06400	0	0.0800486	0.25525	0.173688	-0.288856	-0.338843	-0.0800486	1.86672	0.04985	-0.373104	-0.389336	-0.04985	0.0549569	-0.041503	0.174979	1.46817	-0.150395	-0.0549569	0.041503	2.2	Nucleus				0.180888	0.164975		-0.150459	0.514096		0.251833	0.353197
Prothymosin alpha	PTMA	P06454	-1.09067	2.12454	0.89327	1.14488	-0.514716	0	-1.24678	0.514716	-0.89327	0.0278096	-1.31867	-1.18955	-0.0454764	2.30144	1.24678	2.27628	1.81431	-0.0278096	-1.67777	3.5	Nucleus				-0.830964	0.606321		-0.574523	0.237025		0.214897	0.0854386
Cyclin-dependent kinase 1	CDK1	P06493	0.568211	0.242658	0.00662088	0.0924869	-0.590847	0	-0.0521874	1.70816	-0.00662088	0.133447	0.0521874	0.129439	-0.0924869	0.158983	-0.166626	-0.33267	-0.206326	-0.390811	-0.158983	4.2	Cytoplasm				0.292734	0.325172		-0.00179522	0.00272985		-0.314909	0.837021
ATP synthase subunit beta, mitochondrial	ATP5F1B	P06576	-0.0746136	0.175073	-0.286201	0.044281	0.0307627	0.215881	0.0147905	-0.273658	0.00112629	0.152367	-0.348775	-0.00112629	-0.044281	0.431209	-0.0147905	0	0.0148764	-0.128685	-0.0307627		Mitochondrion				0.044241	0.149544		0.0313962	0.0679263		-0.00973282	0.0422003
Protein S100-A9	S100A9	P06702	0.572887	0.503716	-0.469883	-1.00288	0.241959	-2.35719	-1.75186	4.81266	-1.40281	2.05573	-0.503716	0.469883	-0.117074	-0.241959	0.988521	0	1.45317	0.117074	-1.72381	3.4	Cytoplasm				0.302146	0.0782626		-0.0673772	0.061555		0.197831	0.119488
Protein S100-A6	S100A6	P06703	0.366086	0.921523	-0.068162	0.593926	-0.493744	0	0.0418181	2.80147	0.518157	0.356347	-0.0418181	-1.1877	-1.03836	0.493744	-0.120812	-2.11449	0.068162	-0.356347	-0.967252	2.9	Cytoplasm				0.479632	0.364637		-0.707459	0.790924		-0.962074	1.13619
Apolipoprotein A-IV	APOA4	P06727	1.45232	-0.305375	1.19667	-0.0174584	-0.242788	0	0.241653	4.04623	-0.667787	0.420613	0.515075	0.667787	0.0174584	-0.205787	-0.241653	-0.119011	-2.59422	-1.46207	0.205787	0	Extracellular				0.391469	0.168208		-0.168039	0.138302		-1.25891	1.0664
Eukaryotic translation initiation factor 4E	EIF4E	P06730	-0.146681	0.335323	0.0489998	0.0533161	0.00317383	0.0708313	-0.150547	-0.937334	0.00889969	-0.0533161	0.0833836	-0.00889969	-0.104143	-0.00317383	-0.0833836	0	-0.226511	0.107874	0.216022	1.9	Cytoplasm				-0.27112	0.670116		-0.0670347	0.299344		-0.0560261	0.206399
Creatine kinase M-type	CKM	P06732	0	-0.591446	-0.501011	0.211039	-0.038897	-1.30956	0.591446	-0.941519	-1.42165	0.0979066	-2.02972	0.501011	-0.0979066	0.358375	0.887343	1.54682	2.9526	-0.83147	0.038897		Cytoplasm				-0.412612	0.438637		-0.132997	0.0896487		1.1029	0.866946
Alpha-enolase	ENO1	P06733	0.353781	0.269604	0.164448	-0.0384998	-1.07805	0	-0.257792	1.07805	-0.0266533	0.221792	-0.00511932	-0.165552	0.0384998	1.78033	0.00511932	-0.0866966	0.0266533	-0.150791	-1.61629	19.8	Cytoplasm				0.268821	0.333884		0.477782	0.43066		-0.298658	0.313241
Glycogen phosphorylase, liver form	PYGL	P06737	0	0.265565	0.0428543	0.0938263	0.0173173	-0.183345	-0.00240421	1.17944	-0.0347519	0.049386	0.00240421	-0.0202951	-0.233413	-0.0173173	-0.0182991	0.467243	0.0202951	-0.049386	-0.108087	3.4	Cytoplasm				0.117753	0.185142		-0.151068	1.10776		-0.0215593	0.0681691
Glucose-6-phosphate isomerase	GPI	P06744	-0.723022	0.494436	-0.0827084	-0.00115919	-0.360765	0	-0.535219	3.73443	0.080636	0.0267959	-0.348794	0.536041	0.00115919	-0.0392246	0.348794	0.0581264	-0.080636	-0.190777	0.0392246	6.9	Cytoplasm				0.795972	0.455846		0.171939	0.253029		0.16959	0.332615
Nucleophosmin	NPM1	P06748	-0.516174	-0.807486	-0.635121	-0.492577	0.48767	0.119392	0.425026	-1.58978	0.666921	0.392599	-0.189423	-0.577155	0.747011	-0.0335932	0.189423	0	0.577155	-0.392599	0.0335932	21.5	Nucleus				0.395569	0.375614		0.379448	0.49433		0.474252	0.906875
Tropomyosin alpha-3 chain	TPM3	P06753	-0.0154009	-0.0636883	-0.0454173	0.225582	-0.738485	0.067255	0.0636883	1.12719	0.146628	0.316733	-0.111897	-0.0771918	-0.225582	0.576669	0.0884628	0	0.0454173	-0.229841	-0.576669	6.4	Nucleus				0.47178	0.98016		0.167982	0.291371		-0.00704403	0.0117975
Beta-hexosaminidase subunit alpha	HEXA	P06865	0.451308	0.0662065	0.0354071	0.027627	0.00475311	-0.0487909	-0.0662065	1.14909	-0.260489	-0.027627	0.102175	0.289246	-0.319694	-0.00475311	-0.716013	0	-0.0354071	0.470871	-0.386743	2	Lysosome/Vacuole				0.0321341	0.042306		-0.100317	0.286256		-0.250519	0.551802
Histone H2B type 1-J;Histone H2B type 1-O;Histone H2B type 1-B;Histone H2B type 2-E	HIST1H2BJ	P06899;P23527;P33778;Q16778	0.169882	0.100716	0.346028	0.256306	0.195991	-0.179344	0.1492	2.43049	0.0366583	0.268686	-0.100716	-0.309356	-0.256306	-0.197934	-0.73818	0	-0.0366583	-0.399628	-0.195991	16.6	Nucleus				0.327354	0.288709		-0.429862	3.68334		-0.487876	2.05221
Fatty acid-binding protein, liver	FABP1	P07148	0	-0.0146508	-2.06696	0.0819955	-2.28625	-0.0761442	0.0505052	-0.235227	0.271786	0.0818734	-0.0421176	-0.271786	-0.0818734	3.08064	0.0146508	0.399168	0.694635	-0.220995	0.235227	0	Cytoplasm				0.875732	0.830388		1.52839	0.83508		1.08171	1.0426
L-lactate dehydrogenase B chain	LDHB	P07195	-0.521717	0.922312	-0.905054	0.102795	0.590082	0	-0.621092	-0.733267	0.770628	-0.102795	0.522894	0.644276	0.318335	0.161297	-0.522894	1.60526	-0.644276	-0.399876	-0.161297	8.9	Cytoplasm				-0.174989	0.157488		0.374017	0.425222		-0.0623001	0.0408143
Major centromere autoantigen B	CENPB	P07199	-0.0240383	-0.483201	-0.834958	-5.2731	-0.177452	0.157133	0.23513	0.282732	0.565938	0.378268	0.0213852	-0.0212455	0.814984	-0.0488634	-0.0213852	0	0.0212455	-0.378268	0.0488634	3.8	Nucleus				1.68239	0.892854		1.55012	0.66857		1.29264	0.640875
Glutathione peroxidase 1	GPX1	P07203	0.188172	0.134993	0.0421705	-0.0817232	-0.0677257	-0.47573	-0.134993	0.929657	-0.328421	-0.0419178	0.602282	-0.0421705	0.0419178	0.0677257	-0.457107	0	0.409136	0.513214	-0.328847	1.9	Cytoplasm				-0.0534582	0.0769474		0.124261	0.384835		-0.0158983	0.0274956
Phosphoglycerate kinase 2	PGK2	P07205	0	-0.322195	-1.05754	-0.0189629	-0.141105	0.322431	0.503883	0.0346007	0.978846	-0.959178	0.322195	-0.978846	0.0189629	-0.0346007	-0.427613	-0.556872	1.1951	0.574192	0.0902534		Cytoplasm				0.484078	0.627719		0.139889	0.163364		0.482974	0.622665
Protein disulfide-isomerase	P4HB	P07237	0.0361977	0.0953197	-0.0493126	-0.0777264	-0.00338268	0	0.185308	-0.560513	0.170229	-0.11343	-0.0953197	-0.13298	0.0777264	0.717895	-0.126745	-0.7297	0.0493126	0.0807018	0.00338268	13.1	Endoplasmic_reticulum				-0.0639004	0.18112		0.141611	0.347136		-0.144829	0.427935
Histone H1.0	H1F0	P07305	-0.259101	0.0667329	0.611061	0.223933	0.403982	0.85688	0.410074	0.626417	-0.611061	0.597966	-0.603891	-0.889782	-0.35748	-0.756971	-0.0667329	0	0.683045	-0.223933	-0.403982	3.9	Nucleus				0.166734	0.229695	+	-0.861352	2.50126		-0.211642	0.40016
Asialoglycoprotein receptor 1	ASGR1	P07306	0	0.307741	0.0919905	0.13434	0.0778732	0.0907354	0.0458317	-0.499757	-0.0919905	-0.18254	-0.0458317	0.139717	-0.13434	0.122655	-0.241238	-0.357007	-0.0959148	0.475361	-0.0778732	1	Cell_membrane				-0.249933	1.18828		-0.101839	0.591895		-0.181723	0.575272
Asialoglycoprotein receptor 2	ASGR2	P07307	-0.380407	0.322831	-0.221457	-0.0993419	0.309608	0.485002	-0.132555	-1.05615	-0.24652	0.080915	0.132555	0.221457	0.0433345	0.598014	-0.395802	0	0.487053	-0.0433345	-0.309608	1	Cell_membrane				-0.160109	0.224376		0.262594	0.664652		-0.0385845	0.066165
Cathepsin D	CTSD	P07339	0.230707	0.204644	2.38462	0.0734825	-0.723485	0	-0.176229	1.92898	-0.135751	0.10952	-0.443521	-0.835474	-0.922158	0.571103	0.176229	-0.0383329	0.135751	-0.0734825	-0.571103	4.1	Lysosome/Vacuole				-0.088689	0.0479427		-0.841506	0.614432		-0.508181	0.431857
Annexin A2	ANXA2	P07355	0	-0.0476918	3.63481	0.41148	0.14632	-0.240319	0.0844178	3.51932	-0.575027	1.01498	-0.868146	0.265859	-0.655808	-1.64491	0.0476918	0.283444	-0.265859	-0.41148	-0.14632	9.2	Cytoplasm				-0.0683107	0.0230333		-1.55473	0.929201		-0.927488	0.635357
Calpain-1 catalytic subunit	CAPN1	P07384	-0.133589	0.135303	0.381448	0.0580797	-0.285571	0	0.0236025	0.502212	-0.040534	-0.0236025	-0.0551977	0.040534	0.0236025	-0.0706377	-0.0236025	0.0644283	-0.0430651	-0.0487585	0.0706377	1.9	Cytoplasm				0.0612015	0.154044		-0.0465588	0.133907		-0.027206	0.0848445
Tubulin beta chain	TUBB	P07437	-0.162283	0.0820007	-0.138682	0.0523624	0.172584	0	0.0836983	-0.966626	0.140473	0.0443268	-0.162788	0.138682	-0.229681	0.00166035	-0.0820007	0.150148	-0.14535	-0.0443268	-0.00166035	47.2	Cytoplasm				-0.140822	0.270538		-0.064228	0.255362		-0.0258343	0.118906
Prosaposin	PSAP	P07602	0.313493	0.841468	-0.205365	0.0351501	-0.716258	-0.256296	0.0338268	2.92447	1.4366	0.311254	-0.62468	-2.42151	-1.38047	0.716258	-0.0338268	0	0.205365	-0.0351501	-4.00268	1.9	Extracellular				0.836275	0.643943		-0.981298	0.756792		-0.826957	0.445264
Beta-hexosaminidase subunit beta	HEXB	P07686	-0.292086	0.104869	0.314564	0.127378	-0.354239	0	-0.312693	0.761728	-1.6642	0.464759	-0.104869	0.125124	-0.127378	-0.340029	0.137798	0.657048	-0.125124	-0.521669	0.340029	2.5	Lysosome/Vacuole				-0.130179	0.110552		-0.0918854	0.21953		0.117519	0.19655
Cathepsin L1	CTSL	P07711	1.66423	1.07006	0.48429	0.288065	-0.261409	-1.0162	-0.356847	-0.0182714	-0.426078	0.947815	0.356847	0.35428	-0.669243	1.02133	-2.28136	0	-0.35428	-0.288065	0.0182714		Lysosome/Vacuole				-0.822964	0.945999		-0.383245	0.341862		-1.23013	1.27063
Profilin-1	PFN1	P07737	0.412903	0.250671	0.0836163	0.13394	-0.452209	0	0.117929	0.848606	0.0210533	0.118509	-0.172739	-0.106102	-0.207613	0.141691	-0.117929	-0.0435944	-0.0210533	-0.118509	-0.141691	6.6	Cytoplasm				0.135435	0.261677		-0.171975	0.432236		-0.17434	0.565158
Adenine phosphoribosyltransferase	APRT	P07741	0.0173111	0.435248	0.0842638	-0.0314159	0.136636	0	0.0264692	-0.79116	0.0567026	0.0314159	-0.0512495	-0.0567026	0.0608921	0.129205	-0.0264692	-0.204176	-0.070096	-0.173353	-0.129205	3	Cytoplasm				-0.263723	0.724525		-0.107872	0.49371		-0.249068	1.65224
Bifunctional glutamate/proline--tRNA ligase	EPRS	P07814	0.136421	0.0661144	0.01443	0.199849	0.0399027	0	-0.00485611	-0.545867	0.0884504	0.0276461	-0.234663	-0.01443	-0.175471	-0.0124655	0.00485611	-0.0588837	-0.188601	-0.0276461	0.0124655	14.6	Cytoplasm				-0.178269	0.749035		-0.200601	1.81657		-0.142905	1.67931
Cathepsin B	CTSB	P07858	0.0100803	0.0821457	0.0280991	-0.0333462	-0.306984	0	-0.0492191	0.310417	0.0638447	-0.182343	-0.21666	-0.0280991	0.0484524	0.306984	0.0492191	-0.112167	-0.117054	0.0333462	-0.452726	1.5	Lysosome/Vacuole				0.072541	0.289328		0.0716704	0.238245		-0.0758755	0.282731
Heat shock protein HSP 90-alpha	HSP90AA1	P07900	0	0.146885	-0.394927	-0.0825806	0.515275	0.11599	-0.0511112	-0.198077	0.282163	0.020462	0.0511112	-0.165139	-0.020462	0.0326166	-0.0576344	-0.720592	0.165139	0.214746	-0.0326166	33.7	Cytoplasm				-0.00304527	0.00608694		-0.0623988	0.136267		-0.123122	0.223693
Heterogeneous nuclear ribonucleoproteins C1/C2	HNRNPC	P07910	0.892305	-0.377706	0.276299	0.193388	0.10507	0	0.0389204	-0.0187492	0.080905	-0.305864	-0.0389204	-0.305264	0.279305	-0.0111332	0.0772123	-0.726049	-0.080905	-0.193388	0.0111332	9.3	Nucleus				-0.258829	0.581775		-0.236875	0.419352		-0.400271	0.835056
Cytochrome b-c1 complex subunit 6, mitochondrial	UQCRH	P07919	0	0.156906	0.0771194	0.0648456	-0.513152	0.033761	0.180985	0.331588	-0.059978	-0.0648456	-0.192634	-0.1342	-0.0820708	1.00919	-0.156906	-0.369163	0.059978	0.106465	-0.331588	1.2	Mitochondrion				0.127158	0.400502		0.192927	0.281776		-0.0953865	0.25583
Laminin subunit beta-1	LAMB1	P07942	0.0985813	-0.231004	-0.324279	0.130106	-0.179272	0	0.0596309	-1.55976	0.00724888	-0.443996	0.156041	-0.00724888	-0.130106	0.504101	-0.0596309	-0.36605	0.230742	0.176852	0.179272	1.7	Endoplasmic_reticulum				-0.286202	0.400791		0.23187	0.725592		0.13341	0.41847
Tyrosine-protein kinase Yes	YES1	P07947	-0.0817738	0.138744	-0.0941086	-0.0372629	-0.021059	0	0.0199928	-0.767053	0.0812798	-0.186175	-0.0199928	0.0766907	0.0372629	0.021059	-0.147623	0.0744343	-0.0766907	0.120111	0.104643	1.9	Cell_membrane				-0.151299	0.425506		0.0478469	0.426429		0.0340668	0.201007
Fumarate hydratase, mitochondrial	FH	P07954	0	0.125926	-0.3297	0.0392179	0.400942	0.157583	-0.184293	-0.0955334	0.100817	0.136933	-0.0880194	0.0729389	-0.123664	-0.0581474	0.0880194	-0.135038	-0.0729389	-0.0392179	0.0581474	3.8	Mitochondrion				-0.0241756	0.0638308		-0.0965	0.294161		-0.0674828	0.220058
Thrombospondin-1	THBS1	P07996	0.127094	0.0286436	-0.0110035	-0.0731382	-0.266729	-0.399191	-0.0475025	2.62901	0.0110035	0.0533762	0.287425	-0.0522213	0.000494957	-0.0184708	-0.0286436	0	0.019536	-0.000494957	0.0184708	6.1	Endoplasmic_reticulum				0.488365	0.393333		0.0933336	0.411348		0.0408003	0.25611
Gap junction beta-1 protein	GJB1	P08034	0	-0.0349388	-1.18839	-0.0755343	0.38234	-0.426176	0.0349388	-0.38234	0.075469	-0.426338	0.291397	-0.0377932	0.781727	0.602	-0.117898	0.261247	0.0377932	0.0755343	-2.14553	0	Cell_membrane				-0.041585	0.0511803		0.592637	0.907064		-0.194466	0.144265
Transcription factor Sp1	SP1	P08047	0	-0.0225573	-0.437095	0.0230794	-0.176966	0.675323	-0.232379	0.917874	0.454703	0.428291	0.0225573	0.00512505	-0.0230794	0.0828743	0.583267	-0.264807	-0.00512505	-0.612265	-0.0828743	1.9	Nucleus				0.57147	1.57976		0.144577	0.721918		0.0463469	0.0790808
Zinc finger Y-chromosomal protein;Zinc finger X-chromosomal protein	ZFY	P08048;P17010	1.83842	-0.406076	0.576408	0.183587	0.116828	0	0.114892	-2.44359	-1.68114	-0.197721	-0.114892	0.37408	0.271191	-0.116828	0.242457	-1.20267	-0.37408	-0.183587	0.239608	1	Nucleus				-1.30334	1.1208		-0.358445	0.351391		-0.717488	0.798719
Annexin A6	ANXA6	P08133	0.606195	-0.368312	0.861938	-0.333343	-0.421781	0	0.293073	1.80529	-0.319118	-1.03185	-0.0839219	0.221105	0.333343	0.421781	0.0839219	-0.578893	-0.221105	1.1581	-0.518918	7.1	Cytoplasm				0.080541	0.0526195		0.154137	0.186336		-0.0843187	0.0728637
Rho-related GTP-binding protein RhoC	RHOC	P08134	0.0903568	0.00158882	-0.0666075	-9.44138e-05	0.195117	-0.0608253	-0.402182	-1.04915	-0.130242	-0.085084	0.0321217	0.368588	9.44138e-05	-0.0214338	-0.00158882	0	0.0666075	0.121585	0.0214338	1.8	Cell_membrane				-0.389568	1.11624		0.0507705	0.213252		-0.00246468	0.0165411
Multidrug resistance protein 1	ABCB1	P08183	0.235025	0.34397	-0.211687	0.0389624	-0.154695	0	-0.124702	-1.30079	0.100742	-0.16783	-0.049746	-0.0048871	-0.0389624	0.154695	0.049746	-0.111972	0.0048871	0.24317	0.266926	1	Cell_membrane				-0.348831	0.614424		-0.0350403	0.100467		0.0402363	0.116893
4F2 cell-surface antigen heavy chain	SLC3A2	P08195	-0.0633621	0.263251	0.00371265	-0.0987558	-0.200093	0	-0.0691099	-0.478814	0.0501509	-0.031251	-0.13128	-0.00371265	0.0681658	0.342908	0.0691099	0.0165863	-0.107783	0.031251	0.200093	4.5	Endoplasmic_reticulum				-0.0867554	0.30032		0.0880697	0.298676		0.0609009	0.277593
ATP-dependent 6-phosphofructokinase, muscle type	PFKM	P08237	0	-0.453869	-0.312243	-0.247305	0.15214	-0.038435	0.29604	-0.15214	0.591578	0.134572	0.00991583	0.312243	0.6482	0.700455	-0.00991583	0.0836716	-0.869039	-0.134572	-1.40178	2	Cytoplasm				0.338579	1.0845		0.589959	1.78431		-0.294072	0.43453
Heat shock protein HSP 90-beta	HSP90AB1	P08238	0.0470829	-0.013237	-0.135594	-0.225229	0.335235	0	-0.174227	-1.23401	0.258018	0.00413895	0.102459	-0.120938	-0.00413895	0.0242777	0.013237	-0.292673	0.120938	0.425936	-0.0242777	34.8	Cytoplasm				-0.230867	0.366856		-0.00123653	0.00357678		0.0469807	0.117317
Signal recognition particle receptor subunit alpha	SRPRA	P08240	-0.290772	-0.23964	-0.079515	0.0296478	0.545336	0	0.0827127	-0.383763	0.314416	-0.399334	-0.0512261	-0.0229115	-0.0296478	-0.0737138	0.0512261	0.189079	0.0229115	0.0747452	0.0737138	2.2	Cytoplasm				-0.0702049	0.131292		-0.0373862	0.0799247		0.0893238	0.241783
Asparagine synthetase [glutamine-hydrolyzing]	ASNS	P08243	0.258276	0.366239	0.0685558	0.326782	0.00606537	0	0.0456305	-0.819635	0.0924892	0.032423	-0.0456305	-0.0685558	-0.0725517	0.0159225	-0.138078	-0.101034	-0.159086	-0.032423	-0.00606537	4.1	Cytoplasm				-0.335002	0.953261		-0.247887	1.69455		-0.292521	2.27232
Glutathione S-transferase A1;Glutathione S-transferase A2	GSTA1	P08263;P09210	0	0.485118	0.817138	0.0962906	0.238151	0.264377	0.155504	0.361983	-0.542604	0.166426	-0.155504	-0.180991	-0.0962906	-0.305774	-0.257494	-0.497014	0.180991	-0.35794	-0.238151	1	Cytoplasm				-0.246202	0.53643		-0.511979	1.69299		-0.561261	1.78121
Alcohol dehydrogenase 4	ADH4	P08319	0	0.113026	0.030407	0.089385	0.466775	0.0776672	-0.0130463	-0.692182	0.012928	-0.117272	-0.0793781	-0.012928	-0.051259	-0.075387	0.0130463	-0.259245	-0.19606	0.051259	0.075387	0	Cytoplasm				-0.2863	0.928902		-0.194657	1.08013		-0.203041	1.0067
Porphobilinogen deaminase	HMBS	P08397	-0.242162	0.133415	0.447636	-0.218658	0.812373	0	-0.310318	-0.218861	0.128049	0.0730958	-0.022737	-0.128049	0.0990834	-0.184766	0.022737	0.386816	-0.174253	-0.0730958	0.184766	1.2	Cytoplasm				-0.252128	0.549916		-0.245638	0.481166		-0.117127	0.2106
Pyruvate dehydrogenase E1 component subunit alpha, somatic form, mitochondrial	PDHA1	P08559	-0.311611	0.0216446	0.0038662	-0.103039	0.46621	0	-0.144581	-0.306634	-0.0164528	-0.0137691	0.129324	0.222	0.172071	0.0675478	-0.0216446	0.0237274	-0.0038662	0.0137691	-0.0675478	5.8	Mitochondrion				-0.111702	0.347987		0.132322	0.399373		-0.0265266	0.0749744
Cytochrome c1, heme protein, mitochondrial	CYC1	P08574	0	0.0815406	-0.0564122	-0.0730376	0.895848	-0.108875	-0.249378	0.107232	-0.0460734	0.0882306	0.0282731	0.439512	-0.212741	-0.674528	-0.0282731	0.333683	0.0460734	0.0730376	-0.107232	1.9	Mitochondrion				-0.211361	0.508595		-0.274459	0.422306		-0.10613	0.21702
U2 small nuclear ribonucleoprotein B''	SNRPB2	P08579	-0.346464	0.485123	0.297417	0.107045	0.271389	0.0176773	-0.180323	-1.05224	0.182694	-0.326963	-0.00749302	-0.182694	-0.107045	0.231857	0.00749302	0	-0.21239	0.135787	-0.231857	3.6	Nucleus				-0.434732	0.894645		-0.179246	0.458523		-0.223095	0.711916
Hepatocyte growth factor receptor	MET	P08581	0.45617	0.0636172	3.2696	-0.31197	-0.641052	0	-0.303808	-0.284389	0.139883	-0.148883	-0.0636172	-0.139883	0.540713	1.88301	0.103552	-0.64985	-0.25522	0.148883	0.284389	0	Cell_membrane				-0.686713	0.445312		-0.0122167	0.00459396		-0.640923	0.39846
Complement factor H	CFH	P08603	0	0.702326	0.90234	0.275819	-1.44702	0.49654	1.52903	3.48549	0.679405	0.884513	-0.909663	-0.679405	-0.275819	1.22737	-0.702326	-1.37565	-1.27383	-1.01777	-1.22737		Extracellular				1.3283	1.05175		-0.246072	0.149653		-1.20608	1.6309
U1 small nuclear ribonucleoprotein 70 kDa	SNRNP70	P08621	0	-0.30009	-0.259752	-0.0436287	0.0659227	0.912148	0.487506	-0.633336	0.707916	0.0436287	-0.0422735	-0.303024	0.467056	-0.0659227	0.0422735	-0.0805588	0.259752	-0.0779114	0.297883	6.8	Nucleus				0.411082	0.729298		0.121469	0.31474		0.195797	0.95807
Nuclear factor 1 C-type	NFIC	P08651	0	0.135539	0.14025	-0.0226855	0.217841	0.421858	0.722267	-0.0763721	0.547733	-0.201	-0.135539	-0.231341	0.0226855	-1.66735	-0.434794	-0.314968	-0.14025	0.225514	0.0763721	3.1	Nucleus				0.188708	0.470423		-0.597074	0.886696		-0.211814	0.849492
Vimentin	VIM	P08670	-0.809799	0.0536823	0.476072	0.232839	0.546728	0	-0.536005	0.564091	-0.485796	1.0281	0.054163	-0.476072	-0.232839	-2.19213	-0.0536823	1.99183	1.38107	-0.685029	-0.546728	39.2	Cytoplasm				0.0141731	0.0124197		-0.811624	0.783855		0.317588	0.218208
40S ribosomal protein S17	RPS17	P08708	-0.158339	0.0405455	0.297956	0.0232201	-0.0896349	0	0.0015192	-0.922303	0.0606194	-0.0232201	-0.0015192	-0.0606194	-0.0659409	0.0976973	-0.0287619	0.00688934	-0.27774	0.107367	0.0896349	5.4	Cytoplasm				-0.199427	0.451496		-0.0303452	0.120665		-0.043272	0.16196
Keratin, type I cytoskeletal 19	KRT19	P08727	-0.0971994	-0.57038	-0.304311	0.160677	-0.512968	0	0.0156746	3.33299	-0.0965762	-0.701779	-0.0156746	0.0965762	0.657289	-0.327993	0.668371	1.31843	0.693337	-0.160677	0.327993		Cytoplasm				0.774898	0.495082		0.367386	0.782952		0.834327	1.77014
Guanine nucleotide-binding protein G(k) subunit alpha	GNAI3	P08754	0.229986	0.50942	-0.0612774	0.0223207	0.133988	0	-0.11393	0.72592	0.0612774	-0.0223207	0.11393	-0.282784	-0.649091	-0.133988	-0.162318	-0.292855	0.12211	0.335691	-0.538458	2.8	Cell_membrane				-0.0366983	0.0734826		-0.404871	1.2315		-0.274053	0.764482
Annexin A5	ANXA5	P08758	-0.318705	0.946157	0.638971	-0.18738	0.132411	0	-0.743146	-0.132411	-0.0146503	0.18738	-0.485576	-1.13566	-1.2164	0.260442	0.485576	2.05102	0.0146503	0.209599	-1.74951	6.7	Cytoplasm				-0.382856	0.653936		-0.886589	1.18179		-0.040023	0.0211021
Insulin-like growth factor-binding protein 1	IGFBP1	P08833	0	-0.220268	-0.159424	0.00308609	-0.355024	0.216036	0.315664	-1.02486	0.314845	-0.326565	-0.0998721	0.105511	-0.00308609	0.355024	0.0998721	-0.135368	-0.105511	0.291193	0.388279	0	Extracellular				0.0453505	0.060392		0.23572	1.0917		0.254019	1.12144
40S ribosomal protein SA	RPSA	P08865	0.0253849	0.250044	0.293547	0.172447	0.100752	-0.0652847	0.0619278	-0.64819	0.0337696	0.0312767	-0.11039	-0.0337696	-0.139029	0.121529	-0.0619278	0	-0.605139	-0.0312767	-0.100752	7.3	Cytoplasm				-0.285735	1.09293		-0.20885	1.55923		-0.328254	1.55165
39S ribosomal protein L3, mitochondrial	MRPL3	P09001	-0.117416	0.0648918	0.199039	0.517005	0.113404	0	-0.0648918	-0.865313	-0.232469	0.092164	0.0673618	0.121272	-0.128749	0.0240736	-0.0847225	0.458858	-0.121272	-0.092164	-0.0240736	2.8	Mitochondrion				-0.369486	0.989345		-0.134395	0.487045		-0.128059	0.376277
U1 small nuclear ribonucleoprotein A	SNRPA	P09012	-0.583676	-0.421218	-1.59101	-0.353323	0.145219	0	0.53282	-0.145219	0.119236	-0.258866	-0.725752	0.333919	1.00719	-0.364056	0.421218	0.108582	-0.119236	0.258866	0.747768		Nucleus				0.610395	1.04832		0.623627	0.650683		0.844241	1.52468
Gamma-enolase	ENO2	P09104	1.11941	0.179042	0.0954475	-0.0750465	-2.49337	-0.216015	-0.219689	1.4802	0.372856	-0.394352	-0.143043	-0.548687	0.0750465	0.936509	0.143043	0	-0.0954475	0.465357	-0.936509	4	Cytoplasm				0.439503	0.264564		0.31486	0.166516		0.150192	0.0852335
3-ketoacyl-CoA thiolase, peroxisomal	ACAA1	P09110	-0.314404	-0.0440216	-0.045629	0.171766	0.214946	0	0.17314	-0.532221	-0.0100646	-0.0601573	0.0440216	0.285422	0.0601573	0.0523567	-0.076952	0.489714	0.0100646	-0.192602	-0.0523567	1.8	Peroxisome				-0.0823921	0.220978		0.113958	0.432632		0.0390421	0.0953419
Signal recognition particle 19 kDa protein	SRP19	P09132	-0.0241013	-0.182717	-0.140903	-0.320475	0.264696	0	-0.167903	-1.92688	-0.0211067	0.435451	0.167903	0.258764	0.069314	-0.057045	0.537808	0.330711	0.0211067	-0.069314	0.057045	1.4	Nucleus				-0.255388	0.250452		0.190434	0.754371		0.256172	0.902976
Dopamine beta-hydroxylase	DBH	P09172	0	0.0238385	0.108239	0.198766	-0.321681	-0.924397	-0.0389743	-0.0363369	-0.108239	-0.198766	-0.0238385	-0.137972	-0.262527	0.0363369	1.35078	1.42844	0.884645	0.671154	1.51241	0	Lysosome/Vacuole				-0.263175	0.691432		-0.0988325	0.376302	+	1.16765	3.60082
Glutathione S-transferase P	GSTP1	P09211	0.292616	0.255347	-0.765353	-0.047781	-0.270391	-0.25743	0.584414	3.08029	0.211879	1.62846	-0.255347	0.349407	-0.344154	0.270391	-0.284446	0	-0.211879	0.047781	-0.965215	6.4	Cytoplasm				1.15663	0.991888		0.112186	0.161068		-0.17564	0.277746
U1 small nuclear ribonucleoprotein C	SNRPC	P09234	-0.0423012	0.0634494	-0.157413	-0.0605063	0.422831	0	-0.285573	-0.349523	0.107639	0.476227	-0.0634494	-0.0368156	0.0605063	0.0497122	0.101239	0.135182	0.0368156	-0.267134	-0.0497122	2.3	Nucleus				-0.0554577	0.116199		-0.0427234	0.138698		-0.0539337	0.171071
Villin-1	VIL1	P09327	0.219538	0.151876	-0.00636005	0.192894	-0.0458126	0	0.101435	-0.462969	-0.0676908	-0.15218	-0.174191	0.00636005	-0.0256519	0.0458126	-0.101435	-0.414242	0.0171995	0.0256519	0.113495	1	Cytoplasm				-0.218708	1.08369		-0.139345	0.988004		-0.174293	0.84993
Galectin-1	LGALS1	P09382	0.341591	0.16292	0.054985	0.0642052	0.0588465	0	-0.195288	-1.02746	-0.054985	0.0115719	0.0505066	-0.155422	-0.0578136	0.266934	-0.0505066	-0.241755	0.169847	-0.0115719	-0.0588465	10.6	Extracellular				-0.389742	1.03047		-0.110458	0.507084		-0.175076	1.12406
High mobility group protein B1	HMGB1	P09429	0	0.25705	-0.360166	-0.140271	-0.114986	0.523584	0.000720024	1.04194	0.360166	0.0965371	-0.11121	-1.08936	0.401268	-0.151406	-0.000720024	-0.220104	0.416442	-0.0965371	0.114986	4.5	Nucleus				0.476265	1.27403		-0.166003	0.227656		0.114488	0.335813
Tropomyosin alpha-1 chain	TPM1	P09493	0.00215149	-0.0722041	-0.206758	0.546827	-0.684425	0	0.39024	1.4742	0.0678449	0.422896	-0.031817	0.255996	-0.422896	0.684425	0.031817	-0.43843	-0.0678449	-0.617352	-0.762002		Nucleus				0.553918	0.879539		0.204309	0.281612		-0.287881	0.54765
Clathrin light chain A	CLTA	P09496	0.599543	0.0860443	-0.150963	0.463817	0.233412	0	-0.0572882	-0.765387	0.150963	-0.118339	0.0291796	0.367199	-0.170869	-0.071341	-0.0291796	-0.144727	-0.156614	0.118339	0.071341	3.9	Nucleus				-0.404381	1.06301		-0.207828	0.533155		-0.274539	1.02757
Clathrin light chain B	CLTB	P09497	-0.133542	0.575191	0.0377078	0.462257	-0.666508	0.169856	-0.0789657	0.814021	-0.0970263	0.093287	-0.170865	0.659731	-0.105921	0.42115	0.0789657	0	-0.0377078	-0.093287	-0.42115	3.9	Nucleus				0.125213	0.177548		0.146003	0.186527		-0.149657	0.260791
Annexin A4	ANXA4	P09525	0	-0.144001	-0.634932	-0.132034	-0.583779	-0.478174	-1.50279	0.603855	-0.390907	-2.07442	0.144001	0.390907	0.562295	-1.49591	0.287838	1.50436	1.2969	0.132034	0.583779	4.7	Cytoplasm				-0.469538	0.442927		0.199273	0.177233	+	1.05993	2.09769
2',3'-cyclic-nucleotide 3'-phosphodiesterase	CNP	P09543	0.121012	0.190286	0.0966778	-0.0388556	-0.161753	0	-0.0334044	-0.533739	0.303762	-0.323613	-0.0117598	-0.0966778	0.0388556	0.184309	0.0117598	-0.0280533	-0.148756	0.0724306	0.161753	1.7	Cell_membrane				-0.158872	0.466776		-0.0127914	0.0512215		-0.0276464	0.128943
T-cell antigen CD7	CD7	P09564	0	0.0479355	-0.117157	0.0582514	-0.0690999	-0.133941	-0.0479355	-0.81102	-0.0351844	0.0996447	0.120125	0.16842	-0.12913	2.07892	-0.343449	0.168941	0.0351844	-0.0582514	0.0690999		Cell_membrane				-0.169673	0.47905		0.575599	0.616643		-0.00968113	0.0361021
Dihydrolipoyl dehydrogenase, mitochondrial	DLD	P09622	0	0.220412	0.0782952	0.285686	-0.0668535	0.226461	-0.0997844	-1.54356	-0.028317	0.179562	0.0416389	-0.140143	-0.179562	0.0668535	-0.0416389	-0.137951	0.028317	-0.489364	0.466996	5.5	Mitochondrion				-0.356635	0.497491		-0.156311	0.865741		-0.138236	0.363702
Heterogeneous nuclear ribonucleoprotein A1	HNRNPA1	P09651	0.763851	0.17532	0.284792	0.0495176	-0.0540876	0	0.00510025	0.0540876	-0.382532	-0.371974	-0.0326519	-0.284792	0.205848	0.390838	-0.00510025	-0.335112	0.301916	-0.0495176	-0.202277	12.8	Cytoplasm				-0.382942	1.2438		-0.174068	0.3702		-0.301897	0.892028
U2 small nuclear ribonucleoprotein A'	SNRPA1	P09661	0.248768	0.149056	0.211337	-0.0138092	-0.0456939	-0.0169497	-0.067935	0.0456939	-0.00408173	0.0428867	0.0272684	-0.0197601	-0.0653725	0.100791	-0.0272684	0	0.00408173	0.0138092	-0.099793	8.2	Nucleus				-0.110009	0.924104		-0.0991998	0.651189		-0.131766	1.1579
Pro-cathepsin H	CTSH	P09668	0	-0.260489	0.725505	-0.490468	-1.02295	-0.314508	-0.829536	1.59006	-0.500155	-0.185316	0.260489	-0.562608	0.645166	1.02295	0.429142	0.443411	0.500155	0.185316	-2.03341	1	Lysosome/Vacuole				0.16179	0.119047		0.551181	0.597387		0.114604	0.0732953
Cytochrome c oxidase subunit 6C	COX6C	P09669	-0.466551	0.0484829	0.267143	-0.451474	-0.174057	0	-0.389057	0.963024	-0.261321	-0.125123	-0.0484829	-0.391968	0.514425	-0.00425816	0.104803	0.265712	0.261321	0.125123	0.00425816	1.4	Mitochondrion				0.192796	0.292767		0.17272	0.320992		0.307534	1.12095
Poly [ADP-ribose] polymerase 1	PARP1	P09874	0.552197	-0.241428	-0.134502	-0.0622864	-0.359994	0	0.241428	-0.301074	0.0785427	0.0434666	-0.253268	-0.0785427	-0.0434666	0.301074	0.454164	-0.317902	0.271977	0.585224	0.925075	17.2	Nucleus				0.0616756	0.129154		0.030652	0.0524419		0.432911	0.873778
DNA polymerase alpha catalytic subunit	POLA1	P09884	0	0.388118	0.250992	0.172132	1.51843	-0.45747	-0.273936	0.0189013	-0.250992	-0.172132	0.205863	0.300319	0.550569	-0.0189013	-0.205863	0.400488	-2.50256	-0.344705	-0.302389	5.7	Nucleus				-0.693061	1.40785		-0.206473	0.264486		-1.05694	1.00662
Leukotriene A-4 hydrolase	LTA4H	P09960	0.0525331	0.251451	-0.0362988	-0.0489759	0.13835	0	-0.143676	1.75101	0.224051	0.063468	0.143676	-0.0340023	0.0489759	-0.376858	-0.190886	-0.31213	0.0340023	-0.054759	-0.13835	6.5	Cytoplasm				0.307558	0.388863		-0.125964	0.491766		-0.203836	1.43334
Fructose-bisphosphate aldolase C	ALDOC	P09972	0	0.086442	0.0551901	-0.0137215	-0.152905	0.143957	0.022521	-0.040308	0.167838	-0.0291729	-0.224277	-0.0551901	0.0142536	0.040308	-0.022521	-0.0418415	-0.162623	0.0137215	0.245766	2.5	Cytoplasm				0.0579659	0.441666		-0.0512275	0.310884		0.011499	0.0520414
Complement C4-B	C4B	P0C0L5	0.516385	-0.0316143	0.00404739	-0.0316529	-0.302638	-0.338799	-0.114061	1.7805	-0.108111	0.104583	0.0316143	0.340252	-0.0688291	0.0381756	0.0551786	0	-0.00404739	0.0316529	-0.0381756	2.6	Extracellular				0.233916	0.235104		0.0543977	0.12018		-0.0219837	0.0584821
Histone H2A.Z;Histone H2A.V	H2AFZ	P0C0S5;Q71UI9	0.405927	-0.0496459	1.62255	-0.512311	-0.465757	-0.686835	-0.41453	0.452517	0.112188	0.460835	0.729656	-0.137007	0.441101	0.0677681	0.0496459	0	-0.112188	-0.441101	-0.0677681	6.1	Nucleus				-0.215318	0.187681		0.0752268	0.056054		-0.314435	0.340697
TCF3 fusion partner	TFPT	P0C1Z6	-0.0896978	-1.44315	0.175865	0.0545321	0.297155	0	0.322761	-5.74119	0.0246782	-0.115428	0.113054	-0.723444	0.296341	1.01744	-0.113054	0.0538101	-0.0246782	-0.0545321	-0.297155		Nucleus				-0.900778	0.322405		0.376908	0.341239		0.113937	0.134887
F-box/SPRY domain-containing protein 1	FBXO45	P0C2W1	0	-0.262772	0.170383	-0.119991	0.890473	-0.430207	-0.00346613	0.609813	-0.170383	0.369909	0.308792	0.415353	0.119991	-0.609813	0.00346613	0.0851278	-0.241082	-2.00908	-0.95927	1.9	Cytoplasm				-0.0604855	0.0803063		-0.0770377	0.0924342		-0.759787	0.909669
CDGSH iron-sulfur domain-containing protein 3, mitochondrial	CISD3	P0C7P0	0.0516329	-0.00860453	0.251657	0.361725	0.268001	-0.252636	0.00860453	-2.83479	0.156983	-0.235806	-0.017015	-0.156983	-0.163646	0.00522518	0.305151	0	-0.527834	0.163646	-0.00522518	1.5	Mitochondrion				-0.816411	0.736712		-0.267987	1.71661		-0.197735	0.611747
Ataxin-1-like	ATXN1L	P0C7T5	-0.149006	-0.601343	-0.948814	-0.714345	-0.508572	0	0.173352	-0.359705	0.143432	0.0316873	-0.173352	-0.0435662	0.622685	0.842533	0.296364	0.41704	0.0435662	-0.0316873	0.359705	0	Nucleus				0.582169	2.14897		0.896491	1.93796	+	0.801414	3.00414
Zinc finger protein 806	ZNF806	P0C7X5	0.308186	-0.119874	0.564148	0.826568	0.134323	0	0.19336	-0.46208	-0.391096	-0.388095	0.119874	0.391096	-0.345368	-0.134323	-0.284106	-1.96115	-1.13262	0.345368	0.441219		Nucleus				-0.552252	1.5256		-0.33485	0.711699		-0.860929	0.941641
DNA-directed RNA polymerase II subunit GRINL1A;Putative GRINL1B complex locus protein 2	POLR2M	P0CAP2;Q9BZD3	0.0237579	-0.0536022	-1.14434	-0.279546	-0.849543	0	0.2488	0.639739	-0.201952	0.870346	0.0536022	0.201952	-0.181122	0.270506	-0.108577	-1.15297	0.494313	0.181122	-0.270506	1.1	Nucleus				0.772041	1.46481		0.546888	1.06273		0.289331	0.351471
Putative dehydrogenase/reductase SDR family member 4-like 1;Dehydrogenase/reductase SDR family member 4	DHRS4L1	P0CG22;Q9BTZ2	0	0.72325	0.203632	0.0985599	0.280011	0.0195599	0.246792	0.912873	-0.200863	-0.0985599	-0.246792	-0.442236	0.271267	-0.280011	-0.440153	-0.62803	0.200863	-0.428384	-0.468286	1.3	Peroxisome				-0.0851303	0.138935		-0.435533	1.20863		-0.613889	1.92114
POTE ankyrin domain family member I	POTEI	P0CG38	0	-0.221753	-0.0756912	-0.98281	-0.250428	-0.622519	-0.139428	-0.256785	0.811708	0.372804	0.139428	0.0756912	0.0480413	0.597035	0.577914	0.932634	-0.152603	-0.0480413	0.250428	10.5	Cytoplasm				0.339292	0.521963		0.521186	1.24596		0.618203	1.31051
Testicular haploid expressed gene protein-like	THEGL	P0DJG4	0	0.113334	0.269718	0.223413	-0.0389061	0.207088	0.0659399	-0.0659466	-0.0849671	-0.401444	-0.0659399	0.0849671	-0.21902	0.0389061	-0.470904	-0.0202837	-0.133971	0.21902	0.0765581		Nucleus				-0.169378	0.725839		-0.153783	0.876951		-0.179428	0.679965
Sulfotransferase 1A3;Sulfotransferase 1A4	SULT1A3	P0DMM9;P0DMN0	0	0.17481	-0.155047	0.0760002	0.0326843	0.123772	-0.00693893	-1.32629	0.201531	-0.0455093	-0.14316	0.155047	-0.0722942	0.15349	0.00693893	-0.16654	-0.195054	0.0455093	-0.0326843	1.8	Cytoplasm				-0.236377	0.361695		-0.00241866	0.00896198		-0.0940556	0.642306
SLIT-ROBO Rho GTPase-activating protein 2B	SRGAP2B	P0DMP2	0	0.081027	-0.191196	0.243572	-0.308483	0.410279	-0.081027	0.308483	-0.720026	0.108012	0.302184	0.191196	-0.360473	-0.429237	-1.01909	-0.821281	0.369422	-0.108012	0.745734	1.3	Nucleus				0.0401604	0.0648217		-0.0390663	0.0708837		-0.13163	0.144046
Heat shock 70 kDa protein 1A;Heat shock 70 kDa protein 1B	HSPA1A	P0DMV8;P0DMV9	-0.0688763	0.0312052	-0.223672	-0.0391855	-0.0159798	0.0111904	0.108735	0.0131187	0.140332	-0.219691	-0.0312052	-0.140332	0.0391855	0.305408	-0.0720835	0	0.307685	0.13738	-0.0131187	49.4	Cytoplasm				0.0740387	0.442017		0.106566	0.51294		0.135274	0.877615
Splicing factor U2AF 35 kDa subunit-like protein;Splicing factor U2AF 35 kDa subunit	U2AF1L5	P0DN76;Q01081	-0.671787	-0.540003	-0.228065	-0.185005	0.0886002	0.817404	0.47477	-1.11684	0.155202	0.0449123	-0.174314	0.112248	0.312105	-0.0886002	0.174314	0	-0.112248	-0.0449123	0.309841	3.5					0.382341	0.506727		0.347612	1.02009		0.372651	1.3607
Cystathionine beta-synthase-like protein;Cystathionine beta-synthase	CBSL	P0DN79;P35520	-0.257613	0.176901	0.0694008	0.198004	0.0104089	0	-0.108849	-1.25843	-0.00211048	-0.374399	-0.210429	0.00211048	0.1374	-0.0104089	0.108849	0.117665	-0.0830059	-0.1374	0.0777812	2.5	Peroxisome				-0.388179	0.793755		-0.0597522	0.214204		-0.0226425	0.0850286
Putative protein T-ENOL	T-ENOL	P0DO92	0	-0.309454	3.39506	-0.255509	-0.618942	0.559632	-0.7916	0.0158343	2.93194	-0.407082	0.309454	-2.93194	1.12437	0.622368	0.3152	-0.992298	-8.36073	0.255509	-0.0158343					#N/A	#N/A	#N/A		-0.661168	0.229718		-2.20186	0.581277
Calmodulin-1;Calmodulin-2;Calmodulin-3	CALM1	P0DP23;P0DP24;P0DP25	0.0193853	0.134231	-0.0697036	-0.199852	-0.864014	0	-0.134231	0.864014	0.0697036	0.291885	-1.53295	-0.136136	0.0169253	2.1679	0.882436	-0.945359	0.136578	-0.0169253	-2.53983	6.3	Cytoplasm				0.414265	0.87315		0.324926	0.182728		-0.300628	0.195691
Secreted Ly-6/uPAR domain-containing protein 2	SLURP2	P0DP57	0	-0.100594	5.17173	0.654121	-0.860876	-10.636	0.554784	1.8943	-1.57615	-0.300479	0.100594	-1.29414	-1.02402	-0.810068	-2.23702	1.33462	1.29414	0.300479	0.810068	0	Extracellular			#N/A	#N/A	#N/A		-1.72979	0.680249		-0.672417	0.215264
Chimeric ERCC6-PGBD3 protein;DNA excision repair protein ERCC-6	CSB-PGBD3	P0DP91;Q03468	0.348423	0.749072	1.09748	0.116924	0.856881	0	0.0093298	-0.680317	-0.11892	-0.862041	-0.168502	0.11892	-0.116924	0.0816336	-0.0093298	-0.235038	-0.874218	0.293476	-0.0816336		Nucleus			+	-0.964145	2.26867		-0.654973	1.77054		-0.815104	1.83971
DNA-directed RNA polymerases I and III subunit RPAC2	POLR1D	P0DPB6	0.11144	0.172003	0.0397735	0.1144	0.348698	0	-0.038312	0.101235	-0.0397735	0.0057683	0.00175476	0.150071	-0.0962796	-0.101235	-0.00175476	-0.296955	-0.184474	-0.0057683	-0.218998	1.6	Nucleus			#N/A	#N/A	#N/A		-0.168685	1.16093		-0.298853	2.27268
Tubulin alpha-3C chain;Tubulin alpha-3D chain	TUBA3C	P0DPH7;P0DPH8	0	-0.0944777	-0.0743799	-0.0182695	0.223783	-0.132103	-0.427846	-1.06289	0.0770292	-0.0738878	0.103131	0.0743799	0.0182695	-0.223783	0.0944777	0.427677	-0.160201	0.135518	0.330122	33.5	Cytoplasm			#N/A	#N/A	#N/A		-0.014332	0.0553704		0.158187	0.672954
60 kDa SS-A/Ro ribonucleoprotein	TROVE2	P10155	0	0.0475354	0.175909	0.1717	0.145965	-0.0307236	-0.0406337	-0.198298	0.0120149	-0.0352783	0.0406337	-0.0120149	0.0352783	-0.0743365	-0.0619092	0.161432	-0.103847	-0.0715189	0.0743365	1.6	Cytoplasm				-0.166805	1.95433		-0.110832	1.30557		-0.108523	0.928501
Lysosomal alpha-glucosidase	GAA	P10253	0.519672	0.0551348	0.0403218	-0.186595	0.0391726	0	0.13252	-0.0391726	-0.0403218	-0.403345	-0.285428	-0.0976739	0.409343	0.633918	-0.0551348	-0.557912	0.0539489	0.186595	-0.398957	1.5	Lysosome/Vacuole				-0.163605	0.530315		0.0714984	0.116684		-0.247833	0.678891
Ras-related protein R-Ras	RRAS	P10301	-0.0342836	0.0324769	0.0917244	0.0957351	0.0565386	0	-0.213813	0.223812	0.190527	0.239329	0.0816569	-0.0917244	-0.277188	-0.0565386	-0.0324769	0.232628	-0.122365	-0.0957351	-0.31322	1.4	Cell_membrane				0.0395327	0.172585		-0.134387	1.01121		-0.114672	0.611526
Serine/threonine-protein kinase A-Raf	ARAF	P10398	0	0.0391817	-1.5927	0.113254	-0.118588	-0.332733	-0.503993	0.178804	0.642428	-0.0119429	0.129848	1.41934	-1.29838	0.118588	-0.0391817	0.352592	-0.642428	0.0119429	-0.372803	1.2	Cytoplasm				0.306284	0.353034		0.40412	0.277002		0.173796	0.189416
Histone H1.4	HIST1H1E	P10412	3.75651	1.44504	0.92271	0.0962982	0.131726	-0.257135	0.0485964	1.27075	-0.903439	0.20076	-0.0485964	-0.491795	-0.403538	-0.361545	-0.496377	0	0.491795	-0.0962982	-0.131726	13.1	Nucleus				-1.19855	0.815434		-1.59683	1.12228		-1.31698	1.03354
Dihydrolipoyllysine-residue acetyltransferase component of pyruvate dehydrogenase complex, mitochondrial	DLAT	P10515	0.0769196	0.14968	0.149939	0.0146713	0.285988	0	-0.000432014	-0.607262	0.25779	-0.206774	0.000432014	-0.149939	-0.0146713	-0.0439224	-0.0524511	-0.337004	-0.175373	0.107674	0.0439224	5.2	Mitochondrion				-0.246775	0.850021		-0.187465	1.79536		-0.218086	1.35309
Receptor-type tyrosine-protein phosphatase F	PTPRF	P10586	0	-0.0950556	-0.0437174	0.0318661	-0.510165	0.0265112	0.463385	0.325364	-0.0617847	0.246867	-2.54527	0.303082	-0.0318661	1.69633	0.0950556	-0.667595	0.0437174	-0.235239	-0.325364	1	Cell_membrane				0.323483	1.32453		-0.0210179	0.00905725		-0.0944706	0.226839
Thioredoxin	TXN	P10599	0	0.15038	0.607461	0.0697041	-1.02471	-0.122923	-0.811158	0.419806	-0.0140214	0.153892	-0.15038	0.0140214	-0.214431	0.524054	0.171035	0.561214	-0.158542	-0.0697041	-0.419806	3.5	Cytoplasm				-0.0354483	0.0366664		0.0827488	0.0896471		0.0562723	0.0641044
Cytochrome c oxidase subunit 5B, mitochondrial	COX5B	P10606	-0.024929	0.236697	-0.0349159	0.0549688	-0.251352	0.016222	0.00635052	0.406425	0.0349159	-0.0658731	-0.0908518	-0.129152	0.0844812	0.172459	-0.00635052	0	0.129818	-0.0549688	-0.172459	2.6	Mitochondrion				0.0835142	0.312037		0.0131402	0.0421087		-0.0168859	0.0655839
Lysosomal protective protein	CTSA	P10619	-0.289625	0.0523314	1.41613	0.334755	-0.310445	0	0.403576	0.310445	0.187187	-0.331246	-0.290642	-0.569483	-0.036387	0.910069	-0.0523314	0.0493393	-0.187187	0.036387	-0.402426	1.4	Extracellular				-0.126638	0.141831		-0.237241	0.207816		-0.351874	0.502029
Microsomal glutathione S-transferase 1	MGST1	P10620	0	0.330786	-0.0755286	-0.0508332	0.204687	-0.421749	-0.0802088	-0.401568	0.0145688	0.0508332	-0.0376825	-0.0145688	-0.295794	0.00809002	0.0376825	0.280427	0.181505	0.283416	-0.00809002	1	Endoplasmic_reticulum				-0.249447	1.0473		-0.166811	0.766		0.0731659	0.314583
cAMP-dependent protein kinase type I-alpha regulatory subunit	PRKAR1A	P10644	0	-0.0466309	-0.0748253	0.0543566	-1.40187	-0.0299435	0.157186	0.168226	0.0748253	0.0965147	0.0168238	0.159106	-0.0543566	-0.0978813	-0.0168238	0.13493	-0.12915	-0.114572	0.0978813	2.1	Cell_membrane				0.387156	0.689652		0.299717	0.421764		0.288247	0.470724
Tissue factor pathway inhibitor	TFPI	P10646	-0.309564	-0.531682	0.0273075	-0.180238	0.242586	0	-0.0240774	-0.242586	-0.216331	-0.0472507	0.154453	0.286497	0.0472507	0.628983	0.0240774	0.0211754	-0.0273075	0.0966034	-0.244276	0	Extracellular				0.0442688	0.116318		0.429614	1.25077		0.124372	0.378428
S-formylglutathione hydrolase	ESD	P10768	-0.0520782	0.414834	0.0417023	0.0493822	0.163845	0	-0.230777	-0.540689	0.029171	0.0604124	-0.0345526	-0.029171	-0.0493822	-0.0603428	0.0345526	0.134977	-0.24649	-0.140471	0.0603428	2.5	Cytoplasm				-0.259914	1.00656		-0.166899	0.955544		-0.154955	0.73315
60 kDa heat shock protein, mitochondrial	HSPD1	P10809	0	0.305995	-0.00673485	0.00131512	0.156879	0.187504	0.0844088	-0.722141	0.00673485	-0.262649	-0.212117	0.0486088	0.188111	0.0018959	-0.0844088	-0.129908	-0.108124	-0.00131512	-0.0018959	22.2	Mitochondrion				-0.232719	0.659125		-0.0848662	0.367564		-0.156621	1.31246
Clusterin	CLU	P10909	0.329121	0.558867	0.043704	-0.0536957	0.110429	-0.762124	-0.486959	5.366	-0.043704	0.633965	0.240038	-0.0499382	-0.123019	-0.110429	-0.240038	0	0.0605736	0.0536957	-0.249349	1.8	Extracellular				0.743751	0.274782		-0.208522	0.710256		-0.272708	1.15493
Endoplasmic reticulum chaperone BiP	HSPA5	P11021	0.00564194	0.0909081	-0.179142	-0.144355	0.0188732	0	0.05546	-1.40801	0.0780296	-0.0564451	-0.293062	-0.0780296	0.0564451	0.0758762	-0.05546	-0.0711327	0.367058	0.124049	-0.0188732	23.9	Endoplasmic_reticulum				-0.224578	0.334953		-0.0180779	0.0685071		0.110743	0.543688
Laminin subunit gamma-1	LAMC1	P11047	-0.113694	-0.13621	-0.544165	0.127249	-0.390836	0.161621	0.218979	-0.947966	-0.0547285	-0.127249	0.13621	0.0547285	-0.348318	0.627887	-0.308149	0	0.114749	0.545804	0.390836	2.6	Endoplasmic_reticulum				0.0616625	0.0948771		0.329158	0.747889		0.360179	1.02491
Heat shock cognate 71 kDa protein	HSPA8	P11142	0.151962	-0.0363712	-0.244577	-0.163911	0.00607109	-0.0391521	0.0611	-0.211432	0.160925	0.0901518	-0.0237694	-0.0889244	-0.0266733	0.453468	0.0237694	0	0.0889244	0.0266733	-0.00607109	46.9	Cytoplasm				0.0696838	0.317738		0.135891	0.457536		0.0840244	0.569325
Solute carrier family 2, facilitated glucose transporter member 1	SLC2A1	P11166	0	0.0266342	-0.243602	-0.0901642	0.0704355	0.23045	-0.0266342	-0.722684	-0.0138121	-0.0111942	0.105932	0.0138121	0.0111942	0.195279	-0.156052	-0.0872269	0.205749	0.119299	-0.0704355	2.2	Cell_membrane				-0.0614357	0.138206		0.128894	0.903971		0.0496059	0.229874
Solute carrier family 2, facilitated glucose transporter member 2	SLC2A2	P11168	0.0604429	-0.0273328	0.102297	0.611004	-0.0346398	0	-0.150626	-0.355662	-0.361101	0.442483	0.149349	-0.0897441	-0.447603	0.17344	0.0273328	-0.394372	0.0897441	-0.442483	0.0346398	0	Cell_membrane				-0.227335	0.572876		-0.195994	0.485887		-0.279382	0.878796
Solute carrier family 2, facilitated glucose transporter member 3	SLC2A3	P11169	0.269992	0.238124	0.00175285	-0.135052	0.00816917	0	-0.174569	1.74114	0.211306	0.356783	0.174569	-0.00175285	-0.177053	-0.116871	-0.467605	-0.00696468	-0.165552	0.135052	-0.00816917	1	Cell_membrane				0.350335	0.461753		-0.106874	0.436275		-0.179245	0.697688
Protein 4.1	EPB41	P11171	0.114516	0.383198	-0.0255847	0.115901	-0.337401	0	-0.20464	0.633464	0.0281358	-0.00855875	0.20464	-0.109944	-0.236453	-0.061501	-0.424594	-0.139398	0.0255847	0.00855875	0.061501	13.2	Cytoplasm				0.0395542	0.0781003		-0.10094	0.268996		-0.143795	0.445565
Uridine 5'-monophosphate synthase	UMPS	P11172	0	0.132402	-0.100444	-0.047287	0.125527	0.0374689	-0.249209	-0.160268	0.0924888	0.047287	0.102884	0.30041	-0.102452	0.0218401	-0.102884	-0.0497417	-0.0924888	0.0661926	-0.0218401	1.7	Cytoplasm				-0.0684862	0.372271		0.0586308	0.2675		-0.0621922	0.530267
Pyruvate dehydrogenase E1 component subunit beta, mitochondrial	PDHB	P11177	0.0696964	0.207108	-0.0446653	0.0218563	0.241055	0	-0.106716	-0.71981	0.0992899	-0.150709	-0.265818	-0.0280333	0.0349464	0.0979223	0.106716	-0.105742	0.0280333	-0.0218563	-0.0979223	5.5	Mitochondrion				-0.274599	0.958093		-0.139256	0.747774		-0.117164	0.91808
Lipoamide acyltransferase component of branched-chain alpha-keto acid dehydrogenase complex, mitochondrial	DBT	P11182	-0.0582008	0.33845	0.137387	0.207777	-0.156847	0	0.0410719	-0.67935	0.0909414	-0.051312	-0.0410719	-0.130288	0.051312	0.156847	-0.372704	0.0943546	-0.0909414	-0.287368	0.27632	21.3	Mitochondrion				-0.213443	0.621449		-0.0845138	0.312648		-0.169781	0.539329
Glycogen phosphorylase, brain form	PYGB	P11216	0	0.18312	0.0540142	0.0323601	-0.0192385	-0.112095	-0.0385542	0.0368509	-0.0705338	-0.0314007	0.0385542	0.122108	-0.0631657	0.0192385	-0.0687418	0.0357208	-0.0540142	0.0314007	-0.125407	2.5	Cytoplasm				-0.0931976	1.19876		-0.0208673	0.1535		-0.0862595	0.980559
Glycogen phosphorylase, muscle form	PYGM	P11217	0.0292101	0.288244	-0.0017848	0.32941	0.0728922	-0.200769	-0.205213	-0.821829	0.0212989	0.0516686	0.0238757	0.0017848	-0.101147	-0.00557709	-0.0238757	0	-0.20738	-0.0516686	0.00557709	1.9	Cytoplasm				-0.374563	1.21759		-0.16386	1.07086		-0.199064	1.44083
Ras-related protein Ral-A	RALA	P11233	-0.0967712	0.0491452	0.14411	-0.171796	0.466234	0.242684	1.36981	0.492231	-0.14411	2.04198	-0.131101	1.58623	0.00142765	-0.865376	-0.0491452	0	-0.496885	-0.00142765	-0.466234	2	Cell_membrane				0.722333	0.926368		0.0696107	0.0522939		-0.280923	0.933298
Breakpoint cluster region protein	BCR	P11274	-0.209502	-0.267228	-0.488258	-0.0938077	0.13342	0.0358391	0.239361	-0.63411	0.327125	0.0938077	0.140435	0.25212	-0.178445	-0.13342	-0.140435	0	-0.25212	0.244833	0.193349	1.4	Cytoplasm				0.19748	0.458438		0.205248	0.682305		0.194201	0.695987
Lysosome-associated membrane glycoprotein 1	LAMP1	P11279	0.482123	0.5024	1.93507	0.133412	-0.883144	-0.419545	0.328654	0.883144	0.856251	0.0621567	-0.328654	-0.856251	-1.00363	2.53929	-0.720918	0	-0.906282	-0.0621567	-1.82292	1.4	Cell_membrane				-0.0918394	0.0640622		-0.346283	0.149286		-1.13643	1.11232
Medium-chain specific acyl-CoA dehydrogenase, mitochondrial	ACADM	P11310	0	0.386774	0.11644	0.00800514	0.0237732	-0.0824947	-0.217325	-0.861271	-0.133699	0.118071	0.0288296	0.12499	-0.00800514	0.200369	-0.0288296	0.0246162	-0.11644	-0.0144024	-0.0237732	3.9	Mitochondrion				-0.342342	1.01932		-0.0204525	0.0801847		-0.138764	0.968505
DNA topoisomerase 1	TOP1	P11387	0.623871	0.2982	0.0705357	-0.0692749	-0.055047	0	0.0184107	-0.839311	-0.183319	-0.13854	-0.0184107	-0.0705357	0.0692749	0.055047	-0.0330114	-0.0268555	0.372629	0.0789108	0.366387	7.3	Nucleus				-0.402209	1.07167		-0.164813	0.508458		-0.0220448	0.049035
DNA topoisomerase 2-alpha	TOP2A	P11388	1.45248	-0.381034	1.25724	-0.0354419	0.307051	0	0.136226	-1.15879	0.0788817	0.206689	0.187709	-0.205653	-0.12791	0.00608206	-0.136226	-0.327595	-0.0788817	0.0354419	-0.00608206	23.5	Nucleus				-0.667458	0.77427		-0.555002	0.653539		-0.622727	0.899387
Glucose-6-phosphate 1-dehydrogenase	G6PD	P11413	-0.0779171	0.0159702	0.14252	0.114109	-0.102016	0.0848045	-0.0251217	0.847424	-0.0240202	-0.0132332	0.0558929	0.0240202	-0.08465	-0.188528	-0.0159702	0	-0.145156	0.0132332	0.102016	3.5	Cytoplasm				0.155437	0.393165		-0.0668494	0.401235		-0.0277084	0.172254
Pyruvate carboxylase, mitochondrial	PC	P11498	-0.103166	0.0188513	-0.143066	-0.0190444	0.29155	0	-0.240888	-0.117423	-0.0796318	0.105716	-0.0188513	0.149904	-0.14469	-0.0940466	0.0867691	0.0644846	0.0796318	0.0190444	0.0940466	290.8	Mitochondrion				-0.0754702	0.343252		-0.0359458	0.13183		0.0597704	0.334884
Dystrophin	DMD	P11532	-0.17101	-0.0187616	0.298843	0.070641	0.0653124	0	-0.0642395	-1.20103	-0.0254869	-0.218259	0.0340977	0.0254869	-0.070641	-0.0653124	0.0187616	0.412445	-0.524302	0.354153	0.306286	1.2	Cytoplasm				-0.350808	0.738565		-0.0680972	0.324627		0.0644636	0.129499
C-1-tetrahydrofolate synthase, cytoplasmic	MTHFD1	P11586	0	0.257723	-0.0316563	0.107271	0.266394	0.0839691	0.00175476	-0.307673	0.0316563	-0.149815	-0.00175476	0.0793419	-0.107271	-0.0341511	-0.176149	-0.207005	-0.0378227	0.123936	0.0341511	10.9	Cytoplasm				-0.187968	1.08162		-0.135905	0.895829		-0.172524	1.06294
Eosinophil peroxidase	EPX	P11678	0	0.229773	0.0158935	0.0216436	-0.762009	-0.255877	-0.198992	0.787865	-0.33578	0.380221	0.127444	0.335342	-0.0667458	0.762009	-0.127444	0.167823	-0.0158935	-0.0216436	-1.16102	1	Extracellular				0.174427	0.261917		0.388452	0.788924		-0.132697	0.179125
Uteroglobin	SCGB1A1	P11684	1.7972	1.12647	-2.36867	-0.146661	-1.15582	0	-0.635714	5.74377	-2.05715	2.82467	0.635714	4.09321	-0.120705	0.326003	-6.83963	-12.5354	2.05715	0.120705	-0.326003		Extracellular				1.32461	0.369842		1.38305	0.540019		-3.35513	0.573353
Cation-independent mannose-6-phosphate receptor	IGF2R	P11717	-0.0596256	0.0525656	-0.200261	-0.0763717	-0.12233	0.0216427	0.103354	-0.962069	0.104569	-0.028872	-0.244464	0.134446	0.028872	0.603361	-0.0525656	0	-0.104569	0.29338	0.12233	1.9	Cell_membrane				-0.0710703	0.129825		0.211758	0.633125		0.13292	0.838185
Alcohol dehydrogenase class-3	ADH5	P11766	-0.16683	-0.0464039	-0.122855	-0.0416622	0.0534573	0.188622	0.0631332	-0.465584	0.122855	-0.00119209	-0.0526428	0.225862	0.00119209	-0.0534573	0.0464039	0	-0.345363	0.094635	0.282307	2.6	Cytoplasm				0.0464256	0.146445		0.0950972	0.637045		0.0804554	0.317471
Cyclin-dependent kinase 4	CDK4	P11802	-0.202437	-0.205144	-0.185204	0.1584	-0.500978	0	0.159629	1.2166	0.238492	-0.1584	0.445921	0.185204	-0.169621	-0.311418	-0.159629	0.358539	-0.213546	0.247518	0.311418	1.6	Cytoplasm				0.478336	0.973517		0.224594	0.55328		0.295933	0.987284
Ribose-phosphate pyrophosphokinase 2	PRPS2	P11908	0.162428	0.168828	0.224147	-0.0306535	0.00880146	0	-0.298633	0.469364	-0.0226669	0.0306535	-0.167919	0.0226669	-0.579723	-0.00880146	0.167919	-0.0744829	-0.293972	0.131456	-0.589314	7.5	Cytoplasm				-0.0709665	0.21601		-0.290154	1.17304		-0.238389	0.825154
Polyadenylate-binding protein 1	PABPC1	P11940	0.259216	0.58438	0.469995	0.262587	0.0923214	-0.0268059	0.0673246	0.542137	-0.284378	-0.201033	-0.0673246	-0.19187	-0.092392	-0.146244	-0.182342	0	0.19187	0.092392	-0.0923214	11.1	Cytoplasm				-0.314251	1.00254		-0.458158	2.56515		-0.33178	1.79769
Proliferating cell nuclear antigen	PCNA	P12004	0.339983	0.100094	-0.00596905	0.0709896	0.0860434	0	-0.00878143	-1.19808	0.307385	0.0295677	0.00878143	0.00596905	-0.0295677	0.311788	-0.264336	-0.216122	-0.198911	-0.075798	-0.0860434	6.2	Nucleus				-0.29221	0.509942		-0.0439856	0.179287		-0.28647	2.48502
Cytochrome c oxidase subunit 6A1, mitochondrial	COX6A1	P12074	-0.246951	0.306806	0.000577927	-0.775986	0.541753	0	-0.132586	0.386987	-0.307041	-0.315651	-0.355903	0.141018	0.980602	-0.386987	0.132586	0.448641	-0.000577927	0.315651	-0.542738	1.5	Mitochondrion				-0.0388983	0.0526182		0.129443	0.128144		0.105473	0.141702
Histidine--tRNA ligase, cytoplasmic	HARS	P12081	0	-0.14064	0.410438	0.0209031	0.313788	-0.387012	-0.433801	1.54477	-0.112757	-0.62692	0.14064	0.112757	-0.0209031	-0.313788	0.194613	0.293076	-0.60863	0.399895	-0.347762	2.3	Cytoplasm				-0.124042	0.113871		-0.141221	0.427378		-0.134659	0.250704
ADP/ATP translocase 1	SLC25A4	P12235	-0.137808	0.469746	0.015553	0.0658398	0.345801	0	-0.241132	-0.544609	-0.015553	-0.0601196	-0.0508227	-0.0576034	-0.290757	-0.177949	0.0508227	0.368831	0.0763726	0.0601196	0.177949	7.5	Mitochondrion				-0.324109	1.18861		-0.29611	1.18188		-0.00500736	0.0134895
ADP/ATP translocase 3	SLC25A6	P12236	-0.140902	0.139751	0.0845308	-0.0013752	-0.103071	0	-0.156376	-1.30475	-0.0888548	0.0141659	-0.139751	0.0136538	-0.206257	0.103071	0.192928	0.448338	-0.0136538	0.0013752	0.206945	10.4	Mitochondrion				-0.30295	0.565071		-0.0531077	0.252325		0.1714	0.907626
Coagulation factor V	F5	P12259	-0.583825	-1.09418	-0.195861	-1.31147	-0.629918	0.10105	0.840738	2.97562	0.55017	1.26392	0.966058	0.0173059	0.488848	-0.583634	-0.840738	0	-0.0173059	-0.488848	0.583634	3	Cell_membrane			+	1.90935	2.14447		0.985195	1.50292		0.610399	1.06303
Inosine-5'-monophosphate dehydrogenase 2	IMPDH2	P12268	0.2771	0.246221	0.425161	0.0776939	-0.152828	0	-0.14363	-0.205132	-0.0845261	-0.02878	0.14363	0.0845261	0.02878	0.152828	-0.154206	-0.320379	-0.176218	-0.158779	0.224957	3.5	Cytoplasm				-0.267083	1.45235		-0.0722284	0.260265		-0.291595	1.2113
Nucleoprotein TPR	TPR	P12270	0	0.110137	-0.103745	0.254616	0.165982	-0.11977	0.0936632	-0.185365	0.134738	-0.185631	-0.157952	0.103745	-0.0889683	-0.108352	-0.0936632	0.0456123	-0.243093	0.0889683	0.108352	61.6	Cytoplasm				-0.137871	0.747435		-0.14828	0.876315		-0.104163	0.54237
Prolactin-inducible protein	PIP	P12273	4.49636	0.0171003	0.274995	-0.23397	0.450262	-1.90087	0.721065	5.7713	-0.274995	4.59715	-0.0171003	-0.50799	0.23397	-0.450262	-0.0975628	0	0.814209	-0.331776	-0.537045	2.3	Extracellular				0.78178	0.180975		-1.18629	0.553943		-1.03138	0.536874
Creatine kinase B-type	CKB	P12277	0	0.178291	-0.0539541	0.126357	0.0662494	-0.071413	-0.47676	-0.0662494	-0.296784	-0.219983	-0.178291	0.200549	-0.0330286	0.555489	0.923512	0.535405	0.0539541	0.0330286	-0.664183	12.7	Cytoplasm				-0.289627	1.97644		0.0727911	0.194691		0.112955	0.162846
Creatine kinase U-type, mitochondrial	CKMT1A	P12532	0.0201616	0.58306	1.82221	0.0545139	-0.683039	0	1.80693	2.92708	0.591413	0.0505085	-0.768561	-1.51071	-0.833431	-0.604338	-0.58306	-1.35768	-0.591413	-0.0505085	0.604338	3.2	Mitochondrion				0.715803	0.470439		-1.28864	1.42093		-0.755047	0.717738
2-oxoisovalerate dehydrogenase subunit alpha, mitochondrial	BCKDHA	P12694	0.110246	-0.107129	-0.0340214	0.0925264	0.325055	-0.074687	-0.0434742	-0.151958	-0.216444	0.0568838	0.0434742	0.128034	-0.0568838	-0.065732	0.045373	0	0.0340214	-0.0621252	0.065732	12.4	Mitochondrion				-0.163271	1.0055		-0.0651124	0.295724		-0.0607351	0.342959
Ski oncogene	SKI	P12755	0.560012	-0.0889478	0.849345	-0.249955	-0.0590096	0	0.180799	1.44226	-0.0405488	-1.03488	0.0889478	-0.0243287	1.62937	0.00588608	-0.337576	-0.288033	0.0243287	0.249955	-0.00588608	1.8	Nucleus				-0.0927628	0.0749769		0.222679	0.208551		-0.273731	0.545968
Alpha-actinin-1	ACTN1	P12814	0	0.356884	-0.0465178	0.148312	0.0722532	0.00520992	-0.320898	0.260477	0.0465178	0.118981	0.0158267	-0.118968	-0.118981	-0.284629	-0.0158267	-0.104986	0.0865254	-0.131269	-0.0722532	12.1	Cytoplasm				-0.0841286	0.300126		-0.232874	1.32735		-0.153748	1.03039
Cadherin-1	CDH1	P12830	0	-0.355341	-0.909204	-0.590858	0.458458	0.643796	0.458176	0.0971122	0.335221	0.200092	-0.0259161	-0.109464	0.641038	-0.241024	0.0259161	-0.482691	0.109464	-0.200092	-0.0971122	0	Cell_membrane				0.626268	1.39881		0.345548	0.50162		0.150486	0.239464
Proto-oncogene tyrosine-protein kinase Src	SRC	P12931	-0.0339565	-0.0574331	-0.0484409	-0.042161	-0.125892	0.301167	0.0261583	-1.43816	0.0692387	-0.378866	0.00168705	0.0484409	0.160773	0.125892	-0.00168705	0	-0.216562	0.042161	0.166881	2.1	Cell_membrane				-0.222517	0.308044		0.145775	2.25876		0.0597351	0.422389
Xaa-Pro dipeptidase	PEPD	P12955	-0.250302	0.777408	-0.163804	0.452237	-1.06764	0.349636	-0.140179	0.104008	0.163804	-0.43414	0.140179	-3.25414	-0.252486	0.0885444	-0.315994	0	0.577106	0.252486	-0.0885444	2	Cytoplasm				0.059046	0.0611291		-0.769054	0.431953		0.135431	0.147935
X-ray repair cross-complementing protein 6	XRCC6	P12956	0	0.00567913	-0.0319901	-0.0771503	0.0388746	0.0239544	0.161145	-0.968799	0.0265865	0.0414124	-0.00567913	0.0183735	0.0275669	-0.0388746	-0.0203104	-0.0542927	-0.0183735	-0.0275669	0.0455637	11.7	Nucleus				-0.130223	0.259328		0.013264	0.205845		-0.00207863	0.028145
X-ray repair cross-complementing protein 5	XRCC5	P13010	-0.0366516	0.230527	0.0616493	0.00509834	0.0992603	0.117817	-0.23228	-0.592936	-0.0616493	-0.0231285	0.0394201	0.144526	-0.00509834	0.00914764	-0.0394201	0	-0.0898018	0.221045	-0.00914764	9.1	Nucleus				-0.230412	0.937769		-0.0249779	0.161402		-0.0554417	0.342556
Uracil-DNA glycosylase	UNG	P13051	0	0.184565	-0.342883	0.104765	-0.0709095	0.0117273	0.094522	-0.185809	0.415035	0.232119	-0.094522	-0.124931	-0.233384	0.0709095	-0.152094	-0.274883	0.124931	-0.104765	0.188217		Mitochondrion				0.138411	0.470386		-0.0705894	0.248276		-0.0188267	0.0532577
Cytochrome c oxidase subunit 4 isoform 1, mitochondrial	COX4I1	P13073	0.0317421	0.129937	-0.135107	1.06491	-0.115338	0	-0.129937	0.866734	-0.109306	-0.203351	0.185604	0.109306	-0.248314	-0.664777	-0.142823	-0.441416	0.148661	0.203351	0.115338	2.9	Mitochondrion				-0.1104	0.142175		-0.349774	0.538813		-0.218606	0.383986
Ribonuclease inhibitor	RNH1	P13489	0	-0.0108919	-0.00757408	-0.0273447	0.000377655	-0.168049	-0.144032	-0.980633	0.00757408	-0.108232	0.0108919	0.26931	0.0273447	-0.000377655	0.0710344	0.0239067	-0.254421	0.098134	0.146187	9.8	Cytoplasm				-0.269588	0.773067		0.0858788	0.757471		0.0260548	0.141081
Cytochrome b-245 light chain	CYBA	P13498	0.597318	0.434643	-1.97943	1.41328	-0.712518	0	-1.11092	1.04066	0.257294	-1.61042	-0.433684	1.28405	-1.41328	0.712518	0.433684	-0.207677	-0.257294	1.53671	-0.823741	1.3	Cell_membrane				-0.235334	0.116619		0.086746	0.0353807		0.185679	0.0961292
Versican core protein	VCAN	P13611	-0.360334	0.159366	0.271758	-0.152278	-0.852758	0	-0.164138	-0.166411	-0.094357	0.152278	-0.0858445	-0.745493	-0.16124	0.166411	0.0858445	0.219276	0.094357	0.320949	0.691626	1.5	Extracellular				0.132324	0.263582		-0.0196922	0.023841		0.46926	1.12525
Elongation factor 2	EEF2	P13639	0	-0.0311165	0.0989027	-0.0280895	0.0366926	0.102116	-0.0543957	-0.236552	-0.0199575	0.112398	0.0443802	0.0199575	0.000701904	0.243659	0.0311165	-0.0460911	-0.0654898	-0.000701904	-0.0366926	20.8	Cytoplasm				-0.0345562	0.204406		0.0618968	0.509433		-0.0388496	0.643014
Metallothionein-1G	MT1G	P13640	-0.0439758	-0.834695	-0.973832	-1.09089	-5.34096	1.60551	0.947659	-5.84324	2.33445	1.05433	-1.6372	0.973832	1.17922	10.2862	0.834695	0	-3.78242	-1.05433	5.34096	3.3	Extracellular				1.67661	0.433949		4.35737	0.89199		1.92465	0.514473
Protein disulfide-isomerase A4	PDIA4	P13667	0.0349998	0.0966787	-0.0578833	-0.199433	0.120807	0	0.121017	-0.778907	0.0578833	-0.100215	-0.0966787	-0.0895395	0.132674	0.252542	-0.167174	-0.564138	0.185252	0.100215	-0.120807	8.8	Endoplasmic_reticulum				-0.139078	0.349699		0.0507156	0.201124		-0.112364	0.342203
Prolyl 4-hydroxylase subunit alpha-1	P4HA1	P13674	0.133686	-0.0238857	-0.382213	0.0159016	0.176539	0	0.0989819	-0.833488	0.00150967	-0.0159016	-0.0874939	0.0513716	0.0577221	0.00730228	0.0238857	-0.156218	-0.00150967	-0.0758591	-0.00730228	6.7	Endoplasmic_reticulum				-0.133785	0.284737		0.0232198	0.0723148		-0.0274063	0.0976274
Translationally-controlled tumor protein	TPT1	P13693	0	0.543047	-0.0306225	0.0479641	-0.0901666	0.171948	-0.31272	0.671137	0.0306225	-0.055172	-0.0858374	0.248451	-0.0297565	0.0602145	0.0858374	-0.17362	-0.0934248	0.0297565	-0.0602145	2.3	Cytoplasm				0.0071188	0.012177		-0.0457764	0.118512		-0.136378	0.521889
Delta-aminolevulinic acid dehydratase	ALAD	P13716	-0.912346	0.00814772	1.6389	-0.188925	0.0298657	0	-0.00814772	-0.0298657	0.214523	0.188925	-0.141237	-0.90536	0.223028	0.225157	0.726009	0.623569	-0.214523	-1.4539	-0.323865	1	Mitochondrion				-0.0420422	0.0348409		-0.264732	0.19957		-0.24367	0.166014
Plastin-2	LCP1	P13796	0	0.36165	-0.00711107	0.0297899	-0.168246	-0.877671	0.0415454	3.4308	1.04087	0.302366	-0.0415454	0.00711107	-0.0297899	0.168246	-0.439963	0.214889	-0.0389543	-0.35875	-0.178316	3.7	Cytoplasm				0.744366	0.468485		-0.0172112	0.056976		-0.203436	0.699102
Plastin-3	PLS3	P13797	0	0.507262	0.0110517	-0.265999	0.106471	-0.248593	0.000979424	1.1512	-0.550133	0.253261	-0.000979424	-0.0110517	0.0407839	-0.106471	-0.332238	0.110316	0.0717254	-0.0407839	-0.321589	7.4	Cytoplasm				0.049585	0.0559584		-0.0911866	0.260898		-0.174271	0.523288
Acylamino-acid-releasing enzyme	APEH	P13798	0.127859	0.0366945	0.0162191	0.230984	-0.034687	0	0.0524206	-0.369518	0.149098	0.00154305	-0.0366945	-0.0162191	-0.00154305	0.0778675	-0.12782	-0.289808	-0.0683985	-0.141544	0.034687	1.9	Cytoplasm				-0.108705	0.510398		-0.0695612	0.574431		-0.193991	1.59646
Electron transfer flavoprotein subunit alpha, mitochondrial	ETFA	P13804	0	0.247781	0.0652571	0.0729303	0.338527	0.0707684	0.0652361	-0.745158	-0.0242739	-0.0471754	-0.0652361	-0.196944	0.0471754	0.158141	-0.0677691	-0.125504	0.0242739	-0.182145	-0.158141	5.8	Mitochondrion				-0.28102	0.885456		-0.159115	0.82605		-0.246756	2.00325
Glycogen [starch] synthase, muscle	GYS1	P13807	-0.464067	-0.522532	-0.13883	-0.0200562	-0.00853729	0	0.143077	0.00853729	-0.0595741	0.133355	-0.143077	0.0986862	-0.282568	-0.22775	0.387319	0.324896	0.0595741	0.0200562	0.120945	2.8	Cytoplasm				0.275883	1.33706		0.0921275	0.263415		0.413363	1.85197
cAMP-dependent protein kinase type II-alpha regulatory subunit	PRKAR2A	P13861	0	-0.192964	-0.293615	-0.31975	-0.0638137	-0.00674915	0.110364	-0.206939	0.0364804	-0.0248604	-0.0911679	-0.0364804	0.0855789	0.102668	0.0911679	0.053174	0.303342	0.0248604	0.0638137	2.3	Cytoplasm				0.155688	1.03007		0.189178	1.26196		0.2813	2.09743
Beta-enolase	ENO3	P13929	0.282247	0.129157	-0.0129957	-0.0465651	-0.408312	-0.201518	-0.390606	0.408312	0.095809	0.27819	0.0367746	-0.176021	0.0465651	1.9586	-0.0367746	0	0.0129957	-0.256587	-1.16888	4.4	Cytoplasm				0.0493311	0.0973202		0.477774	0.479274		-0.278556	0.519147
General transcription factor IIF subunit 2	GTF2F2	P13984	-0.610346	-0.213468	-0.255663	0.043129	-0.215517	0	0.254533	-0.0793171	0.39386	0.187082	0.196147	0.0584316	-0.0969315	0.0793171	-0.196147	0.035635	-0.0584316	-0.043129	0.492044	6	Nucleus				0.401604	1.74923		0.309614	1.31487		0.296367	1.01637
CD59 glycoprotein	CD59	P13987	1.15685	0.289387	0.0144339	-0.587312	0.168549	0	0.139127	1.18051	0.183392	-0.239229	-0.139127	-0.0144339	0.239229	-0.168549	-0.358912	-0.793726	-0.0694723	0.565264	-0.247509	1.9	Cell_membrane				0.044379	0.0419616		-0.229101	0.293757		-0.389253	0.511128
Bifunctional methylenetetrahydrofolate dehydrogenase/cyclohydrolase, mitochondrial	MTHFD2	P13995	0	0.127036	0.0125484	0.0405598	0.327236	0.0269203	-0.0159216	-0.146898	-0.0177174	0.0278797	-0.113376	0.158657	-0.0578823	0.110081	0.0159216	-0.187975	-0.0125484	-0.0278797	-0.110081	1.3	Mitochondrion				-0.126624	0.991475		-0.0771061	0.379265		-0.165989	1.31834
Macrophage migration inhibitory factor	MIF	P14174	0	0.350981	-0.00356102	0.213043	0.177203	0.15333	-0.0756569	-0.636744	-0.259691	-0.209602	0.0756569	0.00356102	-0.214525	0.0449343	-0.170086	-0.0920849	0.398201	0.209602	-0.0449343	4.1	Extracellular				-0.353206	1.37897		-0.170126	0.923887		-0.0873936	0.295916
CD99 antigen	CD99	P14209	0	0.322407	-0.283771	0.0587168	-0.35693	-0.019558	0.083395	-0.0826559	0.151235	-0.0587168	-0.083395	-0.0428128	1.01874	0.721362	-0.512829	0.37573	0.0428128	-0.718182	0.0826559	1.8	Cell_membrane				0.0666553	0.205075		0.45539	0.830845		-0.094047	0.153698
Glucosidase 2 subunit beta	PRKCSH	P14314	0.394593	-0.239326	0.156386	-0.0701394	-0.223166	0	0.0631351	2.0334	-0.156386	0.0701394	0.326962	0.631928	0.249862	0.0601721	-0.0631351	-1.48461	-0.385145	-0.273894	-0.0601721	5.2	Endoplasmic_reticulum				0.398388	0.421987		0.313561	0.952321		-0.45706	0.808239
Interferon regulatory factor 2	IRF2	P14316	0	-0.551721	-0.209837	-0.359804	0.217309	0.859003	0.333119	-0.647528	0.301147	0.133785	-0.067234	0.209837	0.418264	-0.217309	0.067234	-0.269232	-0.323514	-0.133785	0.378438	0	Nucleus				0.376716	0.672609		0.2667	0.662354		0.124639	0.28341
Farnesyl pyrophosphate synthase	FDPS	P14324	0.108362	0.257645	0.0177479	0.0246553	0.0750179	-0.15259	0.032505	-0.576981	0.0728149	0.0363417	-0.032505	-0.0177479	-0.199952	0.126614	-0.0576553	0	-0.305965	-0.0246553	-0.0750179	3.4	Mitochondrion				-0.214267	0.868958		-0.127583	0.853393		-0.189344	1.56909
Zinc finger protein RFP	TRIM27	P14373	0	-0.0747914	-0.112519	0.0632348	0.0700126	-0.0753479	0.0685134	-0.645019	-0.0678868	-0.0097928	0.140428	0.0802751	-0.299971	0.331901	-0.0685134	0.262463	0.0678868	0.0097928	-0.0700126	2.2	Cytoplasm				-0.135094	0.471275		0.0739708	0.245802		0.0511358	0.306656
Cytochrome c oxidase subunit 7A2, mitochondrial	COX7A2	P14406	0.0574799	0.161732	0.309247	0.011281	0.218149	-0.121801	-0.0368576	-0.283621	-0.320841	0.0426016	-0.0295792	-0.279561	-0.0133028	0.297481	0.0295792	0	0.279561	-0.011281	-0.218149	1.7	Mitochondrion				-0.295682	1.99872		-0.157818	0.635867		-0.135636	0.711302
Nidogen-1	NID1	P14543	0	0.197946	-0.16783	-0.232986	-0.287351	-0.0196714	0.0376396	0.125765	-0.00821114	0.0971909	-0.0376396	0.14078	-0.0282602	0.393743	-0.232063	0.001647	0.00821114	0.0282602	-0.125765	1	Extracellular				0.144587	0.801189		0.2152	0.81908		0.0341022	0.127472
Alcohol dehydrogenase [NADP(+)]	AKR1A1	P14550	0.199505	-0.350934	0.912184	0.131269	-1.63687	-1.03121	-1.69093	1.1713	-0.912184	-0.0801353	0.350934	-1.8079	0.0801353	0.129331	0.432246	0	1.2346	-0.285986	-0.129331	4.1	Cytoplasm				-0.359664	0.225833		-0.162905	0.0916305		0.399276	0.345878
Pyruvate kinase PKM	PKM	P14618	-0.0653706	-0.0425653	-0.0103989	-0.0330439	0.137712	0.208277	-0.198375	0.492403	0.0103989	0.0330439	0.0425653	0.13763	-0.0727282	-0.157963	0.103295	0	-0.184664	0.0746355	-0.137712	19.6	Cytoplasm				0.111883	0.417528		-0.00989056	0.0497017		-0.0261559	0.149459
Endoplasmin	HSP90B1	P14625	0	-0.033988	-0.229748	-0.215943	0.270815	0.0695305	0.150218	-0.320677	0.104578	-0.0219774	-0.233527	-0.0517921	0.0958242	0.173407	0.033988	-0.134192	0.0517921	0.0219774	-0.173407	14.4	Endoplasmic_reticulum				0.0381073	0.115672		0.0377507	0.108237		0.00180473	0.00596176
G2/mitotic-specific cyclin-B1	CCNB1	P14635	-0.692245	0.370466	-0.253672	-0.0103827	-2.50827	0	-0.370466	-0.533417	-0.74351	-0.793392	-0.597403	0.253672	0.0103827	0.632862	0.71419	2.24738	0.326262	0.0150948	0.533417		Nucleus				0.130664	0.0920495		0.693699	0.529437		1.38609	1.21741
Myosin light chain 6B	MYL6B	P14649	0	0.297321	-0.0954485	-0.130068	-0.759645	0.315628	0.114553	0.500527	0.0757685	0.20162	-0.201189	0.453057	-0.00362396	-0.0605116	-0.114553	-0.138777	-0.0757685	0.00362396	0.0605116	2.2	Cytoplasm				0.379187	1.09815		0.184501	0.344256		0.0845753	0.190409
Small nuclear ribonucleoprotein-associated proteins B and B'	SNRPB	P14678	-0.448675	-0.437313	-0.122994	-0.30267	0.218098	0.395279	-0.0571251	-0.218098	0.297938	-0.0839653	0.0571251	-0.263064	0.428288	0.307022	0.0605526	0	0.122994	0.0839653	-0.296143	7.8	Nucleus				0.285517	0.871216		0.351053	0.943526		0.212985	0.743952
Insulin-degrading enzyme	IDE	P14735	-0.125785	0.321142	0.0444593	0.117635	-0.0266256	0.0816202	0.0133352	-1.04607	0.0964174	0.315269	-0.0479517	-0.324612	-0.25552	0.0266256	-0.0133352	0	-0.0444593	-0.117635	0.480148	2.2	Mitochondrion				-0.17405	0.293698		-0.21653	1.01941		-0.00522137	0.0136277
Interleukin-2 receptor subunit beta	IL2RB	P14784	-0.677052	-0.219863	-0.214729	-0.156239	0.0531268	0.562042	-0.194222	0.555985	0.145008	0.156239	0.194222	-0.13573	-2.28899	-14.7343	0.245946	0	0.13573	0.592115	-0.0531268		Cell_membrane				0.487962	1.51454		-3.99826	0.620043		0.427084	1.48701
Cytochrome c oxidase subunit 6B1	COX6B1	P14854	0.299734	0.532537	0.877556	-1.06596	-1.34236	0	-0.0151553	1.34236	-0.84404	1.12537	-0.527833	0.0815949	1.06596	2.11299	0.0151553	-0.12673	-0.0815949	-1.24889	-3.05676		Mitochondrion				0.461402	0.332164		0.822873	0.539109		-0.760069	0.478138
Heterogeneous nuclear ribonucleoprotein L	HNRNPL	P14866	0.924162	0.486513	0.313952	0.355079	0.203806	0	0.015892	-0.117813	0.00699329	-0.018033	-0.110977	-0.0764742	0.018033	0.0057373	-0.015892	-0.0426178	-0.00699329	-0.303304	-0.0057373	12.4	Nucleus				-0.479295	2.25242		-0.497623	1.9639		-0.531611	2.31544
Aspartate--tRNA ligase, cytoplasmic	DARS	P14868	0.303547	0.399936	0.212782	0.0812283	0.0933323	0	-0.112748	-0.750238	0.11824	-0.220076	0.0878687	-0.11824	-0.0812283	-0.0933323	-0.0878687	-0.0502949	-0.147848	0.144453	0.296293	6.6	Cytoplasm				-0.411129	1.45543		-0.269398	1.90584		-0.187218	0.97642
Junction plakoglobin	JUP	P14923	0	1.145	0.969241	1.57783	-0.184756	-0.465568	-0.496903	2.13821	-0.384662	0.518309	0.496903	-0.56961	-0.524471	-0.0106072	-0.589525	0.741342	0.384662	-0.518309	0.0106072	5.4	Nucleus				-0.439586	0.308811		-0.853409	1.01727		-0.695708	0.8508
Glutamine synthetase	GLUL	P15104	0.607656	0.0609074	0.0766339	-0.273762	0.179897	-0.347466	0.0867605	3.27531	0.204242	0.273762	-0.193213	-0.0766339	0.608829	-1.10982	-0.0609074	0	-0.214571	-0.983182	-0.179897	1.6	Cytoplasm				0.568255	0.376833		-0.322977	0.413453		-0.417978	0.984539
Aldose reductase	AKR1B1	P15121	0	-0.259605	0.268252	0.992635	-0.579432	-0.295665	0.259605	0.579432	-1.27041	-0.89438	-2.43028	0.0159888	0.89438	0.90069	0.608331	0.230896	-0.0159888	-1.29842	-0.774125	3.9	Cytoplasm				-0.408654	0.424657		-0.239174	0.118971		-0.334231	0.331195
Poliovirus receptor	PVR	P15151	0.136371	0.313133	-0.458099	0.172441	0.232378	-0.128468	0.019073	-1.88769	0.311285	-1.60437	-0.0485835	-0.000447273	-0.172441	1.10855	-0.019073	0	0.000447273	0.418044	-0.232378	0	Cell_membrane				-0.73728	0.803314		0.142525	0.184389		-0.0458368	0.0977969
Eukaryotic peptide chain release factor GTP-binding subunit ERF3A	GSPT1	P15170	-0.212362	-0.430213	-0.269234	-0.39057	0.0178623	0.00626755	0.0319948	-0.757683	0.197685	0.0961647	-0.0319948	0.160194	-0.0961647	-0.0178623	0.0483828	0	-0.160194	0.108234	0.260487	2.8	Cytoplasm				0.171789	0.409574		0.260446	1.4217		0.308285	1.72794
Interferon gamma receptor 1	IFNGR1	P15260	0	0.357944	0.0588264	0.0393457	1.73546	-0.106759	-0.778436	-0.154269	0.0988703	-0.827481	0.226873	-0.271575	0.103183	-0.173892	-0.226873	0.595059	-0.0588264	-0.0393457	0.154269	0	Cell_membrane				-0.79193	1.1491		-0.467168	0.571541		-0.353459	0.450844
Beta-1,4-galactosyltransferase 1	B4GALT1	P15291	0	0.276861	0.318296	0.0979738	-0.767467	0.305278	-0.354872	0.0519676	0.0201035	-0.177177	-0.0682726	-0.0497036	0.226306	-0.0519676	0.0682726	-0.160052	-0.0201035	-0.0979738	0.26538	0	Golgi_apparatus				-0.016073	0.0245117		0.0289576	0.0437887		0.0259716	0.0434405
Ezrin	EZR	P15311	-0.182051	-0.476132	0.141956	-0.000314713	-0.780533	0.232623	-0.0522285	2.56164	1.06703	0.654421	0.0522285	-0.314515	0.000314713	0.780533	0.55768	0	-0.141956	-0.353417	-1.08026	6.3	Cytoplasm				1.15211	1.33975		0.389055	0.691605		0.0558239	0.0638905
Cyclic AMP-dependent transcription factor ATF-2	ATF2	P15336	-0.199151	0.236413	-0.379134	-0.123401	-0.19273	0.211025	-0.516332	0.19273	0.207836	0.418744	0.0966611	-0.207836	0.123401	0.328512	-0.0966611	0	0.253179	-0.334734	-0.752337	1	Nucleus				0.234401	0.599565		0.216785	0.71535		-0.0545099	0.102389
Ubiquitin carboxyl-terminal hydrolase isozyme L3	UCHL3	P15374	0.0525827	0.217546	0.176694	0.27709	0.0112729	0	-0.0372205	0.490795	0.0870824	0.0246186	0.0372205	-0.0870824	-0.0682483	-0.0112729	-0.236637	-0.0865564	-0.1314	-0.0246186	-0.170496	3.5	Cytoplasm				-0.0339821	0.117628		-0.179383	1.636		-0.276979	2.6925
Fos-related antigen 1	FOSL1	P15407	0.268435	1.40352	-1.12073	-0.0465879	-0.844759	0	0.0747905	0.601738	0.38696	-0.062849	-0.0747905	-0.38696	0.453443	0.230418	-0.281976	-0.662727	0.559247	0.0465879	-0.230418	2.5	Nucleus				0.268152	0.236968		0.123552	0.0847097		-0.0458334	0.0325197
Fos-related antigen 2	FOSL2	P15408	0	-0.426143	-0.622313	-0.245314	-0.305638	0.190295	0.11924	0.889678	0.306044	0.172014	-0.11924	0.243846	0.447837	-0.657117	0.33591	-0.415597	-0.243846	-0.172014	0.305638	0	Nucleus				0.655336	2.24497		0.298713	0.5886		0.2819	0.789047
Amphiregulin	AREG	P15514	0	-4.09535	-0.144134	0.640992	0.111593	-0.744789	-0.220966	-0.911461	0.144134	-0.525585	0.782341	-0.298594	0.053103	0.0893717	0.220966	0.371874	0.562514	-0.053103	-0.0893717	0	Cell_membrane				0.245646	0.10388		0.853935	0.37763		0.899956	0.480804
Nucleoside diphosphate kinase A	NME1	P15531	-0.254127	0.278634	0.28635	0.21169	0.207862	0	-0.140845	-0.422563	-0.122336	0.0162396	0.129023	0.122336	-0.0162396	0.0196505	-0.129023	0.0299673	-0.161534	-0.213357	-0.0196505	5.6	Plastid				-0.279983	1.21651		-0.0823894	0.290547		-0.244802	1.23307
NAD(P)H dehydrogenase [quinone] 1	NQO1	P15559	-0.0886612	0.340601	-0.00260067	0.131942	-0.0499659	0	-0.108706	-0.270808	0.00260067	0.129027	-0.033432	0.0690336	-0.172864	0.0499659	0.033432	0.459911	-0.384849	-0.129027	0.271699	1.4	Cytoplasm				-0.11584	0.533936		-0.0880871	0.385797		-0.0160297	0.0333577
N-acetylglucosamine-6-sulfatase	GNS	P15586	-0.190293	-0.195005	-0.168688	-0.0104923	-0.107896	0	0.091979	-0.0314846	0.0381818	0.276562	-0.091979	0.0402379	0.0104923	1.14635	0.218933	0.0848913	-0.0381818	-0.0893326	0.0314846	2.2	Lysosome/Vacuole				0.209523	1.93		0.410751	0.804926		0.176034	1.6123
Phosphorylase b kinase gamma catalytic chain, liver/testis isoform	PHKG2	P15735	0.0751371	-0.192859	-0.100059	0.0630846	0.344902	-0.131563	0.040071	-0.277717	0.650717	-0.0617781	0.133148	0.100059	-0.463268	0.147076	-0.040071	0	-0.120022	0.0617781	-0.147076	1.5	Cytoplasm				0.00590477	0.0108716		-0.0587876	0.134126		-0.0871193	0.390681
40S ribosomal protein S2	RPS2	P15880	0.0135689	-0.0756035	0.0529299	0.121194	0.471463	-0.186075	0.0211067	-0.390456	-0.0529299	0.0476427	-0.0211067	0.128572	-0.206256	0.0111818	0.0661793	0	-0.134044	-0.0476427	-0.0111818	8.8	Cytoplasm				-0.228853	0.991178		-0.138613	0.527446		-0.142048	0.715932
Beta-galactoside alpha-2,6-sialyltransferase 1	ST6GAL1	P15907	0.0424156	0.205535	0.0120358	0.458055	-0.146621	0	0.0274267	-1.03666	0.304111	0.127065	-1.22095	-0.0120358	-0.870636	0.146621	-0.0274267	-0.166987	-0.344688	-0.127065	0.218163	0	Golgi_apparatus				-0.229895	0.399852		-0.603536	1.02184		-0.203885	0.74959
Desmoplakin	DSP	P15924	0	0.221945	0.00483036	0.235107	0.16391	-0.0817184	-0.343523	0.849432	-0.112067	0.0591373	0.00549126	0.0301218	-0.143799	-0.300573	-0.00549126	0.314989	-0.00483036	-0.0591373	-0.16391	14	Cytoplasm				-0.0509064	0.0887597		-0.227348	1.42138		-0.108834	0.543361
Cytochrome c oxidase subunit 7C, mitochondrial	COX7C	P15954	-0.245506	0.26371	0.880458	0.162111	-1.24244	0	-0.0083189	-0.0802803	-0.357266	0.105477	-0.263186	-1.93578	-0.257861	0.474551	0.0083189	0.0082674	0.357266	-0.105477	0.0802803	1.7	Mitochondrion				-0.0317438	0.0306386		-0.459234	0.328982		0.106065	0.110322
Carbonyl reductase [NADPH] 1	CBR1	P16152	-0.034626	0.232574	0.057394	0.00339603	-0.149282	0.136163	-0.11481	0.221648	-0.057394	0.415087	0.11481	0.0592241	-0.0507002	0.0818968	-0.120949	0	-0.200233	-0.00339603	-0.0818968	5.4	Cytoplasm				0.0982475	0.380597		0.0294165	0.144952		-0.103186	0.708233
Short-chain specific acyl-CoA dehydrogenase, mitochondrial	ACADS	P16219	0	0.197116	-0.179179	0.153282	0.231803	0.171762	0.0116086	-0.258722	0.137554	0.274643	-0.0116086	-0.0247946	-0.153282	0.102929	-0.334691	-0.0197897	0.0247946	-0.282554	-0.102929	1	Mitochondrion				-0.0132353	0.0389168		-0.102293	0.481271		-0.223638	1.19377
Cyclic AMP-responsive element-binding protein 1	CREB1	P16220	0	-0.00340891	0.376419	-0.239385	-0.136009	0.183946	0.532097	0.136009	0.0280771	0.424269	0.00340891	-0.482585	0.239385	0.338756	-0.128471	-0.129779	-0.0280771	-1.43914	-1.35462	1.1	Nucleus				0.261357	1.00253		0.025218	0.0442955		-0.615541	0.980961
Beta-galactosidase	GLB1	P16278	-1.18162	-0.956925	-0.158973	0.0961604	-0.129656	0.0606422	0.185681	0.129656	0.244994	-0.765952	-0.0926175	0.00322533	-0.0961604	1.84339	0.0926175	0	-0.00322533	0.217659	-0.972194	2.4	Extracellular				0.437207	0.695719		0.880661	0.898841		0.333174	0.464198
GC-rich sequence DNA-binding factor 2	GCFC2	P16383	-0.169222	-0.664238	-0.615937	-0.503955	-0.0507035	0	0.180622	-0.50196	0.319644	0.170953	0.00453949	-0.0143294	0.25555	0.0507035	-0.00453949	0.00195312	0.0143294	-0.170953	0.357527	1.1	Nucleus				0.434663	1.29862		0.474927	1.80528		0.440475	1.72142
Histone H1.5	HIST1H1B	P16401	0	0.904874	0.594292	0.410404	-1.01259	-2.35026	0.295712	3.51613	-3.55205	0.161038	-0.295712	-0.520247	-0.161038	0.00619364	-0.457639	1.025	0.520247	-0.281392	-0.00619364	5.4	Nucleus				-0.565279	0.175758		-0.422097	0.503374		-0.0193918	0.0154357
Histone H1.2	HIST1H1C	P16403	-0.440528	1.44893	1.27301	0.0911765	-1.33841	0	-0.0118575	2.15832	-1.00124	0.0436454	-0.13238	-0.742805	-0.497787	1.33841	0.0118575	0.585218	0.742805	-0.0436454	-2.08813	14.3	Nucleus				0.030937	0.0143174		-0.215478	0.111251		-0.365215	0.200722
Epithelial cell adhesion molecule	EPCAM	P16422	-0.0148706	0.0350823	-0.376544	0.0990863	-0.142042	0.194244	0.144763	-1.14874	0.045198	-0.284026	-0.366255	0.0629964	-0.0990863	0.351799	-0.0350823	0	-0.045198	0.148984	0.142042	1	Cell_membrane				-0.129855	0.197469		0.0672212	0.15985		0.122007	0.634252
NADPH--cytochrome P450 reductase	POR	P16435	0.132139	0.325693	0.0706959	0.10506	0.191436	0	-0.0235596	-0.394158	-0.067131	-0.0500574	-0.15378	0.0623207	-0.0583563	-0.0269194	0.0235596	-0.173029	-0.0623207	0.0500574	0.0269194	1.7	Endoplasmic_reticulum				-0.271986	1.88983		-0.209188	1.85979		-0.191967	1.86955
Tyrosine-protein kinase Fer	FER	P16591	0.0990152	0.204587	-0.0589619	0.0773654	-0.203892	-0.0294304	-0.067039	-2.04102	-0.0228872	-0.0928674	-0.111913	0.216849	0.216192	0.203892	0.067039	0	0.0228872	-0.0773654	0.306304	0	Cytoplasm				-0.474272	0.561917		0.107632	0.457282		0.0401501	0.163145
Sarcoplasmic/endoplasmic reticulum calcium ATPase 2	ATP2A2	P16615	-0.057312	0.247648	0.0390778	0.0307903	0.276564	0.084671	-0.0787849	-0.067543	-0.0700302	0.121014	-0.0151463	-0.0298176	-0.0307903	-0.0349483	0.0151463	0	0.0298176	-0.0572414	0.0349483	4.2	Endoplasmic_reticulum				-0.109488	0.697063		-0.135029	0.94874		-0.102819	0.777546
UDP-glucuronosyltransferase 2B7	UGT2B7	P16662	-0.0984898	0.442882	-0.0235515	0.0327983	0.455114	0.194302	0.0357442	-1.08378	0.14358	0.268278	-0.102272	0.0235515	-0.0327983	-0.0710979	-0.0357442	0	-0.364992	-0.446411	0.0710979	0	Endoplasmic_reticulum				-0.250125	0.40307		-0.207405	0.758887		-0.31696	1.09431
Carboxypeptidase E	CPE	P16870	0	-0.126832	-0.294747	0.264243	-1.40771	0.346065	0.392969	0.442895	0.104678	0.000870228	0.126832	-0.104678	-0.0270162	-0.125642	-0.236445	-1.30611	0.353884	-0.000870228	0.125642	0	Extracellular				0.570506	1.02311		0.280384	0.371706		0.100231	0.090203
Fumarylacetoacetase	FAH	P16930	-0.319654	0.845755	1.65317	0.941682	-0.105968	0	0.160707	0.0896959	-0.0238676	-0.326582	-0.260046	0.0238676	0.326582	1.68889	-0.160707	0.901621	-0.362419	-1.00216	-0.0896959	1.5	Cytoplasm				-0.623006	0.877371		-0.158172	0.104849		-0.745669	0.80956
Stathmin	STMN1	P16949	-0.143977	-0.31309	0.271014	-0.154536	-0.457326	0	0.904475	0.457326	-0.965919	0.344764	0.31309	-0.271014	0.154536	2.80237	-0.941501	0.0404825	0.743513	-0.244029	-0.762789		Nucleus				0.307712	0.411758		0.909328	0.721906		-0.0732817	0.0824321
Y-box-binding protein 3	YBX3	P16989	-0.34967	0.0268688	-0.00270605	0.035099	0.00829077	0	0.808973	0.721697	0.427103	-0.661004	-0.0268688	-0.382735	0.459005	-0.00829077	-0.571756	0.109382	0.00270605	-0.035099	-0.0963006	6.1	Cytoplasm				0.315777	0.534749		0.0667013	0.147899		-0.0617901	0.174559
Zinc finger protein 24	ZNF24	P17028	0.0904751	0.148113	0.296499	0.0156136	-0.00322676	-0.446387	-0.00770044	-1.08099	-0.0370555	0.000497818	0.00770044	0.0370555	-0.000497818	0.00322676	-0.131203	0	-0.199762	-0.297356	0.268835	1.6	Nucleus				-0.423821	1.06835		-0.0976235	0.802372		-0.181392	0.842888
Zinc finger protein with KRAB and SCAN domains 1	ZKSCAN1	P17029	0	0.0217047	0.0677824	-0.0223346	0.133128	0.128526	-0.433847	-0.133128	-0.44539	0.0223346	-0.0217047	-0.0677824	0.0228887	1.25318	0.101366	-1.12759	0.237215	-1.76949	-0.510813	1.5	Nucleus				-0.212357	0.939921		0.25659	0.405007		-0.653918	0.913329
Zinc finger protein 37A	ZNF37A	P17032	0.462461	-0.00810814	-0.1177	0.0568447	0.965302	-0.363647	-0.0827808	-0.280602	0.1177	-0.0568447	0.543783	0.562907	0.418105	-0.0703306	0.00810814	0	-0.173574	-0.234829	0.0703306		Nucleus				-0.404995	1.00589		0.091856	0.133757		-0.337753	0.846415
Zinc finger and SCAN domain-containing protein 20	ZSCAN20	P17040	1.45291	0.089777	1.13416	0.328012	0.116357	-0.408781	-1.30497	1.5136	-0.11487	0.340062	0.0426636	0.11487	-0.328012	-0.116357	-0.0426636	0	-0.138063	-0.614	-0.301744		Nucleus				-0.619234	0.543634		-0.695951	1.13741		-0.843536	1.62872
Heat shock 70 kDa protein 6	HSPA6	P17066	-1.13639	0.176581	-0.220499	0.00928593	-0.0889826	0	-0.549315	-0.527347	0.379557	-0.136998	0.883826	-0.128834	-0.00928593	0.0927382	-0.176581	0.162394	0.128834	0.385892	0.0889826	14.9	Cytoplasm				0.0851795	0.110499		0.461611	0.689556		0.369904	0.761762
High mobility group protein HMG-I/HMG-Y	HMGA1	P17096	-0.460609	0.366627	-0.0454044	-0.0285807	-0.116373	0	-0.209585	-0.925287	0.0454044	0.507993	0.209585	-0.581519	0.0285807	0.363041	-0.377448	0.540381	0.895851	-0.519488	0.116373	3.6	Nucleus				-0.0594269	0.0807964		0.0617901	0.0966714		0.188002	0.262577
Transmembrane protein 11, mitochondrial	TMEM11	P17152	0.100149	0.20627	0.466836	-0.015996	0.453715	0	-0.414945	-2.27527	-0.20093	0.015996	0.217815	-0.321536	-0.149917	0.0143776	-0.20627	-0.640703	0.20093	0.713549	-0.0143776	1	Mitochondrion				-0.817225	0.990964		-0.30201	1.09		-0.231569	0.432516
Aspartate aminotransferase, cytoplasmic	GOT1	P17174	0	-0.151763	-0.651587	0.047471	-0.345316	0.221343	0.151763	1.62284	-0.0113411	0.425612	-0.708853	0.0113411	-0.53039	-0.0480871	0.387205	-0.318631	0.05966	-0.047471	0.0480871	4.2	Cytoplasm				0.702282	1.22424		-0.0987581	0.182453		0.246009	0.726941
Protein kinase C alpha type	PRKCA	P17252	0.2353	-0.0763755	0.126899	0.271102	-0.0204287	0	0.0763755	0.0204287	-0.126899	0.16885	-0.193154	0.137108	-0.472732	0.422118	0.202233	-0.37624	-0.332357	-0.16885	-0.182759	1.3	Cytoplasm				-0.0795485	0.431065		-0.133964	0.302158		-0.278894	1.27826
Transcription factor jun-B	JUNB	P17275	0	-0.0818086	0.052506	0.0273557	-0.282215	0.0198097	0.129638	0.282215	-0.052506	0.188725	0.0818086	0.759649	-0.0273557	0.483924	-0.56816	-0.456218	-0.580121	-1.31293	-0.791775	1.6	Nucleus				0.170409	1.09776		0.381339	1.18996	+	-0.685008	2.50433
Nucleolar transcription factor 1	UBTF	P17480	0.517488	-0.351448	-0.00548935	0.222458	0.204167	0	0.167574	-0.241033	0.00685501	-0.160091	-0.0270214	0.00548935	-0.506249	-0.204167	0.0270214	-0.283798	-0.0549126	0.160091	0.206047	5.6	Nucleus				-0.162774	0.46832		-0.300422	0.787324		-0.106545	0.264439
Transcription factor jun-D	JUND	P17535	-0.0606031	-0.80413	-0.115402	-0.591303	1.26167	0.150627	0.210632	-0.546059	0.37699	-0.0199165	0.0649228	0.115402	0.309018	-0.142596	-0.0649228	0	-0.131781	0.0199165	0.142596	2.2	Nucleus				0.0964085	0.0902564		0.14864	0.13593		0.0551155	0.0540817
NADH dehydrogenase [ubiquinone] 1 beta subcomplex subunit 7	NDUFB7	P17568	-0.673301	0.164744	0.479549	-0.0374227	-0.195377	0	-0.164744	-0.306454	-0.479549	0.955749	0.700375	1.15597	0.0374227	0.195377	-1.0208	0.0678673	-0.632258	-0.386999	0.218093	0	Mitochondrion				0.0533615	0.0603752		0.574648	0.967397		-0.298459	0.462905
cAMP-dependent protein kinase catalytic subunit alpha	PRKACA	P17612	0	0.265386	0.0106316	0.197012	0.00389481	-0.0810823	-0.00715065	-0.779808	0.119555	-0.0868382	0.00715065	-0.0106316	-0.228635	-0.00389481	-0.0385399	0.0194292	-0.176656	0.0868382	0.21798	1.6	Cytoplasm				-0.26245	0.8077		-0.154388	1.00523		-0.0735744	0.377051
Calpain-2 catalytic subunit	CAPN2	P17655	-0.29205	-0.103784	-0.0615211	-0.117815	-0.109497	0	0.085958	0.0320268	0.0615211	0.117815	0.257024	0.292085	-0.122472	-0.0320268	-0.085958	0.045866	-0.0690694	0.143037	0.0621877	1.6	Cytoplasm				0.196398	2.62431		0.235586	1.27234		0.156146	1.54323
CCAAT/enhancer-binding protein beta	CEBPB	P17676	0.247108	-0.291132	-0.36934	-0.253778	-0.0581079	0	0.150284	-0.696569	-0.0208268	0.187205	-0.11764	0.0628676	-0.0830131	0.0581079	0.11764	-0.0674267	0.0208268	0.0830131	0.346023	1.3	Nucleus				0.0690687	0.135412		0.125131	0.426059		0.245065	1.01292
Tyrosine-protein phosphatase non-receptor type 2	PTPN2	P17706	0.000746727	-0.193314	0.0758247	0.308873	0.0312629	-0.129036	-0.00990725	-0.768569	-0.135571	-0.0273604	0.104165	0.114438	-0.137878	0.103876	0.00990725	0	-0.0758247	0.0273604	-0.0312629	1	Endoplasmic_reticulum				-0.258767	0.825211		0.0014715	0.00466744		-0.0586426	0.30331
S-adenosylmethionine decarboxylase proenzyme	AMD1	P17707	0.156038	-0.0838771	0.12845	0.288415	-0.26204	0	-0.573918	-0.322922	-0.134744	-0.626796	0.0838771	-0.12845	-0.0150523	0.26204	0.143689	-0.436267	1.42738	0.0150523	0.96281		Cytoplasm				-0.377073	1.38084		0.00520604	0.0133747		0.377135	0.502077
CTP synthase 1	CTPS1	P17812	-0.0484352	-0.15719	-0.220023	-0.381511	0.323708	0.0459805	-0.0215187	-0.894197	0.153649	-0.102719	0.026329	0.195487	0.165362	0.0468941	0.0215187	0	-0.153649	0.102719	-0.0468941	8.5	Cytoplasm				-0.0670708	0.113639		0.205208	0.736889		0.0814293	0.272104
Probable ATP-dependent RNA helicase DDX5	DDX5	P17844	-0.00966454	-0.104982	0.120313	0.0499134	-0.123225	0.122469	0.0890675	-0.976705	-0.238435	-0.120562	-0.0085392	0.121259	-0.0499134	0.333026	0.0085392	0	-0.120313	0.176537	0.123225	11.1	Nucleus				-0.211304	0.478734		0.112487	0.584186		0.0511269	0.316931
ATP-dependent 6-phosphofructokinase, liver type	PFKL	P17858	0.0240269	0.223543	0.290036	0.00467396	0.503448	0	-0.180632	-0.430981	-0.0721025	-0.00467396	-0.0445614	0.0721025	-0.128465	0.0606709	0.0445614	-0.0344887	-0.408622	0.1545	-0.0606709	3.1	Cytoplasm				-0.346824	1.66134		-0.219209	1.03597		-0.27009	1.12501
Galectin-3	LGALS3	P17931	0	0.139297	2.03009	0.0346365	-0.10401	1.14807	-0.0235882	3.16083	0.0826755	-0.0346365	0.0235882	-0.199432	-0.283807	0.10401	-0.705515	-0.103072	-0.0826755	0.901056	-2.88933	2.5	Nucleus				0.446668	0.251248		-0.508913	0.507982		-0.99591	0.654519
26S proteasome regulatory subunit 6A	PSMC3	P17980	0	-0.0110722	0.00774479	-0.0627432	-0.173415	0.0289345	0.121763	-0.226768	-0.00977039	0.0627432	0.0110722	0.22074	0.268718	0.266278	-0.0386868	-0.0304623	-0.00774479	-0.0930605	0.173415	5.2	Cytoplasm				0.0432777	0.26367		0.239599	2.07716		0.0485893	0.381802
T-complex protein 1 subunit alpha	TCP1	P17987	0.0990295	0.145484	-0.192813	0.0461226	0.00723553	0	-0.173656	-1.19734	0.066823	-0.00988674	0.0320463	-0.0619097	-0.044713	0.100543	-0.0320463	-0.0572891	0.0619097	0.00988674	-0.00723553	18.2	Cytoplasm				-0.283825	0.555429		-0.0145201	0.0706896		-0.0259666	0.16416
Tyrosine-protein phosphatase non-receptor type 1	PTPN1	P18031	0	0.302266	-0.291687	0.233152	0.0679669	-0.108166	-0.129116	-0.603537	0.089807	-0.0776062	0.0556107	0.0465446	-0.0920792	0.0951972	-0.0556107	0.0140543	-0.0465446	0.0776062	-0.0679669	2.4	Endoplasmic_reticulum				-0.228063	0.741449		-0.0360213	0.108778		-0.0780319	0.311258
General transcription and DNA repair factor IIH helicase subunit XPD	ERCC2	P18074	0	0.0184107	-0.540019	0.598675	0.0967374	0.0384731	-0.0184107	-0.343022	0.436644	0.0775299	0.145109	-0.0415487	-0.0775299	-0.0967374	-0.1678	-0.0347242	0.0415487	-0.163383	0.411049	1	Cytoplasm				0.00348206	0.00536402		-0.0524375	0.0911909		-0.0174227	0.0288141
60S ribosomal protein L35a	RPL35A	P18077	0.0932484	0.206972	0.469873	0.511786	-0.00752926	-0.332017	-0.0279598	-0.436112	-0.00496864	0.0968275	0.0279598	0.00496864	-0.321488	0.00752926	-0.281448	0	-0.0118294	-0.0968275	0.401483	4.2	Mitochondrion				-0.395716	1.58607		-0.325128	1.30131		-0.252595	0.872436
ADP-ribosylation factor 4	ARF4	P18085	0.0661182	0.484889	0.059957	0.133836	0.404814	-0.593211	-0.258523	-0.0460873	0.198899	-0.133836	0.220733	-0.059957	-0.544658	-0.314188	-0.220733	0	-0.0875239	0.187633	0.0460873	4	Golgi_apparatus				-0.396474	1.43726		-0.40444	1.25149		-0.24483	1.21305
60S ribosomal protein L7	RPL7	P18124	0.148584	-0.548759	0.103143	0.131819	-0.0597448	-0.378426	0.260818	-0.638339	-0.103143	-0.172022	-0.0727177	0.39634	-0.0981369	0.086318	0.0727177	0	-0.365382	0.0981369	0.0597448	8.2	Cytoplasm				-0.16123	0.355594		0.122943	0.288305		0.0180351	0.0402999
Vinculin	VCL	P18206	0	0.3993	0.221872	0.0544467	0.282947	0.125731	-0.100011	0.835824	-0.185777	0.0602269	0.100011	0.185777	-0.237532	-0.596563	-0.168745	-0.230415	-0.412129	-0.0544467	-0.282947	4.1	Cytoplasm				-0.0445145	0.083367		-0.32879	0.973669		-0.42145	2.67637
Glutathione peroxidase 2	GPX2	P18283	-0.20658	0.0924172	-0.316727	0.193499	-0.571828	0	-0.343913	0.0615473	-0.0737906	0.0338922	0.0541158	0.271886	-0.192137	0.376177	-0.0541158	0.131939	0.0737906	-0.0338922	-0.0615473	0	Cytoplasm				0.0973909	0.257855		0.289354	0.754202		0.173079	0.578479
Receptor-type tyrosine-protein phosphatase alpha	PTPRA	P18433	-0.12499	0.0106788	0.072835	0.285722	-0.332482	0	-0.00139475	0.11595	0.0609932	0.0248055	0.00139475	-0.0609932	-0.0248055	-0.0478492	-0.0856977	0.494452	-0.272826	-0.12484	0.0478492	0	Cell_membrane				0.0577179	0.223093		-0.0154162	0.0461873		0.0294346	0.0634101
Arylamine N-acetyltransferase 1	NAT1	P18440	0	0.234732	0.165132	-2.14294	0.332065	-0.315952	-0.0892053	-1.41305	-0.107747	0.398167	-0.10034	0.107747	-0.357296	-0.201829	0.0892053	0.116961	-0.213797	0.357296	0.201829	0	Cytoplasm				-0.0233547	0.0143243		0.144273	0.0989442		0.392502	0.361548
Protein SON	SON	P18583	-0.381609	-0.717697	-0.049058	0.162936	-0.14314	0	0.0361633	-0.348994	0.303224	-0.162936	0.0306664	0.049058	-0.501914	0.14314	-0.0306664	0.206482	-0.0715952	0.172317	0.338344	17.4	Nucleus				0.191205	0.476575		0.155951	0.310142		0.34869	1.13496
Negative elongation factor E	NELFE	P18615	-0.245818	0.0674219	-0.257577	0.309781	-0.303261	0.129642	0.104054	-0.88225	0.128978	-0.170201	-0.0674219	0.0184622	0.0126576	0.32082	-0.350822	0	-0.0184622	-0.0126576	0.303261	5.3	Nucleus				-0.0520647	0.0835314		0.15702	0.465246		0.0701544	0.175231
60S ribosomal protein L17	RPL17	P18621	0.300581	-0.0301428	0.309916	0.159935	0.0658941	-0.281963	0.033721	-0.804204	-0.122395	-0.310421	-0.0056181	0.122395	0.0949497	0.0717936	0.0056181	0	-0.352745	-0.0949497	-0.0658941	5.3	Cytoplasm				-0.458289	1.73037		-0.0903566	0.539715		-0.262831	1.64947
Phosphoglycerate mutase 1	PGAM1	P18669	-0.210391	0.516623	-0.0577259	0.0550208	-1.43212	0.0284767	-0.272604	3.19444	0.0577259	0.734131	-0.147471	0.198634	-0.136479	1.43212	0.147471	0	-0.17603	-0.0550208	-1.8451	5.1	Cytoplasm				0.974154	0.681185		0.56242	0.534505		-0.160018	0.123168
Regulator of chromosome condensation	RCC1	P18754	0	0.182158	0.178618	0.280961	-0.0516138	0.267155	0.0489006	0.0113068	-0.160031	-0.139851	-0.153242	-0.530348	0.139851	-0.0113068	-0.0489006	-0.218035	0.160031	-0.247428	0.0414257	3.1	Cytoplasm				-0.112529	0.539854		-0.256786	0.92577		-0.180606	0.976787
Syndecan-1	SDC1	P18827	0	0.00990486	-0.119627	-0.274144	-0.336694	-1.12333	-1.41649	-0.987148	-0.00644445	0.809154	-0.00990486	0.435376	-0.44209	0.617935	0.0343161	0.482457	0.00644445	0.274144	0.336694	1.5	Cell_membrane				-0.40074	0.435409		0.294441	0.640537		0.370923	1.91629
Cyclic AMP-dependent transcription factor ATF-1	ATF1	P18846	-0.276768	-0.368254	-0.229181	-0.0554876	0.0290403	0.327456	0.416254	0.141404	0.277807	0.01056	0.107079	-0.122528	0.432309	-0.0290403	-0.107079	0	0.122528	-0.01056	-0.339087	1.2	Nucleus				0.414826	2.43968		0.277085	1.10213		0.113291	0.498534
Cyclic AMP-dependent transcription factor ATF-6 alpha	ATF6	P18850	-0.508279	0.0891795	-2.70207	0.0544443	-1.8793	0	-0.0891795	0.863073	0.132432	-0.208199	-0.529944	0.403514	0.261717	-0.443754	0.123819	0.138743	-0.132432	-0.0544443	0.443754	0	Endoplasmic_reticulum				1.12883	1.03924		0.912087	0.671594		1.09309	1.0479
DNA ligase 1	LIG1	P18858	0	0.0345397	0.12183	-0.0982528	-0.297222	0.0219145	-0.0345397	0.11182	-0.0097394	-0.245511	0.249477	0.0097394	0.0982528	0.240744	-0.053124	-0.233216	-0.197312	0.104491	-0.11182	1.3	Nucleus				0.0166101	0.0642859		0.197374	1.10461		-0.0503752	0.21911
DNA repair protein XRCC1	XRCC1	P18887	0	-0.232767	0.0307035	-0.43012	-0.156064	0.537727	0.440789	-0.85388	0.204615	0.129587	-0.0597091	-0.768288	0.5291	0.207484	0.0597091	-0.386086	-0.0307035	-0.129587	0.156064	2.1	Nucleus				0.249417	0.433687		0.134796	0.207132		0.0915285	0.313977
Keratin, type II cytoskeletal 4	KRT4	P19013	-1.58331	-0.593975	-1.86569	-0.513945	-1.84818	0.706057	0.541371	1.85766	0.0902591	2.36106	0.223241	0.167658	-1.5888	0.526615	-0.223241	0	-0.0902591	0.513945	-0.526615	5.2	Cell_membrane			+	2.3923	2.74206		1.1132	1.10014	+	1.21579	2.10182
Cadherin-2	CDH2	P19022	0	-0.243135	-0.418825	-0.817848	0.409328	0.423572	0.243135	-0.409328	0.365418	0.35546	-0.568205	-0.330793	0.69599	0.694183	0.273224	-0.436496	0.330793	-0.35546	-0.933641	2.6	Cell_membrane				0.409747	0.827115		0.33689	0.400043		-0.0102198	0.0110956
1-phosphatidylinositol 4,5-bisphosphate phosphodiesterase gamma-1	PLCG1	P19174	0.30166	0.0327597	-0.122005	-0.0799036	0.035965	0	-0.169787	-0.693564	-0.0641665	0.0799036	0.0228968	0.0641665	-0.12794	0.121285	-0.0228968	-0.134645	0.0897288	0.118043	-0.035965	1.4	Cytoplasm				-0.203218	0.6412		-0.013593	0.0499869		-0.030842	0.135682
Nucleolin	NCL	P19338	0	0.0430384	-0.145105	-0.599106	0.0703869	-0.403124	-0.269671	-0.776575	0.145105	0.599106	-0.0430384	-0.274612	0.944626	0.497774	0.403853	0.274679	0.367666	-1.2308	-0.0703869	25.4	Nucleus				-0.0148746	0.019114		0.407344	0.727575		0.0751591	0.0830556
DNA-directed RNA polymerase II subunit RPB3	POLR2C	P19387	0	-0.499191	0.171727	-0.113873	0.211771	0.021986	-0.0823078	-0.257513	-0.12231	-0.00663853	0.163837	0.12231	0.0317411	-0.130053	0.0823078	-0.997654	-0.552349	0.00663853	0.130053	2.2	Nucleus				-0.0434433	0.119734		0.0928725	0.2445		-0.220287	0.385109
DNA-directed RNA polymerases I, II, and III subunit RPABC1	POLR2E	P19388	0	0.354517	0.0248017	0.0565281	-0.0445132	0.4497	-0.101171	0.0445132	-0.535244	-0.268465	0.101171	0.0941615	-0.00633907	-0.349033	-0.266146	-0.0684443	-0.0248017	0.00633907	0.193009	2.3	Nucleus				-0.1604	0.402171		-0.118277	0.433741		-0.110276	0.505416
NADH dehydrogenase [ubiquinone] flavoprotein 2, mitochondrial	NDUFV2	P19404	0	0.24084	0.0660458	-0.0137725	-0.874141	-0.000305176	-0.0211482	0.115639	-0.0660458	0.329101	0.0211482	-0.100113	-0.135229	-0.0726018	-0.0689702	0.0791817	0.210929	0.0137725	0.0726018	1.1	Mitochondrion				0.187654	0.406754		0.0445067	0.0719164		0.177708	0.397376
General transcription and DNA repair factor IIH helicase subunit XPB	ERCC3	P19447	0.124909	-0.345101	-0.353658	0.255504	-0.0309	-0.107973	0.0809379	0.0309	0.0533719	-0.165097	0.189232	-0.0211701	-0.259572	-0.265592	-0.0809379	0	0.0211701	0.165097	0.549731	1	Nucleus				0.0482771	0.140218		-0.0194261	0.0401588		0.200861	0.582919
E3 ubiquitin-protein ligase TRIM21	TRIM21	P19474	0	0.691104	-0.100867	0.148677	0.0390472	-0.554651	-0.686091	-0.944189	-0.0208197	0.634351	0.469289	0.0208197	-0.148677	-0.0390472	-0.469289	0.78388	0.101296	-0.157893	0.420322	22.7	Cytoplasm				-0.469872	0.762823		-0.0799961	0.1557		-0.0199287	0.0265813
Interferon-induced, double-stranded RNA-activated protein kinase	EIF2AK2	P19525	0	-0.03054	0.27068	-0.0220189	-0.0385485	-0.324821	-0.184759	-1.05408	-0.255729	-0.312106	0.043283	0.0336528	0.024734	0.157649	0.03054	0.142983	-0.0336528	0.0220189	0.0385485	1.4	Cytoplasm				-0.462213	1.58554		0.0289152	0.15413		0.00417309	0.0218804
Transcription factor E3	TFE3	P19532	0	-0.886574	-0.320274	-0.0428038	-0.339557	2.00856	1.36055	1.60438	0.659319	0.957652	-0.105783	0.201298	-0.356755	-3.56761	0.105783	-0.345225	-0.201298	0.0428038	0.339557		Nucleus			+	1.63594	3.36217		-0.639371	0.350933		0.306166	0.791757
Spermidine synthase	SRM	P19623	0.0338764	-0.0159636	0.0348959	0.085619	0.280936	0	0.292844	-0.810765	-0.0348959	0.144514	-0.0481405	0.0846472	-0.085619	0.106717	0.0159636	-0.198692	-0.0413504	-0.0944748	-0.106717	3.2	Cytoplasm				-0.165533	0.368738		-0.0694716	0.434202		-0.168927	1.55596
Casein kinase II subunit alpha'	CSNK2A2	P19784	-0.0556927	0.118666	-0.253684	-0.11879	0.0419741	0	-0.233341	-0.153981	0.207749	0.11879	0.289814	0.204534	-0.365095	-0.0419741	-0.118666	0.272926	-0.204534	0.35062	0.221452	2.1	Cytoplasm				0.0413486	0.153486		0.0753249	0.202663		0.157865	0.594012
Retinoic acid receptor RXR-alpha	RXRA	P19793	0.237288	-0.80892	0.142899	0.349859	-0.44933	0	0.389318	1.47472	0.241627	-0.349859	1.1443	-0.243176	-1.67416	-8.55144	-0.389318	-0.430826	-0.142899	0.426565	0.44933	1	Nucleus				0.456802	0.578631		-2.22548	0.550696		0.0882114	0.112112
Inter-alpha-trypsin inhibitor heavy chain H2	ITIH2	P19823	0.00686836	0.104712	0.045414	0.0660143	0.101335	-0.762835	-0.134587	0.660813	-0.0243397	-0.0660143	-0.0403357	0.0243397	-0.826791	-0.101335	0.0403357	0	-0.0665836	0.104772	-0.343656	1.5	Extracellular				-0.130261	0.235681		-0.300899	0.884679		-0.117895	0.748615
Inter-alpha-trypsin inhibitor heavy chain H1	ITIH1	P19827	-0.0692658	-0.639801	-0.36823	-1.26075	-3.52392	0	-0.0626173	4.05031	0.36823	-0.213538	0.0626173	-1.45156	0.645058	-0.328813	0.865026	5.75195	0.670497	0.213538	0.328813	1	Extracellular				2.00087	1.06723		0.904219	0.526799		2.73836	1.25703
Nuclear factor NF-kappa-B p105 subunit	NFKB1	P19838	-0.483881	0.017652	-0.0774479	0.247129	-0.464006	0	-0.0349498	0.350139	0.251354	-0.012516	-0.017652	-0.0983944	0.012516	0.0664029	0.155691	0.138999	0.0774479	-0.0343313	-0.0664029	3.1	Nucleus				0.262916	0.841849		0.142829	0.386097		0.206391	0.694085
Follistatin	FST	P19883	-0.288404	-0.505662	-0.0715799	0.0132656	-0.349295	0.348567	0.311418	-0.35745	0.271031	-0.188789	-0.311418	0.0715799	-0.0132656	0.349295	0.470365	0	-0.100215	0.0532703	0.366576	0	Extracellular				0.31729	0.978415		0.264383	0.844918		0.398334	1.5979
Thymidine phosphorylase	TYMP	P19971	0	-0.329296	-0.449845	-0.345718	-0.728418	-0.129148	0.0968404	1.46429	0.694452	0.428747	-0.0243726	0.18535	-0.133947	0.0590267	0.0243726	0.0846853	-0.18535	0.133947	-0.0590267	1	Cytoplasm				0.881692	1.72482		0.39217	1.51287		0.370381	1.6687
Plasma membrane calcium-transporting ATPase 1	ATP2B1	P20020	0.117506	0.189415	-0.0188885	0.158801	-0.0670228	-0.0614748	0.0724244	-0.68051	0.0443411	-0.0255198	-0.0724244	-0.0540972	-0.0497975	0.160257	-0.15193	0	0.0188885	0.0255198	0.0670228	1.8	Cell_membrane				-0.20611	0.693495		-0.0799777	0.493765		-0.084062	0.661066
Eukaryotic translation initiation factor 2 subunit 2	EIF2S2	P20042	0.062459	-0.236795	0.215834	0.00630713	0.0384345	0	0.00865126	-0.642533	-0.00224781	-0.0626273	-0.00865126	-0.24228	-0.00630713	0.223386	0.0483804	-0.20234	0.00224781	0.0404429	-0.0384345	2.1	Nucleus				-0.156999	0.504042		-0.0257109	0.079286		-0.0471886	0.222651
Transcobalamin-1	TCN1	P20061	0.660416	-0.193594	0.204592	-0.457911	-0.368904	0	0.193594	5.42473	0.346433	1.72627	0.525203	-0.232772	-0.884525	-2.19963	-0.671296	-0.322034	-0.204592	0.457911	0.368904	0	Extracellular				1.56929	0.771096		-0.66685	0.565967		-0.0431412	0.051435
Annexin A7	ANXA7	P20073	-0.122392	-0.294676	0.363653	0.0708618	-0.460676	0	0.332734	1.55809	0.117376	0.53219	-0.0797791	-0.127041	-0.91247	0.438835	0.0797791	0.395753	-0.117376	-0.0708618	-0.438835	2.8	Cytoplasm				0.596724	1.03223		-0.0814678	0.10256		0.0583376	0.110444
TATA-box-binding protein;TATA box-binding protein-like protein 2	TBP	P20226;Q6SJ96	0	0.264012	-0.0600939	0.856423	0.00631428	-0.0643129	-0.184116	-0.269189	-0.595521	-0.367984	0.184116	0.714325	0.240964	-0.00631428	-2.56677	0.105391	0.0600939	-0.240964	0.514227	1.7	Nucleus				-0.509556	1.53186		0.0699415	0.1108		-0.638935	0.525339
Transcription factor BTF3	BTF3	P20290	-0.205537	-0.320494	-0.232408	-0.085608	0.249813	0.918063	0.00596094	0.499936	0.859854	0.085608	-0.00596094	-0.185505	0.86069	-0.249813	0.0752826	0	0.185505	-0.70182	-1.04676	2	Nucleus				0.592731	1.61549		0.223699	0.392488		-0.178712	0.287318
Ras-related protein Rab-4A	RAB4A	P20338	-0.0885601	0.416391	0.00696754	0.0948806	0.254535	0	0.00173473	0.143957	0.155407	-0.243937	-0.00173473	-0.00696754	0.101366	-0.327941	-0.490679	0.461422	-0.0344028	-0.0948806	-0.143957	1.5	Golgi_apparatus				-0.12541	0.511729		-0.195662	0.749915		-0.197342	0.52628
Ras-related protein Rab-5A	RAB5A	P20339	0	0.0716319	-0.0448761	-0.0193777	0.227036	-0.450644	-0.533255	0.551656	-0.136452	-0.0551062	0.226891	0.106781	0.0193777	-0.227036	-0.0716319	0.768498	0.0448761	0.111627	-0.530123	1.9	Golgi_apparatus				-0.171643	0.386017		-0.0153796	0.0538672		0.0177664	0.028742
Ras-related protein Rab-6A	RAB6A	P20340	0	0.469599	0.00579023	0.00931549	-0.179882	-0.172796	-0.0311456	0.179882	-0.00579023	-0.00170326	0.0311456	0.142751	0.00170326	1.28147	-0.243096	0.236203	-0.0847297	-0.22843	-0.61229	2.3	Golgi_apparatus				-0.0672752	0.224571		0.303302	0.468111		-0.247433	0.711773
DNA mismatch repair protein Msh3	MSH3	P20585	0.114692	0.0319901	-0.114387	0.0534196	0.0431681	0	-0.305967	-0.846856	0.0257335	-0.635567	0.142584	-0.0257335	0.0377116	0.155422	-0.0319901	-0.337081	0.457416	-0.0377116	-0.0431681	2.3	Nucleus				-0.378308	1.19133		0.0517196	0.400877		-0.0242834	0.0654695
Proteasome subunit beta type-1	PSMB1	P20618	0.679602	0.451127	1.40819	0.122692	-0.698084	-0.0723925	0.0325351	1.0154	-0.00799322	-0.281544	-0.0325351	0.00799322	0.0110331	0.698084	-0.111817	0	-0.39693	-0.0110331	-1.34067	3.7	Cytoplasm				-0.255504	0.257411		-0.221562	0.211425		-0.764795	0.953098
Cytochrome c oxidase subunit 5A, mitochondrial	COX5A	P20674	0	0.166591	0.607974	0.304412	-0.142591	-0.0887861	-0.668654	1.11501	-0.435454	-0.0484381	0.377876	0.227906	0.0484381	0.142591	-0.166591	0.247649	-0.227906	-0.269685	-0.636689	3.1	Mitochondrion				-0.212541	0.266388		0.0119258	0.0257916		-0.397922	1.14774
Lamin-B1	LMNB1	P20700	0.405653	0.584905	0.145398	0.245605	0.547099	0	0.135015	0.112485	-0.0881281	0.133693	-0.135015	-0.234072	-0.133693	-0.112485	-0.408004	-0.063262	0.0881281	-0.312716	-0.725564	10	Nucleus				-0.327119	2.04229		-0.539548	3.01995	+	-0.670016	2.44599
Aromatic-L-amino-acid decarboxylase	DDC	P20711	0.0586805	0.33573	-0.129269	0.111462	0.484912	0	-0.00983667	-0.839961	-0.224193	-0.387319	0.00983667	0.129269	-0.111462	-0.0314503	-0.149433	-0.490526	0.826585	0.37373	0.0314503	1	Peroxisome				-0.464565	1.40827		-0.173255	0.650092		-0.0539417	0.0785785
Calpastatin	CAST	P20810	-0.883833	-0.0757346	-0.0384889	-0.627109	-1.58537	0.325413	0.162997	0.978481	0.675614	-0.564133	0.0757346	0.0384889	0.824668	0.500816	-0.176091	0	-0.587499	0.564133	-0.500816	3.9	Cytoplasm				0.957782	1.41423		1.00203	1.55006		0.502053	0.717083
Hepatocyte nuclear factor 1-alpha	HNF1A	P20823	0	-0.0201893	0.156757	0.259329	-0.5048	-0.279899	0.0201893	0.701748	0.244196	-0.221818	-0.117143	-0.168055	0.221818	0.0130792	0.0513573	0.215099	-0.156757	-0.500308	-0.0130792	1	Nucleus				0.114664	0.208482		0.00920565	0.0187903		-0.0589569	0.125265
Inosine-5'-monophosphate dehydrogenase 1	IMPDH1	P20839	0.0843182	0.292287	0.490304	0.21637	-0.243838	-0.0585518	-0.0696597	-0.251583	0.107316	-0.0924549	0.0696597	-0.107316	0.0924549	0.243838	-0.216156	0	-0.26315	-0.173858	0.288	1.2	Cytoplasm				-0.240875	0.951912		-0.0932292	0.25216		-0.240921	0.77894
C4b-binding protein beta chain	C4BPB	P20851	0.0707321	-0.724635	-0.604434	-0.354213	-0.223671	0	0.64971	1.1474	0.196401	0.504682	-0.64971	0.522146	-0.102425	0.223671	1.06743	-0.84631	-0.196401	0.102425	-0.305779	0	Extracellular				0.866883	2.13604		0.365665	0.655715		0.331518	0.437128
N(4)-(beta-N-acetylglucosaminyl)-L-asparaginase	AGA	P20933	0	0.00326157	1.41083	-0.516448	-1.78855	-0.304904	-0.00326157	0.0623121	-0.674237	0.0410814	1.04295	0.509536	0.241946	2.62411	-0.16438	1.14124	-0.509536	-0.0410814	-0.0623121	1.3	Extracellular				0.00237942	0.00150016		1.28282	0.885546		0.250967	0.167684
Ras GTPase-activating protein 1	RASA1	P20936	0	-0.053802	-0.359629	-0.119902	-0.832524	-0.0491781	0.89359	0.0665722	0.388717	0.0697412	0.053802	-0.159041	0.0665636	-0.0665722	-0.163042	0.335165	0.159041	-0.0665636	0.127368	1	Cytoplasm				0.54706	1.35414		0.246859	0.675076		0.351565	1.09115
Ribose-phosphate pyrophosphokinase 3	PRPS1L1	P21108	0.680665	0.255764	-0.0454731	0.473589	0.111666	0	-0.255764	-0.111666	0.0454731	-0.274761	0.50646	0.0829601	-0.0215478	-0.127414	-0.525325	-0.174754	-0.420933	0.0215478	0.546894	3.9	Cytoplasm				-0.414586	1.68457		-0.185128	0.440053		-0.405756	0.938901
Cyclin-dependent kinase 11B	CDK11B	P21127	-1.0196	-0.213922	-0.0107937	-0.0108361	-0.166278	0	0.450235	0.506197	0.0107937	0.0741401	-0.217069	0.0286198	-0.229257	0.166278	0.213922	0.714486	-0.367296	0.0108361	-1.06373	4.7	Nucleus				0.492559	1.2644		0.221429	0.434904		0.18593	0.213196
Glutathione S-transferase Mu 3	GSTM3	P21266	0	0.0741167	-0.109339	-0.169584	0.274279	-0.0946827	-0.0741167	-0.871185	0.0612807	-0.128038	-0.27356	0.263331	0.128038	-0.0849724	0.306271	0.058732	-0.0612807	0.139173	0.0849724	3.2	Cytoplasm				-0.235243	0.63012		-0.00568523	0.0141971		0.091679	0.423417
V-type proton ATPase subunit B, brain isoform	ATP6V1B2	P21281	0.158689	0.110973	-0.0236788	-0.00802326	0.00683308	0	0.00770187	0.252513	-0.0680552	0.00802326	-0.00770187	0.0856524	-0.0770273	-0.00683308	-0.0894718	-0.141556	0.0236788	0.0186186	-0.168096	2.2	Mitochondrion				-0.0089222	0.0479113		-0.0504363	0.455304		-0.120324	1.25343
V-type proton ATPase subunit C 1	ATP6V1C1	P21283	0	0.104101	-0.0570936	0.157691	0.252604	-0.431835	-0.571924	-0.800057	0.0570936	-0.0936103	-0.104101	-0.088645	0.0114722	-0.252604	0.241089	0.264824	0.0940561	-0.0114722	0.511393	1.1	Lysosome/Vacuole				-0.459527	1.61638		-0.19993	1.4115		0.128518	0.596804
Cysteine and glycine-rich protein 1	CSRP1	P21291	-0.429671	0.281012	-0.273166	0.0823064	0.0344167	0	-0.0832562	-0.840887	-0.0339518	0.439456	-0.00344992	0.0339518	-0.0823064	-0.0344167	0.00344992	0.203339	0.153302	-0.10167	0.114949	2.5	Cytoplasm				-0.0427074	0.0630255		0.0394651	0.0992593		0.135694	0.445486
Filamin-A	FLNA	P21333	-0.141014	0.0774155	0.0652494	0.112397	0.000205994	0.0113182	-0.168354	0.841269	-0.0652494	-0.155776	0.0501366	-0.125264	0.00950718	-0.000205994	-0.0501366	0	0.117778	-0.00950718	-0.198622	174.1	Cytoplasm				0.0697906	0.136721		-0.0393074	0.269132		-0.0509483	0.323883
Amine oxidase [flavin-containing] A	MAOA	P21397	0.0204391	0.129071	-0.0174389	-0.0390854	-0.342194	0	0.00195789	-0.338366	0.104919	0.0390854	-0.0826311	-0.00123215	-0.111153	0.348431	-0.00195789	-0.242647	0.00123215	0.110598	0.338366	0	Mitochondrion				0.0113609	0.0359857		0.0881952	0.287593		0.0909595	0.319271
Cytoplasmic aconitate hydratase	ACO1	P21399	0	0.0288506	-0.285947	0.0740814	0.378061	0.000459671	0.000347137	-0.252424	-0.106236	0.128508	-0.283468	0.217652	-0.12751	0.18224	-0.000347137	-0.273649	0.106236	-0.0740814	-0.18224	2.3	Cytoplasm				-0.0848785	0.291658		-0.0417809	0.0957843		-0.123825	0.455001
Tumor necrosis factor alpha-induced protein 3	TNFAIP3	P21580	-0.0496626	-0.727572	0.14467	0.312616	0.0938931	0	0.280809	-0.570799	-0.14467	-1.11194	0.0550547	0.241199	0.131746	-0.0938931	-0.0550547	0.417841	-0.289176	-0.131746	0.546692	3.5	Cytoplasm				-0.26411	0.388945		0.128738	0.247645		0.142923	0.242371
5'-nucleotidase	NT5E	P21589	-0.327285	-2.44378	-0.46101	-0.564863	-0.740844	0	0.939179	1.22419	0.31525	0.0601087	0.00437975	0.403252	-0.0601087	-0.171715	-0.00437975	0.705834	-0.31525	0.614078	0.171715	15	Endoplasmic_reticulum				1.4153	1.81744		0.951508	1.12404		1.14196	1.52028
Transcription initiation factor TFIID subunit 1	TAF1	P21675	0.0686874	-0.296523	-0.471253	-0.021049	-0.196356	0	0.195755	-0.899957	0.0422196	0.021049	0.057518	0.0603566	-0.166067	0.245592	-0.057518	-0.21241	-0.0422196	0.190982	0.196356	7.2	Nucleus				0.0551121	0.0930491		0.232649	0.916351		0.198337	0.824737
Glycerol-3-phosphate dehydrogenase [NAD(+)], cytoplasmic	GPD1	P21695	-0.080821	-0.0364408	0.0749454	0.104309	0.0378947	0	0.0364408	-0.441366	-0.0749454	-0.0365739	-0.0451832	0.291398	0.0365739	0.0829387	0.190708	0.0782499	-0.0872097	-0.108941	-0.0378947	0	Cytoplasm				-0.123266	0.653054		0.0714545	0.434947		-0.0129948	0.0712545
Midkine	MDK	P21741	-1.05183	-0.146808	0.239484	0.192944	-0.471822	0	0.146808	3.23552	-0.0833421	0.346967	-2.30132	0.0833421	-0.192944	0.471822	0.200316	0.72536	-0.323876	-0.471402	-0.690342	1	Extracellular				0.976798	0.731507		-0.237169	0.149758		0.135618	0.149801
Voltage-dependent anion-selective channel protein 1	VDAC1	P21796	-0.0457096	0.671648	0.750136	-0.247416	0.00973177	0	-0.0912957	-0.279607	-0.248829	0.0609426	0.059711	-0.155364	-0.00475216	0.606648	-0.059711	0.24485	0.155364	0.00475216	-0.00973177	2.8	Mitochondrion				-0.339436	0.824606		-0.101117	0.142101		-0.160573	0.330911
Receptor tyrosine-protein kinase erbB-3	ERBB3	P21860	-0.234172	-0.110042	-0.579388	-0.198328	-0.00658178	0.419466	0.254843	0.678027	-0.135065	0.865515	0.110042	0.135065	-0.195354	0.00114202	-0.430973	0	0.184803	0.195354	-0.00114202	2	Cell_membrane				0.64226	1.92287		0.238426	0.978934		0.215311	0.72861
Succinate dehydrogenase [ubiquinone] iron-sulfur subunit, mitochondrial	SDHB	P21912	-0.639532	0.409362	0.113859	-0.0100365	0.186754	0	0.110909	-0.186754	-0.0830498	0.313242	-0.110909	0.0830498	0.0100365	0.288574	-0.235671	0.00592995	-0.176033	-0.22418	-0.684437	3.5	Mitochondrion				0.0187881	0.033328		0.0556064	0.095895		-0.27496	0.643701
2-oxoisovalerate dehydrogenase subunit beta, mitochondrial	BCKDHB	P21953	0	-0.103621	-0.145005	-0.151077	-0.067904	-0.0454464	0.00370646	-0.745491	0.145005	0.114487	-0.00370646	0.409012	-0.0582619	0.287735	0.130913	0.222508	-0.192976	0.0582619	0.067904	6.5	Mitochondrion				-0.0120264	0.0250027		0.252216	1.33978		0.150844	1.11123
Catechol O-methyltransferase	COMT	P21964	0	0.145334	0.087904	0.311566	0.057147	-0.14612	-0.135727	-0.916633	-0.087904	0.0517092	-0.0123386	0.145449	-0.126256	0.181527	0.0123386	0.163118	-0.0887299	-0.0517092	-0.057147	1.8	Endoplasmic_reticulum				-0.367325	1.1277		-0.073295	0.368614		-0.124816	0.95405
Protein-glutamine gamma-glutamyltransferase 2	TGM2	P21980	-0.574015	-0.046979	-0.088006	-0.012044	-0.106387	0	0.206648	-1.67536	0.160862	0.012044	-0.0356455	-0.121338	-0.0791922	0.106387	0.0356455	0.213335	0.088006	0.144696	0.661925	6.7	Cytoplasm				-0.0936758	0.0930966		0.133039	0.491079		0.394208	1.48824
Methylmalonyl-CoA mutase, mitochondrial	MUT	P22033	-0.133723	0.254694	0.00829744	0.0926647	0.555472	0.0585794	0.0272479	-1.05745	-0.195565	-0.0848923	-0.0773311	-0.00829744	0.0422039	0.0684638	-0.0272479	0	0.0234313	-0.0422039	-0.0684638	1.8	Mitochondrion				-0.405897	0.89765		-0.149221	0.506212		-0.178378	0.762112
Oxysterol-binding protein 1	OSBP	P22059	-0.115094	-0.26031	-0.512395	-0.0759969	0.494566	0.645576	0.0984926	-0.350673	0.756172	-0.0469804	0.0502882	-0.0591583	0.18537	-0.23046	-0.0502882	0	0.0591583	0.0469804	0.23046	1.5	Nucleus				0.314363	0.562941		0.080356	0.152202		0.151108	0.390978
Protein-L-isoaspartate(D-aspartate) O-methyltransferase	PCMT1	P22061	0.279693	0.23404	-0.0727277	0.0526805	-0.0100975	-0.0632343	-0.215527	-0.0861521	-0.0174909	-0.0526805	-0.106646	0.0174909	0.134338	0.0100975	0.106646	0	0.0725846	-0.244225	0.257655	7.7	Cytoplasm				-0.183735	1.36284		-0.0828975	0.416711		-0.0581854	0.220455
rRNA 2'-O-methyltransferase fibrillarin	FBL	P22087	0.618738	0.284543	0.25703	0.358636	0.169962	-0.0955467	-0.140548	0.0177894	-0.0371451	0.0146646	-0.0188932	0.0349536	-0.0146646	-0.165617	0.0188932	0	-0.0349536	-0.155244	-0.0177894	10.8	Nucleus				-0.385939	2.80008		-0.378837	2.28611		-0.375601	2.73244
40S ribosomal protein S4, Y isoform 1	RPS4Y1	P22090	0.506706	0.00724316	-0.00784397	0.293717	0.382974	-0.679245	-0.27867	-0.290124	-0.387237	0.0265684	-0.00724316	0.0344801	-0.0265684	-0.163657	0.154922	0	0.00784397	-0.0489969	0.163657	5.3	Cytoplasm				-0.558301	2.19152		-0.277306	1.24066		-0.181074	0.846242
Trifunctional purine biosynthetic protein adenosine-3	GART	P22102	0.069088	0.179903	-0.036108	0.272705	0.0351658	0	-0.022171	-0.448021	0.036108	0.00502014	0.022171	0.0806541	-0.00502014	-0.0351658	-0.0734444	-0.187853	-0.201748	-0.202709	0.198362	9.7	Cytoplasm				-0.189964	0.952993		-0.088491	0.657955		-0.197629	1.1583
Multifunctional protein ADE2	PAICS	P22234	-0.0226383	0.0827122	-0.0309925	0.0814171	0.119242	0.1761	-0.0101662	-0.210365	0.0309925	-0.0419483	0.0101662	0.158331	-0.0121994	0.122141	-0.0436783	0	-0.17956	0.0121994	-0.119242	6.5	Cytoplasm				-0.0570255	0.362023		0.0236616	0.185222		-0.112004	1.33308
Non-specific lipid-transfer protein	SCP2	P22307	0.0434809	-0.0440726	-0.0114493	0.0807619	0.809105	0	-0.351462	-0.13233	0.0114493	-0.0807619	0.0440726	0.17836	0.194673	-0.153696	0.083508	-0.11346	-0.136464	-0.386844	0.13233	2.1	Peroxisome				-0.286186	0.86527		-0.109713	0.228812		-0.259751	0.70566
Ubiquitin-like modifier-activating enzyme 1	UBA1	P22314	-0.134196	-0.00217009	0.0210509	0.160174	0.0218434	0.0837173	0.138869	0.130668	-0.0210509	0.0233369	-0.0504088	-0.108758	-0.0233369	-0.140638	0.00217009	0	0.0436301	-0.231124	-0.0218434	10.7	Nucleus				0.0577677	0.478023		-0.0941259	0.828243		-0.0547739	0.356472
Nucleoside diphosphate kinase B	NME2	P22392	0	0.179442	0.28866	0.154939	0.0147686	0.0927944	0.0991068	-0.128876	0.0798397	-0.0076437	-0.0991068	-0.0798397	0.0076437	0.418188	-0.28148	-0.0410519	-0.257265	-0.137923	-0.0147686	6.7	Plastid				-0.100518	0.732136		-0.0658406	0.215926		-0.27406	2.1413
Ectonucleotide pyrophosphatase/phosphodiesterase family member 1	ENPP1	P22413	-0.0166264	-0.0551305	-0.0559349	0.259818	0.0414262	0.246387	0.0138068	-0.339964	0.134194	-0.299673	0.0950646	0.0559349	0.0315256	-0.0111775	-0.0138068	0	-0.194629	-0.0315256	0.0111775	0	Cell_membrane				-0.0837605	0.267866		0.0081264	0.0407352		-0.0804672	0.54612
Fibroblast growth factor receptor 4	FGFR4	P22455	0.243186	0.0562434	-0.320776	-0.46705	-0.397033	-0.678548	-0.410764	4.01945	-0.0135074	0.0346961	0.420404	0.0564275	-0.0346961	0.298003	-0.0562434	0	0.0135074	0.358772	-0.298003	1.2	Cell_membrane				0.767351	0.389596		0.36212	1.05848		0.180692	0.482518
Small proline-rich protein 2E	SPRR2E	P22531	0.0137758	0.354625	-0.25575	0.823107	-0.20206	0	-1.41923	4.69986	-0.566571	0.960875	-0.354625	0.25575	-1.60127	-0.296404	0.751372	-0.55361	1.21672	-0.823107	0.20206	3.4	Extracellular				0.588247	0.220587		-0.645876	0.791825		0.0119474	0.00937161
NADPH:adrenodoxin oxidoreductase, mitochondrial	FDXR	P22570	0	0.309092	-0.0852289	0.134842	0.0882292	0.396872	0.0468006	-0.933105	0.000180244	-0.0576496	-0.111935	0.0349913	0.0576496	0.031352	-0.0468006	-0.196758	-0.000180244	-0.103765	-0.031352	2.3	Mitochondrion				-0.198767	0.38339		-0.0863722	0.478893		-0.165158	1.22886
Heterogeneous nuclear ribonucleoproteins A2/B1	HNRNPA2B1	P22626	0.270014	0.144335	0.136377	0.411491	-0.377091	0	-0.144335	1.22154	-0.155352	0.00929451	-0.247305	-0.136377	-0.00929451	0.27926	0.212179	-0.0507698	0.314278	-0.0537643	-0.27926	16.8	Nucleus				0.0692049	0.0865405		-0.145454	0.348527		-0.0884926	0.209751
MHC class II regulatory factor RFX1	RFX1	P22670	0	-0.276952	-0.73934	-1.88136	-0.249947	0.327249	-0.525983	-1.48801	1.09061	-1.03831	0.276952	0.11227	2.31017	0.309794	0.964035	-2.34447	-0.11227	1.03831	0.249947	4.1	Nucleus				0.30263	0.213283		1.38182	1.27468		0.588631	0.371456
E3 ubiquitin-protein ligase CBL	CBL	P22681	0	0.00527143	0.0224056	-0.00879574	-0.197307	0.584531	0.0389695	0.42455	-0.0224056	0.014925	-0.0759969	0.118195	-0.134219	-0.113585	-0.00527143	-0.223028	-0.05264	0.00879574	0.113585	1.2	Cytoplasm				0.243799	1.00546		-0.0157167	0.0833324		0.00397339	0.0199407
cAMP-dependent protein kinase catalytic subunit beta	PRKACB	P22694	0.0763607	0.33457	0.0483966	-0.246268	-0.0672226	0	-0.33457	-1.59538	0.198402	0.601372	0.747569	-0.110892	0.218004	0.0672226	-0.467365	-0.261176	-0.0483966	-0.218004	0.267311	1.6	Cytoplasm				-0.255203	0.277898		0.201309	0.473215		-0.174693	0.532245
Cytochrome b-c1 complex subunit 2, mitochondrial	UQCRC2	P22695	0.0933237	0.192693	-0.215173	0.0435972	0.132689	0	-0.0707541	-0.420667	-0.034049	0.0178919	-0.109429	0.034049	-0.0178919	0.0335646	0.0707541	-0.39369	0.467918	-0.0205412	-0.0335646	3.8	Mitochondrion				-0.150942	0.703129		-0.064353	0.323231		-0.0312508	0.073198
Protein-glutamine gamma-glutamyltransferase K	TGM1	P22735	0.0327463	0.0215549	0.0667272	-0.0112023	-1.86859	-0.323032	-0.788241	1.63805	-0.0667272	0.554592	0.674693	-0.703721	0.0112023	0.120445	-0.0215549	0	0.55992	-0.206145	-0.120445	3.3	Cytoplasm				0.554681	0.449374		0.377408	0.325712		0.394108	0.448242
Carboxypeptidase N subunit 2	CPN2	P22792	0	0.76479	0.213136	0.128156	-0.0302143	-0.690829	-0.0634079	1.58627	0.338333	0.239189	0.0634079	-0.607231	-1.08952	-0.682881	-0.905632	0.814879	-0.213136	-0.128156	0.0302143		Extracellular				0.0667372	0.0597851		-0.79423	1.69116		-0.29554	0.432543
Ferrochelatase, mitochondrial	FECH	P22830	-0.447455	0.181908	0.0118275	0.0567036	0.197433	0	-0.00264883	0.0161505	-0.0182905	-0.135532	0.00264883	0.26672	0.0362263	-0.0945854	-0.0240006	0.0336533	-0.0118275	-0.0362263	-0.0161505	1.2	Mitochondrion				-0.0281477	0.0855243		0.0526689	0.134102		-0.0109938	0.0324239
Liver carboxylesterase 1	CES1	P23141	0.0941105	0.354321	0.0470147	0.0114384	-0.161705	0	0.042345	0.161705	-0.0591731	0.0320559	-0.042345	-0.0135131	-0.0114384	0.200665	-0.405426	-0.542434	0.0135131	-0.0700064	-0.210238	1.5	Endoplasmic_reticulum				-0.0336493	0.142144		-0.0356936	0.126268		-0.311954	1.33206
Fibulin-1	FBLN1	P23142	0	0.149167	-1.42528	0.217176	-0.339193	-0.640764	-0.293952	1.79804	0.610732	-0.304043	-0.149167	0.0494046	-0.217176	-0.276556	0.976058	0.125838	-0.0494046	0.344349	0.276556	1.3	Extracellular				0.513629	0.436502		0.131253	0.144284		0.614305	0.935219
Transcription elongation factor A protein 1	TCEA1	P23193	-0.15373	0.128746	-0.202964	0.326939	-0.180954	0.434679	-0.319308	-1.40686	0.202964	-0.824252	-0.0299335	0.261829	-0.100068	0.180954	0.0299335	0	-0.872129	0.100068	0.202374	1.8	Nucleus				-0.366161	0.483197		0.0945884	0.281793		-0.0915577	0.16171
Integrin alpha-6	ITGA6	P23229	0.285445	0.025948	0.301649	0.0612755	0.721813	-0.0380955	-0.025948	-0.850672	-0.517019	-0.56844	0.0418859	-0.301649	-0.000943184	-0.123437	-0.549263	0	0.757871	0.000943184	0.123437	0	Cell_membrane				-0.679261	1.99408		-0.375262	1.32591		-0.212629	0.391102
Splicing factor, proline- and glutamine-rich	SFPQ	P23246	-0.00415802	0.0316648	-0.238647	0.0997629	-0.00553513	0	-0.0316648	-0.661734	0.238647	0.0660391	-0.263101	-0.430692	-0.0660391	0.00553513	0.0672178	0.42865	0.843663	-0.354461	0.204786	16.6	Nucleus				-0.0543602	0.125982		-0.165192	0.767913		0.261354	0.618963
Tubulin gamma-1 chain	TUBG1	P23258	0.0645895	0.0688963	0.0588717	0.290443	-0.201929	0	0.0223541	-1.35915	-0.0588717	0.081718	-0.0223541	0.157762	-0.081718	0.220098	-0.22754	-0.00223541	-0.145057	-0.210816	0.201929	2.3	Cytoplasm				-0.318964	0.527382		0.0122726	0.0394302		-0.132918	0.570447
Peptidyl-prolyl cis-trans isomerase B	PPIB	P23284	-0.211087	0.128658	-0.0106425	-1.25812	0.0644789	0	-0.199838	-0.898713	0.0106425	-1.30699	0.0779128	-0.148284	1.25812	-0.0644789	-0.0779128	0.0181551	0.140472	1.37905	1.0426	9	Endoplasmic_reticulum				-0.221637	0.248033		0.538158	0.636634		0.757815	1.04791
NAD-dependent malic enzyme, mitochondrial	ME2	P23368	0.195913	0.0256395	-0.0562282	-0.0572777	-0.0772557	0	-0.0256395	0.46713	0.0562282	0.0572777	-0.372744	0.285738	-0.291864	-0.234576	0.147163	-0.302529	-0.0699048	0.221525	0.0772557	2	Mitochondrion				0.104841	0.466611		-0.15952	0.520901		0.00854378	0.0280102
Glycine dehydrogenase (decarboxylating), mitochondrial	GLDC	P23378	-0.141462	0.159087	0.0525169	0.0455132	-0.125375	0.119009	0.0789843	-0.689574	-0.167566	-0.00360107	-0.0789843	0.170065	0.00360107	0.125375	-0.121078	0	-0.0525169	-0.0670319	0.150002	2	Mitochondrion				-0.130606	0.362892		0.0569581	0.292627		-0.0161808	0.0800286
Tryptophan--tRNA ligase, cytoplasmic	WARS	P23381	-0.00886345	0.106753	0.0369215	-0.0628481	0.141062	0	-0.0736141	-0.276061	0.161723	0.00134563	-0.417016	-0.0369215	-0.00134563	0.223553	0.0736141	0.0246563	-0.0673962	0.0697966	-0.141062	6.7	Cytoplasm				-0.0799263	0.458698		-0.100538	0.352226		-0.0506832	0.407238
40S ribosomal protein S3	RPS3	P23396	0	0.241449	0.35801	0.0365829	0.418046	0.186825	-0.120756	-0.322091	0.0583849	-0.0679493	0.120756	-0.0583849	-0.0365829	-0.0242643	-0.249098	-0.389479	-0.201612	0.0937862	0.0242643	15.7	Cytoplasm				-0.263935	1.23013		-0.210437	1.11434		-0.355245	1.70226
Ribosomal protein S6 kinase beta-1	RPS6KB1	P23443	0.369434	-0.0462961	0.00950384	0.0294461	0.0501127	0	-0.0083065	-0.744635	-0.00950384	0.227848	0.0083065	-0.0229506	-0.0294461	-0.0501127	0.064189	-0.206142	0.184037	-0.060925	0.290406	1	Cytoplasm				-0.18936	0.485659		-0.105991	0.606166		-0.0281273	0.0904297
Tyrosine-protein kinase JAK1	JAK1	P23458	-0.497946	0.130579	0.578037	-0.138158	-0.678714	0	0.072093	0.981611	-0.0551195	-0.596197	-0.072093	0.0551195	0.500542	0.678714	-0.382208	0.445367	-0.0766554	0.138158	-1.40916	14.7	Cytoplasm				0.201718	0.245336		0.411811	0.67712		-0.135659	0.132853
Loricrin	LOR	P23490	0.0499058	0.459662	-0.551876	-0.430022	-0.578772	-0.494976	-0.459662	2.28652	0.551876	0.430022	-0.689393	-0.774711	-1.62439	-1.05305	1.18782	0	0.620588	0.431329	0.578772	1.6	Extracellular				0.672977	0.59998		-0.825166	1.57559		0.773922	1.62384
Nuclear autoantigen Sp-100	SP100	P23497	-0.0905218	-0.332204	-0.696975	-0.256043	0.136462	0.383572	0.0902858	0.95021	0.201812	-0.0544477	0.132822	0.120471	0.0544477	-0.608834	-0.0902858	0	-0.120471	0.0700431	-0.136462	2	Nucleus				0.562143	1.45108		0.172583	0.33557		0.192421	0.663664
Colorectal mutant cancer protein	MCC	P23508	-0.373833	-0.64872	-0.344173	-0.359595	-0.79182	0.232549	0.12095	0.792244	0.212977	0.37679	-0.12095	0.113345	-0.0887709	0.79182	0.330151	0	-0.113345	0.0887709	-1.89707	0	Golgi_apparatus			+	0.85073	3.33334		0.677489	1.80654		0.185329	0.177498
Adenosylhomocysteinase	AHCY	P23526	0.104078	0.163893	-0.013422	-0.00173569	0.276164	0	-0.0403252	-0.60835	0.0823784	0.00173569	0.0403252	-0.21554	-0.0240307	0.134524	-0.167358	-0.0250854	0.013422	0.0037117	-0.134524	9.3	Cytoplasm				-0.218708	0.830013		-0.121976	0.669647		-0.167762	1.47286
Cofilin-1	CFL1	P23528	0	0.365753	-0.113734	0.0207567	-0.224643	0.142372	-0.00137711	1.16046	0.0661058	-0.0207567	-0.0615597	-0.0661058	0.052989	0.224643	0.00137711	-0.362423	0.127172	-0.118989	-0.253619	6.7	Cytoplasm				0.259734	0.493369		0.027865	0.0792187		-0.130923	0.45464
Eukaryotic translation initiation factor 4B	EIF4B	P23588	0	0.0544486	-0.194142	-0.0275998	-0.330709	0.132762	-0.0544486	0.330709	0.194142	0.0275998	-0.434138	-0.444068	0.519888	1.29076	0.273205	-0.375608	0.738799	-0.607395	-0.420326	22.3	Nucleus				0.225754	1.30783		0.332712	0.391188		0.0213356	0.0281642
Factor VIII intron 22 protein	F8A1	P23610	0.205757	-0.21225	-0.787158	-0.00508738	0.361091	0	-0.037899	-0.118409	-0.419639	-0.0974774	0.793994	0.584132	0.117992	0.118409	0.037899	-0.264189	0.419639	0.00508738	-0.619019		Cytoplasm				-0.0471554	0.0806453		0.491161	0.945311		0.00341301	0.00436348
Plasma membrane calcium-transporting ATPase 4	ATP2B4	P23634	0.231499	0.450454	0.0728173	-0.00260019	-0.0482512	-0.0497055	-0.0366783	0.771023	-0.581845	0.924477	0.0366783	0.0554271	0.00260019	-0.57106	-0.123962	0	-0.0554271	-0.0218272	0.0482512	1.4	Cell_membrane				0.0646706	0.0797712		-0.259872	0.78058		-0.171377	0.959373
Inositol-trisphosphate 3-kinase A	ITPKA	P23677	-0.37215	-0.432221	-0.36533	-0.479057	0.0211735	0.0926685	0.0389643	-0.658167	0.183537	0.00853348	0.355121	0.1108	0.171228	-0.0211735	-0.0389643	0	-0.1108	-0.00853348	0.461336	0	Cytoplasm				0.258624	0.749473		0.479511	2.24299		0.386125	1.66763
Thymidylate kinase	DTYMK	P23919	0.230535	-1.13608	0.134873	1.38117	0.363314	0	0.168104	-0.270349	-0.124932	-0.330219	-0.131894	0.124932	-1.34115	-0.244325	0.131894	-1.61975	-0.50375	0.330219	0.244325	2.1	Mitochondrion				-0.30624	0.321154		-0.592871	0.515331		-0.478175	0.394348
Ribonucleoside-diphosphate reductase large subunit	RRM1	P23921	0.417006	-0.0188375	-0.0378246	-0.109462	0.105916	-0.0623903	-0.125035	-0.369013	0.0378246	0.109462	0.209233	0.183277	-0.139212	0.0291786	0.0188375	0	-0.151094	0.454061	-0.0291786	3.5	Cytoplasm				-0.15319	0.597211		-0.000740504	0.00195349		-0.0128347	0.0321205
Elongation factor 1-beta	EEF1B2	P24534	0.000192642	0.351549	0.184428	0.205432	0.0923519	0	-0.00100517	0.109001	0.0809412	0.0901613	0.00100517	-0.0809412	-0.127824	-0.149752	-0.0426064	-0.208029	-0.124387	-0.0901613	-0.0923519	4.6	Cytoplasm				-0.110971	0.928718		-0.256169	2.00933		-0.278298	2.5747
ATP synthase F(0) complex subunit B1, mitochondrial	ATP5PB	P24539	0	0.657784	0.0217767	0.00339651	0.176605	0.176175	-0.108547	-0.472118	0.0173211	-0.00339651	-0.0824375	-0.0173211	-0.154459	-0.0734863	0.0824375	-0.0487938	-0.122033	0.058661	0.0734863		Mitochondrion				-0.250026	0.76756		-0.253838	0.91003		-0.163161	0.598791
Low molecular weight phosphotyrosine protein phosphatase	ACP1	P24666	0.0395241	0.316475	0.0614595	0.0849266	0.145325	-0.202507	-0.0056572	-0.588449	-0.0507956	-0.0795078	-0.0424519	0.0507956	-0.14389	0.0599785	0.0056572	0	-0.0592489	0.0795078	-0.0599785	2.1	Cytoplasm				-0.314925	1.56012		-0.148434	1.13621		-0.136354	1.38276
Protein kinase C eta type	PRKCH	P24723	0.387302	0.666474	0.383527	-0.0905242	-0.409121	-0.302528	0.237693	0.117772	-0.0375614	0.288866	-0.44221	-0.400794	-0.125384	-0.117772	-0.237693	0	0.0375614	0.0905242	0.14526		Cytoplasm				-0.126684	0.235974		-0.459072	1.05793		-0.180401	0.396704
Acetyl-CoA acetyltransferase, mitochondrial	ACAT1	P24752	0	0.448737	-0.0583773	0.146073	0.406446	0.185717	0.0610285	-0.291544	0.0408792	-0.189969	-0.222053	0.071105	0.160516	0.0154877	-0.0610285	-0.342213	-0.0408792	-0.146073	-0.0154877	7.1	Mitochondrion				-0.227354	0.880162		-0.182312	0.645452		-0.309712	1.49876
Myosin regulatory light polypeptide 9	MYL9	P24844	0	-0.275154	0.33294	-0.160137	-1.47781	-0.0792551	-0.354138	1.85437	-0.966533	0.160137	0.275154	0.248114	0.78368	0.333494	0.278968	0.19872	-0.248114	-0.35556	-0.333494	4.5	Cytoplasm				0.438947	0.338712		0.726142	1.05631		0.224136	0.280116
DNA-directed RNA polymerase II subunit RPB1	POLR2A	P24928	0	-0.119685	-0.234185	-0.0213442	0.0537481	0.134045	0.340104	-0.300724	0.136655	0.0213442	0.119685	0.0902472	-0.191003	0.0298014	-0.370992	-0.219788	-0.0902472	0.128846	-0.0298014	4.5	Nucleus				0.130578	0.528384		0.076476	0.402786		-0.052103	0.212785
Cyclin-dependent kinase 2	CDK2	P24941	0	0.155768	-0.0109639	-0.0683169	0.255107	-0.15116	-0.245858	-0.51697	0.238275	0.147621	0.152473	0.0109639	-0.397338	-0.189798	-0.152473	0.0932827	-0.31279	0.0683169	0.189798	2.4	Cytoplasm				-0.171937	0.548881		-0.172244	0.673905		-0.0890919	0.356938
Adenomatous polyposis coli protein	APC	P25054	-0.421059	0.0684505	-0.361746	-0.531236	-0.376954	0	-0.0684505	0.194393	0.361746	0.723833	0.300799	0.463606	-0.526525	-0.194393	-0.282872	0.388972	-0.806341	0.526525	0.744793	3.9	Cytoplasm				0.566813	1.92144		0.335381	0.721342		0.438724	0.72566
Beta-adrenergic receptor kinase 1	GRK2	P25098	0	0.42756	-0.34525	-0.468201	-7.68966	-0.631356	0.0251398	7.64226	0.34525	0.570354	-0.0710144	-13.5363	-1.00495	-6.11476	-0.0251398	1.46758	0.927447	0.468201	6.11476	0	Nucleus				3.20544	0.754745		-3.56664	0.517126		3.40568	0.963678
DNA replication licensing factor MCM3	MCM3	P25205	0	-0.390306	-0.183234	-0.30175	0.0929365	0.236322	0.100507	-1.13808	0.39631	0.0271664	-0.0920019	0.0367823	0.124044	-0.0929365	0.0920019	-0.00442123	-0.0367823	-0.0271664	0.181106	6.5	Nucleus				0.0809166	0.104832		0.150443	0.651768		0.197418	1.08284
Zinc-alpha-2-glycoprotein	AZGP1	P25311	1.42325	0.0234146	1.72713	0.330101	-0.503408	-1.34253	1.10949	4.68808	-0.428825	2.38423	-1.25965	-0.529562	-0.49357	-0.659893	-0.0234146	0	0.428825	-0.330101	0.503408	2.8	Extracellular				0.681991	0.245672		-1.33577	1.48225		-0.484355	0.504173
3-mercaptopyruvate sulfurtransferase	MPST	P25325	0	0.0676289	0.065712	0.210283	0.508948	-0.218309	-0.15781	-1.15296	-0.075573	0.14418	-0.0676289	-0.041132	-0.14418	0.438167	0.0719776	0.257685	0.041132	-0.223373	-0.438167	1.7	Peroxisome				-0.46261	1.03628		-0.124208	0.345533		-0.228664	0.764213
40S ribosomal protein S12	RPS12	P25398	0	0.0372906	0.0308857	-0.00476074	0.110372	0.162533	-0.0372906	-0.273532	-0.0308857	0.00476074	0.088953	0.3332	-0.0800266	0.172795	-0.056181	-0.713747	-0.124517	0.137373	-0.110372	7	Cytoplasm				-0.0696404	0.435513		0.0939731	0.562614		-0.208246	0.727449
Bromodomain-containing protein 2	BRD2	P25440	-0.13512	-0.805223	-0.600241	0.0658984	0.620585	0	0.229325	0.0590925	0.220498	-0.0658984	-0.0131149	0.100118	-0.299876	-1.01306	0.0131149	0.251276	-0.100118	0.40851	-0.0590925	1.9	Nucleus				0.259423	0.461395		-0.135664	0.143998		0.273558	0.46703
Transcriptional repressor protein YY1	YY1	P25490	-0.105906	0.0996637	0.24439	-0.355499	0.170814	0	-0.679413	0.511399	0.00250578	-0.066956	-0.0996637	-0.00250578	0.375576	-0.375301	0.281664	0.0689478	-0.361875	0.066956	-0.170814	1.7	Nucleus				-0.0571852	0.096948		-0.0361662	0.0708143		-0.0337166	0.0791028
DnaJ homolog subfamily B member 1	DNAJB1	P25685	-0.131519	0.222389	-0.0493355	-0.150914	0.069746	0.0256796	0.0201321	-0.03335	0.0493355	-0.0629015	-0.191912	0.0730629	0.149577	-0.385164	-0.0201321	0	-0.0679665	0.0629015	0.03335	3.4	Cell_membrane				0.00770588	0.0371792		-0.0806822	0.247803		0.00955734	0.0462038
DnaJ homolog subfamily B member 2	DNAJB2	P25686	-1.58194	-0.422888	-0.572435	-0.45284	0.152585	0	0.756566	-0.152585	-0.0488739	-0.749205	-1.90662	0.185103	0.45284	-0.685665	0.422888	0.147461	0.0488739	0.556094	0.57261	1.2	Cell_membrane				0.536684	0.733706		0.0869181	0.0544609		0.925089	1.81708
ATP synthase subunit alpha, mitochondrial	ATP5F1A	P25705	0	0.00781536	-0.0204811	-0.0568981	-0.0512018	0.0527554	0.0101519	-0.562636	0.0204811	-0.0225887	-0.106668	0.152176	0.0225887	0.165282	-0.00781536	-0.256529	-0.0695992	0.0539265	0.0512018		Mitochondrion				-0.0762142	0.273442		0.082498	0.704853		-0.0216099	0.14095
Proteasome subunit alpha type-1	PSMA1	P25786	0	0.132762	0.922704	0.0522194	-0.0603151	0.00826836	0.157418	0.0603151	-0.013773	0.220701	-0.132762	0.013773	-0.0522194	1.54796	-0.241535	-0.172393	-0.155211	-0.067852	-0.267703	5	Cytoplasm				-0.122888	0.276938		0.134714	0.124153		-0.390413	1.17251
Proteasome subunit alpha type-2	PSMA2	P25787	0.0211134	0.225201	1.28925	-0.123764	-0.579908	-0.252765	-0.254191	0.579908	-0.128806	0.181665	0.190786	-0.245416	0.0488605	0.686475	-0.190786	0	0.128806	-0.0488605	-0.837189	4.2	Cytoplasm				-0.141216	0.157108		0.00379789	0.00325833		-0.355984	0.463756
Proteasome subunit alpha type-3	PSMA3	P25788	0	-0.409999	0.0715623	0.0277157	-0.471336	-0.292415	0.270564	0.428188	-0.0715623	-0.100827	-0.0463586	-0.461411	0.115486	1.4429	0.0463586	0.0263968	0.152169	-0.0277157	-0.428188	3.8	Nucleus				0.203201	0.549987		0.419065	0.504907		0.110216	0.306206
Proteasome subunit alpha type-4	PSMA4	P25789	0	0.147954	0.890766	0.158572	-0.396266	0.226873	0.293981	1.39795	0.070086	0.201333	-0.147954	-0.070086	-0.177299	0.396266	-0.58896	-0.273458	-0.344031	-0.158572	-0.470041	4.2	Nucleus				0.277839	0.386707		-0.159974	0.248938		-0.527218	1.35088
Protein S100-P	S100P	P25815	0.207162	0.763199	0.326937	0.393955	-0.157411	0	0.152967	1.06151	-0.0198903	0.03197	-0.826967	0.0198903	-0.665816	0.00432491	-0.152967	-0.0309467	-0.0587287	-0.03197	-0.00432491	1.1	Cytoplasm				-0.0614569	0.0888154		-0.673911	1.46254		-0.362556	1.36726
NF-kappa-B inhibitor alpha	NFKBIA	P25963	0.288867	-0.38319	0.206766	-0.141744	0.304304	-1.14665	-0.0110297	-0.238265	-0.514299	-0.492126	0.0110297	0.218498	0.363819	-0.882409	0.0139651	0	-0.206766	0.141744	0.238265	0	Cytoplasm				-0.535475	1.28935		-0.127266	0.171315		-0.0175589	0.0395966
Moesin	MSN	P26038	0	0.0990238	0.152976	-1.34951	0.676601	0.36048	0.99126	0.658723	2.15593	1.34365	-1.65996	-0.152976	-1.06183	-0.658723	-0.0990238	-0.0217037	-1.81126	1.06183	-1.37048	4.4	Cytoplasm				1.18619	1.49135		-0.799191	0.867483		-0.363948	0.243779
Probable ATP-dependent RNA helicase DDX6	DDX6	P26196	0.083293	0.3786	0.165798	0.115015	-0.0393095	0	-0.033371	-0.338928	-0.03089	0.00111389	-0.0734329	0.03089	-0.0344162	0.0393095	0.033371	-0.0267143	-0.0716281	-0.00111389	0.0475187	5.9	Cytoplasm				-0.221094	1.32565		-0.150092	0.972038		-0.144393	1.10399
Catenin alpha-2	CTNNA2	P26232	0	0.259124	-0.544013	-0.0494504	0.0243115	-0.200636	-0.375405	-0.0243115	-1.11271	-0.330008	0.0508347	1.29759	0.0494504	-0.439037	-0.0508347	0.401353	0.544013	0.242919	0.550717	1.9	Cytoplasm				-0.346608	0.776859		0.301716	0.36881		0.399639	1.30343
DNA (cytosine-5)-methyltransferase 1	DNMT1	P26358	0.376618	-0.909226	-0.0032711	0.107388	0.0558915	0	0.169853	-0.944126	-0.0534706	-0.507808	-0.00298071	0.0032711	-0.0922165	-0.0558915	0.00298071	-0.0585527	0.184071	0.0922165	0.100751	4.6	Nucleus				-0.19259	0.270354		0.0375655	0.0534652		0.138813	0.25948
Splicing factor U2AF 65 kDa subunit	U2AF2	P26368	-0.0175228	-0.407734	-0.282757	-0.405777	-0.0600805	0.828932	0.36352	-0.431455	0.0852413	-0.00616264	-0.081068	-0.0830402	0.643644	0.0600805	0.081068	0	0.0830402	0.00616264	0.17769	4.5	Nucleus				0.402789	0.954877		0.369678	1.11014		0.304366	2.03031
60S ribosomal protein L13	RPL13	P26373	0.657597	-0.0385551	0.239157	0.158772	-0.0756617	-0.355982	0.0801868	-0.805156	-0.621214	-0.417553	0.022686	0.0570736	0.118195	0.149472	-0.022686	0	-0.0570736	-0.118195	0.0756617	5.8	Cytoplasm				-0.612205	1.82348		-0.101405	0.281135		-0.21272	0.81207
Isovaleryl-CoA dehydrogenase, mitochondrial	IVD	P26440	0.079277	0.544483	-0.195557	0.055007	0.320544	0	-0.0860705	-0.991174	0.184635	0.00299263	-0.0232568	0.00219059	-0.00299263	-0.04217	0.0232568	-0.0292912	-0.00219059	-0.0113382	0.04217	1.3	Mitochondrion				-0.338674	0.696199		-0.177308	0.592727		-0.156229	0.597988
Protein S100-A4	S100A4	P26447	0	-0.0299315	-0.879814	0.0765204	-0.174612	-0.693213	0.0299315	4.14063	-0.00632906	0.671219	0.537823	0.286881	-0.0765204	0.146457	-0.118445	0.295904	0.00632906	-0.156079	-0.146457	3.1	Cytoplasm				1.03001	0.565261		0.425227	0.982406		0.177818	0.413215
Alpha-1,3-mannosyl-glycoprotein 2-beta-N-acetylglucosaminyltransferase	MGAT1	P26572	-0.193049	0.0740247	0.0436621	0.385937	-0.561907	0	-0.245279	0.0657935	-0.0680523	-0.328107	0.0534949	0.208651	0.037179	-0.0350776	-0.0534949	0.0139236	-0.0436621	-0.037179	0.0350776	0	Golgi_apparatus				-0.0648623	0.143046		0.116328	0.261279		0.0331997	0.0760397
High mobility group protein B2	HMGB2	P26583	0.0753851	0.273859	0.107138	0.452257	0.0757022	-0.0249987	-0.164521	1.76052	-0.0745525	-0.152502	-0.15176	-1.00179	0.152502	-0.0757022	0.15176	0	0.0745525	-0.618001	-0.437994	4.9	Nucleus				0.0719213	0.0680455		-0.466056	1.04549		-0.362805	1.1905
Polypyrimidine tract-binding protein 1	PTBP1	P26599	0.28882	-0.0644951	-0.18437	0.0668659	0.0759058	0	0.132706	-0.475085	-0.108427	-0.0668659	-0.0740833	0.152733	0.0683861	-0.0759058	0.0644951	-0.0202141	0.108427	-0.128618	0.10566	10.2	Nucleus				-0.14008	0.511491		-0.0187629	0.0655969		-0.0105953	0.0408511
Threonine--tRNA ligase, cytoplasmic	TARS	P26639	-0.419446	0.0274386	0.109953	0.190807	0.120445	0	-0.0274386	-0.47799	-0.052527	-0.10786	-0.339504	0.052527	-0.0993032	0.0324278	0.0939736	0.104773	-0.646443	0.0993032	-0.0324278	6.9	Cytoplasm				-0.139003	0.454343		-0.0943028	0.265835		-0.082004	0.17818
Valine--tRNA ligase	VARS	P26640	-0.138474	-0.0457315	-0.201514	0.0371399	0.172638	0.161045	0.137221	-0.235476	0.137883	0.0504837	-0.299224	0.174935	-0.210516	-0.000244141	0.0457315	0	-0.137883	-0.0371399	0.000244141	6.6	Cytoplasm				0.0854198	0.383677		-0.0485739	0.156612		0.00937881	0.0454284
Elongation factor 1-gamma	EEF1G	P26641	-0.264875	0.198066	-0.0815887	0.0273943	0.182273	0.0984535	-0.304828	0.191844	-0.0157757	-0.0330458	0.0311728	0.0157757	0.0317221	-0.258601	-0.0311728	0	0.0256004	-0.0273943	-0.182273	8.9	Cytoplasm				-0.0249241	0.0752119		-0.0572364	0.195467		-0.0553017	0.243091
Hepatocyte growth factor-like protein	MST1	P26927	-0.199068	-0.228761	-0.123856	-0.20434	0.039248	0.082593	0.144849	-0.110137	0.142641	0.0464625	0.019577	0.123856	-0.0301604	-0.039248	-0.019577	0	-0.221445	0.0301604	0.52175	0	Extracellular				0.204637	1.78453		0.161861	1.39418		0.205533	0.797449
Erythrocyte band 7 integral membrane protein	STOM	P27105	0	0.459929	0.011919	-0.00354242	0.097846	0.0201178	-0.153922	-0.0637426	-0.011919	-0.340813	-0.0906706	-0.159534	0.00354242	0.0637426	0.0906706	-0.107321	0.14182	0.126435	-0.148407	2.6	Cell_membrane				-0.223286	1.11692		-0.15896	0.721446		-0.0925909	0.381079
Adenylate kinase 4, mitochondrial	AK4	P27144	0	0.197233	0.0265427	0.227983	-0.002388	0.136494	0.0993595	-1.0062	-0.0241833	-0.0181866	-0.117207	0.0241833	0.00202179	0.137089	-0.0993595	-0.167379	-0.20783	-0.00202179	0.002388	4.2	Mitochondrion				-0.252417	0.548587		-0.0783525	0.493308		-0.184715	1.63156
Amine oxidase [flavin-containing] B	MAOB	P27338	-0.0246544	0.320248	0.0890536	-0.0752187	0.575236	0	-0.055481	-0.903447	0.133096	0.0597234	0.055481	-0.0890536	-0.0597234	0.0592837	-0.134665	0.0833931	-0.194619	0.0825934	-0.0592837	0	Mitochondrion				-0.330154	0.742781		-0.185436	0.638886		-0.221449	0.870233
14-3-3 protein theta	YWHAQ	P27348	-0.0907192	0.174345	-0.225503	0.0407076	0.00493622	0	0.0887775	-0.609296	0.00996876	-0.113967	-0.0887775	0.159551	0.0125704	-0.00493622	-0.124071	0.095623	-0.00996876	-0.0125704	0.147776	5	Cytoplasm				-0.105657	0.320349		0.0388485	0.171832		0.0386044	0.187175
MAP/microtubule affinity-regulating kinase 3	MARK3	P27448	-0.138023	1.24097	0.652769	-0.0295734	-0.323928	0	-0.165917	0.313907	0.154016	0.632516	0.165917	-0.154016	-0.195228	-0.313907	-0.300435	0.31688	-0.289864	0.0295734	0.581027	1.2	Cytoplasm				-0.0935377	0.10858		-0.40475	0.559446		-0.213006	0.262472
Calmodulin-like protein 3	CALML3	P27482	0	-0.139136	0.451385	-0.235287	-0.495803	0.0508099	0.139136	1.72782	0.101804	1.81923	1.03472	-0.101804	0.235287	0.495803	-0.623268	-0.674982	-0.99919	-0.522103	-1.28097	2	Cytoplasm				0.851527	1.05113		0.49977	0.949407		-0.736334	2.09633
Dipeptidyl peptidase 4	DPP4	P27487	0	-0.167869	0.772946	0.0714283	-0.416462	0.070919	0.206763	0.416462	-0.20739	0.125635	-0.242696	0.20739	-0.0714283	0.722266	0.167869	-0.145202	-0.269538	-0.155546	-0.847792	3.5	Lysosome/Vacuole				0.0704691	0.119066		0.101874	0.132372		-0.302051	0.55701
60S ribosomal protein L10	RPL10	P27635	-0.291899	-0.176824	-0.0203438	-0.00544262	0.114619	0	-0.00437641	-1.11426	0.0203438	-0.0369577	0.00437641	0.219469	0.0327768	0.0383177	0.247409	0.0246735	-0.283798	0.00544262	-0.0383177	5	Cytoplasm				-0.151072	0.271572		0.149713	0.836468		0.0670597	0.250954
Replication protein A 70 kDa DNA-binding subunit	RPA1	P27694	0.400517	-0.257102	0.0877848	0.0178151	0.0791907	-0.591597	0.0368247	0.0677056	0.41538	0.0930781	-0.0368247	-0.0877848	-0.210068	-0.175641	0.538665	0	-0.425602	-0.0178151	-0.0677056	5.7	Nucleus				-0.0613625	0.118947		-0.19322	0.78944		-0.0601324	0.121858
DNA-(apurinic or apyrimidinic site) lyase	APEX1	P27695	0	0.150763	0.024467	-0.0674362	0.0150452	-0.115438	-0.0402551	0.0868855	-0.0376391	-0.0256577	-0.0187602	0.0618062	0.175812	-0.0150452	0.0187602	0.000945091	-0.024467	0.0256577	-0.0887699	3.2	Nucleus				-0.0509888	0.495471		0.0263854	0.183225		-0.0381426	0.420617
Deoxycytidine kinase	DCK	P27707	-0.0294847	-0.0549908	-0.113379	-0.475251	-0.00677633	0.0172157	0.0549908	-0.52056	0.113379	-0.0402546	0.23253	0.200794	0.0402546	0.00677633	-0.104441	0	-0.182322	0.111321	0.309532	1	Nucleus				0.0609304	0.166249		0.256065	1.27612		0.162794	0.658149
CAD protein	CAD	P27708	0	0.0512161	-0.0196581	0.242971	0.177285	-0.0365353	0.244812	-0.074296	0.00501156	0.0887203	-0.0512161	0.224893	-0.0887203	-0.178693	-0.0534954	0.431273	-0.00501156	-0.282471	0.074296	10.7	Cytoplasm				-0.0448204	0.241112		-0.113797	0.561168		-0.0574448	0.178821
Calreticulin	CALR	P27797	0	0.477858	0.0782776	-0.0334249	-1.04149	0.567107	-0.115353	0.660789	-0.121419	-0.0557904	-0.074069	-0.0782776	0.0334249	1.1323	0.074069	-0.0852766	0.369265	0.0354266	-0.660789	8	Endoplasmic_reticulum				0.290823	0.430949		0.357102	0.415214		0.0502951	0.0592911
cAMP-specific 3',5'-cyclic phosphodiesterase 4A	PDE4A	P27815	-0.493427	-0.653832	-0.2112	-0.618673	-0.603534	0	0.653832	0.987054	0.181436	1.41892	-2.62799	-0.181436	-3.68123	-3.4351	1.11069	0.888706	0.58454	0.618673	0.603534		Cytoplasm			+	1.16438	2.57298		-1.96531	1.56198	+	1.27736	4.97931
Microtubule-associated protein 4	MAP4	P27816	0.021841	0.206573	-0.115534	0.0959768	-0.169622	-0.136545	0.136804	0.153862	0.133131	-0.274384	-0.136804	-0.00935698	0.0774984	0.451381	-0.177993	0	0.00935698	-0.0774984	-0.153862	22	Cytoplasm				-0.00527325	0.0161913		0.0878329	0.269323		-0.087846	0.528305
Calnexin	CANX	P27824	0	0.152145	-0.0373621	-0.0523553	-0.169991	0.171738	-0.0876737	0.169991	0.0154762	0.217339	-0.237792	-0.0154762	0.0523553	0.256563	0.0876737	-0.0463257	0.197888	-0.258745	-0.596688	7.9	Endoplasmic_reticulum				0.118887	0.786762		0.035425	0.124642		-0.101727	0.286721
Phosphatidylinositol 3-kinase regulatory subunit alpha	PIK3R1	P27986	-0.498973	-0.675232	-1.7174	-0.841908	-2.49005	0	-0.577416	-1.12404	-0.620363	-0.678407	0.796443	0.620363	0.678407	1.12404	0.577416	1.50349	0.703258	0.900553	1.3684	2.3	Cytoplasm				0.644666	0.796741	+	2.04953	2.65148	+	2.25534	3.19239
Proteasome subunit alpha type-5	PSMA5	P28066	0.222863	0.249542	0.790238	0.178475	-0.590157	-0.309237	0.0144596	0.532352	0.0376883	-0.0524244	-0.0547256	-0.0464602	-0.263977	0.40994	-0.0144596	0	-0.0376883	0.0524244	-0.40994	3.7	Cytoplasm				-0.125625	0.193081		-0.158998	0.231316		-0.252125	0.500494
Proteasome subunit beta type-4	PSMB4	P28070	-1.0748	-0.414707	1.07774	0.261873	-0.596816	0	-0.901874	1.18287	-0.289039	-0.0260229	0.414707	0.194883	-0.433631	0.409597	0.738198	0.167448	-0.194883	0.0260229	-0.409597	3.5	Cytoplasm				0.142528	0.105193		0.29573	0.267445		0.214779	0.204511
Proteasome subunit beta type-6	PSMB6	P28072	0.0343456	0.386683	0.910099	0.284031	-0.371626	0	-0.28805	0.371626	-0.279586	0.109579	-0.0531731	-0.212057	-0.390415	0.422326	0.0531731	-0.618347	0.212057	-0.109579	-0.543864	3.3	Plastid				-0.265993	0.51029		-0.307036	0.501323		-0.450019	0.885531
Proteasome subunit beta type-5	PSMB5	P28074	0	-0.0729842	0.67607	0.28388	-0.163621	-0.242255	0.182875	0.403738	-0.791041	-0.0243039	-0.0142474	-0.191569	-0.698699	0.163621	0.0142474	1.01157	0.191569	0.0243039	-0.332458	5	Plastid				-0.238866	0.42411		-0.329893	0.682059		0.0371775	0.0484908
ATP-binding cassette sub-family D member 3	ABCD3	P28288	-0.142893	0.386079	0.112181	0.113782	0.0319719	0	0.0286021	-0.633369	-0.0379424	-0.113782	-0.0286021	-0.0272994	-0.534507	-0.0319719	-0.083549	0.0963802	0.0272994	0.30795	0.0799723	4.4	Mitochondrion				-0.251523	0.881902		-0.25582	0.90003		-0.0146137	0.048479
Protein ITPRID2	ITPRID2	P28290	-0.302667	-0.851157	-0.322728	-0.14115	-0.818322	0.262487	0.154204	0.191539	0.322728	-0.049283	-0.071939	0.327451	0.183486	0.0524702	0.071939	0	-0.471242	0.049283	-0.0524702		Cytoplasm				0.66354	2.51283		0.610072	1.92056		0.406706	1.29994
Protein-lysine 6-oxidase	LOX	P28300	0	0.152454	-0.0636053	0.528618	0.276617	0.0635738	0.477572	-0.624599	-0.114585	0.227448	-0.174412	0.0636053	-0.227448	-0.276617	-0.152454	-0.333427	0.206961	-1.33049	0.553813	1.3	Extracellular				-0.172935	0.355521		-0.332535	1.34206		-0.389937	0.55444
NADH-ubiquinone oxidoreductase 75 kDa subunit, mitochondrial	NDUFS1	P28331	-0.0477791	0.364854	0.0986176	-0.0176001	-0.0847054	0	0.0260344	-0.417583	-0.164776	0.198363	-0.0403147	-0.0986176	-0.171844	0.0847054	-0.0260344	0.245502	0.18359	0.0176001	0.17918	2.5	Mitochondrion				-0.13427	0.469667		-0.119195	0.53848		0.0572903	0.243382
Alcohol dehydrogenase 6	ADH6	P28332	0.102516	0.325988	-0.08008	0.149634	0.139018	0	-0.0527887	-1.07124	0.15657	-0.0105629	0.0527887	0.08008	-0.152212	-0.139018	-0.154338	-0.163122	-0.13463	0.0105629	0.259173	1	Cytoplasm				-0.32302	0.699864		-0.167006	0.960601		-0.163886	0.821404
DNA polymerase delta catalytic subunit	POLD1	P28340	0	-0.162518	-0.0340848	0.193501	0.311704	-0.0581264	0.112123	-0.415293	0.0340848	-0.226977	0.00490952	0.233602	0.0524445	0.188307	-0.00490952	0.0253677	-0.430403	-0.0524445	-0.188307	3.7	Nucleus				-0.172558	0.674806		0.0580953	0.218656		-0.19186	0.838134
Probable global transcription activator SNF2L1	SMARCA1	P28370	0.720483	-0.348669	-0.150348	-0.0322986	-0.017118	-0.0801048	-0.0982141	0.383848	0.00151777	0.310315	0.128987	-0.00151777	-0.235493	-0.306365	0.0982141	0	0.199651	0.0322986	0.017118	10.1	Nucleus				0.0690624	0.125902		-0.138007	0.253665		0.0350466	0.0682572
Mitogen-activated protein kinase 1	MAPK1	P28482	0	0.165813	0.603477	0.127126	0.023026	0.0164385	-0.0353856	0.40837	-0.110496	-0.141131	0.0353856	0.110496	-0.127126	-0.023026	-0.185275	-0.16993	-0.134606	0.207944	-0.126682	1.7	Cytoplasm				-0.156329	0.494082		-0.184956	0.693107		-0.265598	1.10608
Grancalcin	GCA	P28676	-0.131169	-0.693728	0.0931478	0.504303	-0.533217	0	0.339094	2.96959	-0.0931478	-0.421566	0.301732	-0.115706	-0.748138	0.308218	-0.301732	0.0347404	0.242555	0.421566	-0.308218	1	Cytoplasm				0.710928	0.512948		0.0886593	0.0997986		0.169915	0.274258
DNA repair protein complementing XP-G cells	ERCC5	P28715	-0.295382	-0.303501	-0.245766	-0.549884	-0.177756	0	0.24204	-0.491323	0.230683	0.102732	0.374852	-0.0696826	-0.102732	0.177756	-0.24204	0.00343609	0.0696826	0.247049	0.679243	2.2	Nucleus				0.331284	1.24907		0.409507	1.91935		0.465932	1.64026
Granulins	GRN	P28799	0	-0.196662	0.1996	0.052743	-0.66228	0.0238438	0.223753	1.93266	0.0679889	-0.052743	-0.160099	-0.228673	-0.230006	-0.0283651	0.160099	-0.0760651	-0.0679889	0.145075	0.0283651	4.6	Extracellular				0.56042	0.691429		-0.0404659	0.0845075		0.159217	0.465881
Cytosol aminopeptidase	LAP3	P28838	-0.0176735	0.693985	0.259377	0.0534878	-0.335291	0	-0.179852	0.0699854	-0.103392	0.259077	0.0990915	0.103392	-0.0534878	0.311814	-0.0990915	0.11817	-0.214934	-0.236422	-0.0699854	2.7	Mitochondrion				-0.121613	0.274051		-0.0155747	0.0262997		-0.23123	0.622378
General transcription factor IIE subunit 1	GTF2E1	P29083	-0.316343	-0.356442	-0.310895	-0.461149	0.0513806	0	0.0701065	-0.939693	0.584854	0.0470967	-0.0701065	0.100363	0.293028	-0.0513806	0.289611	0.0803814	-0.100363	-0.0470967	0.341616	2.3	Nucleus				0.231163	0.394539		0.346666	1.58632		0.39152	1.8751
Transcription initiation factor IIE subunit beta	GTF2E2	P29084	-0.1458	-0.160553	0.0867515	-0.0105858	0.0180564	0	0.0662317	-0.786296	-0.0468297	0.0105858	0.0320835	0.0366673	0.452824	-0.0180564	-0.0320835	0.121604	-0.0366673	-0.226425	0.072577	6.7	Nucleus				-0.108836	0.273746		0.168306	0.764559		0.0222271	0.108272
Tripeptidyl-peptidase 2	TPP2	P29144	0.159328	0.196107	-0.0789604	0.217512	0.0805001	0	-0.115396	0.305826	0.0374117	-0.152212	0.115396	0.118698	-0.181226	-0.0805001	-0.240095	-0.401483	-0.0374117	0.152212	-0.166857	2.5	Cytoplasm				-0.0997713	0.476623		-0.121805	0.666787		-0.253624	1.33112
Inositol monophosphatase 1	IMPA1	P29218	-1.16147	-0.61261	-0.468172	-0.981445	-1.26695	0	-0.277386	0.0434656	-0.357712	-0.580679	0.277386	0.418559	0.580679	1.2148	2.44673	1.03514	0.357712	1.20962	-0.0434656	2.2	Cytoplasm				0.663668	2.04932	+	1.52099	3.27578	+	1.89928	2.51477
Connective tissue growth factor	CTGF	P29279	-0.0544529	0.0588551	-0.0890136	-0.0319591	0.0204821	0	-0.0390377	-0.130867	-0.0764441	-0.279812	0.0390377	0.174557	0.0319591	0.12804	-0.323165	0.0882711	0.0764441	0.227094	-0.0204821	16.3	Extracellular				-0.0860146	0.798415		0.112616	1.47134		0.0288502	0.11296
Ephrin type-A receptor 2	EPHA2	P29317	0	0.0844765	0.0950785	0.0561576	0.0700498	-0.0769768	-0.0844765	-0.433897	0.17537	-0.0748572	0.227651	-0.438791	-0.0561576	-0.0700498	-0.287477	0.1149	-0.0950785	0.238905	0.292077	4.4	Cell_membrane				-0.16012	0.845035		-0.145489	0.568658		-0.00848713	0.0268653
Tyrosine-protein phosphatase non-receptor type 6	PTPN6	P29350	0.371021	0.0754771	-0.109683	-0.041738	-0.907825	-0.0108204	0.0138707	1.46048	-0.147057	0.041738	-0.0183644	0.109683	-0.0763927	0.0581875	-0.0138707	0	0.17294	0.122352	-0.0581875	2	Cytoplasm				0.394192	0.502906		0.140828	0.235098		0.167196	0.333655
SHC-transforming protein 1	SHC1	P29353	-0.13842	0.0335355	-0.0639887	0.0554433	0.282744	0.190864	0.425745	-1.09546	0.112144	-0.29094	-0.0335355	0.0533876	0.0699334	-0.103285	-0.257158	0	-0.0533876	-0.0554433	0.103285	1.5	Cell_membrane				-0.165392	0.24687		-0.0372377	0.163854		-0.0864035	0.423808
DNA-3-methyladenine glycosylase	MPG	P29372	0	0.147052	-0.0661511	0.699041	0.871624	0.696706	0.300814	-0.465448	-0.479498	-1.54586	-0.147052	0.133796	-0.066174	0.0928388	-0.266437	-0.6432	0.0661511	0.066174	-0.0928388	2.2	Cytoplasm				-0.62897	0.741047		-0.326961	0.725931		-0.504343	1.20946
AT-rich interactive domain-containing protein 4A	ARID4A	P29374	-0.0469809	-0.84594	-0.412344	0.214406	0.536514	0.170864	0.253676	-0.928364	0.288846	0.134531	-0.0629129	-0.157344	-0.134531	-0.393933	0.0629129	0	0.157344	-0.515942	0.393933	1.2	Nucleus				0.0947796	0.1062		-0.0763112	0.100575		0.130519	0.182046
Lysine-specific demethylase 5A	KDM5A	P29375	0.0309629	-0.0112948	-1.20357	-0.0975628	-0.921264	0	0.0112948	-0.00796843	0.476633	-0.118738	1.43588	0.691506	0.0975628	0.338162	-0.683975	-1.41535	-0.476633	0.256797	0.00796843	2	Nucleus				0.512789	0.987162		1.08132	1.56185		-0.0216927	0.0191126
Transketolase	TKT	P29401	0	0.0686727	0.323304	0.0260715	-0.408798	0.0363083	-0.0686727	4.17744	-0.0805383	0.411011	0.151067	0.0805383	-0.0260715	0.408798	-0.353405	-0.254139	-0.323758	-0.0980396	-0.485843	7.5	Cytoplasm				0.893259	0.501325		0.151733	0.439075		-0.304887	1.283
Serpin B3	SERPINB3	P29508	0.865541	0.259122	1.26269	-0.210588	0.615057	-1.2787	-0.259122	3.89332	-1.01833	1.99479	-1.08164	0.337105	-1.0141	-0.615057	2.44938	0	-0.337105	0.210588	-1.76153	4.6	Cytoplasm				0.108028	0.0369209		-1.15179	1.60211		-0.446099	0.255943
RNA-binding motif, single-stranded-interacting protein 1	RBMS1	P29558	0	0.163444	-0.0241103	0.723549	0.105026	-0.059824	-0.199474	0.171375	0.195502	0.342028	-0.163444	0.0241103	-0.812961	-0.105026	0.232432	0.48816	-0.23638	-0.342028	-0.415377	2	Cytoplasm				-0.10366	0.256872		-0.457912	1.08442		-0.24822	0.524908
Protein PML	PML	P29590	0	-0.0184693	-0.197164	-0.543013	0.408337	0.147431	0.254718	0.00509596	0.292881	-0.0688958	0.0184693	0.0983334	0.195167	-0.169268	-0.0499549	-0.220216	-0.0983334	0.0688958	-0.00509596	4.7	Nucleus				0.196308	0.553041		0.105737	0.228593		0.00912094	0.0193561
Elongation factor 1-delta	EEF1D	P29692	-0.0168295	0.250031	-0.0474653	0.109975	-0.33544	0	-0.0133257	0.410302	0.205384	0.00970936	-0.112041	0.0474653	-0.00970936	0.115886	0.0133257	0.0976906	-0.118518	-0.194764	-0.115886	6.4	Cytoplasm				0.13036	0.472926		0.0183457	0.0550167		-0.0556847	0.202101
Myristoylated alanine-rich C-kinase substrate	MARCKS	P29966	0.726541	-0.365508	0.00767136	0.210549	-1.02893	0	0.121529	-0.00621843	-0.00767136	-0.210549	-0.000784874	-0.318983	-1.24381	1.39945	0.000784874	-0.0504389	0.515091	0.449407	0.00621843	3.9	Mitochondrion				0.0693541	0.0850944		0.0489018	0.0288507		0.274149	0.383076
Guanine nucleotide-binding protein subunit alpha-11	GNA11	P29992	0	0.200353	0.0079689	0.13902	0.528052	-0.283471	-0.0192251	0.116218	-0.0079689	-0.0457053	0.0192251	0.0896683	-0.0641389	-0.174099	-0.17621	0.117578	-0.66289	0.0457053	-0.116218	1.8	Cytoplasm				-0.223109	1.04066		-0.207415	0.894954		-0.333486	1.08993
[truncated: 4,262 more rows]

## Sheet: Resistant_interactome
																										0.1 nM insulin - ctrl. RES			3 nM insulin - ctrl. RES			100 nM insulin - ctrl. RES
[truncated: 5,528 more rows]

## Sheet: Number_precursors_filtering
PG.Genes	UniProt ID	Res	Res 0.1 nM	Res 3 nM	Res 100 nM	Sens	Sens 0.1 nM	Sens 3 nM	Sens 100 nM	ALL	CRAPome	DeepLock	Proteome	Ratio
[truncated: 5,708 more rows]

## Sheet: SN_output
PG.ProteinGroups	PG.Genes	PG.ProteinDescriptions	PG.UniProtIds	PG.FastaFiles	sens_100pM_HI_P37.raw.PG.Quantity	sens_100pM_HI_P36.raw.PG.Quantity	sens_ctrl_P37.raw.PG.Quantity	res_100pM_HI_P37.raw.PG.Quantity	sens_100pM_HI_P25.raw.PG.Quantity	res_ctrl_P37.raw.PG.Quantity	res_100nM_HI_P37.raw.PG.Quantity	sens_3nM_HI_P36.raw.PG.Quantity	sens_100nM_HI_P36.raw.PG.Quantity	sens_ctrl_P36.raw.PG.Quantity	res_ctrl_P36.raw.PG.Quantity	res_ctrl_P42.raw.PG.Quantity	sens_100nM_HI_P37.raw.PG.Quantity	sens_100pM_HI_P42.raw.PG.Quantity	res_100pM_HI_P36.raw.PG.Quantity	res_3nM_HI_P42.raw.PG.Quantity	res_100pM_HI_P31.raw.PG.Quantity	sens_3nM_HI_P42.raw.PG.Quantity	sens_ctrl_P42.raw.PG.Quantity	res_100nM_HI_P36.raw.PG.Quantity	res_3nM_HI_P37.raw.PG.Quantity	res_3nM_HI_P31.raw.PG.Quantity	sens_ctrl_P31.raw.PG.Quantity	res_3nM_HI_P36.raw.PG.Quantity	sens_3nM_HI_P31.raw.PG.Quantity	res_ctrl_P25.raw.PG.Quantity	res_ctrl_P31.raw.PG.Quantity	sens_100nM_HI_P42.raw.PG.Quantity	sens_100nM_HI_P31.raw.PG.Quantity	sens_100pM_HI_P31.raw.PG.Quantity	res_100pM_HI_P42.raw.PG.Quantity	sens_3nM_HI_P25.raw.PG.Quantity	res_3nM_HI_P25.raw.PG.Quantity	sens_ctrl_P25.raw.PG.Quantity	sens_100nM_HI_P25.raw.PG.Quantity	res_100nM_HI_P42.raw.PG.Quantity	res_100nM_HI_P31.raw.PG.Quantity	res_100nM_HI_P25.raw.PG.Quantity	res_100pM_HI_P25.raw.PG.Quantity
[truncated: 6,807 more rows]
