# Supplementary material for: Multi-layered proteomics identifies insulin-induced upregulation of the EphA2 receptor via the ERK pathway which is dependent on low IGF1R level
Source: Sci Rep. 2024 Nov 21;14:28856. doi: 10.1038/s41598-024-77817-5 (PMC11582730; doi:10.1038/s41598-024-77817-5)
Supplement: Supplementary file 2 — Supplementary Material 2 [file 41598_2024_77817_MOESM2_ESM.xlsx]

## Sheet: Phosphoproteomics
PG_UniProtIds	PG_Genes	Amino acid	SitePosition	SiteProbability	Gene_pSite_multiplicity	Sequence window	res_3nM_P25	res_3nM_P31	res_3nM_P36	res_3nM_P37	res_3nM_P42	res_100nM_P25	res_100nM_P31	res_100nM_P36	res_100nM_P37	res_100nM_P42	res_0.1nM_P25	res_0.1nM_P31	res_0.1nM_P36	res_0.1nM_P37	res_0.1nM_P42	res_ctrl_P25	res_ctrl_P31	res_ctrl_P36	res_ctrl_P37	res_ctrl_P42	sens_3nM_P25	sens_3nM_P31	sens_3nM_P36	sens_3nM_P37	sens_3nM_P42	sens_100nM_P25	sens_100nM_P31	sens_100nM_P36	sens_100nM_P37	sens_100nM_P42	sens_0.1nM_P25	sens_0.1nM_P31	sens_0.1nM_P36	sens_0.1nM_P37	sens_0.1nM_P42	sens_ctrl_P36	sens_ctrl_P37	sens_ctrl_P42	Sig: RES: 0.1 nM	Sig: RES: 3 nM	Sig: RES: 100 nM	Sig: SENS: 0.1 nM	Sig: SENS: 3 nM
A0AVT1	UBA6	S	36	0.995479	UBA6_S36_1	LPIMSTASVEIDDAL	1.6611	0.276928	0.081697	-0.677699	-1.21462	-0.502254	-0.187158	-0.977375	-0.807243	-0.614826	2.06728	0	0.833994	-0.0258055	0.174978	0.737133	-0.25665	-0.081697	0.249537	0.544828	-0.943974	-0.322112	-0.342674	0.0258055	0.198292	-0.675391	0.151729	-0.235312	-0.890418	-0.284802	0	0.0796137	0.100311	0.794082	0.909594	0.563401	0.324067	-0.174978
A0FGR8	ESYT2	S	758	1	ESYT2_S758_1	EPTPSIASDISLPIA	0.40406	-0.150877	0.0539265	0.457815	0.379526	-0.491817	0.351503	-0.19907	0.241632	-0.60931	0.0778999	0	0.0794048	-0.106222	0.313805	0	-0.307379	-0.545973	0.0244503	-0.109383	0.278412	0.208517	0.352108	-0.0244503	0.535513	-0.401264	0.201227	-0.0539265	0.241436	-0.431263	-0.109453	-0.0546093	0.112696	-0.145773	0.109383	-0.502241	-1.32201	-0.814241					+
A0FGR8	ESYT2	S	761	1	ESYT2_S761_1	PSIASDISLPIATQE	-1.21301	0	1.60834	-1.17834	-0.357478	0	0.496063	-0.154554	0.49536	-0.185719	0.590538	-1.23505	0.0199981	-0.24289	1.22525	-1.6478	-1.41747	-0.48149	0.26784	0.511563	0.726488	0.426987	-0.0199981	0.0903234	1.56776	-2.02526	-1.07051	1.52854	0.652465	-0.365155	0.273703	0.0515537	-0.0960288	-0.0903234	-0.515103	0.236511	-1.14042	0.185719
A0FGR8	ESYT2	S	761	1	ESYT2_S761_2	PSIASDISLPIATQE	-0.52888	0.156193	-0.394281	-1.01565	-0.327774	-0.272734	0.27696	0.295153	-0.971848	1.26226	0.017149	-0.0925121	-0.295153	0.0794439	0.176155	0	-0.677656	0.529301	-0.0794439	-0.237413	-0.77307	0.103863	-0.669188	0.440799	-0.818996	0.165495	0	0.353889	-0.4586	1.05728	0.0507507	-0.117266	-0.347301	0.0902414	-0.176155	1.05427	1.11592	0.7551
A0FGR8	ESYT2	S	758	1	ESYT2_S758_2	EPTPSIASDISLPIA	-0.543197	0.0613346	-0.403065	-0.958242	-0.0470982	-0.503344	0.209032	0.286834	-0.838846	1.36847	0.109194	-0.104904	-0.286834	0.113099	0.0163612	0	-0.440353	0.918036	-0.112943	-0.0163612	-0.689371	0	-0.369499	0.113242	-0.525827	0.0637894	0.0762157	0.514419	-0.744597	1.09514	0.130644	-0.19244	-0.368455	0.112943	-0.0666485	1.07422	1.03598	0.758148
A0FGR8	ESYT2	T	753	0.997915	ESYT2_T753_1	HISVKEPTPSIASDI	0.236782	-0.313052	0.0773759	-0.0114489	0.366616	-0.388065	0.294134	-0.00196409	0.0114489	-0.028388	0.0312099	0.0719156	0.00196409	0.485503	0.131499	-0.55512	-0.298961	-0.283121	-0.128772	0.028388	0.00837517	-0.427454	0.166912	0.0265207	-0.140475	-0.516118	0.332533	0.119187	-0.744593	-0.153081	0	0	-0.133719	0.125596	0.19699	-0.806971	-1.40766	-1.08076				+	+
A0FGR8	ESYT2	S	755	0.999751	ESYT2_S755_2	SVKEPTPSIASDISL	-1.43675	0	-0.160742	-0.325384	0.462116	0.430793	0.742602	-0.551443	-0.131721	3.40735	0	-0.228903	0.0443869	0.388813	-0.918529	-0.223656	-0.846516	0.893928	0.131721	-0.462116	-0.694147	-0.635326	-0.0443869	-0.361841	-0.755931	1.48299	0.563045	-0.188781	-0.456239	2.83785	0.10152	0.0859966	0.491304	1.18868	-0.637042	1.23229	2.32828	2.11033
A0FGR8	ESYT2	T	753	0.999932	ESYT2_T753_2	HISVKEPTPSIASDI	-1.43675	0	-0.160742	-0.325384	0.462116	0.430793	0.742602	-0.551443	-0.131721	3.40735	0	-0.228903	0.0443869	0.388813	-0.918529	-0.223656	-0.846516	0.893928	0.131721	-0.462116	-0.694147	-0.635326	-0.0443869	-0.361841	-0.755931	1.48299	0.563045	-0.188781	-0.456239	2.83785	0.10152	0.0859966	0.491304	1.18868	-0.637042	1.23229	2.32828	2.11033
A0FGR8	ESYT2	S	693	0.999963	ESYT2_S693_1	IKSHMSGSPGPGGSN	0.221085	0.100519	0.368326	0.167472	-0.231627	-0.276288	0	-0.138982	0.105679	-0.437822	0.0394535	-0.298622	0.0550709	0.0455184	0.25781	-0.297415	-0.137926	0.0562258	-0.128497	-0.00533199	0	0.15422	0.236527	-0.0131097	0.247235	-0.104368	0.022419	-0.161075	0.0131097	0.00533199	0.0471745	-0.0310421	-0.167305	-0.406577	0.0579929	-0.0550709	-0.441183	-0.375182
A0FGR8	ESYT2	T	701	0.999816	ESYT2_T701_1	PGPGGSNTAPSTPVI	0.337573	0	0.217966	0.56181	-1.17249	-0.215348	-0.275322	0.0686092	-0.4547	-0.452362	0	-0.432813	-0.770858	0.240861	0.920206	-0.0954008	-0.31886	0.00628853	0.311809	0.372725	0.0750217	0.710948	0.302161	0.535064	-0.0443535	-0.0274982	0.497308	-0.241425	-0.276381	0.177241	0.0858955	0.0475359	-0.235498	-0.737003	-0.592607	-0.00628853	-0.240861	0.0443535
A0FGR8	ESYT2	S	691	0.99869	ESYT2_S691_1	TSIKSHMSGSPGPGG	-0.00216579	-0.0447168	-0.0481839	-0.0362816	-0.270188	-0.029995	0.20418	-0.449607	-0.148804	-0.0530014	0.0994864	-0.00140476	0.0481839	-0.521218	0.249696	0.0159206	0.0366144	0.45682	0.423206	0.798352	0.218246	-0.00812912	0.778769	0.0362816	-0.151895	0	0	-0.162748	0.0623751	-0.273982	-0.698782	0.167953	-0.449119	-0.528976	0.0530014	0.342714	0.12878	0.523793
A0FGR8	ESYT2	S	691	1	ESYT2_S691_2	TSIKSHMSGSPGPGG	-0.392576	-0.0361662	0.025013	-0.49356	0.316758	0.307846	0.588275	-0.124544	-0.329228	-0.0488014	-0.202912	0	-0.583059	0.84741	0.0488014	0	-0.366929	-0.025013	0.239497	-0.066144	-0.451048	-0.127827	-0.869635	0.0275817	-0.869779	0.640513	0.4545	0.239861	-0.283773	0.528948	0.284298	0.344348	0.0743275	0.6566	0.243514	0.560305	-0.0275817	-0.157993
A0FGR8	ESYT2	S	688	0.999991	ESYT2_S688_2	GRKTSIKSHMSGSPG	-0.603613	-0.481726	-0.00109482	-0.508925	0.980355	0.476305	0.182496	0.302954	-0.141693	-0.399467	-0.0736227	-0.547437	-0.695451	0.86402	0.0729504	0	0.11139	-0.120171	0.442968	-0.0729504	-0.252219	-0.647003	-0.700778	0.00937605	-0.957777	0.737837	0.0686102	0.192704	-0.275046	0.368911	0.267694	0	0.00109482	0.730245	0.317863	0.263076	-0.00937605	-0.199467
A0FGR8	ESYT2	S	699	0.98047	ESYT2_S699_1	GSPGPGGSNTAPSTP	0.0960073	0.210191	0.355258	0.56119	0.699662	-0.202663	0	0.0525923	0.25621	0.0848227	0	-0.177361	-0.0525923	-0.28031	-0.0848227	0.304863	0.29816	-0.257321	0.0123854	-0.123109	0.0930452	0.179261	0.159508	-0.200042	0.966897	-0.394205	-0.106933	-0.567492	0.418346	0.291248	-0.18174	-1.38681	0.134363	-0.327385	-0.349999	-0.277637	-0.0123854	-0.821716
A0FGR8	ESYT2	T	705	0.98375	ESYT2_T705_1	GSNTAPSTPVIGGSD	-0.588522	0	-0.0930667	-0.119164	1.65438	0.00555038	0.410021	1.3158	0.468762	-0.842538	-0.26539	-0.697296	0.0930667	-0.312768	-1.18891	0	-4.92147	2.0783	-0.374289	0.842538	0.00108528	-0.000608444	-3.63459	0.875056	-1.03705	0.371744	0.0971088	-0.691179	1.02157	0.881087	-0.140617	1.34268	-0.550168	0.119164	1.21989	2.57642	-3.20577	-2.82644
A0FGR8	ESYT2	S	693	1	ESYT2_S693_2	IKSHMSGSPGPGGSN	-0.250349	-0.120028	-0.0108299	-0.466222	-1.00593	0.164952	0.468564	-0.903975	-0.517172	0.260193	-0.309753	0	-0.530375	0.844759	0.041235	0	-2.68593	0.0108299	0.0317626	-0.041235	-0.623231	-0.150023	-1.15313	0.0575223	-0.766041	0.561749	0.316144	0.226617	-0.278909	0.695827	0.296812	0.165382	0.0881596	0.597093	0.180099	0.771489	-0.0317626	-0.0983524
A0FGR8	ESYT2	S	743	0.996269	ESYT2_S743_1	SSSSLLASPGHISVK	0.20216	-0.17615	-0.0459433	0.560096	0.0998268	-0.714602	0.287858	0.0459433	0.0437927	0.65169	0.493328	0.0527401	-0.637805	0.530492	-0.185567	-0.652652	0	-0.653146	-0.0437927	0.0303392	0.41859	-0.88505	-0.296114	0.521353	-0.0303392	0	-0.329607	0.352496	-0.353135	-0.216434	-0.0940609	0.119468	0.845369	-0.377268	0.165116	0.501344	-0.0787888	-0.316587
A0FGR8	ESYT2	T	766	0.999912	ESYT2_T766_2	DISLPIATQELRQRL	-0.181634	0.142367	-0.186778	-0.170808	0.183335	-1.33171	0.394308	-0.907687	-0.479585	0.687671	0.7894	-0.238245	-0.366644	0.170808	-1.36533	0.537772	-0.0463514	1.66471	0.573866	-0.015594	0	0	0.180091	-0.975085	0.015594	-0.755589	0.912893	0.290622	-0.795546	0.255456	0.725156	-0.912904	-0.180091	0.423482	-0.209715	1.12976	0.80055	-0.300536
A0JLT2	MED19	S	226	0.999998	MED19_S226_1	KKKKNRHSPDHPGMG	0.374649	-1.18013	0.208235	0.147841	0.166109	0.400602	1.34365	0.167951	-1.0096	0.03967	-0.484611	0	-0.839869	0.0111775	0.214234	-0.455463	1.20486	0.32178	-0.449013	1.11313	0	-0.723316	0.306856	1.02125	-0.308542	-0.659866	-0.517745	-0.167951	0.26139	-0.03967	0.378469	0.0571232	-0.350543	-0.423411	-0.359818	-0.749217	-0.0111775	-0.398895
A0JNW5	UHRF1BP1L	T	420	0.992511	UHRF1BP1L_T420_1	GSPPKSPTHASPQHT	0.190174	-0.331454	0.858047	-0.35058	0.0362716	0	0.691922	0.267666	0.544507	0.723861	0.0481501	0.355354	-0.657736	0.452962	-0.0362716	-0.762594	0	-0.589419	0.106764	-0.41032	-0.061862	-0.894736	0.105251	-0.565807	0.663196	-1.32354	-0.144076	0.696216	-0.106764	0.905058	0.0356274	0.4005	-0.105251	0.670486	-0.523768	-3.92188	-0.493852	-0.433132
A0JNW5	UHRF1BP1L	S	414	0.996732	UHRF1BP1L_S414_1	VKDHNVGSPPKSPTH	-0.304673	-0.451056	0.497251	-0.646812	0.930717	0.257586	0.77606	-0.139204	0.500004	1.42195	0.464834	0	0.256304	0.178425	-0.586333	-0.609211	0.103729	-1.39336	-0.17641	-0.716928	0.129596	-1.38887	0.737552	0.201822	0.526276	-0.99032	-0.415888	-0.132711	-0.0626945	1.1991	0	0.02211	0.132711	0.0626945	-0.941605	-2.89921	-0.217586	-0.526276			+
A0JNW5	UHRF1BP1L	S	418	0.996814	UHRF1BP1L_S418_2	NVGSPPKSPTHASPQ	0.747982	-0.192252	0.0660858	-0.0130105	0.559939	0.486205	0.762952	0.254411	-0.234059	0.871835	-0.344362	0.446898	-0.150566	0.692714	-0.0984111	-0.0845499	0	-2.24947	-0.23422	-0.219501	-0.505707	-0.242196	0.353631	0.316784	0.0984111	0.405883	0.415138	0.470327	0.0677867	0.679204	0	-0.0525541	-0.0660858	0.0130105	-0.312474	-0.398108	-0.411899	-0.463601
A0JNW5	UHRF1BP1L	S	414	0.999747	UHRF1BP1L_S414_2	VKDHNVGSPPKSPTH	0	-1.65505	0.111439	-0.153631	0.749913	0.721524	0.938002	-0.468579	-0.00298023	0.847244	0.432432	0	-0.111439	0.761609	0.134056	-0.131494	-0.0437403	-0.539691	-0.49566	-0.606082	-0.06038	-1.59818	-1.18808	0.460709	-0.134056	0.373581	0.437988	0.841588	0.121911	0.76662	-0.00171947	0.0621014	0.485151	0.00298023	-0.822838	1.35027	-1.23096	-0.958873
A0JNW5	UHRF1BP1L	S	423	0.866455	UHRF1BP1L_S423_1	PKSPTHASPQHTQTE	0	-1.04719	1.5048	-0.580789	0.142579	0.0130606	-0.0827456	-1.60722	-0.281928	0.749941	-1.32574	0.490571	-0.113043	0.0897708	-0.434416	-0.838511	-0.000662804	-0.979147	-0.0897708	-1.1748	0.389647	0.875514	0.778001	0.320735	0.00269461	-0.635344	0.733267	-2.73784	-0.655194	0.951627	0.13254	0	0.113043	0.107036	-0.00269461	1.44912	0.177662	-0.466753
A0JNW5	UHRF1BP1L	S	423	0.996047	UHRF1BP1L_S423_2	PKSPTHASPQHTQTE	0.156993	-2.12435	-0.765626	-0.272605	0.758979	0.874534	0.917316	0.572933	0.145022	0.792245	-0.506647	-0.314078	-0.691981	0.768392	0.276466	-0.857015	0.0332403	0.380298	-0.422885	-0.690613	0	-1.16288	0.921321	0.339239	-0.276466	0.670237	0.240313	0.634852	-0.145022	0.887652	-0.0444593	0	-0.865517	0.547561	-0.30479	-0.380298	-0.976145	-1.01702
A0JNW5	UHRF1BP1L	T	420	0.998766	UHRF1BP1L_T420_2	GSPPKSPTHASPQHT	0.935406	-0.137714	-0.222192	-0.003088	0.520436	0.477289	0.709354	0.37165	-0.239772	0.851998	-1.1124	0.420757	-0.395073	0.684917	-0.0917649	-0.215862	0	-2.01456	-0.166484	-0.187303	-0.621943	-0.114569	0.631959	0.260386	0.0917649	0.509007	0.341329	0.222192	0.003088	0.700591	0	-0.108186	-0.615126	0.160898	-0.114029	0.283427	-0.249813	-0.410573
A0JNW5	UHRF1BP1L	S	418	0.860871	UHRF1BP1L_S418_1	NVGSPPKSPTHASPQ	-0.283792	-1.04811	1.99435	-0.701436	0.543788	1.35632	1.01544	1.08121	1.26525	0.966999	-0.79362	0.398162	0.242908	0.617658	-1.30989	0	0.944551	-8.0568	-1.57624	-1.16858	0.838852	-1.2944	-8.0568	1.0968	0.19458	-0.0781126	0	-0.242908	0.332462	0.566495	0.0669212	-0.317849	1.36487	-0.835994	-0.19458	-8.0568	-0.332462	-1.42209
A0JNW5	UHRF1BP1L	S	884	0.989498	UHRF1BP1L_S884_1	DQANTLKSPVSESVS	0	-0.875578	0.0292788	-0.682223	0.0795336	0.634187	0.345375	0.253135	-0.135478	0.701205	-0.367667	0	-0.55746	0.373556	0.000950813	0.285043	0.3016	0.0664349	0.200792	-1.21066	-1.70297	0.200737	-0.0292788	-0.706229	-0.146718	0.685887	-1.08488	0.355832	-0.359628	0.154099	-0.693051	-0.436469	-0.946831	0.340077	-0.418229	-0.299675	0.135478	-0.000950813
A0MZ66	SHTN1	S	494	0.999998	SHTN1_S494_1	TAEADSSSPTGILAT	0.0676098	-0.0272827	-0.0323	0.198949	0.133736	0.051857	-0.0870399	-0.172835	-0.0400362	-0.035881	0.241077	0.098196	0.0420904	0.223063	0.212502	0	0.0670757	0.00295734	0.0400362	0.102087	-0.0823402	0	-0.00295734	-0.0479345	-0.205399	-0.332653	-0.0546074	-0.207284	0.246469	-0.4076	-0.313578	0.0208321	0.0327272	-0.0641088	0.035881	0.116719	-0.0570765	-0.152802
A0MZ66	SHTN1	T	496	0.999986	SHTN1_T496_1	EADSSSPTGILATSE	0	0.014513	0.41154	-0.019989	0.00937462	0.0996704	0.03866	0.0609674	0.055624	-0.227945	0.133793	-0.0402279	-0.0609674	0.182894	0.210812	0.0952892	-0.225367	-0.132323	-0.000185013	0.207481	-0.0579147	0.00857544	-0.0929537	-0.250547	0.0983849	-0.515795	0	0.217387	0.225922	-0.560535	-0.182438	-0.0236301	-0.0988855	0.000185013	-0.00937462	0.12633	-0.188505	-0.245575
A0MZ66	SHTN1	T	487	0.973833	SHTN1_T487_1	ILRRRKVTAEADSSS	0	-0.11545	0.120815	0.0055871	0.116392	0.2413	-0.153925	-0.244446	-0.0837455	0.029593	0.474169	0.159719	0.0378537	0.0829129	0.0880055	-0.0583773	0.0463219	-0.0645108	-0.00439692	0.155017	0.575637	-0.0101585	0.0279832	-0.300683	-0.151344	-0.261447	0	-0.0279832	0.17236	-0.264999	-0.250556	0.0631666	0.066153	0.00439692	-0.029593	-0.25606	-0.387317	-0.537645
A0MZ66	SHTN1	S	493	0.908203	SHTN1_S493_1	VTAEADSSSPTGILA	0	0.363849	0.109558	0.18392	0.176748	-0.188794	0.0179958	-0.0325913	0.0499401	-0.0744801	0.0357132	-0.0323286	0.0325913	0.0381556	0.347505	0.0423222	-0.165267	-0.0841613	-0.137486	0.0744801	0.0317106	0.297712	0.0357423	-0.233421	0.251993	-0.40144	0	-0.214338	0.174182	-0.136815	-0.23327	-0.0793161	-0.267356	-0.400832	-0.199283	0.196939	-0.0381556	-0.170904
A0MZ66	SHTN1	T	525	0.999895	SHTN1_T525_1	KTALNKKTLEAEFNS	0	-0.13454	0.0955629	-0.142129	-0.119242	0.0470095	0	-0.100049	-0.27375	0.166487	0.133809	-0.731606	-0.328615	0.223916	0.0157342	0.144053	0.370425	0.15729	0.284002	-0.128707	-0.593042	-0.332747	-0.11659	-0.020113	-0.803815	-0.0481176	0.215376	-0.0131693	-0.223257	0.0287938	-1.93098	0.0642061	0.0131693	0.020113	-0.0157342	0.254737	0.387202	0.0856938
A0MZ66	SHTN1	S	534	0.999117	SHTN1_S534_1	EAEFNSPSPPTPEPG	0.0796843	-0.0856485	-0.0855265	-0.0809822	-0.00605679	-0.137934	-0.0483074	-0.145707	-0.237994	-0.149527	-0.0388002	-0.311327	-0.180174	0.19119	0.0648479	0.148802	0.00724125	0.185643	0.34538	0.0136518	-0.500538	0.350317	-0.00391197	-0.1507	-0.708563	0.0556374	0.297761	0.00391197	-0.118197	-0.147637	0	0	0.118343	0.0809822	0.00605679	0.294791	0.186411	0.115718
A0MZ66	SHTN1	T	537	1	SHTN1_T537_1	FNSPSPPTPEPGEGP	-0.0614958	0	-0.349175	-1.19004	0.147532	0.512966	-0.171912	-1.4823	-0.340664	-0.147532	-0.0164576	-0.0220699	-0.012362	0.152953	0.328349	0.421836	-0.0582314	0.28042	0.16337	-0.200478	-0.8249	0.189576	-0.390868	-0.152953	-4.25267	0.322378	0.0848904	0.012362	-0.185381	-2.63662	0	0.0843019	0.182925	0.218175	0.211834	0.176801	0.460557	0.34127
A0MZ66	SHTN1	S	506	1	SHTN1_S506_1	LATSESKSMPVLGSV	-0.422143	-0.371474	-0.355416	-0.203073	-0.420317	0.0554533	0.167027	0.253335	0.348239	-0.910629	0	0.28745	0.341732	-0.00931835	0.321509	-0.554586	0.278615	-0.388999	-0.892973	0.734511	0.174992	-0.148656	-0.158266	0.231563	0.555233	0.174647	0	0.451385	0.376936	-1.12463	-0.0891285	-0.0767899	0.158266	0.00931835	0.120323	-1.13581	-1.35323	-0.120323					+
A0MZ66	SHTN1	T	525	0.999981	SHTN1_T525_2	KTALNKKTLEAEFNS	0.213049	-0.052433	0.095273	-0.106285	-0.160752	-0.0246658	0.0398912	0.0852785	-0.325067	-2.02857	-1.61979	-0.508878	-0.0852785	0.157072	0.203043	0.279756	0.206936	0.496916	0.400648	0.241148	-1.01147	0	-1.22764	-0.0945578	-0.526892	0.190367	0.321198	-0.578155	-0.0854006	-0.102516	0	-0.147236	-3.00376	0.0854006	0.102516	0.673715	0.30365	0.338493
A0MZ66	SHTN1	T	519	0.999991	SHTN1_T519_2	SVSSVTKTALNKKTL	0.213049	-0.052433	0.095273	-0.106285	-0.160752	-0.0246658	0.0398912	0.0852785	-0.325067	-2.02857	-1.61979	-0.508878	-0.0852785	0.157072	0.203043	0.279756	0.206936	0.496916	0.400648	0.241148	-1.01147	0	-1.22764	-0.0945578	-0.526892	0.190367	0.321198	-0.578155	-0.0854006	-0.102516	0	-0.147236	-3.00376	0.0854006	0.102516	0.673715	0.30365	0.338493
A0MZ66	SHTN1	S	534	0.998013	SHTN1_S534_2	EAEFNSPSPPTPEPG	0.0984249	-0.0695581	-0.109374	-0.122991	-0.0690942	-0.156669	0	-0.087595	-0.33854	-0.0314422	0	-0.52744	0.0737314	0.159139	0.119582	0.145198	0.260507	0.262287	0.373986	0.144387	-1.02924	-0.0195847	-0.308852	-0.18945	-0.626009	0.0538244	0.141022	-0.0737314	-0.0885487	0.00522757	-0.148233	0.222119	0.134914	0.0885487	-0.00522757	0.511162	0.223248	0.150709
A0MZ66	SHTN1	S	532	0.999133	SHTN1_S532_2	TLEAEFNSPSPPTPE	0.0984249	-0.0695581	-0.109374	-0.122991	-0.0690942	-0.156669	0	-0.087595	-0.33854	-0.0314422	0	-0.52744	0.0737314	0.159139	0.119582	0.145198	0.260507	0.262287	0.373986	0.144387	-1.02924	-0.0195847	-0.308852	-0.18945	-0.626009	0.0538244	0.141022	-0.0737314	-0.0885487	0.00522757	-0.148233	0.222119	0.134914	0.0885487	-0.00522757	0.511162	0.223248	0.150709
A0MZ66	SHTN1	S	3	0.861621	SHTN1_S3_1	_____MNSSDEEKQL	-0.254251	-0.40775	0.102116	0.548697	0.206234	0.232041	0	0.0368385	-0.058856	0.630007	0.0868063	0.216893	-0.00280857	-9.71674	-0.206234	-0.438314	0.00160694	0.00280857	-0.13203	0.486622	-0.333323	-0.348881	0.581088	0.218643	-1.81381	0.142643	-0.0727205	-0.681797	-0.69919	-1.99389	0	0.343746	-0.0777626	0.653159	-0.475157	-0.611321	0.058856	0.516726
A1KXE4	FAM168B	S	6	0.999893	FAM168B_S6_1	__MNPVYSPGSSGVP	-0.470885	0.205338	0.025888	0.115058	-0.381963	-0.815764	0	-0.340782	-0.10313	-0.921309	0.259516	-0.24053	0.00907755	0.148732	1.27505	0	-0.0631199	-0.00907755	-0.230452	1.07267	0.0874643	0.42682	-0.0163817	0.10313	0.0497546	-0.555909	0.291175	0.258095	0.379413	-0.0497546	0.0944023	-0.212757	-0.154994	-0.442284	1.22175	0.40072	-0.90802	-0.104697
A1KXE4	FAM168B	Y	5	0.999844	FAM168B_Y5_1	___MNPVYSPGSSGV	-0.310292	0.308993	-0.147907	0.282181	-1.01485	-0.971012	-0.00495148	-0.26128	0.0342045	-2.43187	0.255671	-0.160821	0.0921922	-0.0342045	0.997541	0	0	-0.0814347	-0.279655	1.06841	0.171557	0.563018	0.0814347	0.199213	-0.269763	-0.527383	0.297735	0.310238	0.711498	-2.95158	0.159371	-0.209578	-0.125485	-0.296132	0.969648	0.134949	-0.660487	0.269763
A1L170	C1orf226	S	223	1	C1orf226_S223_1	TECRRASSPSLIERN	0.249916	0.0753288	0.236856	0.322286	-0.252728	-0.391043	0.246841	0.259757	0.11049	-0.709744	0	-0.173609	-0.0996523	-0.085393	0.28181	-0.00546837	-0.298042	-0.493751	0.0385122	-0.0133257	0.431917	0	0.172713	0.153668	0.317145	-0.236292	0.146252	0.0996523	-0.0385122	-0.61375	0.140945	-0.338175	-0.141595	-0.245852	0.32273	-1.53057	-0.129367	0.0133257
A1L170	C1orf226	S	244	0.958879	C1orf226_S244_1	SPISLAESWEDGSPP	0.0183849	0	0.281466	-0.0315075	0.0820532	0.266695	0.0510731	0.0625639	0.071496	0.33008	0.0586224	-0.00412464	-0.0848513	-0.272561	-0.311681	-0.743508	0.164892	0.0032711	-0.166831	-0.407976	-0.624401	0.0179253	-0.0723848	-0.167076	-0.335496	-0.121346	-0.273106	0.183082	0.0315075	0.718397	0	-0.0571117	-0.0032711	0.0731983	-0.0820532	-0.618185	0.470209	0.481893
A1L170	C1orf226	S	249	1	C1orf226_S249_1	AESWEDGSPPPQART	0.0679846	0.00466156	0.0130882	-0.0168662	0.000296593	0.290604	0.0601244	-0.140512	0.157229	0.283346	0.0904703	-0.0143194	0.00400925	-0.204258	-0.310552	-0.551784	0.170397	0.0606174	-0.120029	-0.57463	-0.639265	0	-0.209627	-0.197885	-0.641159	-0.0838499	-0.253336	0.202068	0.0168662	0.629906	0	-0.110824	-0.00400925	0.0250401	-0.000296593	-0.333314	0.501775	0.428706
A1L170	C1orf226	S	235	0.880371	C1orf226_S235_1	ERNGFKLSLSPISLA	0.0408621	0.00655079	-0.000391483	-0.019165	-0.0010004	0.266535	0.0476398	-0.146913	0.168521	0.302202	0.0780411	-0.013875	0.000391483	-0.196589	-0.28321	-0.551132	0.162557	0.0447993	-0.130757	-0.551013	-0.64372	0	-0.202223	-0.182129	-0.613612	-0.0830879	-0.247748	0.100814	0.0327129	0.653917	0	-0.106407	0.0273967	0.019165	0.0010004	-0.355641	0.517357	0.450708
A1L170	C1orf226	S	198	0.977822	C1orf226_S198_1	PNGEVSLSVPDLIHK	0.667515	-1.00474	1.40339	0.551499	-2.10576	0	2.18906	1.15107	0.372539	0.174605	0.827712	-0.0497522	0.765447	-0.0395851	0.146965	-0.1474	0	-2.55889	0.0395851	-2.79489	0.692163	3.70185	1.05442	0.7897	0.96306	-0.716752	-1.9666	-2.57602	-1.64688	0.000462532	-0.246602	0.0271111	-0.86219	-1.50283	-0.000462532	-0.765447	-1.35221	-0.997169			+		+
A1L390	PLEKHG3	S	76	1	PLEKHG3_S76_1	LNVKGPLSPFNSRAA	0	-0.272321	0.12565	0.0738525	-0.284316	-0.384171	0.0579891	-0.258693	-0.000607491	-0.5484	0.200642	-0.0328808	-0.173457	0.000607491	0.236249	0.047473	-0.156491	-0.0279102	0.29427	0.414379	0.265738	0.0115213	0.072897	0.334986	0.415422	-0.406869	0	0.0280132	-0.125628	-0.717527	-0.00639057	0.0287266	0.0279102	-0.0008564	0.413145	-0.0502987	-0.102389	-0.236249
A1L390	PLEKHG3	S	647	0.99958	PLEKHG3_S647_1	SVLSLEGSEKGLARH	0.72181	0	-0.307982	-0.0327392	-1.46413	-1.23219	0.721888	0.0041728	-0.24043	0.121072	0	0.156958	-0.805347	0.710703	0.381708	-1.58479	-1.09438	0.0929761	0.679541	-0.0262175	0.915768	-0.0407848	-0.0041728	0.0327392	-0.426125	0.181208	0.528231	0.259329	-0.718389	0.0262175	-0.47909	-1.09344	0.167531	0.444269	0.268188	-0.646557	-0.0823522	-0.0776854
A1L390	PLEKHG3	S	643	0.999992	PLEKHG3_S643_1	SRSSSVLSLEGSEKG	0.588704	0	0.048954	-0.238049	-0.454913	0	0.497771	0.191974	-0.49981	-0.0147085	-0.15361	-0.164837	-0.4266	0.614635	0.294692	0.184418	-0.622126	-0.387079	0.664194	0.165537	0.0942249	-0.273714	0.267188	-0.048264	-0.666033	-0.565524	0.374658	0.292176	-0.461589	-0.312016	-0.307032	0.250795	-0.048954	0.207261	0.538622	-0.448693	0.048264	0.0147085
A1X283	SH3PXD2B	S	293	0.995625	SH3PXD2B_S293_1	KPGPGSPSHPGALDL	0.139802	0.183099	-0.213763	0.0970178	0.410927	-0.448173	-0.115189	0.0156159	-0.0970178	0.069386	-0.0232916	0.0901232	-0.0574517	0.573655	0.0637431	0.317642	0.138256	0.507843	0.123756	-0.567869	0.721688	0	0.0913835	-0.286662	0.309838	0	-0.0928078	-0.221132	0.228734	-0.0637431	-0.151432	-0.049221	-0.0156159	-0.386918	-1.25643	0.186979	-0.202993	-1.19271
A1X283	SH3PXD2B	S	291	0.999654	SH3PXD2B_S291_1	PPKPGPGSPSHPGAL	-0.181953	-0.14792	0.237952	-0.289718	0.0791178	-0.279751	-0.0855083	-0.806325	0.594192	0.344448	0.264978	-0.280228	-0.359341	-0.0995927	-0.201215	0.449973	0.171358	0.188776	0.295331	-0.320693	0	0.0255461	0.124969	-0.279067	0.320866	0.57254	0	-0.725986	0.0995927	0.406514	-0.0408573	0.205204	-0.124969	0.469483	-0.276063	0.16039	-0.140372	-0.0791178
A3KN83	SBNO1	S	794	0.992368	SBNO1_S794_1	KEKKKKKSIDPDSIQ	-0.838679	-0.976168	-0.33602	-2.76494	-0.519054	-0.301782	0	-0.506102	0.0288515	-0.141248	-0.949736	0.337317	0.184502	-0.8123	-1.41909	1.28522	0.556916	2.32587	2.30025	1.5813	0.256538	-1.04592	0.487289	0.698689	1.28569	0	-0.492047	-0.184502	0.485745	0.420654	1.60796	0.5364	0.385225	-0.0288515	-0.942052	-0.527849	-0.61744	0.141248
A6ND36	FAM83G	S	127	0.875692	FAM83G_S127_1	WPQKSDRSIPQLDLG	-0.174158	0.570401	0.123291	0.117005	-0.335047	0.136582	-0.462234	-0.500534	-0.138499	0.571667	-1.2214	-0.876711	-0.608209	-0.117005	-0.310382	0.167208	0	0.334049	0.165532	-0.0569291	0	-0.363625	-0.212954	-0.163107	0.0761724	-0.654446	0.508945	-0.123291	-0.657678	-0.205576	0.259042	1.16555	0.643156	0.612353	0.0569291	0.767165	0.408468	0.764752
A6ND36	FAM83G	S	760	1	FAM83G_S760_1	RLLPDPGSPRLAQNA	0	0.256287	0.91065	0.0810866	-0.388377	0.232094	0	-0.285968	-0.256325	-2.25112	-0.321074	-0.951688	-0.301533	-0.0518517	-0.45552	-0.595134	-0.204235	-0.573403	0.0518517	-0.151288	1.25078	0.526542	1.06432	2.05059	0.922703	-0.303761	0.0576	-0.594319	-0.12679	0.284924	0.56805	-0.455727	0.285968	1.21201	0.837032	0.822428	-0.114846	0.151288
A6NDB9	PALM3	S	126	0.999701	PALM3_S126_1	GHRPLSQSIVEAGSV	-0.179208	-1.43508	0.706058	-1.04452	-0.0399737	-0.326112	0.674401	0.850893	-0.728784	-0.206503	0	-1.01342	-0.517745	1.00636	-1.3228	-0.576412	0.175657	-0.833185	0.232244	0.27964	2.0768	0	0.116546	-0.232244	0.0314813	1.1253	-0.0936193	1.7738	-1.26068	0.13321	1.55326	0.0971699	-0.116546	0.47821	0.00541258	-1.89371	0.370127	-0.00541258
A6NDB9	PALM3	S	124	0.97543	PALM3_S124_1	RQGHRPLSQSIVEAG	0	-0.0957689	-0.317323	-0.0558147	0.162627	-0.345614	-0.266823	0.571669	0.296451	-0.0274453	-0.463585	0	-0.125838	-0.375471	-0.783804	-0.0989399	-0.408054	-0.233156	-1.52132	-0.959648	1.69146	0.260029	0.125838	0.191537	0.791477	1.23357	0.10438	0.995894	0.760461	0.497498	1.6945	0.305456	0.198757	0.0558147	-0.224485	-0.509159	-0.773907	0.0274453
A6NDB9	PALM3	S	155	1	PALM3_S155_2	LVGTPPESPSEPRED	0.0651779	0	-0.118055	-0.478333	0.211791	-4.90199	0.0756502	-0.59501	-0.489374	0.977915	-0.196665	-0.173862	-0.455437	-0.353725	-1.48518	0.1128	-1.10791	0.118055	0.458007	-1.27135	-0.594203	-0.280227	-0.417171	-0.21557	-0.211791	0.524151	0.112802	0.490613	0.21557	1.44063	0	0.12417	0.422984	0.743536	-0.252885	1.08433	0.741389	0.278061
A6NDB9	PALM3	T	151	1	PALM3_T151_2	LPAGLVGTPPESPSE	0.0669746	0	-0.121229	-0.525787	0.179215	-5.48453	0.123097	-0.505582	-0.604371	1.05032	-0.140946	-0.12626	-0.421552	-0.617053	-1.58877	0.138672	-0.897161	0.121229	0.29739	-1.87606	-0.765585	-0.254805	-0.284481	-0.177679	-0.19384	0.625043	0.138223	0.632495	0.177679	1.49068	0	0.18089	0.503908	0.62697	-0.179215	1.11524	0.569964	0.274589
A6NDB9	PALM3	S	157	0.982752	PALM3_S157_2	GTPPESPSEPREDVL	0	-0.217672	-0.199021	-0.258671	0.0718999	0.971983	0.186421	-0.26722	-0.176746	0.929101	-0.0649567	0.197146	-0.0610008	-1.16167	-1.84738	0.0172625	-0.539027	-0.0859232	-0.0307231	-0.252985	-1.02049	-0.434927	0.0610008	0.0307231	-0.0718999	0.749217	0	0.818917	0.496183	1.15858	-0.10059	0.391852	0.6453	0.378191	-0.379547	0.78162	0.473751	0.250619
A6NDB9	PALM3	T	151	1	PALM3_T151_1	LPAGLVGTPPESPSE	0.501175	0	-0.524039	0.973963	-0.149302	-0.607258	-0.218862	0.574	0.0886326	-0.0373845	-0.437587	0.309714	-0.134946	-0.663036	-3.31856	0.143224	-0.382553	-0.831398	-0.665901	-1.48274	-0.244699	0.379697	0.203988	-0.0886326	0.279484	0	-0.0130329	0.134946	1.36948	0.109178	0.264958	0.406816	-0.1444	-0.481525	0.0373845	1.61674	0.119985	0.338277
A6NDB9	PALM3	S	143	0.997496	PALM3_S143_2	TDLNKRASLPAGLVG	-0.582821	0.196769	-0.248209	-0.787176	-0.0029707	0.367043	0.00829124	-1.17878	-3.37519	1.55177	-0.939644	-1.19509	-11.6456	-0.291058	-1.82644	0	-0.925735	0.405269	0.82852	-2.40888	1.61357	0	-1.17389	0.226993	-1.02975	0.0917997	0.323199	0.663735	-0.226993	2.30256	-0.49635	-0.30589	0.248209	1.23455	0.494907	1.79607	0.587844	0.0029707
A6NDB9	PALM3	S	143	0.998925	PALM3_S143_1	TDLNKRASLPAGLVG	0	-0.0504036	-0.376993	0.15823	-0.00980663	-0.287049	-0.140553	0.451652	-0.15823	1.00507	0.570397	0.0959387	0.30869	-1.28124	-0.827339	-0.270401	-0.050437	-0.30869	-0.463645	-0.866714	-0.2451	0	-0.354074	-0.298726	0.00980663	0.407297	0.141134	0.355245	0.82324	1.07265	0.583253	0.327124	-0.658101	0.339793	-0.945651	0.974939	0.811208	1.16478
A6NFI3	ZNF316	S	10	1	ZNF316_S10_1	ALHTTPDSPAAQLER	0.0611534	-0.42825	0.0496111	-0.055582	-0.362731	-0.509544	0.011817	-0.0496111	-0.0170794	-0.446808	-0.0922623	-0.175559	-0.0935478	0.0170794	0.343291	0.0778599	0.00366116	0.251307	0.444879	0.630815	0.171611	0.0797796	-0.0770063	0.12183	0.286537	-0.38685	0	0.153283	-0.294668	-0.475863	0	-0.348755	-0.115395	-0.161112	0.0392537	0.366323	0.333215	-0.0392537
A6NFI3	ZNF316	S	112	1	ZNF316_S112_1	SRGGDAKSPVLQEKG	0.394184	0.356272	0.402874	-0.0852771	-1.07348	-0.351635	0.100501	0.24131	-0.543085	-1.06115	0	-0.106489	-0.14716	0.458198	0.38683	0.0153151	0	0.267321	0.0428624	0.393105	0.405397	-0.102106	-0.209754	0.539937	0.153395	-0.0829525	0.400042	-0.440359	-0.210058	-1.00664	-0.18145	-0.500187	0.14716	0.368798	-0.0937138	-0.204767	-0.0428624	0.0937138
A6NKD9	CCDC85C	S	246	0.999953	CCDC85C_S246_1	KAGATRRSLDDLSAP	0	0	-0.0463014	0.244518	-0.00278425	-0.364144	-0.615866	-0.465132	0.0574641	-0.444657	-0.60109	-0.615088	0.0172677	-0.399382	0.00278425	-0.102945	-0.0609741	0.112031	-0.0574641	0.143775	0.477754	0.379283	0.47402	0.16504	0.623777	0.039403	0.0428295	-0.144123	0.216464	-0.360788	0.0782652	0.00865555	0.105144	-0.366353	0.172677	-0.0172677	-0.205231	-0.138121
A6NKD9	CCDC85C	T	243	0.986439	CCDC85C_T243_1	PDGKAGATRRSLDDL	-0.356782	0.122847	-0.181876	0.118058	0.0605302	-0.39894	-0.44815	-0.400178	-0.0797038	-0.214212	0	0.0338364	0.069077	-0.409297	-0.0788188	0.0302935	0	0.148753	-0.000729084	-0.0204377	0.306177	0.522596	0.523812	0.000729084	0.872749	-0.128917	-0.0524044	-0.069077	0.0896411	-0.223483	0.321782	-0.00864029	0.253069	-0.366724	0.2227	-0.17533	0.160819	0.0204377
A6NKD9	CCDC85C	S	187	0.999262	CCDC85C_S187_1	IDSQASLSGPLSGGA	0	0.0714312	1.06799	0.856612	0.382683	-0.968361	-0.365604	-1.03364	-1.21256	-0.929397	-0.176797	0	0.0804763	-0.710522	-0.382683	0.214728	0.736565	0.434648	0.743841	0.442893	0.545604	0.958307	0.675803	0.562787	0.819443	-0.775786	-1.06967	-1.25589	-1.36166	-0.615693	0.247098	-0.372087	-0.0994525	-0.363433	-0.404377	-0.0804763	0.363433	0.602216
A6NKF1	SAC3D1	S	402	1	SAC3D1_S402_1	EGTDRPGSPA_____	-0.850428	-0.0116768	-1.02174	-0.331192	0.472448	0.635783	-0.246489	0.753143	0.349323	1.97479	0.102233	0.310081	0.148443	0.16409	-0.472448	-0.888161	0	-5.50551	0.0535178	-1.11405	0.0989246	0.386564	0.659906	-0.0972276	-0.568627	0	-0.190263	-0.511588	-0.0535178	1.39484	-0.254595	0.00203228	-0.148443	-0.230833	-0.837718	1.44408	1.8154	1.1057
A6NKF7	TMEM88B	T	8	0.991881	TMEM88B_T8_1	MSEQGRETEEEEGGG	0	0.686882	-0.279251	-0.596176	-0.650602	-0.336576	-0.614262	-1.44971	-0.558064	0.865444	-0.205196	0	-0.68414	-0.979445	-0.759448	0.0231266	-0.403271	-0.0653057	0.0393419	-0.40832	0.452795	0.613275	0.684931	0.347792	-0.742814	-0.525903	0.299509	0.0653057	-0.0393419	0.570126	1.15898	-0.123517	1.368	0.707036	0.689839	0.72262	1.16582	0.40832
A6NKF7	TMEM88B	S	2	0.99802	TMEM88B_S2_1	______MSEQGRETE	-0.586859	0.361947	-0.320757	-0.892225	-0.421772	0.1289	-0.87981	-0.140553	-0.813763	1.31909	-0.880035	-0.0679874	-0.458148	-0.0639939	-1.34123	-0.210895	0	0.021965	0.277378	0.421772	0.61441	0.395164	-0.021965	-1.0044	-0.875684	0	0.051137	1.21837	0.0639939	0.914051	0.00585175	-0.194541	1.19852	0.626823	-0.459816	1.72143	1.3332	0.635463
A7E2V4	ZSWIM8	S	1156	0.990389	ZSWIM8_S1156_1	PETTSDSSPTLSRRP	0.0697536	0.314309	0.271773	-0.330278	-0.0122452	0.552858	0	-0.152545	0.503463	0.798055	0	0.217847	0.172834	0.601828	-0.585149	-0.0187721	-0.215664	-1.38192	-0.628174	0.0644913	-1.23594	-0.0171051	0.169878	0.282602	0.195307	0.436913	-2.4925	-0.681962	0.199827	-0.457327	-1.11092	0.581756	0.152545	-0.471244	-0.32916	-0.222964	-0.199827	0.0122452
A7KAX9	ARHGAP32	S	706	0.974681	ARHGAP32_S706_1	GTLRSAKSEESLTSL	0	-0.279389	-0.0644517	0.150145	0.312502	-0.000441551	-0.116612	0.235726	-0.0721807	0.139099	-0.233605	0.226284	0.0644517	-0.238508	-0.289164	-0.36282	0	-0.287105	0.260536	-0.139099	0.110638	0.416822	0.415308	0.0721807	0.344594	0.195807	0.352814	-0.187157	0.204105	0.27956	0.0711775	-0.169032	-0.548389	-0.303976	-0.484297	0.13964	-0.0834217	-0.348263
A7KAX9	ARHGAP32	S	703	0.894088	ARHGAP32_S703_1	RAEGTLRSAKSEESL	0	-0.779943	0.0384426	-0.241925	0.548235	1.20518	-0.032546	0.462148	0.100035	0.350764	0.468548	0.574006	-1.41254	-0.502095	-0.383772	-0.735098	-0.340156	-0.0384426	0.266595	-0.120173	0.330166	0.730163	0.36443	0.264766	0.0416875	-0.37366	0	0.233219	0.140484	0.0080018	-0.0436459	0.28814	-0.268183	-0.567365	-0.63398	-0.0614882	-0.100035	-0.0080018
A7KAX9	ARHGAP32	S	892	0.959135	ARHGAP32_S892_1	EKVVYAFSPKIGRKL	0	-0.580238	0.270184	0.174563	0.215102	-0.184061	0.583424	0.100446	0.339996	0.46377	0.263197	-0.0403023	-0.0372858	-0.0574284	-0.332073	0.49097	0.270654	-0.126163	-0.720222	-0.847199	-0.907415	0.480013	-0.821661	-1.1907	-0.0697775	0.0629549	-0.0273991	0.0372858	-0.146523	-0.404588	-0.186429	0	-0.0753527	0.0574284	0.0697775	0.542126	0.336475	0.350173
A8MT19;Q8IUC4	RHPN2P1	S	539	0.999604	RHPN2P1_S539_1	SKKLSFLSWGTNKNR	0.269299	-0.108882	-0.0624976	0.708485	-0.041275	-2.60754	0.051259	0.110027	0.620409	0.0456095	-2.49755	0	-0.07795	-1.19688	-0.0855646	0	-0.188137	0.0624976	1.17948	0.26333	0.937959	0.177364	0.523219	-1.16757	-0.0839386	-0.360693	0.208966	-0.498459	0.640527	0.041275	0.0895395	-0.0652351	0.345111	-1.76163	-0.228571	-0.427569	-0.620409	0.164792
A8MT19;Q8IUC4	RHPN2P1	S	642	0.999604	RHPN2P1_S642_1	SKKLSFLSWGTNKNR	0.269299	-0.108882	-0.0624976	0.708485	-0.041275	-2.60754	0.051259	0.110027	0.620409	0.0456095	-2.49755	0	-0.07795	-1.19688	-0.0855646	0	-0.188137	0.0624976	1.17948	0.26333	0.937959	0.177364	0.523219	-1.16757	-0.0839386	-0.360693	0.208966	-0.498459	0.640527	0.041275	0.0895395	-0.0652351	0.345111	-1.76163	-0.228571	-0.427569	-0.620409	0.164792
A8MU93	C17orf100	S	54	0.999993	C17orf100_S54_1	RSEGPSLSPSGKRLP	0.0263853	-0.0404911	0.194221	0.155979	-0.0715499	0	0.162043	0.37923	0.00116253	-0.138216	-0.0190458	0	-0.0423017	-0.00116253	0.442763	-0.217039	-0.401328	-0.0832744	0.264269	0.316641	0.121908	-0.837776	0.0423017	0.131828	-0.144353	0.232492	0.0918941	0.265723	-0.591896	-0.162058	-0.11802	0.0233755	-0.315684	-0.0470467	0.636688	-1.72478	-0.357032	0.0715499
A8MU93	C17orf100	S	56	0.979542	C17orf100_S56_1	EGPSLSPSGKRLPRI	0.0636292	0	-0.397663	-0.367092	0.20724	-1.41537	0.458101	-1.3639	-0.234072	-0.914525	0.57901	-0.756539	0.0762753	-0.0885687	0.970384	0.00642967	0.573591	0.502264	1.03355	1.27805	-0.0216408	0.82195	-0.0762753	-0.177708	-0.305536	-0.444941	-0.605865	-1.34551	1.03709	-0.20724	0	-0.321591	0.0958352	1.37753	0.366125	0.283334	0.0885687	-0.790017
B1AK53	ESPN	S	642	1	ESPN_S642_1	SSTGSTKSFNMMSPT	0.0745077	-0.060317	0.0106025	0.231692	-0.139454	0.373237	-0.14564	-0.0225682	-0.421607	-0.12083	-0.00640202	0	0.23109	-0.0642524	0.0638685	-0.0912237	0.141782	0.00107622	-0.275616	-0.179217	-0.000281334	0.174663	-0.00155115	0.165044	0.0693254	0.0549068	-0.084919	-0.160219	0.0985007	-0.0638685	0	0.431325	-0.00107622	0.0642524	0.109833	0.569433	-0.468113	0.233787
B1AK53	ESPN	S	653	0.961486	ESPN_S653_1	MSPTGDNSELLAEIK	-0.0153179	0.472628	0.357147	0.509229	0.357738	0.0566216	-0.0297661	-0.690947	-0.0846066	0.110964	0.253006	-0.826769	-0.542866	-1.26231	-1.50131	0.211701	0	0.145586	-0.105883	-0.110964	-1.01659	0.494049	-0.43433	0.70258	0.311094	0	0.510187	0.259922	-1.36025	0.195158	-0.080308	-0.198374	-0.145586	0.0846066	-0.42339	0.257732	0.259584	-0.209624
B1AK53	ESPN	S	647	0.995488	ESPN_S647_1	TKSFNMMSPTGDNSE	-0.151251	0.590398	-0.10257	0.0487804	-0.453803	0.257107	-0.0963564	0.110972	0.227365	0.694335	0.0186453	0	0.129457	0.415097	0.233593	0.0141611	-0.0112448	0.10257	0.161222	-0.167163	-1.01712	0.547563	-1.01564	-0.36686	-0.043016	0	0.46847	0.118585	-0.232387	0.876715	-0.092083	-0.248738	-0.237538	-0.0487804	0.043016	-1.09057	-1.10224	-1.14086
B2RUZ4	SMIM1	S	17	1	SMIM1_S17_1	YSRWEDGSRDGVSLG	0	0.305285	0.147504	-0.891678	-0.00330925	1.64518	0	-0.146614	-0.983996	1.19296	-0.22374	-0.477919	-0.142071	0.711112	-0.251444	0.173347	-0.103061	0.490166	0.913944	-0.398131	-0.67991	0.449395	-0.113694	-0.711112	-2.36471	1.43355	0.10894	-0.247056	-0.945386	1.14931	-0.640823	-0.00797939	0.113694	1.32552	0.00330925	0.751619	1.35283	1.30159
B2RUZ4	SMIM1	S	22	1	SMIM1_S22_1	DGSRDGVSLGAVSST	0.032877	0.692486	-0.184049	-0.762116	0.0116153	0.840912	0.0745754	-0.737791	-0.483274	1.1783	-0.214941	-0.339827	0.184049	1.14828	-0.246442	-0.000565529	-0.551705	0.22332	1.42405	-0.386508	-0.348537	0	-0.191102	-0.502626	-3.37632	1.19205	0.125301	-0.250909	-0.533809	0.530981	0	-0.208005	0.304557	1.26993	-0.0116153	0.705541	0.483274	0.958309
B2RUZ4	SMIM1	S	27	0.913249	SMIM1_S27_1	GVSLGAVSSTEEASR	-0.295386	0.324187	-0.490103	-0.95989	-0.21226	0.265275	0.162595	0.147668	-0.184914	-0.886703	0.505103	-0.0671206	-0.147668	0.421375	1.2946	-0.595242	0.250804	-0.191965	-0.82445	-0.286431	-0.256893	0	0.203777	0.542779	0.386715	0.220061	-0.112638	-0.754744	-1.02442	-0.569957	0	-0.0441647	0.29951	0.184914	0.258754	0.811839	0.283651	0.21226
B5ME19;Q99613	EIF3CL	S	39	1	EIF3CL_S39_1	GKQPLLLSEDEEDTK	-0.509953	-0.167383	-0.0640025	-0.178561	-0.167792	0.57937	0	-0.265923	-0.577685	1.17004	-0.239659	0.583696	0.0640025	0.178561	-0.368556	0	0.392277	1.02912	0.709878	0.00897503	-0.766884	-0.807749	-0.388346	-0.32759	-1.04045	0.15474	-0.266491	-0.116406	-0.301925	0.609998	0.00816631	0.256086	0.182683	0.838208	-0.00897503	1.64807	1.59961	1.42337
B5ME19;Q99613	EIF3CL	S	39	1	EIF3CL_S39_1	GKQPLLLSEDEEDTK	-0.509953	-0.167383	-0.0640025	-0.178561	-0.167792	0.57937	0	-0.265923	-0.577685	1.17004	-0.239659	0.583696	0.0640025	0.178561	-0.368556	0	0.392277	1.02912	0.709878	0.00897503	-0.766884	-0.807749	-0.388346	-0.32759	-1.04045	0.15474	-0.266491	-0.116406	-0.301925	0.609998	0.00816631	0.256086	0.182683	0.838208	-0.00897503	1.64807	1.59961	1.42337
B5ME19;Q99613	EIF3CL	S	9	0.997988	EIF3CL_S9_1	SRFFTTGSDSESESS	-0.0801992	-1.28688	-0.863271	-0.844572	-0.687208	-0.136876	1.2711	0.263315	-0.0464678	1.33503	0.974015	0.748398	0.625401	0.29481	-0.0919909	0.752819	-0.252884	-0.306267	0.0464678	-0.372134	-1.31981	-0.757466	-1.53063	-1.5111	-2.34204	0	1.69732	0.145363	-0.777508	0.428294	1.09205	0	-0.145363	0.525578	0.0919909	1.2855	1.06872	0.152217
B5ME19;Q99613	EIF3CL	S	9	0.997988	EIF3CL_S9_1	SRFFTTGSDSESESS	-0.0801992	-1.28688	-0.863271	-0.844572	-0.687208	-0.136876	1.2711	0.263315	-0.0464678	1.33503	0.974015	0.748398	0.625401	0.29481	-0.0919909	0.752819	-0.252884	-0.306267	0.0464678	-0.372134	-1.31981	-0.757466	-1.53063	-1.5111	-2.34204	0	1.69732	0.145363	-0.777508	0.428294	1.09205	0	-0.145363	0.525578	0.0919909	1.2855	1.06872	0.152217
C9JLW8	MCRIP1	S	21	1	MCRIP1_S21_1	KRTSSPRSPPSSSEI	0	0.14765	-0.14455	0.162264	0.406928	0.241474	-0.390785	0.358864	0.182806	0.135978	-0.405602	-0.934422	-0.0466995	-0.344749	-0.0480051	-0.303061	0	-0.146078	-0.29747	-0.157229	0.0529919	0.16605	0.429022	-0.174698	-0.107656	0.362968	0.0435963	-0.119814	0.432985	0.0480051	-0.537563	-0.506409	0.0466995	-0.162264	-0.19925	0.624649	0.184757	0.454951
C9JLW8	MCRIP1	S	26	0.993408	MCRIP1_S26_1	PRSPPSSSEIFTPAH	0	0.321758	-0.0844269	0.123052	0.280551	0.240063	-0.248354	0.325583	0.0974531	0.0348864	-0.492662	-0.993757	-0.109861	-0.19572	0.0451822	-0.1726	0	-0.0554218	-0.111478	-0.122821	0.0480156	0.387411	0.397171	-0.181527	-0.43448	0.323462	0.216185	-0.070282	0.29547	-0.0348864	-0.631096	-0.520361	0.0554218	-0.0974531	-0.329888	0.797108	0.262799	0.407184
C9JLW8	MCRIP1	S	21	0.999853	MCRIP1_S21_2	KRTSSPRSPPSSSEI	0.170052	0.503613	-0.449461	-0.237065	1.13083	1.35709	-0.698867	0.104747	-0.0830402	0.933735	-0.750028	-0.230654	3.17158	2.47966	-0.950336	0	0.973087	-0.104747	-0.441931	-1.2274	-0.355369	0	-0.18092	-0.375419	-1.42342	2.40643	0.372555	0.202847	3.99911	1.33158	-0.628666	-0.0240173	-0.165046	0.0830402	-0.933735	0.297047	2.15398	1.64722
C9JLW8	MCRIP1	S	18	0.992541	MCRIP1_S18_2	YNGKRTSSPRSPPSS	0.170052	0.503613	-0.449461	-0.237065	1.13083	1.35709	-0.698867	0.104747	-0.0830402	0.933735	-0.750028	-0.230654	3.17158	2.47966	-0.950336	0	0.973087	-0.104747	-0.441931	-1.2274	-0.355369	0	-0.18092	-0.375419	-1.42342	2.40643	0.372555	0.202847	3.99911	1.33158	-0.628666	-0.0240173	-0.165046	0.0830402	-0.933735	0.297047	2.15398	1.64722
E9PAV3	NACA	S	355	0.999834	NACA_S355_1	ASYPSQRSVIPPLPS	0.16232	-0.433999	0.295922	0.462637	-0.194638	-0.427724	0.260581	-0.00664473	0.232878	-0.485921	0	0.285717	-0.191063	0.0403161	0.404602	-0.132323	-0.0440426	-0.948425	-0.71716	0.121874	0.168202	-0.673258	0.441137	0.0392642	0.19755	-0.388396	0	0.00664473	-0.0392642	-0.603676	0.316753	0.187605	-0.241168	-0.354267	0.188568	0.137393	-0.326639	-0.121874
E9PAV3	NACA	T	2020	0.992735	NACA_T2020_1	VSNIQENTQTPTVQE	-1.25545	0.00431824	-0.604802	-0.62191	0.0470033	0.092577	-0.0384808	0.16499	-0.0739136	0.672377	-0.308288	-1.08843	-0.702669	-1.0551	-0.824522	0.202619	1.38661	0.473423	0.856504	-0.0470033	0	0	-0.16499	0.532684	0.170294	-0.48006	-0.719428	0.816692	0.0739136	0.232591	0.655268	0.472792	0.459382	0.582706	-0.714761	-1.17855	-1.467	-1.66025				+	+
E9PAV3	NACA	S	2029	0.998967	NACA_S2029_1	TPTVQEESEEEEVDE	0.237382	-0.474605	0.0424008	-0.244267	0.0765424	-1.86532	-2.33005	-1.82608	-2.22783	-1.85154	-1.96242	-2.56415	-1.88813	-2.11533	-2.14578	-0.186323	0.152918	0.650782	0.244267	0.2432	0.752293	0	0.811546	0.366377	0.679896	1.55085	0.639947	2.05019	1.53321	1.24168	0	0.624971	-0.0424008	0.897942	-0.0765424	-1.51334	-1.94137	-1.94638				+	+
E9PAV3	NACA	S	2014	0.999998	NACA_S2014_1	KVQGEAVSNIQENTQ	-0.661787	0	-0.853922	-0.878972	-0.733638	-0.0959892	-0.114237	-0.067203	0.838604	0.669801	0.728402	-1.78514	-0.164728	0.0624752	-0.456172	0.318751	1.48994	1.20932	1.20942	-0.168248	1.28959	-0.234411	1.71162	-0.105833	2.09229	-0.924917	0.875809	0.801267	-3.42574	1.50983	0	0.905988	0.067203	0.508251	0.168248	-0.545496	-0.0624752	-0.387174
O00116	AGPS	T	68	0.999982	AGPS_T68_1	RRAASAATAAPTATP	0.204061	0.219004	-0.247947	0.0226569	-0.0742655	0	0.0282869	0.0105929	0.441091	-0.319271	-0.0020895	-0.18958	0.341466	-0.0226569	0.0826225	-0.120062	-0.267616	-0.0105929	-0.37526	0.0742655	0.0576439	0.102103	-0.372791	0.0701089	0.525732	0.0368395	-0.0816088	0.0797715	0.326235	-0.115514	-0.226366	0	0.205989	-0.20017	0.306104	-0.523121	-0.564136	-0.296969
O00116	AGPS	S	65	0.974158	AGPS_S65_1	CKARRAASAATAAPT	0.159573	0.245879	-0.233598	-0.0731773	-0.0677075	-0.00709629	0.0677147	0.0112247	0.520185	-0.356105	0	-0.151861	0.388474	0.0731773	0.0817857	-0.211853	-0.23189	-0.0112247	-0.329312	0.0677075	0.0725698	0.12932	-0.341909	0.117479	0.551598	0.0237446	-0.0460358	0.0742512	0.426124	-0.114579	-0.24145	0	0.230303	-0.141384	0.282023	-0.531344	-0.505791	-0.327465
O00116	AGPS	T	72	0.997256	AGPS_T72_1	SAATAAPTATPAAQE	0.161238	0.254523	-0.22553	-0.132822	-0.0974374	-0.0812988	0.201598	-0.0298367	0.424038	-0.22587	0	-0.150405	0.444601	0.155132	0.0556645	0.0368443	-0.0353813	0.0298367	-0.296379	0.0950007	-0.186934	0.166192	-0.556726	0.105785	0.401463	0.0127878	0	0.118165	0.474151	-0.0556645	-0.334986	-0.0602846	0.286355	-0.105785	0.201623	-0.131125	-0.580208	-0.267482
O00139	KIF2A	S	586	0.999702	KIF2A_S586_1	TQWGVGSSPQRDDLK	0.350128	0.333501	-0.0342813	-0.770579	0.236242	-0.0947638	0.110095	-0.0940995	-0.49333	1.72588	-0.453959	-0.166039	-0.0176768	0.365748	-1.10103	0.136335	0.241589	0.0176768	0.457855	-0.337499	1.40129	0	0.326548	-0.184387	-0.236242	-0.122789	-0.156394	0.359972	-0.897195	1.37296	0	-0.119816	0.223809	0.184387	-0.288337	-0.563457	0.518112	0.482153
O00139	KIF2A	S	585	0.903366	KIF2A_S585_1	ETQWGVGSSPQRDDL	-0.206106	-0.00954151	0.0816269	-0.78684	0.193846	0.356	0.206184	-0.0321751	-1.02891	1.73971	-0.219074	0	-0.394111	0.507443	-0.336891	0.315345	0.52068	0.180724	0.547749	-0.193846	0	-0.15851	-0.583132	-0.507443	-0.988372	0.534001	-0.218945	0.0267963	-0.677901	1.31568	-0.326568	0.0072279	-0.0267963	0.882336	-0.494249	0.691733	1.12479	0.66591
O00139	KIF2A	S	140	0.99999	KIF2A_S140_1	NGSVSDISPVQAAKK	0.284922	-0.150779	-0.452703	-0.112443	-0.628153	-0.591453	0	-0.304379	-0.280917	0.191107	0.0840349	0.337282	-0.00834465	-0.0903807	0.228385	0.396767	0.046586	0.521757	0.451118	0.0117764	0	-0.324681	0.448066	0.277588	-0.0117764	-0.370169	-0.249019	0.164566	0.385862	0.159281	-0.275629	0.00247574	-0.577025	-1.43705	-0.448091	0.00834465	0.0903807	-0.814056
O00151	PDLIM1	S	90	1	PDLIM1_S90_1	RSEHKVWSPLVTEEG	0.310067	0.103392	0.521981	0.0376525	0.0461755	-0.212708	0.66873	0.610613	-0.0921302	-0.0307498	-0.413625	-0.32468	-0.747154	0.0480828	0.545053	0.0627565	0	-0.150336	0.202549	0.0131755	0	-0.101503	0.150336	-0.0431561	-0.503029	0.0588837	0.347309	0.660496	-0.0376525	-0.173331	-0.388743	-0.273344	-0.184964	0.190292	-0.0131755	-0.283417	-0.220292	0.365501
O00151	PDLIM1	S	130	1	PDLIM1_S130_1	SAMPFTASPASSTTA	-0.208838	0	0.226319	0.161182	-0.266034	-0.321829	0.229765	0.113807	0.253918	-0.41168	0.163477	-0.681748	-0.0432882	-0.472217	0.134573	0	-0.116796	-0.150811	-0.362041	0.410413	0.34466	0.45603	0.0432882	0.24716	0.459772	-0.055727	0.276819	0.436751	0.312435	-0.879311	0.382435	-0.453481	-0.0489206	-0.161182	0.168977	-0.863452	-0.620965	-0.134573
O00151	PDLIM1	T	136	0.962991	PDLIM1_T136_1	ASPASSTTARVITNQ	-0.167201	0.0245457	0.0708284	-0.169297	0.205348	0	-0.00709534	0.0292683	0.0543442	-0.354017	0.0401487	-0.643031	-0.282938	-0.428112	-0.282362	-0.253725	0.0288591	0.283258	0.149781	0.253754	0.265224	0.140568	-0.313078	0.148598	0.969355	-0.352007	0	0.374004	0.113651	-0.538774	0.0854702	-0.243554	-0.0292683	-0.0543442	-0.00689363	-0.170195	-0.390161	0.00689363
O00151	PDLIM1	S	133	0.967908	PDLIM1_S133_1	PFTASPASSTTARVI	-0.173434	0	0.031909	0.118829	0.364795	-0.418022	0.109156	-0.288935	0.26431	-0.557549	0.200634	-0.630679	0.159349	-0.740205	0.103114	0	-0.431469	-0.327564	-0.639921	-0.103114	0.335333	0.410822	0.175972	0.408453	1.14539	-0.0178385	0.154003	0.507494	0.31715	-1.08976	0.355667	-0.578807	-0.031909	-0.118829	0.681244	-0.878346	-0.976792	-0.309117					+
O00151	PDLIM1	S	84	0.998429	PDLIM1_S84_1	LTLTVARSEHKVWSP	0.291702	0.51172	0.424269	0.108263	1.5236	-2.52679	-2.13606	-2.55544	-2.7425	-2.38759	-2.62388	-2.37016	-2.6175	-2.63	-2.68183	0	0.177979	-0.293154	0.587254	-0.157236	0.112246	-0.0656281	0.293154	-0.0252466	0.113151	0.897052	0.178858	1.06292	0.565327	0.831016	-0.643929	0	-0.576053	-0.0617485	-0.027236	0.588823	0.0252466	0.027236
O00159	MYO1C	S	408	0.998557	MYO1C_S408_1	LASKDVESPSWRSTT	0	-0.0725412	-0.0461836	-0.129145	0.099844	-0.0306053	0.0502777	0.233779	0.129145	-0.221369	0.128341	0.185408	0.0790348	-0.568873	-0.0957432	0.081008	0.112561	-0.692006	0.22624	-0.00478172	-0.558258	-0.149848	0.304346	-0.23463	-0.830079	0.138033	0	-0.090189	-0.428088	0.429807	-0.121561	-0.0326777	0.0291071	0.173962	0.00478172	-0.0291071	0.391057	0.58208
O00161	SNAP23	S	20	0.993086	SNAP23_S20_1	AHQITDESLESTRRI	0.378619	-0.0323696	0.0862889	0.127087	-0.0321178	-0.720746	0.00676537	-0.0275836	-0.336866	0.113967	-0.412526	-0.159927	-0.139535	-0.265412	-0.277738	0.00453568	-0.551183	0.134198	0.305673	-0.258878	0.0912895	0.0542307	-0.000125408	-0.101496	-0.140866	-0.0738573	0	-0.0673795	-0.117539	0.0472202	0	0.0710316	0.000125408	0.101496	0.0321178	0.521633	0.289344	0.512337
O00161	SNAP23	T	24	0.887709	SNAP23_T24_1	TDESLESTRRILGLA	0.487948	0.0704756	0.0795131	-0.0035243	-0.0247126	-0.45197	0	-0.222836	-0.243906	0.0247126	-0.012538	-0.109835	-0.0792041	-0.0783429	-0.172633	-0.00949383	-0.230309	0.106837	0.384025	-0.0428877	0.140319	0.173078	0.0328908	0.0035243	-0.127354	0	-0.0833883	-0.22751	-0.0662198	0.133436	0.472741	0.0747557	-0.0328908	0.0655646	0.100496	0.219326	0.267246	0.476822
O00161	SNAP23	S	110	1	SNAP23_S110_1	WGDGGENSPCNVVSK	0.535481	0.12229	0.35928	-0.337548	0.0305495	-1.14203	0	-0.0401554	-0.854735	0.199904	0.0504017	-0.486256	-0.128922	0.0308022	-0.0305495	0.284004	-0.446572	-0.154778	0.642964	-0.608715	-0.462668	-0.0867996	0.0401554	-0.0308022	-0.791557	0	0.193007	0.0812416	-1.48182	0.630018	-0.490664	0.204863	0.258729	0.724216	-0.448017	-0.448557	0.222665	0.118644
O00161	SNAP23	S	6	0.997346	SNAP23_S6_1	__MDNLSSEEIQQRA	0	0.147242	0.0766315	0.072732	-0.628423	0.118989	0	-0.134945	-0.518912	-0.0490427	-0.0993309	-0.27678	-0.0455809	-0.072732	0.0133543	0.341801	-0.235143	-0.439865	0.162405	-0.0133543	-0.52387	0.097744	-0.304704	-0.0792685	-1.95846	0.534698	-0.0254517	0.0455809	-0.275468	0.252499	-0.111414	0.0726223	0.462117	0.197576	0.198503	0.555602	0.4686	0.429605
O00161	SNAP23	S	5	0.998144	SNAP23_S5_1	___MDNLSSEEIQQR	0.132558	0.169742	-0.0172148	0.107174	-0.261691	-0.146374	-0.000216484	-0.0711813	-0.391772	-0.0254879	-0.701913	1.87215	0.0267467	-0.145403	0.107407	0	-0.306739	-0.106972	0.113627	-0.285049	1.34589	0	-0.349593	-0.369192	-1.07367	0.0767345	-0.122056	0.176598	-0.107174	0.20199	-0.0305395	0.111112	0.182356	0.115641	0.0254879	0.0172148	0.362248	0.368176
O00161	SNAP23	S	34	1	SNAP23_S34_1	ILGLAIESQDAGIKT	-5.06759	-0.586773	0.265885	-0.215641	-0.049335	0.491377	1.15776	-0.265885	-0.551412	2.38025	1.53516	0	0.977647	0.215641	0.680335	-2.21876	-0.598965	-0.781813	0.687159	-0.409061	-0.398237	-2.27188	-0.788116	-1.16541	-0.726692	0	0.158514	-0.483136	-1.99249	0.622698	0.858228	0.520813	0.433648	0.579446	-0.0826926	0.637529	0.416128	0.049335	+
O00178	GTPBP1	S	25	0.999995	GTPBP1_S25_1	MFAPEPSSPGAARAA	0.175783	-0.0567169	0.00831604	0.277796	-0.110918	-0.699179	-0.100332	0.0535126	-0.0459538	-0.201393	-0.207436	0.224245	-0.258778	0.0449009	-0.123751	0.0801544	0.332952	0.0606956	-0.116264	0.252872	0.115572	0.0473194	-0.148149	0.275673	0.143726	-0.1523	0	-0.00831604	0.285618	-0.131039	0	-0.000137329	0.0558319	-0.344999	0.231596	-0.0289783	-0.0449009	0.110918
O00178	GTPBP1	S	24	0.999287	GTPBP1_S24_1	SMFAPEPSSPGAARA	0.187401	0.118231	-0.116471	0.0482817	-0.141431	-0.899155	-0.0353069	0.0294275	0.108373	-0.0785856	0	-0.0188541	0.0296717	-0.0691462	0.098218	0.257153	-0.00609398	0.0168409	-0.0421858	0.0785856	-0.0120468	0.268053	0.0848379	-0.0402308	0.128997	-0.273067	0.119761	-0.073081	0.153747	-0.141156	0.141888	0	-0.0168409	-0.308679	0.177855	-0.0434389	0.0402308	-0.0981951
O00178	GTPBP1	S	25	0.978115	GTPBP1_S25_2	MFAPEPSSPGAARAA	0	-0.274259	0.219067	-0.945552	-0.359554	-0.444107	0.317076	-0.149573	-0.0415292	-0.0436783	0.00780678	-0.638125	-0.36798	0.0635581	-0.00882149	0.061944	1.1577	0.512576	-0.259423	-0.211122	-0.743883	0.539135	-0.0703983	0.0643868	0.124602	0.0420742	0	0.0703983	-0.286945	0.0715733	-0.101069	-0.122945	0.101476	0.0415292	0.00882149	-0.32588	0.0529494	0.265529
O00178	GTPBP1	S	12	0.999825	GTPBP1_S12_2	RSRSAMDSPVPASMF	0	-0.274259	0.219067	-0.945552	-0.359554	-0.444107	0.317076	-0.149573	-0.0415292	-0.0436783	0.00780678	-0.638125	-0.36798	0.0635581	-0.00882149	0.061944	1.1577	0.512576	-0.259423	-0.211122	-0.743883	0.539135	-0.0703983	0.0643868	0.124602	0.0420742	0	0.0703983	-0.286945	0.0715733	-0.101069	-0.122945	0.101476	0.0415292	0.00882149	-0.32588	0.0529494	0.265529
O00178	GTPBP1	S	24	0.999883	GTPBP1_S24_2	SMFAPEPSSPGAARA	-0.133144	-0.191928	0.721122	-0.147915	-0.254379	-0.87623	0.101388	-0.619492	0.0526247	-0.778538	0.0325279	0	-0.123327	0.696025	0.955354	0	-0.565948	0.041398	0.503426	1.06995	0.138977	0.01542	0.120235	0.617363	0.245191	-0.520436	0.0798626	-0.0266685	-0.666871	-0.983068	0.0908794	-0.193689	0.0266685	-0.0526247	0.653872	-3.91121	-0.331333	-0.245191
O00178	GTPBP1	S	8	0.999745	GTPBP1_S8_2	MATERSRSAMDSPVP	-0.133144	-0.191928	0.721122	-0.147915	-0.254379	-0.87623	0.101388	-0.619492	0.0526247	-0.778538	0.0325279	0	-0.123327	0.696025	0.955354	0	-0.565948	0.041398	0.503426	1.06995	0.138977	0.01542	0.120235	0.617363	0.245191	-0.520436	0.0798626	-0.0266685	-0.666871	-0.983068	0.0908794	-0.193689	0.0266685	-0.0526247	0.653872	-3.91121	-0.331333	-0.245191
O00178	GTPBP1	T	577	0.99695	GTPBP1_T577_1	ITKLLQTTNNSPMNS	0.175365	-0.00930595	0.250412	0.0740423	-0.251379	-0.331458	0.0310802	-0.00880527	-0.100062	-0.289543	0	0.204412	-0.230147	-0.0740423	0.0868583	-0.142178	0.221393	0.0579405	0.203132	0.0696626	0.315007	-0.201171	0.194201	0.323241	0.213269	-0.381378	-0.389785	0.00880527	0.123452	-0.0696626	0.0995321	0	-0.287505	-0.209345	0.171439	-0.232429	-0.426843	-0.0841508
O00178	GTPBP1	S	580	0.999978	GTPBP1_S580_1	LLQTTNNSPMNSKPQ	0.192999	0.00304604	0.283094	0.0898585	0.0400367	-0.426142	-0.0596514	-0.00707722	0.080771	-0.215977	0	0	0.00707722	-0.106993	-0.00764132	-0.0665073	0.0861168	-0.0599108	-0.03124	-0.00126123	0.336252	-0.201029	0.270727	0.29329	0.437019	-0.397653	-0.326941	0.148212	0.03124	0.00126123	0.0281763	0.0134287	-0.249735	-0.384334	0.448553	-0.178033	-0.49723	-0.153337
O00178	GTPBP1	S	584	1	GTPBP1_S584_1	TNNSPMNSKPQQIKM	-0.17817	0.690566	-2.14694	-0.731428	0.569023	-0.170113	-1.16471	-0.166689	-0.0202937	0.963823	0.319845	0.290335	0.166689	0.22656	0.761168	0.481618	-1.98693	0.682271	-0.296105	-1.55028	-0.204294	1.05582	-1.05822	-0.0094161	-1.71713	1.16167	-0.00220585	-1.01312	1.31915	1.91818	0	0	0.457242	0.0094161	-1.19442	1.52997	0.438043	-0.569023
O00193	SMAP	S	17	1	SMAP_S17_1	HGVKRSASPDDDLGS	-0.232113	0	0.0173559	-0.913158	0.569613	1.34651	-0.201174	-1.44134	-1.16535	2.63647	-0.0449905	0.18799	-0.0173559	1.13782	-0.877554	0	0.050539	0.71915	0.8596	-0.903267	-1.33671	-0.276609	-0.375438	-0.932381	-2.30042	1.05	-0.21384	-0.154796	-0.8596	1.94119	0.143984	0.156872	0.267013	1.64951	-0.569613	1.99933	2.43835	1.36784
O00193	SMAP	S	15	0.997188	SMAP_S15_1	HPHGVKRSASPDDDL	-0.210226	0.483446	0.213529	-0.982558	0.529476	1.06862	-0.134565	-1.63801	-1.35768	2.93605	-0.214289	-0.100243	-0.177146	0.982558	-0.529476	0.209789	-0.064703	0.902612	1.24692	-0.619341	-1.25326	0.245895	-0.187881	-0.990615	-2.02707	0.744335	0.0332623	-0.207463	-1.13805	2.43312	0	0	0.177146	1.5049	-0.541872	2.40082	2.78476	1.77791
O00193	SMAP	S	25	0.946137	SMAP_S25_1	PDDDLGSSNWEAADL	-0.0212278	0.40531	0.158415	-0.663301	0.124693	1.37734	-0.656847	-1.86092	-0.696252	4.03207	-0.0736694	0	-0.118237	0.663301	-0.134797	0.0777464	0.0514145	0.306295	0.898934	-0.124693	-0.880282	-0.12235	-0.528883	-0.676816	-1.01469	1.06298	-0.381399	-0.477608	-0.697122	3.34694	0	0.440302	0.118237	1.34804	-0.193234	1.08121	3.66209	3.23611
O00257	CBX4	S	293	0.985953	CBX4_S293_1	EGEARSPSHKKRAAD	-0.126172	-0.0377464	-0.361488	-0.839428	0.104857	0.260734	0.130008	0.488939	0.480512	0.4683	-0.278512	0.176611	-0.072022	0.0733409	0.12395	-0.557646	0	0.137543	-0.535734	-0.35454	0.00225449	-0.287487	0.612678	-0.121733	-0.104857	0.133801	-0.206962	0.072022	0.546903	0.39427	0	0.0852699	-0.628941	0.0470119	-0.644279	-0.551534	-0.0470119	-0.351156
O00264	PGRMC1	S	57	0.99969	PGRMC1_S57_1	QPAASGDSDDDEPPP	0.327013	0	0.346924	-1.73308	0.986196	3.80244	0.673999	0.784787	-1.75953	4.36842	-0.028532	0.232301	-0.347754	1.89119	-1.05	-0.290483	-1.46181	0.641702	1.61592	-1.14264	-1.56358	-0.0830898	-0.705929	-1.68718	-2.12872	2.47814	0.270846	-0.346924	-1.61592	3.69263	0	-0.147547	-0.739599	2.53591	-0.986196	0.632304	2.96101	2.30394
O00264	PGRMC1	S	54	1	PGRMC1_S54_1	RGDQPAASGDSDDDE	-0.967747	0	0.56051	-1.6225	0.882092	2.01221	0.729071	-0.32372	-2.19312	4.02033	-1.65842	0.358502	-0.698797	1.80112	-1.03111	0	-1.69479	-1.85076	1.6225	-1.64828	-1.97189	-0.286481	-0.931832	-2.00441	-2.79196	0.73902	0.305081	0.32372	-2.47047	3.14032	1.87949	-0.556408	2.22953	2.18883	-0.882092	3.64914	2.20932	1.34871
O00264	PGRMC1	S	181	1	PGRMC1_S181_1	GEEPTVYSDEEEPKD	-0.504105	0.862246	0.283471	-2.65316	0.706497	3.82586	-1.08497	-1.46525	-2.55951	5.3058	0	-0.207223	-0.347149	1.62428	-1.91655	0.323042	0.414287	0.827022	0.295709	-1.58547	-1.35216	0.479462	-1.15735	-0.295709	-0.706497	1.72451	-0.567604	-0.283471	-3.22059	4.49902	-0.575351	0	0.531755	1.47037	-1.69525	1.83612	3.12567	3.66629
O00264	PGRMC1	T	178	0.999743	PGRMC1_T178_1	LKEGEEPTVYSDEEE	-0.15406	0.294177	-0.0142722	-0.289833	-0.112134	3.01469	-0.702133	-0.915348	-0.410712	3.67796	-0.106137	0	0.0142722	0.289833	-1.97618	0.350709	0.524298	0.656447	0.764574	-1.72471	-0.778097	-0.286582	-0.326128	-0.689515	0.112134	1.49082	-0.306253	-0.0834441	-1.90363	3.13846	0	0.335839	0.170373	1.55159	-1.62725	2.0479	3.37941	2.7289
O00267	SUPT5H	S	666	1	SUPT5H_S666_1	VGGFAPMSPRISSPM	-0.625981	-0.180866	-0.0140052	-0.105023	-0.138595	-0.380336	-0.859723	-8.53539e-05	0.350501	-2.85497	0.496023	-0.0412388	0.544994	0.275424	0.511227	-1.26432	0.274037	-0.0824265	-0.240209	-0.417471	0.0276241	0	8.53539e-05	-0.190034	0.138595	0	0.293908	0.383535	-0.19156	-0.156005	0.640028	0.503209	0.244813	0.105023	0.382067	-0.23535	0.471812	1.0879
O00268	TAF4	S	543	1	TAF4_S543_1	PSATLQRSPGVQPQL	0.366251	0.123941	-0.0131984	0.485406	-0.109355	-0.408901	0.000357628	0.0683846	0.14241	-0.848828	0	-0.18571	0.0870767	-0.378957	0.267046	0.299467	0	-0.343349	-0.206855	0.226615	0.563509	0.0625181	0.143947	0.373431	0.420293	-0.297503	-0.29685	-0.0703044	0.143478	-0.537282	-0.199358	-0.216381	0.0131984	-0.14241	0.109355	-0.573097	-1.31395	-0.749279					+
O00268	TAF4	T	563	0.997308	TAF4_T563_1	AQTASLGTATAVQTG	0.244493	0.11638	0.0102825	0.374572	-0.329524	-0.645486	0.0349188	0.132564	0.129138	-0.413367	0	-0.11242	0.0863314	-0.35557	0.366568	0.206464	-0.0204353	-0.337915	-0.117519	0.310138	0.394888	0.033865	0.155463	0.336115	0.5156	-0.500996	0	-0.119479	0.11004	-0.310138	-0.298326	-0.166812	-0.0102825	-0.11004	0.404658	-0.389909	-1.2201	-0.487302
O00273	DFFA	S	310	0.875182	DFFA_S310_1	LHSLRSISASKASPP	-0.029274	0.121597	0.145576	0.167147	-0.081892	-0.452646	-0.164703	-0.184193	0.0694523	-0.715521	0.196095	-0.12826	0.0973301	-0.314678	0.081892	0	-0.0566788	-0.0495262	0.0258026	0.168736	0.331745	0.128569	0.0495262	0.103943	0.658375	-0.107328	0.122555	-0.113033	-0.0258026	-0.273548	0.290775	0	0.101088	-0.105635	0.26779	-0.42416	-0.112658	-0.101938
O00273	DFFA	S	315	1	DFFA_S315_1	SISASKASPPGDLQN	0	0.210157	0.100177	0.165303	-0.0715275	-0.61656	-0.121819	-0.194369	0.0325212	-0.692486	-0.0694714	-0.150637	0.0653067	-0.336112	0.0715275	0.0737133	-0.0814705	-0.0274191	0.00577831	0.0967751	0.223904	0.294161	0.0514479	0.0323839	0.498734	-0.330009	0.136818	-0.181991	-0.00577831	-0.359297	0.12364	0	0.0274191	-0.207494	0.211655	-0.356421	-0.181893	-0.19252
O00273	DFFA	S	312	0.922995	DFFA_S312_1	SLRSISASKASPPGD	0.0583611	0.494968	0.151459	0.329359	0.219819	-0.611013	-0.0417376	-0.220543	0.0986729	-0.407606	-0.33116	-0.101337	0.0608215	-0.226828	0.158053	0.328608	-0.0266399	0.0932808	-0.00124168	-0.051158	0.181885	0.668459	0.180765	0.00124168	0.352893	-0.550999	0.265248	-0.256861	0.17878	-0.282173	0	0	-0.0608215	-0.226171	0.051158	-0.221987	-0.246264	-0.236682
O00303	EIF3F	S	258	0.999076	EIF3F_S258_1	LIMKTCFSPNRVIGL	0.431775	0.0850477	0.213267	0.297692	0.209015	-0.0225554	0	-0.224314	-0.107082	-0.233507	-0.61782	-0.18761	-0.139603	-0.497942	0.00336456	0.111264	0.12407	-0.22677	0.187212	-0.0303545	0.418374	-0.017992	0.184174	0.00992918	0.308394	0	0.092597	-0.309325	-0.556123	-0.0639286	-0.353126	-0.264398	0.139603	-0.00992918	-0.00336456	0.61498	0.140832	0.0143824
O00308	WWP2	T	207	0.999696	WWP2_T207_1	SARTTPATGEQSPGA	0.661479	0.168758	0.0341849	-0.0234385	-0.0334797	-0.365173	0.316814	0.150776	-0.803985	-0.766973	0.010581	0	-0.153554	1.06036	0.477648	0.208165	-0.740665	0.0512252	1.58467	1.30662	-0.635039	0.0501852	-0.0341849	0.390881	-0.375566	0	-0.12577	0.88817	0.0234385	-0.249646	-0.207958	-0.303725	-0.347163	-0.055933	0.900909	-0.632918	-0.142397	0.0334797
O00308	WWP2	S	211	0.999985	WWP2_S211_1	TPATGEQSPGARSRH	0.979416	0.317981	0.574975	0.14365	-0.122964	0	0.31831	-0.00484037	-0.329842	-0.503735	-0.011939	0.0397987	0.291479	1.12961	0.452952	-0.255364	-0.588056	-0.0171151	1.75427	1.35552	-0.793299	-0.077528	0.00484037	-0.0882549	-0.761593	0.251254	0	1.17071	-0.326119	-0.526065	0.101423	-0.181888	-0.28265	-0.0994787	1.3337	-0.721681	0.0882549	0.122964
O00409	FOXN3	S	85	0.857477	FOXN3_S85_1	ESVLRSVSPVQDLDD	-3.13936	-1.88699	-1.80823	-2.34854	-2.29685	0.5417	1.28146	1.30026	0.867522	0.556658	-1.70394	-1.05724	-0.503757	-1.29074	-1.07712	0.327377	0.0551577	0.503757	-0.00336933	0.30276	-1.43284	0	-1.03612	-1.5806	-1.10344	0.268236	0.479724	0.678677	0.533609	0.0151691	0	-0.0582762	0.564739	0.189283	-0.0151691	-1.34404	0.00336933	0.387175
O00418	EEF2K	S	18	1	EEF2K_S18_1	EGVDGGQSPRAGHDG	-0.277596	-0.107448	0.0857682	-0.477518	0.0263462	0.0842829	0.0417252	-0.473188	-0.667945	0.590297	-0.325016	0	-0.188734	0.35102	-0.0672922	0	0.0703802	0.479464	0.542922	-0.0263462	-0.682409	-0.0542746	-0.0360036	-0.310908	-0.996581	0.600244	-0.103342	-0.0693946	-0.796998	0.692988	0.122625	0.010253	0.0360036	0.545826	-0.15091	0.772627	0.310908	0.383706
O00418	EEF2K	S	470	1	EEF2K_S470_1	YSNRKYESDEDSLGS	0	0.0145216	0.0375352	-1.04737	0.329294	3.03028	-0.507567	-0.0375352	-0.734476	1.66093	0.306846	-0.204613	-2.35396	0.734476	-0.329294	-1.83024	0.0977736	0.971727	0.912853	-0.703947	-2.06796	-0.171468	-0.85296	-0.895524	-2.00364	2.29874	0	0.611808	-3.72565	1.5835	-0.701095	0.396797	-3.21347	1.31215	-0.573547	1.63264	1.43211	1.19713
O00418	EEF2K	S	474	0.966117	EEF2K_S474_1	KYESDEDSLGSSGRV	-0.125558	0.0499649	-0.211473	-1.31597	0.0690665	1.77415	-0.225221	0.0295119	-0.33825	1.32021	0	-0.303022	-0.0130963	0.0512495	-0.553257	-0.646428	0.0521727	-0.692841	0.277604	-0.0690665	-0.581758	-0.578622	-0.465349	-1.28742	-1.33675	1.03406	0	0.916224	-0.0512495	1.15577	1.19871	0.199475	0.373099	0.465187	-0.739474	0.0130963	0.5508	0.771631
O00423	EML1	S	115	0.999999	EML1_S115_1	TGSLPSPSGVRKETA	0	-0.324382	-1.97001	0.504388	0.122628	0.534944	-0.11448	-0.0783601	0.385171	-0.238927	0.159834	0.355398	0.463414	-0.408286	-0.122628	-0.0604582	-0.102034	0.322632	-0.233613	-0.140642	0.044632	0	0.0783601	0.233613	0.83605	-0.221166	0.101088	-0.884231	0.432671	0.211872	-0.860124	0.357262	0.229593	-0.329358	0.399199	-0.616474	-0.829309	-0.302782
O00423	EML1	S	113	0.999084	EML1_S113_1	KPTGSLPSPSGVRKE	0.132527	-0.268459	-2.15138	0.38669	0.00252581	0.600847	-0.0854406	-0.00397205	0.28039	-0.218245	0.173159	0.274817	0.476627	-0.116845	0.0556216	-0.0249853	-0.151314	0.293285	-0.266026	-0.00252581	0	0	0.0114307	0.116845	0.0810695	-0.255664	0.0198622	-1.1598	0.359334	-0.208539	-0.747391	0.375486	0.00397205	-0.286075	0.058145	-1.37528	-0.703309	-0.353535
O00429	DNM1L	S	616	1	DNM1L_S616_1	PIPIMPASPQKGHAV	0.0732899	-0.0198956	0.267631	0.199716	-0.1923	-0.74865	0.0397873	-0.110896	0.0475588	-0.307212	-0.00522614	0.121101	-0.0317259	-0.0475588	0.194011	0	-0.0366611	0.0317259	-0.0706606	0.1923	0.313984	-0.0191555	0.218522	0.151813	0.486571	-0.182587	0	0.0377264	0.0681467	-0.564698	0.0753098	0.109776	-0.0587397	-0.169065	0.240878	-0.36295	-0.429318	-0.395516
O00429	DNM1L	S	607	0.999999	DNM1L_S607_1	ELLAEEKSKPIPIMP	0.404882	0.653181	-0.0654211	0.261187	-0.611143	-1.43458	-1.29498	-0.434615	-0.784662	-3.85988	-0.328739	-0.266359	0.0161409	-1.94546	-0.00678921	0.496157	0.333723	0.472312	0.000200272	0.00678921	0.631147	0.895027	0.254552	0.0889301	2.00183	-0.197594	0	-0.657023	0.313761	-0.750884	0	-0.0389652	-0.0161409	-1.09072	0.28794	0.585196	-0.000200272	0.105847
O00443	PIK3C2A	S	259	1	PIK3C2A_S259_1	KVSNLQVSPKSEDIS	-0.4046	0.529935	0.352702	0.0890827	0.837039	0	0.0690832	0.0558901	-0.718048	0.00438547	-0.196063	0	-0.0558901	-0.357657	-0.179806	0.563414	-0.385608	-0.0857525	0.900646	0.130155	0.534685	0.158146	-0.212605	0.48725	-0.0666289	-0.226451	-0.613039	-0.983079	-0.0890827	-1.20505	0.180671	-0.632069	0.482485	0.181838	0.243958	0.594188	-0.151023	-0.00438547
O00512	BCL9	S	291	0.974803	BCL9_S291_1	KLIPSVGSPASSTPL	0.191692	-0.00933838	0.494613	0.0643549	-0.00161934	-0.350447	0.788254	0.0205793	0.0691366	-0.76017	0.164251	-0.510509	-0.0205793	0.131032	0.00161934	0	0	-0.295545	-0.204942	0.166225	0.270374	0.405006	0.307578	0.0755415	0.252712	-0.0525703	0.606989	0.251836	-0.151252	-0.470486	-0.00507355	-1.23891	-0.200568	-0.0643549	0.262875	-0.621293	-0.699647	-0.540787
O00512	BCL9	S	288	0.999997	BCL9_S288_1	VENKLIPSVGSPASS	0.162315	0	0.468395	0.0929804	0.00391674	-0.387075	0.527367	0.00571442	0.0705729	-0.749341	0.108171	-0.784567	-0.00571442	0.142783	-0.00391674	-0.0394344	-0.123785	-0.481253	-0.225478	0.137815	0.23143	0.191801	0.275614	0.0967169	0.252276	-0.0882778	0.32201	0.270397	-0.127788	-0.496833	0	-0.520418	-0.208485	-0.0705729	0.249312	-0.603823	-0.734494	-0.53531
O00512	BCL9	S	687	0.999995	BCL9_S687_1	IPVEGPLSPSRGDFP	-0.139385	0.0691338	-0.0589552	0.228165	0.122695	-0.536803	0	0.0164852	0.159985	-0.564579	0.0921593	-0.639208	-0.0164852	-0.0233283	0.0920725	0.0581417	-0.581468	-0.117793	-0.101327	-0.0794983	0.155779	0.183685	0.102509	0.0233283	0.171032	0	0.0396996	-0.0650539	0.515631	-0.205645	-0.159431	-0.395865	0.180343	-0.0919719	0.0794983	0.320018	-0.212904	-0.10941
O00512	BCL9	S	689	0.999998	BCL9_S689_1	VEGPLSPSRGDFPKG	-0.293902	0.379598	-0.991585	0.387584	-0.0295153	-0.633004	0	-0.108244	0.151144	-0.260964	0.081708	-0.621637	0.246239	-0.291816	0.242828	0.249191	-0.0382109	-0.153118	-0.218318	-0.126306	0.0865602	0.548309	0.108244	0.100412	0.324944	-0.0875826	0.26658	-0.229696	0.863218	-0.531383	0	-0.212646	0.144677	-0.351263	0.0773754	0.127577	-0.100412	0.0295153
O00512	BCL9	T	315	1	BCL9_T315_1	TPNNRAVTPVSQGSN	0.162737	0.478983	-0.448959	0.00322914	-1.62792	-0.347143	0.209407	0.165953	-0.00322914	-1.51545	0.308585	-2.29464	-0.0155973	-0.384366	0.175837	0	-0.134774	0.156155	0.288136	-0.218089	-0.165388	0	-0.208374	-0.0315523	0.444145	0.0604744	0.310946	0.0155973	-0.0329199	-0.175837	-0.112908	-0.161796	-0.0291309	0.0641212	0.352314	0.869068	0.501348	0.295366
O00512	BCL9	S	917	1	BCL9_S917_1	VLGSAAASPVHLKSP	-0.477942	0	-0.0058198	-0.3592	0.147832	-0.980426	0.666546	-0.541406	-0.367949	-0.195289	0.184901	-1.20906	0.519345	-0.344465	0.883574	-0.208763	1.7733	-1.25375	1.07026	0.364705	0.743482	-0.127234	-0.646135	1.27286	0.847764	0	1.28607	0.0058198	-0.357481	-1.58891	0.586313	-0.821183	0.244673	0.439709	-0.160791	0.492384	0.344465	-0.147832
O00512	BCL9	S	35	0.992621	BCL9_S35_1	VRPPTVMSPSGNPQL	-0.0261946	0.400201	0.216024	0.0631852	-0.00863218	0	0.591703	1.47748	0.512972	0.290394	-0.383623	0	-0.216024	1.6645	0.3032	0.118093	-0.597503	-0.273906	-0.644206	-0.953882	0.339776	-0.261589	-0.92515	-0.0369382	-0.434255	-0.387234	-0.69213	0.53457	-1.16323	0.00863218	0.440527	0.151316	-1.19181	0.0369382	-0.889309	0.254311	-1.42282	1.33483			+
O00515	LAD1	S	177	1	LAD1_S177_1	KKGVPEKSPVLEKSS	0.0779972	-0.0372562	0.342049	0.473448	-0.160555	-0.227852	-0.212807	-0.00516701	0.232285	-0.473675	0.131756	0.0307941	0.176617	0.034359	0.183931	0.491135	-0.0730534	-0.0402412	-0.0691185	0.176197	-0.107771	0	0.185186	0.0764408	0.209135	-0.609205	0.0429192	-0.0988541	-0.034359	-0.873394	0	0.0016861	0.00516701	-0.388271	0.160555	-0.401457	-0.3731	-0.332314
O00515	LAD1	S	356	0.999989	LAD1_S356_1	EEEADMSSPTQRTYS	-0.194679	0	-0.492028	-0.0211916	-0.171153	0.0593758	-0.507696	0.0430231	0.335588	0.100793	0	-0.368185	-0.0430231	0.0878344	0.0440645	0.00346947	0.0483494	-0.27933	-0.338611	-0.350451	-1.09867	0.146082	0.0961599	-0.0557718	-0.916507	0.120903	-0.262625	-0.300534	0.891166	0.274821	-0.013298	0.00505447	0.0457201	-0.0075655	-0.026475	0.189637	0.0075655	0.026475
O00515	LAD1	S	355	0.989764	LAD1_S355_1	KEEEADMSSPTQRTY	0.00621891	0	-0.413733	-0.422945	0.150316	0.43711	-0.377893	0.188207	0.113956	0.494877	0	-0.173737	-0.0183125	-0.0795965	-0.16421	-0.141544	0.0824318	0.0183125	-0.304864	-0.487746	-0.611004	0.00596619	-0.0455418	-0.268982	-0.588774	0.228548	-0.138565	-0.198303	0.563169	0.729645	-0.15074	0.205206	0.292104	0.0795965	-0.150316	0.833937	0.130518	0.220945
O00515	LAD1	S	347	0.999979	LAD1_S347_1	TLQVKIPSKEEEADM	-0.0325022	0.51074	0.0568347	-0.0183816	0.27978	-1.32523	-0.72603	0.0826097	0.0183816	0.504641	0.00573063	-0.701439	-2.40216	-1.3396	-0.15027	0.512031	0.134841	-0.195199	0.0682015	-0.407023	0	0.733518	0.515328	-1.2936	-1.2862	-0.318958	-0.237638	-0.0568347	0.67547	0.73391	0.265236	0	-0.93444	-0.825977	-1.13638	1.65145	0.249841	0.15027
O00515	LAD1	T	304	0.998496	LAD1_T304_1	ASGGSPATTKEQRGR	0.337152	0.145867	0.21956	0.320271	0.035984	-0.42233	-0.241362	-0.0445604	0.318662	-0.618619	-0.158323	0.0755548	-0.0842924	0.083333	0.108164	0.391009	0.3441	0.0647211	0.0271559	0.189651	0	0	0.348912	-0.0271559	-0.035984	-0.35808	-0.0646353	-0.181623	-0.132261	-0.727187	0.15092	-0.160007	0.0445604	-0.558626	0.0996094	-0.300988	-0.713411	-0.440576
O00515	LAD1	T	305	0.851159	LAD1_T305_1	SGGSPATTKEQRGRA	0.310083	0.13612	0.317074	-0.105263	0.0978284	-0.41997	-0.262651	-0.45761	0.465875	-0.575356	-0.150103	0.0714693	0.083075	0.0336719	0.155953	0.349756	0.337289	0.159161	0.162822	0.243207	0	0	0.536171	0.0897155	-0.0978284	-0.348098	-0.0793247	-0.158294	-0.0336719	-0.643124	0.143452	-0.520749	-0.083075	-0.434654	0.156178	-0.186773	-0.850288	-0.603944
O00515	LAD1	S	301	0.93138	LAD1_S301_1	EPPASGGSPATTKEQ	0.191104	0.151063	0.291651	0.0925322	-0.00469351	-0.583941	-0.2964	-0.188229	0.289854	-0.371278	0.219054	0.04144	-0.0359817	-0.126647	0.200537	0.187841	0.301547	0.0359817	-0.0133047	0.306475	-0.0842438	0	0.420556	0.201055	0.00469351	-0.557877	-0.113258	0.0370927	0.0133047	-0.774263	0	-0.254534	-0.186318	-0.641138	0.112574	-0.319172	-1.09271	-0.449877
O00515	LAD1	S	272	1	LAD1_S272_1	KALASEKSPTADAKP	0.300642	0.164892	0.335438	0.486612	-0.0249968	-0.180067	-0.00333881	0.00757027	0.461803	-0.537458	0.375498	-0.391808	0.162732	-0.170403	0.277632	0.6164	0.0132523	-0.399569	-0.218534	0.129072	0	0.344201	0.370022	0.170403	0.624271	-0.275774	0	-0.235053	0.234847	-0.62344	-0.0145454	-0.0334053	-0.00757027	-0.418745	0.0249968	-0.771886	-0.620652	-0.475578
O00515	LAD1	T	128	0.999919	LAD1_T128_1	SLSPVQATQKPLVSK	0.5314	0.473964	0.682074	0.457068	-0.245001	-0.173315	-0.160798	-0.054657	0.817385	1.53637	0	-0.0937939	0.361783	-1.66021	0.280208	0.28903	0.120239	0.0503569	-0.420543	-0.231643	0.118813	0.236929	0.426092	0.639088	1.20983	-0.0782394	-0.256441	-0.153172	0.420543	-0.876265	-0.0113344	0	-0.0503569	-1.58326	-0.83584	-1.57371	-0.571129	0.231643					+
O00515	LAD1	S	123	0.99999	LAD1_S123_1	EEGRNSLSPVQATQK	0.259113	-0.119479	0.843417	0.718656	0.539515	0.215419	0	0.81484	0.41958	0.838764	0.992066	0.342865	0.104049	-0.847533	-0.064312	0	0.118739	-0.143168	-0.607535	-0.220471	-0.445378	-0.292938	0.984326	0.422564	-0.000795364	-0.635347	-0.193364	-0.104049	0.501328	0.000795364	-0.688408	0.0714846	-0.318267	-2.08409	0.502942	-1.92713	-0.41958	-0.385625
O00515	LAD1	S	64	1	LAD1_S64_1	SASERLPSVEEAEVP	0.190853	0.250967	0.347177	-1.1598	0.379542	1.45736	0.175599	-0.667981	-0.753723	1.09716	-0.211255	-0.137062	-0.11232	0.856495	-0.983347	0	0	0.810566	0.944188	-0.379542	-3.25468	0.025506	0.0548396	-0.790878	-2.68145	0.364357	-0.215932	0.0773482	-2.05984	1.02756	-1.97099	-0.020648	-0.0548396	0.753723	-0.54204	-0.396574	1.15241	0.737585
O00515	LAD1	T	40	0.96878	LAD1_T40_1	RHRNLSSTTDDEAPR	-1.63494	0	-0.192635	0.0828738	-1.36278	2.21552	-0.0523129	1.6112	1.20755	2.22218	0.896232	-0.168634	0.516515	1.01145	-2.08181	-0.312465	0.434767	-0.21954	-0.396097	0.121978	-1.51504	0.316469	-1.74441	-1.10355	-0.121978	0.374578	-0.038065	0.867247	2.00945	2.23385	0	0.163788	0.192635	-0.0828738	-1.40443	-2.31417	-0.829773	0.619048			+
O00515	LAD1	S	38	0.999993	LAD1_S38_1	RRRHRNLSSTTDDEA	-2.55443	0.23424	-0.137619	-1.85737	-3.23416	1.74962	-0.400668	0.666467	0.522644	1.54695	0.743929	-0.414564	0.148263	0.26808	-0.278286	-1.2984	0.359067	0.137619	-1.22926	0.278286	0	0.154414	-0.631863	-2.06292	-1.07835	0.986966	-0.214415	0.566935	0.859708	1.74887	-3.10729	0	-0.977716	0.239677	-0.982675	-0.194654	-0.239677	0.852648
O00515	LAD1	T	19	1	LAD1_T19_1	SSLARQRTLEDEEEQ	-1.43729	0	-0.334158	-0.915483	-0.224241	-0.00809383	-1.99138	0.123919	-0.500579	0.224241	2.83479	-0.0341425	2.20522	1.33071	0.895919	0.687087	0.438386	-0.778	0.500579	-0.847847	3.89705	0.275011	1.98901	0.929077	2.3372	-1.23286	-0.661241	0.63166	0.59448	0.813557	0	0.432941	-1.86173	-0.930238	-0.456472	-0.123919	-1.13252	-1.03618	+				+
O00559	EBAG9	S	16	1	EBAG9_S16_1	SGRGRKLSGDQITLP	0.0379734	-0.124321	0.222527	0.0138283	0.0213547	-0.201872	0	-0.0601234	0.025095	0.0887852	0.103764	0.128922	-0.0135975	0.107716	-0.0859699	-0.00834846	-0.120564	0.114832	-0.191019	-0.0213547	0.291304	-0.0571289	0.0135975	0.233269	0.269449	-0.067152	0.038271	0.0779419	-0.0935326	-0.202242	0	0.217068	-0.0571976	-0.0138283	0.119827	-0.21587	-0.352562	-0.356485
O00559	EBAG9	T	21	0.999989	EBAG9_T21_1	KLSGDQITLPTTVDY	0.129332	-0.15139	-0.120719	-0.0306778	-0.0656595	-0.192929	0.0687304	-1.07954	-0.18618	0.373075	-0.113372	0.236963	0.330962	0.161054	-0.251226	0.155707	-0.524038	0.34023	0.180799	-0.704101	-0.128064	0	-0.0709629	0.12739	0.190957	0.055954	-0.157606	-0.509089	-0.269785	0.142789	0	0.292863	0.227657	-0.0205021	-0.316586	0.0709629	0.0205021	0.0656595
O00560	SDCBP	S	6	0.999906	SDCBP_S6_1	__MSLYPSLEDLKVD	0	0.288045	0.567568	-0.0542703	-0.246734	-0.00732231	0.326901	-0.0467653	-0.0710855	-1.65703	0.33679	-0.13492	0.0351582	0.0860047	0.23229	-0.151339	-0.227576	-0.0662546	0.111047	0.506825	0.0807533	0	-0.0351582	0.0542703	0.230638	-0.397667	0.350573	0.552619	-0.262127	-0.735144	0.138414	-0.14103	-0.0783758	0.206719	0.38882	0.326568	-0.19548	-0.230638
O00567	NOP56	S	570	1	NOP56_S570_1	SKEEPVSSGPEEAVG	-0.388199	-0.0469074	-0.154695	-0.644848	-0.0201559	0.16787	0.393019	0.154695	-0.460651	0.356481	-0.119184	0	-0.297233	0.658066	0.148503	0	0.235989	0.198958	0.304619	0.0201559	-0.533932	-0.265881	-0.286155	-0.160089	-0.740074	0.102978	0.0295315	0.287427	-0.865824	0.121848	0.309666	-0.0595512	-0.235394	0.160089	-0.153306	1.40366	0.400976	-0.157136
O00567	NOP56	S	570	1	NOP56_S570_2	SKEEPVSSGPEEAVG	0	-1.9431	-0.524074	-3.87945	0.347148	-0.184618	0.874161	-1.43863	-2.52991	3.91084	0.234976	0	0.627575	0.667212	-2.43898	0.249629	0.509658	2.17335	1.31999	-0.347148	-1.38856	-2.29072	-3.76129	-0.667212	-2.31091	2.31793	0.104115	-0.0574145	-3.6983	3.03189	-0.269669	-0.307	0.0574145	0.969971	-1.89355	4.7774	2.13375	2.14203
O00567	NOP56	S	569	1	NOP56_S569_2	FSKEEPVSSGPEEAV	-0.350587	0.36737	-0.0776863	-3.88959	0.793402	0	1.86113	-0.702318	-1.73282	3.19266	-0.115611	0	-1.06692	0.983957	-2.43456	0.84337	-0.750666	2.12963	1.40227	-0.793402	-1.73914	-1.19152	-2.16582	-0.959675	-1.19107	2.14473	1.49535	0.0776863	-3.26729	2.7369	0.96738	-0.566527	0.263646	0.959675	-1.27801	3.72634	2.21591	1.66643
O00567	NOP56	S	569	0.947401	NOP56_S569_1	FSKEEPVSSGPEEAV	0.704507	0.0993814	-0.435837	-0.462902	0.785968	-0.327863	0.493064	-0.123324	-0.64565	-0.230319	0.433158	0	-0.0725832	0.0145407	-0.328694	-0.350605	-0.908927	0.535542	0.353473	-0.043653	0.260338	-0.466707	0.116487	0.178086	1.20222	0	0.477353	-0.138805	-0.239602	0.897008	-0.0312634	-0.896897	0.0725832	-0.0145407	-0.428823	1.09983	0.411132	0.043653
O00567	NOP56	S	563	1	NOP56_S563_1	SKKKRKFSKEEPVSS	-0.15245	-0.283969	-0.212069	-0.914209	-0.354164	0	0	0.0720887	0.186746	0.314949	-0.627894	0.71893	-0.00845861	-0.268367	0.129144	0.324135	0.962263	0.254121	0.39477	-0.234423	0.121967	-0.0918112	0.00845861	-0.16992	0.426316	-0.586556	-0.282331	-0.245993	-0.780107	-0.299244	0.784646	0.257174	-0.303198	0.16992	0.349055	0.432544	0.741283	-0.129144
O00567	NOP56	S	563	0.992135	NOP56_S563_2	SKKKRKFSKEEPVSS	0	-0.927569	-0.19191	-2.18875	-1.13991	-1.91771	0	-0.365404	-1.68731	2.80945	1.49499	0.732248	1.92839	0.172902	0.506371	-0.442298	1.17771	-0.425146	1.88386	-0.506371	-1.05866	-6.62642	-1.20467	-0.172902	-2.09505	0.288883	-0.266202	0.19191	-3.92361	1.92935	0.156227	0.152577	0.609044	1.70383	-2.82289	5.73027	2.20284	1.33546
O00567	NOP56	S	520	1	NOP56_S520_1	SKEELMSSDLEETAG	-0.375332	-0.0370598	-0.126013	-0.91334	0.0350609	0.447891	0.186501	-0.52009	-0.827257	1.19051	-0.000638962	0.173435	-0.170509	0.61212	-0.354588	0	0.313417	0.685806	0.943182	-0.0350609	-1.00608	-0.0485249	-0.256941	-0.577089	-0.877167	0.561623	-0.0103226	0.279238	-1.28341	1.13316	0.374479	0	0.126013	0.577089	-0.328922	1.58277	1.589	0.937088
O00567	NOP56	T	525	0.999785	NOP56_T525_1	MSSDLEETAGSTSIP	-0.302333	0.235822	-0.314938	-0.791658	0.298774	0.137733	-0.0533876	-0.592817	-0.514928	0.0664396	-0.364611	0.0800028	-0.232263	0.56589	-0.0664396	0	0.445379	0.894538	1.1458	-0.0937777	-0.92291	0	-0.212474	-0.40705	-2.91589	0.313005	-0.0628691	0.257684	-1.06127	0.785557	0.126695	-0.0348129	0.212474	0.40705	-0.123431	1.79694	1.75588	1.1133
O00567	NOP56	S	528	0.883156	NOP56_S528_1	DLEETAGSTSIPKRK	0.134963	0.256856	-0.0277677	-0.69063	0.375399	-0.363657	0.0572386	-0.501111	-0.404962	0.912892	-0.0389948	-0.117516	-0.397583	0.600604	0.131148	0	0.400403	0.504284	0.980437	-0.131148	-0.735277	0	-0.14104	-0.325252	-0.68001	0.29041	-0.356102	0.155921	-0.935939	-0.32662	0.0302391	-0.112717	0.0277677	0.325252	-0.398039	1.31738	1.72784	1.02145
O00567	NOP56	T	529	0.875699	NOP56_T529_1	LEETAGSTSIPKRKK	-1.93995	-0.071866	-0.665704	-0.308501	-0.756561	0.0363207	0.269262	-0.122155	0.0498896	-0.338908	-0.575974	0.103241	0.0423818	-0.0207005	-0.399134	0.338548	-0.0707932	0.264222	0.764416	0.764316	0	0	-0.416393	-0.443372	0.304276	-0.408753	0.1153	0.226523	-0.512197	0.0254445	0.776928	-0.230863	-0.0423818	0.0207005	0.736991	1.32251	1.42226	-0.0254445
O00567	NOP56	S	520	1	NOP56_S520_2	SKEELMSSDLEETAG	-0.470904	-0.152122	0.132131	-1.23828	0.439808	0.130118	-0.100066	-0.242379	-1.22623	0.856543	0.335864	0.0523882	-0.227473	0.316461	-0.752619	-0.577198	0.608314	0.560521	0.679231	-0.585682	-1.24512	0	-0.132131	-0.199151	-1.9097	0.724879	0.303535	0.209361	-1.10645	0.878745	0	-0.359283	-0.477743	0.199151	-0.439808	1.11394	1.60803	0.571546
O00567	NOP56	S	519	1	NOP56_S519_2	FSKEELMSSDLEETA	-0.266424	-0.1409	0.0357919	-0.715692	0.815467	0.190352	0	-0.413839	-0.703643	0.934385	0	-0.0135098	-0.323038	0.31916	-1.11652	-0.372718	0.686583	0.595774	0.660038	-0.925886	-1.36917	0.180626	-0.296779	-0.184198	-1.53404	0.452793	0.446974	0.117825	-1.11263	1.15849	0.20448	-0.406312	-0.0357919	0.184198	-0.519803	1.13276	1.65976	0.519803
O00567	NOP56	S	519	0.983995	NOP56_S519_1	FSKEELMSSDLEETA	-0.350026	0.137835	0.00644207	-0.573366	-0.506619	-0.222094	-0.108667	-0.303132	-0.659207	0.522908	0	0.361885	-0.283521	0.313097	-0.0965409	0.015789	0.184392	0.2704	0.67291	0.0965409	-0.930079	-0.0832939	-0.241704	-0.313097	-0.428188	0.24185	0	0.172684	-0.986559	0.318465	0.15016	-0.0235434	-0.00644207	0.338142	-0.263738	0.67828	1.64707	0.87773
O00567	NOP56	S	513	0.983482	NOP56_S513_1	PKKKKSFSKEELMSS	-0.274196	0.0642443	-0.00370455	-0.516604	-0.0365567	0.405425	-0.0218792	-0.50503	-0.488741	0.0365567	0	0	-0.173408	0.165061	-0.296495	-1.11172	0.0345736	0.486327	0.781857	0.252192	-0.325357	-0.196154	-0.257372	-0.165061	-0.198353	0.246999	0.110325	0.463084	-0.901774	0.446921	0.1572	-0.0848026	0.00370455	0.288446	-0.568546	1.12532	1.32836	0.698598
O00567	NOP56	T	525	0.989026	NOP56_T525_2	MSSDLEETAGSTSIP	0.675343	0	0.061902	-0.0234895	1.75939	-1.82354	-0.204065	-0.159206	-1.01998	0.43919	0.0973186	0.385036	-0.299416	0.100917	-0.0654063	-0.0330429	0.57302	0.148079	0.512916	0.0654063	-2.10094	-0.402303	-0.061902	-0.443338	-0.272375	0.335154	0.0487051	0.128456	-1.30174	-1.07463	0	-0.0679026	-0.188457	0.0234895	-0.319138	0.750815	1.2727	0.613282
O14497	ARID1A	S	363	1	ARID1A_S363_1	RSHHAPMSPGSSGGG	0.0537224	0.0903702	0.127711	0.205047	-0.0805063	-0.227434	0	-0.0217772	0.32302	-0.167832	0.417757	-0.229065	0.139741	-0.141639	0.262115	-0.0338478	-0.176043	-0.274625	-0.353776	0.0805063	0.527473	0.175726	0.245914	0.239049	0.388759	-0.00756454	0.115932	-0.0850992	0.141639	-0.227912	0	-0.232033	0.0217772	-0.395104	0.185172	-0.698871	-0.19671	-0.400481
O14497	ARID1A	S	367	0.999104	ARID1A_S367_1	APMSPGSSGGGGQPL	-0.196058	0	0.0539846	0.156367	-0.21091	-0.267988	0.071228	0.0149326	0.213734	-0.130961	0.118205	-0.20428	0.0142803	-0.0857215	0.298838	0.172421	-0.140567	-0.389446	-0.132112	0.0615702	0.449844	0.0534401	0.225974	0.300104	0.255091	-0.321528	0.236662	-0.0142803	0.0805573	-0.282615	0	-0.168206	-0.0749111	-0.0805573	0.233795	-0.45277	-0.100307	-0.0615702
O14497	ARID1A	S	1184	0.998843	ARID1A_S1184_1	PGMSRSNSVGIQDAF	-0.291194	-0.121042	-0.0232534	0.0682058	-0.0864644	0	0.140299	-0.0470057	0.0541201	0.341186	0.257377	0.00819206	0.141474	0.0742359	-0.113699	0.313667	-0.241831	0.0213957	-0.114922	-0.0159421	-0.340281	0.0637388	-0.0213957	0.0506668	-0.205363	-0.0327749	-0.221251	0.208085	-0.0664711	0.356052	0.189134	0	0.168406	-0.0506668	0.0245824	-0.124212	-0.140831	0.0159421
O14497	ARID1A	S	1182	0.911779	ARID1A_S1182_1	PLPGMSRSNSVGIQD	-0.24251	-0.0533829	-0.177726	-0.0187764	-0.0124559	-0.20033	0.0799208	-0.00284767	0.33596	0.32391	0.05194	0	0.20753	-0.0512071	-0.334603	0.0209322	-0.11074	0.00284767	-0.281121	-0.0959768	-0.462217	0.0369873	-0.0399609	0.158033	-0.415034	0	-0.191543	0.232244	0.124839	0.219814	0.211341	0.136789	0.096159	-0.00471067	0.0124559	-0.393911	0.00471067	0.0848455
O14497	ARID1A	T	1884	0.966247	ARID1A_T1884_1	APRKHVTTAEGTPGT	-0.111259	0	-0.689817	-0.123118	0.148712	-0.70802	0.0964642	0.00517511	0.188859	0.508945	0.263058	0.0828218	-0.154483	-0.882465	-0.195547	-0.24728	-0.0260038	-0.00517511	-0.147921	-0.496652	0	-0.27977	0.0887427	0.0322886	0.177618	0.499336	-0.291042	-0.151018	0.339242	0.682635	0.284041	0.103138	0.336696	-0.0322886	-0.148712	0.0935016	0.0888653	-0.356165
O14497	ARID1A	S	769	0.931081	ARID1A_S769_1	YSSPQPGSALSPRQP	0.0492983	0	-0.463483	0.506629	-0.773241	-0.592351	-0.205483	0.675567	0.498886	-0.933828	0.142192	0.0873108	0.32736	-0.265056	0.94382	-0.125916	0.00486374	-1.20185	-0.686844	0.308421	0.316546	0.0513554	0.508946	0.31749	0.359246	0	-0.139775	0.0268483	0.265056	-0.328039	-0.352679	-0.00814247	-1.52817	-0.752967	0.299956	-0.0268483	-0.741579	-0.299956
O14497	ARID1A	S	772	0.999956	ARID1A_S772_1	PQPGSALSPRQPSGG	0.127419	0.145585	-0.0382032	0.304586	-1.35633	-0.508186	-0.0577345	0.534702	0.411665	1.50716	0.0934277	0.108149	0.0382032	-0.276599	0.666433	-0.00523281	0	-0.501989	-0.418477	0.506469	0.375001	-0.0770807	0.44046	0.276599	-0.777827	0	-0.0787859	0.129637	0.280419	-1.55203	-0.138598	0.098278	-0.304134	-0.568355	0.228074	-0.594679	-0.552464	-0.228074
O14497	ARID1A	S	301	0.994668	ARID1A_S301_1	TLNQLLTSPSSARGY	-0.199113	0.0463657	-1.1442	0.389215	0.318577	-1.06996	0	-0.0147858	0.150408	-0.262904	0	-0.0862379	0.165765	-0.660365	0.205569	0.0210972	0.0747957	-0.382208	-0.891591	0.469409	0.4918	0.22598	-0.0659924	-0.150408	0.431845	-0.153858	-0.264483	0.0147858	0.53173	-0.29537	0.349995	-0.224478	0.18767	-0.832248	-0.205569	0.250022	0.207194	-0.529757
O14497	ARID1A	T	300	0.982849	ARID1A_T300_1	PTLNQLLTSPSSARG	-0.211917	0.274081	-1.23019	0.709873	0.243214	-1.06611	-0.0293598	-0.0210228	0.0920367	-0.491354	0	-0.117546	0.115039	-0.576593	-0.0971322	0.0664206	0.219805	-0.782423	-0.25142	-0.865224	0.396655	0.357429	0.0210228	0.625844	0.0322385	-0.132699	0	0.0498333	0.89888	0.831853	0.184366	-0.0252705	0.117006	-0.764353	-0.0322385	-0.13038	-0.0920367	0.0327201
O14497	ARID1A	S	1134	0.999915	ARID1A_S1134_1	QPKIQPPSPAGSGSM	0.150211	-0.236479	-0.557863	0.357536	-0.0188074	-1.23311	0.00388145	0.414908	0.284927	-0.136526	-0.183295	0.13675	0.311788	-0.506099	0.735758	0.244861	0.0491924	-0.315084	-0.484931	0.0188074	0.553702	0	0.429907	0.406467	-0.116196	-0.0921202	-0.130192	-0.38637	0.787365	0.339948	0	-0.267439	0.0165777	-0.405079	0.523298	-0.0165777	-0.284927	-0.285969
O14497	ARID1A	S	1153	0.977032	ARID1A_S1153_1	TPQSTSSSMAEGGDL	0.545559	-0.112568	-0.922185	-0.0643296	-0.0809488	-0.89546	0.0812778	0.143879	-0.218417	-0.471048	-0.626487	0.11388	-0.0799427	0.0276141	0.142509	-0.244234	0	-0.422924	0.294158	0.66793	0	0.0873108	0.100853	-0.284595	-0.120179	0.303335	-0.980371	0.642695	0.26451	0.0772257	0.351965	-0.144903	-0.0122671	-0.0276141	-0.0772257	0.0122671	0.262938	0.318969
O14497	ARID1A	S	382	0.999992	ARID1A_S382_1	ARTPQPSSPMDQMGK	-0.183523	0	0.28463	0.533616	-0.841281	-0.80733	1.24448	-0.279487	0.682156	-0.0179887	0.0576363	-0.457129	0.409115	-0.189687	1.17069	0.299357	-0.0624275	-0.397061	-0.132169	0.743702	0	0.211717	0.359192	0.132169	-1.33398	-0.488608	0.196328	-0.309081	0.362051	-0.621943	0.0409384	-0.147596	0.279487	-0.441985	1.37302	-0.509551	-0.324533	0.0179887
O14497	ARID1A	S	381	0.984403	ARID1A_S381_1	LARTPQPSSPMDQMG	-0.257336	0.225337	0.0204186	0.520728	0.0186915	-0.901312	0	-0.0484347	0.274635	-0.109917	0.00788403	-0.028758	0.51543	-0.160075	0.986345	0.138173	0.0282431	-0.294695	-1.61891	0.931612	0	0.248251	0.320036	0.114591	-3.19127	-0.385621	-0.181586	-0.0204186	0.356736	-0.124543	0.137717	-0.00879288	0.517742	-0.484194	0.93352	-0.479905	-0.114591	-0.0186915
O14497	ARID1A	S	696	0.997073	ARID1A_S696_1	LPGIRGPSPSPVGSP	0.230341	0	-1.54307	0.360647	-0.483745	1.22223	-0.628553	-0.083077	-0.092833	-0.133207	-0.462985	-1.61143	0.0119824	-0.345995	-0.0609441	0.105772	0.663574	-0.0119824	0.679933	1.27049	0	0.121889	0.158037	0.00634336	1.31461	-0.146928	-0.697093	0.263068	-0.00634336	-0.429469	-0.447561	0.520159	-0.29115	-0.144639	0.288871	0.332711	1.02034	0.0609441
O14497	ARID1A	S	715	0.987032	ARID1A_S715_1	QSRSGPLSPAAVPGN	0.343143	-0.181102	-0.0589042	0.144921	0.0477977	0	0	0.230606	-0.190417	0.186099	-0.290382	-0.152951	-1.1508	-0.0725584	-0.122208	-0.749892	0.877605	0.0589042	0.696159	-0.318394	0.838315	0.345979	0.874716	0.0725584	0.0431914	0.355554	0.256001	0.667667	0.265746	0.263012	-0.546861	-1.00502	-0.096909	-0.646759	-0.0431914	-3.42148	-3.75216	-3.65959				+	+
O14523	C2CD2L	T	670	0.999141	C2CD2L_T670_1	HDDLSNATATPSVRK	0	0.0215216	0.144969	-0.835355	-0.0167594	1.28247	-0.230913	0.591324	0.332008	0.0167594	0.0376396	-0.21845	0.212726	0.540792	-0.303167	-0.0380888	0.0365925	-0.249611	-0.0110526	-0.184808	-0.786561	0.00737572	-0.709527	-0.443931	0.205539	0.750088	-0.356447	0.188097	-0.335521	0.479484	-0.248605	0	-0.144969	0.517198	-0.435577	-0.866345	0.0110526	0.0601439
O14523	C2CD2L	S	667	0.999927	C2CD2L_S667_1	SQSHDDLSNATATPS	-0.103445	0.22696	-0.0640512	-1.4937	0.111844	0.997108	-0.343033	0.679163	0.0997868	0.0600767	0	-0.265261	0.627423	0.240408	-0.0600767	0.0161695	0.0673943	-0.276421	0.0310736	-0.348821	-0.805701	0.204024	-1.15105	-0.406679	-4.34612	0.57256	-0.209539	0.452328	-0.193805	0.551864	-0.431048	0	0.0241265	0.217793	-0.110147	-0.0241265	-0.0310736	0.102838
O14523	C2CD2L	S	662	0.996106	C2CD2L_S662_1	KEAGLSQSHDDLSNA	-0.0923243	0.207029	-0.285468	-1.50349	0.0170898	1.04751	-0.360725	0.713694	0.0434246	0.00690746	0	-0.291066	0.636762	0.207475	-0.00690746	0.0690737	0.0703344	-0.0916224	0.0298576	-0.993185	-0.75349	0.207381	-1.12446	-0.509215	-4.30511	0.629217	-0.181611	0.521453	-0.184746	0.570972	-0.335867	0	0.0916224	0.208811	-0.0477266	-0.652761	-0.0298576	0.138822
O14523	C2CD2L	S	660	0.995204	C2CD2L_S660_1	RQKEAGLSQSHDDLS	0	0	-0.996456	0.477248	0.468789	0.637968	0.590759	-0.171552	-0.463052	0.961023	-0.0251865	-1.34054	0.171552	0.997941	-0.0446157	0.33644	0.0998573	-0.483849	-0.128693	-0.342443	-0.445379	0.256866	-0.554214	-1.00178	-0.996359	0.55739	-0.495762	1.35037	0.136932	1.35444	-0.0786638	-0.426585	0.604903	-1.42255	-0.958414	0.626225	0.128693	0.0446157
O14523	C2CD2L	S	613	0.999864	C2CD2L_S613_1	SDISERPSVDDIESE	0.203793	0	0.284178	-0.296312	0.00964451	-0.25798	0.287736	0.0942245	-0.607054	-0.00964451	0.825287	0.199442	0.916269	0.13694	0.707548	0.92459	-0.682646	0.804514	0.132477	0.105343	-3.64908	-3.50799	-3.89861	-3.48399	-3.72118	0	0.329044	-0.320632	0.315711	-0.0675669	-0.0477514	-0.767406	-0.23238	-0.0560927	0.0590258	-0.0942245	0.0560927	-0.0266666
O14544	SOCS6	S	311	1	SOCS6_S311_1	HDDVPPLSPLLPPMQ	-0.12096	0.161775	-0.0817361	0.251412	-0.0618873	-0.900191	-0.949656	0.522938	0.985301	-0.102231	0.110394	-0.540142	0.365016	-0.323272	0.312726	0.040143	0	-0.181901	-0.733582	0.0231881	0	0.416924	-0.886064	0.571774	-0.287593	0.272803	-0.0439777	0.194112	1.13958	0.159204	-0.0860691	0.215176	0.0817361	-0.251412	-0.0231881	-1.04484	-0.294049	0.266414
O14545	TRAFD1	S	415	0.999999	TRAFD1_S415_1	DSQPQETSPELPRRR	0	-0.0106907	-0.0542431	0.0229502	-0.286258	0.314812	0.0565166	-0.253405	-0.375445	-0.0105944	-0.178648	-0.170866	-0.259588	-0.0229502	-0.025876	0.140085	-0.0594692	0.0542431	0.30507	0.0105944	-0.184467	0.234365	0.096611	-0.170348	-0.718389	0.264574	0	-0.0666065	-0.281363	0.021409	-0.0253582	0.11595	0.143122	0.273095	0.134568	0.369467	0.750211	0.702779
O14545	TRAFD1	T	414	0.993339	TRAFD1_T414_1	LDSQPQETSPELPRR	0	-0.0133247	-0.0892372	0.00289488	-0.274427	0.382631	0.0787392	-0.250939	-0.401991	0.0227127	-0.197512	-0.17827	-0.250505	-0.00289488	-0.0590343	0.173576	0	0.0465374	0.33181	-0.0157585	-0.124905	0.243652	0.0885792	-0.209085	-0.779323	0.274418	-0.0188217	-0.0465374	-0.274554	0.0157585	-0.0315609	0.10092	0.149477	0.275939	0.116127	0.369024	0.775774	0.699913
O14545	TRAFD1	S	325	0.99411	TRAFD1_S325_1	LPSLNTGSSSPRGVE	-0.0385113	0	0.166645	-0.0963178	-0.349632	-0.390375	0.245272	-0.158496	-0.123139	-0.0345674	-0.321032	-0.0307655	-0.0993247	-0.181633	0.306019	0	-0.044322	-0.212564	0.188417	0.0345674	0.13561	-0.00959587	0.419579	0.157963	-0.116973	0.159645	0.0657187	0.243709	-0.359847	-0.152326	0.0236349	0.0907755	0.0993247	0.0963178	0.346149	-0.814556	0.502711	0.521671
O14545	TRAFD1	S	326	0.934089	TRAFD1_S326_1	PSLNTGSSSPRGVEE	-0.034956	-0.0179234	0.177975	-0.113074	-0.363049	-0.424335	0.22738	-0.154505	-0.104429	-0.0263228	-0.322733	-0.0492363	-0.112294	-0.160832	0.295977	0	-0.0740538	-0.219573	0.170362	0.0263228	0.135576	0	0.428288	0.159673	-0.129245	0.149434	0.0341434	0.231852	-0.35696	-0.139559	0.0256824	0.0631075	0.112294	0.104429	0.259126	-0.795973	0.497671	0.529439
O14545	TRAFD1	S	327	0.850795	TRAFD1_S327_1	SLNTGSSSPRGVEEP	-0.000557899	-0.0252218	0.182085	-0.127323	-0.348367	-0.423	0.228295	-0.148571	-0.100806	-0.04213	-0.298934	-0.0470257	-0.109743	-0.170602	0.310277	0.0295582	-0.0676527	-0.215057	0.172433	0.04213	0.158334	0	0.429955	0.139597	-0.113439	0.185419	0.0448685	0.257937	-0.355063	-0.12336	0	0.0738325	0.109743	0.100806	0.274935	-0.791455	0.47569	0.548608
O14578	CIT	S	440	0.999964	CIT_S440_1	SVVSGLDSPAKTSSM	0.273512	-0.260522	0.343426	-0.0754476	0.211675	-0.121483	0.186197	0.566782	0.327937	-0.168379	-0.330286	0.155317	-0.0534263	0.0754476	-0.1244	-0.457098	0.0486822	-0.398448	-0.541934	-0.198027	0.0591354	-0.13344	0.0662446	-0.354222	-0.19777	0	-0.257157	-0.0278907	0.106968	0.224559	0.140432	0	0.0278907	-0.193869	0.1244	-0.192227	0.165153	0.528384
O14578	CIT	S	1993	1	CIT_S1993_1	LSTRRERSPGRLFED	-2.18583	0	-1.15819	-1.9817	0.194971	0.105239	-0.0967865	-0.0548105	0.108648	-0.201738	-1.14095	1.04189	-0.370437	-0.976025	-1.25077	1.01937	0.786546	1.19609	1.28438	1.46181	0.838286	-0.23784	1.30717	0.889558	1.79635	0	-1.17838	0.0548105	-0.108648	-0.994601	-1.1607	0.273557	0.744808	0.839999	0.944709	-0.727061	-0.643533	-0.194971					+
O14579	COPE	S	13	0.999467	COPE_S13_1	PGPASGGSGEVDELF	0	0.0778942	-0.0484476	-0.0156651	0.0867171	0.17508	0.821421	-0.90591	-0.381127	0.507213	0.146942	0	1.33856	1.4103	-0.0867171	0.374514	-0.478238	1.00525	0.899366	0.133336	-0.873235	-0.194698	-0.132854	0.0156651	-0.882988	-1.21371	0.127523	0.0484476	-0.0924301	0.457949	-1.66461	-0.00275707	0.0795498	0.83589	-0.572019	-1.67301	-0.0632505	-0.484307
O14579	COPE	S	10	0.979687	COPE_S10_1	PPAPGPASGGSGEVD	-0.714125	-0.132071	0.0545015	-0.119023	-0.0711184	0	0.528344	-0.8048	-0.98099	0.483876	1.04317	0	0.598289	0.968703	0.561953	0.929176	-0.689035	0.781567	0.713765	0.0517178	0.660041	-0.701212	-0.0948782	0.0409536	-0.773919	-0.255223	0.0801687	-0.0545015	-0.397506	0.130223	-0.742997	0.0476875	-0.892488	0.391021	-0.0517178	0.059782	-0.0409536	-0.392006
O14613	CDC42EP2	S	141	0.996466	CDC42EP2_S141_1	HLETPQPSPQEGGSV	0	-0.201448	-0.200635	0.163045	-0.243121	-1.33442	-0.338482	-0.0597391	-0.785608	0.202774	-0.123436	0	-0.561333	-0.0227308	0.0209613	-0.322876	0.0512457	0.0597391	0.00630093	-0.0172029	1.32158	0.609063	0.884193	1.0102	0.840439	0.0171556	0.200768	0.46305	-0.0423441	-0.0217824	0.70446	-0.0176592	0.558543	0.663008	0.0172029	-0.855239	-0.00630093	-0.318804					+
O14617	AP3D1	S	827	0.993585	AP3D1_S827_1	KHRNTETSKSPEKDV	-0.0673008	-0.0638075	0.208627	0.119118	0.143197	-1.20566	-0.211472	-0.0271072	-0.330065	-0.221382	0.289877	-0.0832338	-0.00553608	-0.0398049	-0.036468	0.27895	0.0092783	0.143852	0.291291	0.0999236	0.272392	0.248828	0.0966454	0.0398049	0.525651	-0.428953	0.0851297	-0.253721	0.131972	-0.0713944	0	0	-0.374592	-0.333451	0.036468	0.00553608	-0.61019	-0.0921092
O14617	AP3D1	S	829	0.998652	AP3D1_S829_1	RNTETSKSPEKDVPM	0.0578728	-0.115761	0.0746698	0.118211	-0.903955	-0.5663	-0.283333	-0.0515242	0.314575	0.317811	0.378183	0.204647	0.0515242	0.0298519	-0.00821781	0	0	0.289041	-0.0983429	0.657748	0.483835	-0.458871	0.0935688	0.137239	-1.02825	-0.272696	0.0986614	-0.146412	-0.425039	0.00821781	-0.0897007	0.012536	-0.0583439	-0.278456	-0.168241	-0.431902	-0.0298519	0.275437
O14617	AP3D1	S	686	0.999868	AP3D1_S686_1	NPFYIKSSPSPQKRY	0.0314865	0.451009	0.0813637	0.00619698	-0.803308	-0.69336	-0.828238	-0.292583	-0.220274	-2.51785	0	-0.306945	-0.108168	-2.36347	-0.0784802	0.244947	0.480432	0.511542	-0.00619698	0.333062	0.210432	0.454749	0.252498	0.0485563	1.55884	-0.50594	-0.123629	-0.515487	0.107039	-0.241938	-0.133621	0	-0.0813637	-0.862262	0.0784802	0.191813	0.149358	0.257515
O14617	AP3D1	Y	682	0.999978	AP3D1_Y682_1	EQANNPFYIKSSPSP	0.047039	0.26083	0.232633	-0.0228777	-0.647906	-0.670246	-0.487924	-0.114093	-0.156792	0.687234	-0.029686	-0.351832	-0.0117426	-1.43166	-0.192781	0.274353	0.394277	0.510707	0.0228777	0.361664	0.152149	0.3326	0.351327	0.0639372	1.18501	-0.620128	0	-0.39747	0.115174	-0.653121	0	-0.159597	0.00542831	-0.811641	-0.0381689	-0.00542831	0.254782	0.0381689
O14617	AP3D1	S	685	0.999742	AP3D1_S685_1	NNPFYIKSSPSPQKR	0.0569782	0.355521	0.118729	0.0387063	-0.589156	-0.785701	-0.537685	-0.311594	-0.208369	0.210869	-0.0428867	-0.289596	-0.181867	-1.88147	-0.0213966	0.225874	0.38264	0.496121	-0.0387063	0.642414	0.180475	0.449059	0.256878	0.0818915	1.47913	-0.617038	0	-0.638587	0.146154	-0.58292	0	-0.176345	-0.0827727	-0.88379	0.0213966	0.0827727	0.180084	-0.0638647
O14617	AP3D1	S	688	0.998825	AP3D1_S688_2	FYIKSSPSPQKRYQD	0.034936	0	-0.0195808	-0.0507941	0.179482	-0.720973	0.237649	-1.18009	-0.196584	-0.958754	0	0.231849	-2.02179	-0.533438	-0.293102	-0.0810957	-1.9326	0.480315	-0.0634437	-0.00799751	0.138221	0.0652256	0.256707	0.18395	0.712989	-0.060132	-0.274038	-2.12153	0.120822	0.00799751	0.0642929	-1.23737	0.0195808	0.0507941	0.0494499	0.459507	0.190604	-0.111006
O14617	AP3D1	S	685	0.996797	AP3D1_S685_2	NNPFYIKSSPSPQKR	0.0554667	0	-0.116618	-0.196629	0.455662	-0.802296	0.176647	-0.68106	-0.319918	-0.554867	0	0.209229	-0.887591	-0.671324	-0.242218	-0.147742	-0.912044	0.513526	-0.103466	0.0576239	0.0433817	0.0378208	0.42431	0.396718	0.823266	-0.124509	-0.439709	-0.987336	0.332311	0.281422	0.207575	-0.00536442	0.116618	0.155158	-0.0576239	0.156838	0.103466	-0.0924969
O14617	AP3D1	S	686	0.993286	AP3D1_S686_2	NPFYIKSSPSPQKRY	0.0362177	0	0.0619264	0.0689168	0.0320435	-0.649776	0.294573	-0.297828	-0.0897489	-1.25203	0.016057	0.253501	-0.121874	-0.41824	-0.238665	-0.0194683	-0.31201	0.456958	-0.00716639	0.0349503	0.218093	0.0913744	0.104775	0.0529685	0.719805	0	-0.129393	-0.541439	-0.00905752	-0.136582	-0.0309124	-0.257634	-0.0619264	0.00716639	0.215082	0.676642	0.276048	-0.0320435
O14617	AP3D1	S	688	0.997892	AP3D1_S688_1	FYIKSSPSPQKRYQD	0.163297	-0.258345	-0.0185871	0.221422	0.319913	-0.826148	-0.90575	0.0185871	0.0656509	-0.447092	0	0.664138	-0.0208912	-1.36915	-0.25363	0.18189	0.198689	0.717262	0.371694	-0.424865	0.212163	-0.932259	0.204631	-0.0146952	0.924501	-0.287481	0.677518	-0.494757	0.0146952	0.25363	-0.326114	0	-0.035347	-0.29203	0.451085	0.680862	-0.310151	-0.617691
O14617	AP3D1	S	658	1	AP3D1_S658_1	RRPKHRPSEADEEEL	-11.0405	0	-11.0668	-3.74264	-5.03552	-1.07393	-0.0205002	0.702867	-10.6718	0.838752	0	0.787568	-0.702867	-9.62463	-0.9727	2.86967	1.36902	2.67692	2.66323	1.02995	2.1756	-0.405611	1.50078	1.90178	0.272015	-11.0405	-0.712141	-1.01779	-0.191777	1.17488	0.0248785	0.8565	-1.90574	0.191777	-11.9121	1.10841	0.373646	-0.272015
O14639	ABLIM1	S	655	1	ABLIM1_S655_1	IPSSKTASLPGYGRN	0.619174	0	-0.0617614	0.409603	-0.578472	0	0.184788	0.510107	0.118094	0.130473	-0.144233	-0.719784	0.0617614	-0.354184	0.066433	0.296273	-0.827369	-0.747273	0.334898	-0.406685	-0.201453	0.0779228	0.390098	-0.118094	0.0838909	0.140553	0.010601	0.182492	-0.506191	-0.066433	-0.00304127	-1.06485	-0.188649	-0.656238	-0.10435	-1.57912	0.540976	1.12111
O14639	ABLIM1	S	431	0.999996	ABLIM1_S431_1	GESPRTLSPTPSAEG	0.114777	0.053772	-0.110108	0.124607	0.0846195	0.306055	0	0.12721	-0.0163441	-0.0571518	0	-0.340036	-0.0168085	-0.102468	-0.0130653	-0.339645	-0.0105114	0.0168085	0.0163441	0.0122356	-0.229637	0.228203	0.252597	-0.196703	-0.0122356	0.121037	0.151623	-0.0941629	0.0190639	-0.0128021	-0.231724	-0.139349	0.092061	-0.152946	0.113625	-0.196427	0.126812	0.383732
O14639	ABLIM1	T	429	0.994905	ABLIM1_T429_1	SLGESPRTLSPTPSA	0.354928	0.135751	0.0996423	0.107583	0.0556626	0.818957	0	0.222901	-0.0724492	-0.0721335	0	-0.304914	-0.0470681	-0.0366006	0.292041	-0.968836	-0.0955954	-0.341024	0.0717864	-0.0556626	-0.0872288	0.011775	-0.0762229	-0.151796	-0.0589643	0.262136	0.103436	-0.142091	-0.145378	0.185116	-0.251695	-0.0325546	0.0470681	0.0366006	-0.0809188	0.0483403	0.227506	0.401978
O14639	ABLIM1	S	706	1	ABLIM1_S706_1	MRMDRGVSMPNMLEP	0.517275	0	-0.193341	0.466373	-0.590508	-0.446739	-0.40457	-0.0460005	0.896147	-0.517069	0.287788	-0.447977	0.417258	-0.555571	0.151028	0	-0.096899	0.0460005	-0.599916	0.00822639	0.0486679	0.295641	0.561379	0.12351	-0.00822639	-0.15202	0.266809	-0.272067	0.757414	-0.582791	-0.397104	0.420366	0.899827	-0.336266	0.115461	-0.232181	-0.12351	0.494059
O14639	ABLIM1	S	452	0.994429	ABLIM1_S452_1	RMIHRSTSQGSINSP	-0.105142	-0.0376444	-0.0104918	-0.0566225	-0.29601	0.187022	0.079607	-0.0746884	0.308578	-0.224806	0.0679855	-0.101775	0.176657	-0.254904	-0.155268	-0.284236	0.236128	0.0104918	-0.578494	0.237761	0.121248	0.139559	-0.131654	0.0991926	0.34487	0	0	0.114883	0.550126	-0.133962	-0.0367918	-0.00352192	0.120547	0.0566225	0.133962	-0.522609	-0.632374	0.26709
O14639	ABLIM1	S	458	0.979288	ABLIM1_S458_1	TSQGSINSPVYSRHS	-0.379488	0.36831	-0.73958	-0.237553	-0.0510864	1.40178	0.490852	1.04169	0.731981	1.13336	0	0	-0.0320597	0.120354	-1.3999	-0.0732899	-0.55542	-0.341105	-0.618757	-0.890588	-0.292157	-0.944644	0.0320597	-0.0238461	0.613544	1.98565	1.49934	0.799294	0.509241	2.0142	0.27679	-0.794691	-0.939116	-1.68628	-0.281509	0.655499	0.0238461	0.0510864			+
O14639	ABLIM1	Y	678	0.999687	ABLIM1_Y678_1	DFAQYNSYGDVSGGV	0.315303	0.325825	-0.135278	-2.86929	0.314404	-0.344436	-2.06105	-0.553946	-0.907792	-1.63671	-0.13066	-0.0630417	0.0586629	0.0772576	-0.753762	0.623257	0.861617	0.781726	1.22386	1.30529	0	-0.905515	0.429452	0.444123	-0.0720267	0.752693	0	1.49721	-0.0772576	0.13783	-0.185667	0.0690393	-0.0586629	1.11811	0.0720267	-0.34819	-0.950666	-1.92656				+
O14639	ABLIM1	S	586	0.955043	ABLIM1_S586_1	GPDMKRRSSGREEDD	-0.349806	0.534486	0.0509648	1.03265	0.664794	0.41364	-2.4105	0.745296	0.814522	-0.1366	0.652214	0.166378	-0.0663152	0.0902362	-0.356995	0	0.396904	-0.396578	-0.39713	0.0934954	-0.18279	-0.32555	-0.59449	-0.102583	0.18615	1.09162	0	0.379041	0.465298	-0.0934954	-0.0290556	-3.12019	-0.0129104	-0.362069	1.05342	0.0129104	-0.0902362	-1.94769
O14653	GOSR2	T	117	0.953955	GOSR2_T117_1	TTNDSDTTIPMDESL	-0.241197	0.207582	-0.167001	-0.864561	0.0618048	0.843357	-0.0744772	-0.0558395	0.464634	0.101171	-0.211906	-0.534724	-0.978043	0.407258	-0.328063	-0.651633	0.371063	0.119437	-0.178626	-0.0618048	0.719935	0	0.0558395	0.0238042	-0.222548	0	0.0513382	-0.120955	-0.590478	0.217254	0.0283566	-0.336495	0.0576839	0.562356	-0.128967	0.928218	-0.0238042	0.200693
O14662	STX16	S	29	0.927323	STX16_S29_1	QLLAEQVSSHITSSP	0.234897	0.0749578	-0.173606	0.0804167	0.0836325	-0.428816	-0.308719	-0.28155	0.0309124	-0.0435801	0.029706	-0.227466	-0.0381746	-0.382348	-0.20682	0.297335	0.0743093	0.237355	0.0750141	0.153791	0	0.135451	0.0381746	-0.0309124	0.502565	-0.111515	-0.296669	-0.396237	0.0635519	-0.0867567	-0.0746136	0	0.266547	-0.135958	0.0435801	0.100601	-0.117643	-0.132781
O14662	STX16	S	35	0.987778	STX16_S35_1	VSSHITSSPLHSRSI	0.321585	0.113893	-0.175408	0.202197	0.333309	-0.312017	-0.50626	-0.000999928	0.201921	-0.0116339	0.169083	0	0.239956	-0.699376	-0.0938673	0.408875	-0.0280581	-0.0864596	-0.0121951	0.0864868	-0.00478554	0.248294	0.210208	-0.0158362	0.8214	0	-0.224262	-0.291251	0.231273	-0.139291	-0.0442619	0.108781	0.000999928	-0.0954051	-0.312661	0.203104	0.0121951	0.0116339
O14662	STX16	S	39	0.981145	STX16_S39_1	ITSSPLHSRSIAAEL	0.367792	0.0857086	-0.312203	0.240275	0.310857	-0.125252	-0.415261	-0.085988	0.259356	-0.0581446	0.194185	-0.135008	0.172857	-0.436517	-0.181046	0.266051	0.25444	-0.0806818	0.091918	0.11069	-0.101018	0	0.0806818	-0.091918	0.635665	0	-0.255904	-0.306982	0.197924	-0.121506	-0.206035	0.0605402	0.226463	-0.098587	-0.266461	0.145817	-0.191639	0.0581446
O14681	EI24	S	330	1	EI24_S330_2	KFPSPHPSPAKLKAT	-0.631684	0.157712	-0.145081	-0.312985	-0.0562787	0	0.105501	-0.0391717	-0.258969	-0.524027	-0.317427	-0.366336	-0.451284	0.462742	0.504138	0.217627	-0.764363	0.315464	0.258969	0.479759	-0.360887	0	0.0391717	-0.352555	0.277451	0.0863771	0.315819	0.105015	-0.440961	-0.191687	1.55154	-0.0656214	-0.232012	0.528432	-0.0505967	0.898238	0.570156	0.0505967
O14681	EI24	S	326	1	EI24_S326_2	TSAEKFPSPHPSPAK	-0.631684	0.157712	-0.145081	-0.312985	-0.0562787	0	0.105501	-0.0391717	-0.258969	-0.524027	-0.317427	-0.366336	-0.451284	0.462742	0.504138	0.217627	-0.764363	0.315464	0.258969	0.479759	-0.360887	0	0.0391717	-0.352555	0.277451	0.0863771	0.315819	0.105015	-0.440961	-0.191687	1.55154	-0.0656214	-0.232012	0.528432	-0.0505967	0.898238	0.570156	0.0505967
O14686	KMT2D	T	2240	0.999997	KMT2D_T2240_1	TPRHQPSTPDPFLKP	-0.489722	0	-0.169371	-0.0530415	-0.167923	-0.437974	-0.0751982	0.355089	0.540729	-0.310462	0	-0.0447912	0.0776629	0.0530415	0.230882	0.165477	0.14123	-0.0971951	-0.236361	0.167923	0.054677	0.0452394	0.106768	0.12342	0.653101	-0.141872	0.0278406	0.214952	0.367334	-0.365963	0.130713	-0.00396156	-0.0776629	-0.275754	0.30551	-0.472938	-0.141678	-0.270234
O14686	KMT2D	S	4738	1	KMT2D_S4738_1	EQEDRALSPVIPLIP	0.113202	-0.0434961	0.310303	-0.0826406	-0.300128	-0.0607805	-0.0662546	-0.134502	0.0962315	-0.223625	0	0.29212	-0.0446157	0.0826406	0.0762835	0.0125666	0.342585	0.106227	0.193299	0.472146	0.297469	0	0.00172424	0.178567	0.205259	-0.316695	-0.0245104	-0.00172424	-0.390652	-0.644518	-0.0427904	0.374587	0.048027	-0.109271	0.0211391	-0.338633	-0.124776	-0.0211391
O14686	KMT2D	S	4849	1	KMT2D_S4849_1	EKGLEGKSPDTGPDW	0.321567	-0.287827	0.218486	0.0097847	-0.0521808	-0.00365448	0.190897	0.0295177	0.246181	0.0521808	-0.173218	0.157277	-0.116593	0.351598	0.0610557	-0.145016	0.12033	-0.0295177	-0.0097847	0.437229	0.175753	-0.65851	0.113075	0.241379	-0.24037	0.1599	-0.0705853	0.298512	-0.509999	-0.365053	0	0	-0.531786	-0.252632	0.128001	-0.465374	-0.318043	-0.435579
O14686	KMT2D	S	2274	1	KMT2D_S2274_1	KASEPLLSPPPFGES	0	-0.171972	-0.761203	0.297182	-0.111052	-0.134636	0	-0.0414066	0.289641	0.0877385	0.110992	0.0952387	-0.0324993	-0.176415	-0.0061202	-0.00641251	-0.0472822	0.0857048	-0.112551	-0.0364928	0.222183	0.0637512	0.241288	-0.000651836	0.190583	-0.0311165	-0.0405483	-0.000963211	0.327878	0.0061202	0.113096	0.0283327	0.577772	-0.372954	0.0915723	0.000963211	0.000651836	-0.156799
O14686	KMT2D	S	2269	0.993405	KMT2D_S2269_1	GVGGGKASEPLLSPP	0	-0.239593	-1.00491	0.136369	-0.556272	-0.224027	0.0845881	-0.27915	0.142607	0.575315	0.253129	0.338776	0.598627	-0.0803576	-1.24507	-0.0435524	0	0.509242	-0.550419	-0.433754	0.286261	-0.212469	-1.02348	0.0803576	0.0165234	-0.126686	-0.15177	-0.399521	0.143765	0.0982275	0.0134087	0.153617	1.16802	-0.489929	-0.0165234	0.27915	-0.149796	0.355011
O14686	KMT2D	T	2639	0.923371	KMT2D_T2639_1	ASQRSGITSPVEKRE	-0.0984478	0.292693	-0.0693712	0.258324	0.229062	-1.24276	-0.523477	0.0111122	-0.0651965	0.028873	0.300277	-0.258643	-0.210315	-0.938385	-0.484248	0.54935	0	-0.306677	-0.115167	-0.118248	0	0.787064	0.0512848	0.0651965	0.404105	-0.0130644	0.0810165	0.0871725	0.58113	0.905941	0.454028	-0.046237	-0.0111122	-0.938179	-0.781745	0.190168	0.354092	-0.028873
O14686	KMT2D	S	2640	0.899354	KMT2D_S2640_1	SQRSGITSPVEKRED	-0.0866899	0.264391	0.205853	0.293408	0.227986	-1.08526	-0.375585	-0.00224972	-0.14347	0.238589	0.287692	-0.136261	-0.107009	-1.00406	-0.466102	0.48807	0	-0.345904	-0.0604081	-0.415904	0	0.795008	0.00224972	0.0604081	0.190609	-0.0443726	0.0915766	0.233012	0.714715	0.669153	0.280127	-0.159158	-0.0616875	-1.04423	-0.532726	0.404527	0.314117	-0.190609
O14686	KMT2D	S	3620	0.999997	KMT2D_S3620_1	HSAVLALSPSQSPRL	-0.0345554	-0.779123	0.141738	-0.478444	-0.0104089	-0.301895	0	0.0527225	-0.737384	-0.0303493	1.05946	0.0460844	-0.678656	0.262821	0.114856	1.13843	0.198174	0.0286298	0.564512	0.0690064	0.390224	0.370788	0.194141	-0.0504813	0.0104089	-0.21621	-0.452744	-0.884741	-0.203857	-0.293112	0	-0.673776	-0.377314	0.0504813	0.160775	-0.0286298	0.525583	-0.880329
O14686	KMT2D	S	45	0.878149	KMT2D_S45_1	VGEVSVLSSGSPRLQ	-1.55583	0.047863	-1.9609	-1.76939	-0.347884	1.05674	-0.297503	1.52165	-0.0723863	1.45904	-0.846462	-0.626585	-2.38396	0.0723863	-2.06057	0.461438	0.35265	0.507036	-0.135234	-0.575216	1.24847	0.122529	0.765231	0.347882	0.347884	0	0	-0.398475	-0.948978	1.56756	-0.20684	-0.15207	-1.00296	0.138463	-1.28624	0.398475	1.46243	0.591859
O14686	KMT2D	S	48	0.972056	KMT2D_S48_1	VSVLSSGSPRLQETP	-1.78383	0.0565634	0.112155	-0.288968	0.259142	0.384733	-0.51446	-0.255986	-0.934744	2.24077	-0.523224	-1.05112	-1.0908	0.877471	-1.34081	0.967941	0.258438	1.15616	0.288968	-0.259142	-0.358324	0.0996714	0.755814	-1.19275	-0.892439	0	0	-0.657346	-1.04484	2.35157	1.20314	-0.149847	-0.112155	0.88463	-2.35369	0.847497	2.2767	1.39047
O14686	KMT2D	S	2726	0.996948	KMT2D_S2726_1	SWGAEPSSPAFEQLS	-2.6878	0.192913	-0.507061	0.0582013	0.757939	0.0208893	-0.191559	0.0752254	0.818566	0.0324068	0.181983	0	-0.0554214	-0.109217	-0.00482941	-9.59515	-0.20584	-0.720622	0.283996	-0.139955	-2.48721	0.383919	0.0554214	-0.398505	-0.417548	0	0.27645	-0.0881124	-0.117434	0.00482941	1.16553	-0.00107765	0.458328	-0.0582013	-0.301922	0.855576	1.24588	0.926176
O14686	KMT2D	S	2309	0.996864	KMT2D_S2309_2	PNLGFVDSPSSGTHL	0.106333	0.225389	-0.0908489	-0.162453	-0.275749	0	0.0322676	0.0908489	-0.117434	0.0919456	-0.256502	-0.353203	-0.644074	0.454472	-0.212476	-2.14626	-1.57957	-1.97993	-1.97052	-2.14288	-0.0134525	0.295856	0.39202	0.117434	-0.0477839	0.117895	0	-0.277778	-0.537902	0.586313	0.655777	-0.202459	1.02374	1.12778	1.05138	0.257365	0.341295	0.0477839	+	+	+
O14686	KMT2D	Y	2299	1	KMT2D_Y2299_2	LGASSPSYGPPNLGF	-1.05591	-1.0958	-1.29015	-1.36744	-1.69162	0	0.218115	0.175553	0.0510774	0.015471	-1.27258	0	-0.676402	-0.0510774	-0.754504	0.34638	1.51299	0.790575	0.914237	0.251507	0.981347	0.766817	0.734656	0.988143	0.534097	0.2278	-1.32118	-0.632633	-0.266554	0.36456	-0.506471	-1.52364	-0.175553	-0.0772128	-0.364493	0.944149	0.294775	-0.015471
O14686	KMT2D	T	2314	0.993564	KMT2D_T2314_2	VDSPSSGTHLGGLEL	-2.94388	-2.47654	-2.6599	-2.8701	-2.88663	0.10634	0.0274467	-0.175331	-0.0462923	0.0111847	-0.729254	-0.107349	-0.753906	-0.262762	-0.951887	0.889709	1.94788	1.39175	1.52298	0.972659	1.28771	1.04258	1.59226	1.20623	0.886622	0	0	0.175331	0.810414	0.256779	-2.76979	-2.42898	-2.62428	-2.46591	-3.05491	1.54532	0.0462923	-0.0111847
O14715;Q99666	RGPD8	S	21	0.880305	RGPD8_S21_1	SVLGLTPSPRQKSMK	0.602441	0.0608845	0.821339	0.343974	0.619435	1.0029	0.673903	0.336043	-0.390722	1.5791	0	-0.888663	0.206691	-0.164614	0.172519	-0.260152	-0.737279	-1.16487	-0.607157	-0.41025	-0.376776	1.11839	-0.287716	0.0387764	-0.163593	0.258921	-0.157393	0.42476	-0.0387764	0.119321	-0.468119	0	-0.828168	0.344504	-0.119321	-0.206691	0.237762	-0.28935		+	+
O14715;Q99666	RGPD8	S	21	0.880305	RGPD8_S21_1	SVLGLTPSPRQKSMK	0.602441	0.0608845	0.821339	0.343974	0.619435	1.0029	0.673903	0.336043	-0.390722	1.5791	0	-0.888663	0.206691	-0.164614	0.172519	-0.260152	-0.737279	-1.16487	-0.607157	-0.41025	-0.376776	1.11839	-0.287716	0.0387764	-0.163593	0.258921	-0.157393	0.42476	-0.0387764	0.119321	-0.468119	0	-0.828168	0.344504	-0.119321	-0.206691	0.237762	-0.28935		+	+
O14730	RIOK3	S	8	0.999999	RIOK3_S8_1	MDLVGVASPEPGTAA	0.28138	-0.339259	0.0150256	0.0824051	-0.55429	0.216887	-0.0934086	-0.114361	0.825235	0.603316	0.246699	0.0928659	0.472845	0.0513191	0.140009	-0.129452	-0.11925	-1.26973	-1.165	-0.474182	-0.16369	0	0.283106	-0.0513191	0.511378	0	0.308709	0.172451	0.63515	0.29026	-0.0782814	0.0835896	-0.0832639	-0.0955229	-0.140009	-0.0150256	-1.15276	-1.07219
O14730	RIOK3	T	13	0.999311	RIOK3_T13_1	VASPEPGTAAAWGPS	0	-0.544848	0.698011	0.35098	0.890339	-0.359457	0.0684061	0.023962	0.246503	-0.433101	0.454183	0	0.296412	0.0107069	0.368226	0.605776	-0.300921	0.990066	0.949904	1.05928	0.204565	0.290283	-0.675579	-0.0218163	0.193133	-0.561424	0.386941	-0.023962	-0.0107069	-0.450652	-0.820612	-0.508103	-0.716741	-0.920108	-0.193133	-1.53273	-1.66557	-1.50021					+
O14733	MAP2K7	S	403	0.998757	MAP2K7_S403_1	DVMAKTESPRTSGVL	0.108688	-0.0296907	0.24867	-0.0595002	0.229416	-0.305652	0.0550365	0.0603232	0.111197	-0.0643058	0.0872087	-0.103632	-0.000844479	0.0595002	0.0643058	0.121919	0	0.114319	0.178874	0.0833106	0	0.060133	-0.0946288	0.152954	0.391107	-0.426312	0.0392208	-0.0272403	-0.121476	-0.356932	-0.0282154	-0.105008	0.000844479	-0.210448	-0.139997	-1.53288	-0.210515	-0.458351
O14733	MAP2K7	T	406	0.929293	MAP2K7_T406_1	AKTESPRTSGVLSQP	0.113508	0.0119181	0.204966	-0.0509243	0.241751	-0.251987	0.0467367	0.0830069	0.197252	0.0102248	0.0255518	-0.170468	-0.0826273	0.10624	0.0923896	0.209017	-0.0839434	0.00444317	0.195157	-0.0102248	0	0.0529909	-0.0783043	0.0509243	0.421549	-0.373019	0	-0.00444317	-0.0913267	-0.346899	-0.042614	-0.129408	0.0568542	-0.304121	-0.126231	-1.7319	-0.16738	-0.407207
O14733	MAP2K7	S	407	0.992132	MAP2K7_S407_1	KTESPRTSGVLSQPH	0.131192	0	0.22663	-0.017179	0.304958	-0.233803	0.0900841	0.0575151	0.239079	0.0153747	0.053731	-0.130639	-0.139063	0.0646281	0.12799	0.217734	-0.121449	0.0189848	0.195284	-0.0153747	0	0.0499744	-0.0891008	0.017179	0.356931	-0.377983	0.0173054	-0.0189848	-0.0773273	-0.302942	-0.0302572	-0.114439	0.0234671	-0.271836	-0.0702405	-1.56694	-0.249001	-0.445393
O14733	MAP2K7	S	61	0.996575	MAP2K7_S61_1	RSPSSESSPQHPTPP	0	-0.410765	-1.1489	-0.0444722	-0.129718	-0.0236454	-0.359027	0.404847	0.430928	-0.293136	0.196461	-0.432359	0.222372	-0.539752	0.129718	0.510026	0	-0.115123	-0.543177	-0.196542	-0.633296	0.0643444	0.115123	0.395966	0.157678	-0.230908	0.0470943	-0.359816	0.621371	0.373743	0.261849	0.18985	0.656907	-0.165306	-0.426403	-0.766292	0.0444722	0.275168
O14733	MAP2K7	S	35	0.999996	MAP2K7_S35_1	IDLNLDISPQRPRPT	0	-0.317885	0.075479	0.574286	0.0272408	2.49979	-0.813912	0.0939641	0.235292	0.0578756	2.91714	0.595509	0.584913	-0.774573	-0.0272408	-0.45438	-0.133416	-0.471582	-0.235292	0.166523	1.58181	2.40716	1.03535	-0.650126	0.678668	-1.17183	0	-0.075479	0.780149	-0.641992	-9.03482	0.435585	-0.965646	-0.729036	-0.404932	-1.46342	0.236563	-0.864717
O14745	SLC9A3R1	S	280	1	SLC9A3R1_S280_1	LAEAALESPRPALVR	0.114986	0.0955582	-0.152681	-0.0811996	0.072196	0.518545	-0.217268	0.159433	0.214651	0.454438	-0.287643	-0.320644	-0.00338745	-0.0698681	-0.444224	0	0.187563	-0.131763	-0.0691204	-0.352279	-0.639103	0.00510788	0.00338745	-0.345858	-0.072196	0.0804081	0	0.00536537	0.0691204	0.284337	-0.0890388	-0.072176	-0.00964546	0.0749493	-0.296933	0.303375	0.505829	0.581098
O14745	SLC9A3R1	S	2	1	SLC9A3R1_S2_1	______MSADAAAGA	-0.586696	0.0355415	0.273535	-0.00275373	-0.271889	0.283653	0.303605	-0.349319	-0.248918	0.699095	0.0180807	-0.223514	-0.139514	0.133341	-0.178112	0	-0.118527	0.161855	-0.0611691	0.159819	0.0846815	-0.0691767	-0.0465813	-0.109655	-0.186715	-0.356552	0.188469	0.0465813	0.00275373	-0.00648403	-0.323331	0	-0.0479012	0.0512052	0.177259	0.219262	0.0286384	0.00648403
O14745	SLC9A3R1	S	290	0.99959	SLC9A3R1_S290_1	PALVRSASSDTSEEL	-0.160947	0	-0.034626	-0.102126	0.368428	0.863599	0.845055	0.146109	-0.386094	2.22547	0	-0.287481	-0.341299	1.66371	-0.208964	-0.575555	-0.0655708	-0.339127	0.102126	-0.28625	-0.780083	-0.00760078	-0.513107	-0.369222	-1.50506	0.426072	0.457394	0.49398	-0.278464	0.90434	0.146841	0.178768	0.034626	1.2761	0.0576048	0.29866	0.177375	-0.0576048
O14745	SLC9A3R1	S	288	0.955835	SLC9A3R1_S288_1	PRPALVRSASSDTSE	-0.355459	0	0.04844	-0.151351	0.350546	0.970884	0.894846	0.358684	-0.481132	2.27003	0	-0.229681	-0.274108	1.62204	-0.231054	-0.572278	-0.00069809	-0.230959	0.151351	-0.297052	-0.975859	-0.0106869	-0.365328	-0.418525	-1.56133	0.494574	0.467928	0.558061	-0.257255	0.985651	0.196655	0.24415	-0.04844	1.23594	0.0469723	0.0977755	0.215129	-0.0469723
O14745	SLC9A3R1	S	280	1	SLC9A3R1_S280_2	LAEAALESPRPALVR	0	0.244036	-0.423093	-0.0633206	-0.0528336	0.432401	-0.60218	0.3969	0.0640159	0.331079	-0.349294	-0.74481	0.0459261	-0.588269	-0.0761862	0.0498276	0.476442	-0.0459261	-0.264617	-0.149093	-1.28604	0	0.322272	-0.762311	-0.383039	0.612333	0.0142975	-0.463121	0.0633206	0.444215	-0.384913	-0.237367	0.165874	0.074266	0.0528336	-0.314362	0.468794	1.45015
O14745	SLC9A3R1	S	269	1	SLC9A3R1_S269_2	GEIQKENSREALAEA	0	0.244036	-0.423093	-0.0633206	-0.0528336	0.432401	-0.60218	0.3969	0.0640159	0.331079	-0.349294	-0.74481	0.0459261	-0.588269	-0.0761862	0.0498276	0.476442	-0.0459261	-0.264617	-0.149093	-1.28604	0	0.322272	-0.762311	-0.383039	0.612333	0.0142975	-0.463121	0.0633206	0.444215	-0.384913	-0.237367	0.165874	0.074266	0.0528336	-0.314362	0.468794	1.45015
O14745	SLC9A3R1	S	269	1	SLC9A3R1_S269_1	GEIQKENSREALAEA	-11.3411	0.190023	0.373532	-0.186	0.899385	0.0677862	0.0597458	0.00471783	-0.0533805	2.44272	0.112958	0	-0.00471783	1.42265	-0.456343	-2.35331	0.570853	-0.473958	0.111701	-0.159554	2.07198	-0.0685139	-0.503197	-0.0891757	-0.103232	-0.634933	-0.679175	0.310656	0.0531926	1.35438	0	-0.465244	-0.247968	0.84364	0.103232	0.137823	-0.0531926	-0.118486
O14757	CHEK1	S	280	0.987815	CHEK1_S280_1	AKRPRVTSGGVSESP	0	-0.253641	0.552514	-0.00718164	-0.855685	0.115416	0.0605459	-0.0867357	-0.254268	-0.0327158	0.832825	0	0.173038	0.0983462	0.164104	0.241106	-0.203646	0.0338898	0.0897384	0.0327158	-2.10446	0.261713	0.430693	0.334595	0.134865	-1.81149	0.459901	-0.229782	-0.73676	0.0372734	-0.611933	-0.0483065	-0.0338898	0.00718164	-0.361917	-0.233411	-0.231529	-0.658589
O14757	CHEK1	T	279	0.933831	CHEK1_T279_1	GAKRPRVTSGGVSES	0.727322	-0.189858	-0.122417	-0.00190449	-0.728417	0	0.234212	0.173003	-0.337064	-0.0240369	0.205707	-0.375349	-0.525751	0.00190449	0.19386	0.40006	0.0962029	0.325637	0.165432	0.206374	-0.848373	0	0.654483	0.418684	0.242629	-1.68571	0.325535	0.101169	-1.16567	0.0240369	-0.103925	-0.479788	-0.688153	0.137819	-0.230114	-0.101169	-0.566846	-1.07717
O14757	CHEK1	S	301	0.999037	CHEK1_S301_1	IQSNLDFSPVNSASS	0.435844	-0.564953	0.760649	0.912431	-0.559353	0.990659	-0.149092	-0.258997	0.2018	0.839139	-0.141114	0.357506	-0.197086	-0.123111	-0.64466	0.398864	0.881018	0.442829	0.833885	0.786047	-0.155192	-1.15683	0.197086	-0.0940738	0.137238	-0.874826	0.861752	-0.275227	-0.172645	0.841525	0	0	-0.420614	0.0940738	-0.137238	0.736995	-0.289002	-0.260772
O14818	PSMA7	T	8	0.995444	PSMA7_T8_1	MSYDRAITVFSPDGH	-0.0596762	0	-0.164836	0.135138	-0.0143852	-0.177821	-0.423511	0.0347223	0.0124216	0.284631	0.0229416	0.169704	0.22041	-0.37496	-0.236655	0.206171	0.00288486	-0.0543365	-0.0504627	-0.191429	0	0.0627203	-0.0347223	-0.0124216	0.204813	0.00834656	-0.151476	-0.104789	0.413804	-0.198498	-0.0526619	-0.207412	0.156377	-0.129622	0.0143852	0.658592	0.115992	0.162071
O14818	PSMA7	S	2	1	PSMA7_S2_1	______MSYDRAITV	-0.154499	0	-0.254552	0.158562	-0.040381	-0.134736	-0.317326	-0.0143285	-0.0718622	0.333287	-0.0551052	0.110237	0.174341	-0.436493	-0.145313	0.131668	0.0395374	-0.301198	-0.0377951	-0.136146	0	0.0835037	0.0378451	0.0377951	0.0468917	0.0800343	-0.0995598	-0.169002	0.464622	-0.274992	0.0447884	-0.274337	0.0143285	-0.235119	0.040381	0.642676	0.0500269	0.209527
O14818	PSMA7	S	11	0.999874	PSMA7_S11_1	DRAITVFSPDGHLFQ	0.0684519	0	-0.777094	0.143363	0.135623	-0.11957	-0.510335	-0.0596366	0.0407863	-0.0584612	0.0591822	0.202831	0.200268	-0.51574	-0.252413	0.160037	0.094285	0.0702415	-0.124488	-0.0325832	0	0.0253286	-0.103569	-0.0407863	0.386292	-0.0663042	-0.0794878	-0.113417	0.243754	-0.457567	-0.184802	-0.121947	0.241885	-0.205409	0.0325832	0.0596366	0.182874	0.103047
O14827	RASGRF2	S	746	1	RASGRF2_S746_1	PVRARKLSLTSPLNS	-0.36513	-0.0712709	0.0323143	-0.0120859	-0.14253	-0.215424	-0.185414	-0.0626802	0.378096	-0.402059	0.524701	0.0475693	0.000844002	0.0120859	-0.0641298	0.134075	0.163177	-0.454344	-0.127612	0.582364	0.22145	0.00509357	0.0595608	0.33113	0.532715	-0.115255	-0.0729828	0.495952	0.630849	0.0446806	0	0	-0.000844002	-0.102032	0.190918	-0.435027	-0.418283	-0.0446806
O14827	RASGRF2	S	776	0.999212	RASGRF2_S776_1	TTQSPAASPPPHTGQ	0.295448	0.0112791	-0.882329	1.01549	0.372778	-0.184683	-0.21732	0.108136	0.294879	0.0308051	0.137472	0	0.124043	-0.316763	-0.0759034	0.00719643	0.284	-0.456959	-0.349746	-0.503914	0	0.0169115	0.478977	0.0215974	0.474905	-0.253621	-0.0633898	-0.434945	1.0653	0.267051	-0.420379	-0.0374165	-0.108136	-0.612613	-0.0308051	0.46523	-0.0215974	-0.533068
O14827	RASGRF2	S	718	1	RASGRF2_S718_1	EHLVDGKSPRLCRKF	0	0	0.0776272	-0.0676479	0.266164	0.515988	-0.745096	-0.0744324	0.0676479	0.652598	-0.169789	-0.102249	0.0744324	-0.376829	-0.649783	0.78139	0.281244	0.689688	-0.149764	-0.0169392	-0.167275	0.0954847	-1.03104	0.183488	0.274239	-0.078763	-0.217395	-0.221972	0.65764	-0.332063	0.697538	0.00219154	0.101107	0.265915	0.0169392	-0.0857029	-0.281003	-0.205606
O14827	RASGRF2	T	845	0.975421	RASGRF2_T845_1	SSPAADTTELSPCRS	0.463441	0	0.843638	-0.574893	0.109943	0	0.117928	-0.262225	0.0107598	1.79004	-0.508722	-0.279636	0.374877	-0.485564	-0.303179	0.00768757	-0.297749	-0.535362	0.197758	-0.00674105	0.00673008	0.258468	-0.322929	0.384511	0.28329	-0.240837	-0.0541744	0.267914	0.188114	-0.883514	-1.13314	0.128837	0.262225	-4.19485	-1.23493	-0.382978	-0.0107598	0.00674105
O14827	RASGRF2	S	852	0.856521	RASGRF2_S852_1	TELSPCRSPSTPRHL	0.461355	-0.121766	-0.0341654	0.27545	-0.106087	0	-0.146072	-0.751682	-0.250068	0.218439	-0.470267	0.0638895	-0.0127983	0.241502	0.370282	0.0376291	-0.41796	-1.35798	-0.461242	-0.629921	0.0548153	0.113447	0.0325384	0.176102	0.265528	-0.242723	0	0.238129	-0.12529	0.106087	-1.11337	0.0642862	0.0127983	-0.0301037	-0.589576	0.487076	0.0301037	-0.18294
O14828	SCAMP3	S	76	1	SCAMP3_S76_1	LQPSRKLSPTEPKNY	0.521704	0.653662	0.419436	0.300193	-0.243172	0	0	-0.0554509	0.310409	-0.352642	0.198217	-0.021698	0.0554509	0.0833826	0.460557	0.345068	-0.0227299	-0.827846	-0.0905848	0.690578	-0.240288	0.31151	-0.186317	-0.0881691	0.173733	-0.44175	0.479603	0.374278	0.332015	-1.61694	-1.00068	-0.0874901	0.137191	-0.254711	0.335802	-0.944485	-0.0833826	-0.173733
O14874	BCKDK	S	31	0.992931	BCKDK_S31_1	ALALRARSTSATDTH	0.192816	0.0563316	-0.0922298	0.0698833	-0.502429	-0.131802	-0.0351696	0.331524	0.328117	-0.6589	-0.146584	-0.206181	0.0804806	-0.266865	0.680168	0.334	0	-0.218754	-0.401045	0.207624	-0.105564	0.151081	0.341434	0.0560703	-0.276316	0	0.0896568	-0.0804806	-0.0105228	-0.207624	0.0163708	-0.0399742	0.111101	-0.108248	0.535169	-0.585249	0.0105228	0.409566
O14874	BCKDK	S	33	0.894903	BCKDK_S33_1	ALRARSTSATDTHHV	-1.17894	0.084281	0.455716	-0.108811	-0.135802	-1.16417	0	-0.591563	-0.85421	0.164741	0.663458	-0.591435	-0.0331583	0.22032	0.452438	0.816485	-0.420855	0.182527	-0.0973516	-0.613676	0	0.510543	0.0331583	0.163481	0.433439	-0.759892	0.250714	-0.0461369	-0.0490918	-0.19077	1.0167	-0.290075	0.0534372	0.0490918	0.135802	-0.259974	0.416016	-0.403923
O14920	IKBKB	S	672	0.999984	IKBKB_S672_1	VRGPVSGSPDSMNAS	0.289086	0.0422621	0.118915	0.401932	-0.288593	-0.17394	-0.317655	0.00214291	0.280683	-0.112821	0	-0.275534	0.0804472	-0.217078	0.580027	0.413658	0.186903	-0.400493	-0.0531135	0.367884	0.139995	0.0617094	0.30094	0.0719895	-0.420156	-0.0578489	-0.0857868	-0.084445	0.0531135	-0.667832	-0.00142765	0	-0.00214291	-0.262867	0.205949	-1.34974	-0.309235	0.112821
O14920	IKBKB	S	670	1	IKBKB_S670_1	SKVRGPVSGSPDSMN	0.180758	0	-0.0187569	0.252074	-0.123869	-0.101343	-0.9174	0.0187569	0.0826726	-0.237115	0	-0.381632	-0.0880289	-0.266684	0.478428	0.511627	0.144506	-0.174905	0.138488	0.437572	0.195738	0.345215	0.339257	-0.0122447	-0.188262	-0.226603	-0.151575	0.0513391	-0.00107527	-0.515826	-0.0235929	0.00157261	0.326629	-0.252335	0.123869	-0.392061	0.00107527	0.407224
O14924	RGS12	S	850	0.999711	RGS12_S850_1	DSQQVPSSPASKHSL	0.0875759	-0.0517492	-0.0124459	-0.268797	0.0464549	-0.122861	0.00869656	-0.00852251	-0.0662665	-3.20743	0	-0.0288992	0.0151763	0.0767894	0.170136	0.076004	0	-0.273812	0.011559	0.0917554	0.208265	0.148933	0.00852251	0.0399632	-0.0653148	-0.19323	-0.0756388	0.1576	-0.011559	-0.0464549	-0.314498	0.110757	0.135467	-0.114397	0.228932	-0.42439	0.0314527	-0.281896
O14964	HGS	Y	308	0.999999	HGS_Y308_1	APPASSLYSSPVNSS	-0.48401	0	-0.433405	-0.432258	0.54232	0.565681	0.419668	0.284139	0.0264902	0.169896	0	-0.309451	0.0733538	0.499362	0.454	0.559563	0.265594	-0.0733538	4.48227e-05	-0.541867	0.572227	0.323668	0.288205	-4.48227e-05	-0.0417719	-0.18332	-0.615541	-0.990798	-1.22224	-0.435349	-0.450271	-0.213936	-0.509988	-0.100043	-0.816768	1.0505	0.362847	0.0417719
O14964	HGS	S	315	0.976761	HGS_S315_1	YSSPVNSSAPLAEDI	1.22785	0.496817	1.00619	0.76299	0.445579	0.943217	0	0.648149	0.710314	0.90959	-0.254676	-0.165415	-0.221104	0.0326104	-0.305664	0	0.345288	-0.908812	-1.55522	-1.53031	0.349877	0.43763	0.221104	-0.237586	-0.101851	-0.339775	-0.334899	-0.415438	0.278509	1.01235	-1.38913	-1.1692	-1.67711	-1.40165	-1.59717	0.399652	-0.0326104	0.101851		+	+
O14974	PPP1R12A	S	299	1	PPP1R12A_S299_1	SEKRDKKSPLIESTA	0.0180931	0.0977335	-0.0226789	0.0281777	-0.112243	0.178778	-0.0640154	0.399333	0.344232	0.474274	0.567053	0.366669	0.374433	-0.123638	-0.00749445	0	0.0260725	0.0226789	-0.29214	-0.0648532	-0.0210724	0	0.0714173	0.0906138	0.00749445	-0.380383	-0.146807	-0.11551	0.0650773	0.352963	-0.709914	-0.192644	-0.0557265	-0.399029	-0.910506	-0.136992	-0.0281777	0.310544
O14974	PPP1R12A	S	409	0.976891	PPP1R12A_S409_1	SGQATPTSPIKKFPT	0.240077	-0.360109	0.515521	0.229746	0.0949035	-0.0405989	0.703277	-0.0481205	0.674561	0.0183721	0.603624	0.541349	0.0481205	0.480375	-0.0183721	0.180599	-0.0126858	0.426534	-0.0100441	0.248788	0	-1.03596	-0.259525	0.0100441	0.297067	-0.433057	0	0.514195	-0.3292	-0.522236	-0.293523	0.175916	-0.63196	-0.292914	-0.274903	-1.78965	-0.801929	-0.878917
O14974	PPP1R12A	T	443	0.998397	PPP1R12A_T443_1	WRLGLRKTGSYGALA	0	-0.481374	0.120423	0.277875	-0.507962	0.585817	0	-1.16288	-0.0251899	-0.074347	0.139668	-0.0286903	0.286729	0.146003	-0.596832	-0.285526	0.521906	-0.120423	0.40069	0.734266	0.201384	-0.62357	0.129326	0.0249772	0.297284	-0.573685	0.674561	-0.386055	-0.17143	0.074347	-0.249002	0.128631	-0.254877	-0.0249772	0.124805	0.302974	-1.18479	-0.114831
O14974	PPP1R12A	S	445	0.949402	PPP1R12A_S445_1	LGLRKTGSYGALAEI	-0.285782	0	0.503745	0.333322	-0.124467	0.48883	-0.156936	-0.290432	0.0269113	-0.532821	0.374595	0.0638027	0.036108	0.0286317	-0.00614548	0.100325	0.29637	0.205465	-0.0269113	0.0481453	-0.547369	-0.106547	-0.0463943	0.164777	0.139523	0	0.14885	0.097724	-0.393939	0.00614548	-0.284943	-0.0469961	-0.036108	-0.274781	0.294054	-2.04105	-0.853904	-0.310875
O14974	PPP1R12A	T	873	0.909211	PPP1R12A_T873_1	EQEQQSDTEEGSNKK	0.435963	0.12523	-0.723291	-0.0784364	-0.447458	0	-0.030695	-0.377412	-0.388303	0.309744	0.556459	0	-0.386359	-0.309424	-1.34416	-2.10805	0.19571	0.985492	0.861501	0.748295	-0.556573	-0.284821	0.131586	0.239195	-0.705454	-1.89117	-0.428344	-0.0172486	-0.0229268	0.32558	0.661633	0.68861	1.24098	0.765533	0.450453	0.0172486	0.0229268	-0.309744
O14974	PPP1R12A	S	862	0.996447	PPP1R12A_S862_1	VSFWTQDSDENEQEQ	-0.195683	0.113208	1.32308	0.915273	1.95086	0.660968	0.678474	0.648031	0.843276	1.63436	0	0	0.291429	0.449199	0.509775	-1.33524	-1.01091	-1.21344	-0.522146	-0.509775	-2.10996	-2.05819	-2.57718	-2.14604	-2.07972	0.462079	-0.499461	-0.291429	-0.449199	-0.621756	1.60754	1.74296	0.951855	1.5512	2.40378	-2.32142	-2.1574	-1.72153	+	+	+	+
O14976	GAK	S	780	0.999999	GAK_S780_1	AEPTDSDSPPSSSAD	0.0282402	0.210853	0.0747809	-0.688015	0.677155	1.55394	0.0982609	-1.01802	-0.719949	1.76548	0	0	-0.178007	0.641575	-0.791478	-0.026103	-0.438803	0.522876	0.808259	-0.82665	-1.53167	-0.0919132	-0.377984	-0.641575	-1.58437	1.03136	-0.0601139	0.0110612	-0.872071	1.5108	-0.138382	0.0477543	-0.0110612	1.10524	-0.587379	1.12809	1.33569	0.587379
O15014	ZNF609	S	1055	1	ZNF609_S1055_1	PTLTKAPSLTDLVKS	0	-0.326793	0.325325	0.0780911	0.00203133	-0.298383	0.213284	-0.0179491	0.0458179	-0.327588	0.254007	0.207181	0.0179491	0.342692	0.457239	-0.141553	0	0.0825233	-0.26049	0.341417	0.0769615	-0.32315	0.175097	0.295704	-0.00203133	-0.177871	0.0274401	-0.193064	-0.0458179	-0.758347	0.0617085	-0.16573	-0.377403	-0.355966	0.497812	-0.5829	-0.553101	-0.384209
O15014	ZNF609	S	576	0.999728	ZNF609_S576_1	VRLVEPHSPSPSSKF	-0.242012	-0.320899	-0.363809	0.466025	-0.0751734	0.120394	-0.347403	0.37082	0.063827	-0.122395	0.106534	0.0475378	0.250822	-0.40454	0.262547	-0.564169	-0.00622749	-0.0854392	-0.163839	0.0751734	0.731333	0.10902	0.0854392	0.145056	0.692663	-0.14213	0	-0.294162	0.691572	-0.388906	0	0.0479441	-0.138278	-0.613718	0.172839	0.202299	-0.063827	-0.239707
O15014	ZNF609	S	578	1	ZNF609_S578_2	LVEPHSPSPSSKFST	-0.134003	0	-0.109214	-0.227284	0.0273905	-0.363716	0.0811291	-0.761033	-0.942884	0.452002	0.252207	0.160384	0.356275	-0.208241	-0.0273905	-0.110105	-1.12581	0.870952	0.0368767	-0.155095	0.16085	0.255096	-0.327852	0.00742149	0.219184	0	-0.0971632	-0.285845	0.324304	0.496951	0.231255	-0.00416946	0.109214	-0.00742149	-0.361412	1.15713	0.277433	-0.132827
O15014	ZNF609	S	576	1	ZNF609_S576_2	VRLVEPHSPSPSSKF	-0.229042	0	-0.184026	-0.302858	-0.00377369	-0.348374	0.0344591	-0.835845	-1.01846	0.420837	0.237275	0.12057	0.361501	-0.283815	0.00377369	-0.119429	-1.26835	0.943635	0.107365	-0.186259	0.155717	0.245831	-0.402664	0.0478945	0.18802	0	-0.0962601	-0.175467	0.24873	0.465787	0.233623	-0.0315485	0.175467	-0.0478945	-0.343061	1.25665	0.315763	-0.0769701
O15014	ZNF609	S	467	0.999998	ZNF609_S467_1	SKRVRTNSMGSATGP	0	-0.120602	-0.0974512	0.413706	0.0625081	0.187393	-0.151734	0.601155	0.876213	-0.0625081	-0.573362	0	0.0974512	-0.498572	-0.0905366	-0.552934	-0.470132	-1.28424	-1.22818	0.0894456	0.500343	0.0736551	0.169413	0.41899	0.496765	0.643653	0.0406446	0.205572	0.959423	-0.396155	-0.279456	0.318807	-0.119384	-0.413706	0.315095	-0.575719	-1.01303	-0.246859
O15014	ZNF609	S	433	0.990654	ZNF609_S433_1	TSEDVKASPSSANKR	-0.880977	-1.12694	-0.0815868	-0.320966	0.484921	-1.16733	1.10368	0.0914669	-1.04793	0.194854	0.237197	0	0.0815868	0.428695	-0.346365	-0.823276	0.138923	-0.253796	0.10785	-0.760298	0	-0.470413	-0.348409	-0.10785	0.394456	0.0984411	-0.33831	-0.767153	0.263156	0.476428	0.760479	0.0954981	0.163606	-0.494452	-0.194854	0.59297	0.371135	-0.898733
O15014	ZNF609	T	465	0.885987	ZNF609_T465_1	KGSKRVRTNSMGSAT	0	-0.767752	0.0519171	0.161534	0.370756	0.457744	0.224049	0.57617	0.57677	0.248367	-0.614155	0.228058	0.0655899	-0.161534	-0.188436	-0.542873	-0.349398	-0.413561	-0.271094	-0.283518	0.406911	-0.419888	-0.371469	0.308665	-0.673987	0.643644	0	0.340101	0.588676	0.322525	-0.118814	0.233376	-0.0519171	-0.378364	0.188436	-2.53565	-2.67182	-2.84405				+	+
O15014	ZNF609	S	581	0.999025	ZNF609_S581_2	PHSPSPSSKFSTKGL	-0.0948772	0.0875988	0.0154219	0.142972	0.807664	-0.138131	-0.427104	0.0946941	0.489006	0.274362	0	-0.244745	-0.742687	-0.241434	-0.660401	-0.261856	0.169112	0.688068	0.168557	-0.558169	0.0800829	0.241023	-0.0154219	-0.208003	0.271909	0.00193405	0	-0.121173	-0.0340219	0.552516	0.269886	-0.238154	-0.141243	-1.98884	-1.33291	1.22909	0.0340219	-0.271909
O15014	ZNF609	T	746	0.999175	ZNF609_T746_1	KELESPLTPGKVCRA	0	0.411531	0.267235	0.531009	-0.332193	-0.242415	-0.510728	-0.114145	0.38697	0.465695	0.229688	0.282167	-0.0776768	0.145674	0.490542	0.766435	1.2972	0.59086	0.907189	1.6046	-2.10792	-2.06151	-1.85306	-1.38284	-1.55296	-1.10329	0	0.0776768	-0.145674	0.0770335	0.691162	-0.0518761	0.28017	-0.809463	-0.195812	-0.775681	-0.99185	-0.0770335
O15014	ZNF609	S	804	0.996331	ZNF609_S804_1	SFTDNAPSPSIGGSS	0	-3.44271	-1.28855	-0.797342	-1.50525	-0.0700874	0	-0.0706878	-0.403215	-0.278862	0.444105	0.0584078	0.519799	0.736308	0.655721	0.97529	-0.416361	0.0706878	0.403215	0.48279	-0.862843	0.254554	-0.634809	-0.504293	0.278862	-0.985356	0.034688	0.707646	1.12913	-0.940372	0.230791	-0.0492249	1.07392	0.885908	0.623825	-3.05877	-2.9422	-2.99565				+	+
O15015	ZNF646	S	1442	0.957869	ZNF646_S1442_1	RPGERSQSPIRAASS	0	0.100451	-0.180025	0.270971	0.43003	-1.4923	-0.0689077	0.0639639	-0.879878	-0.341377	0.118052	0.314374	0.350932	0.0989523	0.638342	-0.0347109	-0.900522	-0.540135	-0.0989523	-0.2329	1.11649	0.474051	0.391297	0.459951	0.6693	-1.33441	0	-0.162165	-1.12107	-0.483258	0.128656	-0.318162	-0.0639639	0.105587	0.2329	0.745533	-0.842223	-0.563181
O15015	ZNF646	S	1449	0.995351	ZNF646_S1449_1	SPIRAASSEAPEPLS	0	-0.0857058	-0.30525	-0.091157	-0.819464	-0.225107	0.363957	0.108441	-0.410064	0.0877156	0.499904	0.793806	0.278859	-0.0480585	0.580517	-0.0199518	0	-0.108441	0.155795	-0.64301	0.757815	0.427079	0.336792	0.12594	-0.085218	-0.715658	-0.0879917	-0.161373	0.0202389	-0.105911	0.390276	-0.0124416	-0.183663	-0.0202389	0.085218	0.548482	0.890759	1.23859
O15021	MAST4	S	1370	0.999999	MAST4_S1370_1	YRSGRRKSAGNIPLS	-0.737572	-0.16708	-0.219547	-1.11242	-0.662591	-0.343164	0	0.219547	0.0395231	-0.64161	0.248828	0.512457	0.458428	0.38976	0.278841	0	0.453506	-0.267708	-0.101999	0.835494	0.0063324	-0.131329	-0.657873	0.0776415	-0.0410895	-0.0440636	-0.295073	0.764942	-0.0395231	-0.205287	0.552173	0.404557	0.467287	0.470929	0.357514	-2.4149	-0.357634	0.0410895
O15021	MAST4	S	1779	1	MAST4_S1779_1	PGLVAPESPVRKSPS	0.355326	-1.22647	0.106679	-0.0653119	-0.567744	-0.930337	0.208808	-1.01486	0.336869	-0.0254931	0.453458	0.0708055	0.632219	0.386008	1.14873	0.1174	-1.82332	-0.36037	-0.163947	-0.405202	-0.271269	0	0.00979328	-0.0214458	0.252371	0	-0.3963	-0.00979328	0.195356	0.711713	-0.195943	0.736831	0.0221224	0.0214458	0.0254931	-0.991389	-1.17955	-0.66134	+			+
O15027	SEC16A	S	417	0.999989	SEC16A_S417_2	VSQPSTPSPPKPTGI	-0.0360641	-0.743805	-0.592492	-0.064146	0.502972	0	0.348845	-0.00689411	-0.552122	0.201866	0.0775785	-0.363523	-0.248079	0.206333	-0.14682	0.0726862	0.983984	0.831398	0.416346	-0.478127	-0.399325	-0.0453291	0.00689411	0.064146	0.14682	0.00757122	0.337775	0.0864439	-0.288051	0.401239	-0.00314426	0	-0.658913	-0.168805	-0.402182	1.30705	0.0646677	-0.463018
O15027	SEC16A	T	415	0.991512	SEC16A_T415_2	GSVSQPSTPSPPKPT	0.00487709	-0.808511	-0.426655	-0.04495	0.487822	0	0.235353	0.0377712	-0.494318	0.173986	-0.0306282	-0.44177	-0.338574	0.157156	-0.129154	0.108115	0.710824	0.740903	0.579538	-0.402689	-0.164589	0	-0.0377712	0.151277	0.129154	-0.0485201	0.0646152	0.0444956	-0.302662	0.364677	0.090764	-0.27316	-0.510802	-0.131485	-0.358148	1.28117	0.04495	-0.44339
O15027	SEC16A	S	417	0.999809	SEC16A_S417_1	VSQPSTPSPPKPTGI	0.101052	0.0604877	-0.139187	0.311654	0.0206704	-0.106141	0.208254	0.262483	0.244691	-0.419157	-0.0157585	-0.197888	0.174698	-0.445907	0.128877	-0.384456	-0.0565557	-0.185465	-0.173679	0.0287156	0.384311	0	0.273043	0.232379	0.373141	0	0.152446	0.01441	0.173679	-0.167206	0.0823917	-0.257377	-0.01441	-0.175412	-0.0206704	-0.116423	-0.297638	-0.116416
O15027	SEC16A	T	422	0.999988	SEC16A_T422_1	TPSPPKPTGIFQTSA	0.0997753	0.0881386	-0.110166	0.270035	0.0988655	-0.0965271	0.213611	0.228395	0.170136	-0.301236	-0.00174332	-0.11863	0.133232	-0.443845	0.0975523	-0.306982	0	-0.0165358	-0.160073	0.0252094	0.388748	0.0487785	0.295498	0.196103	0.358796	0.0194311	-0.00193787	-0.0207949	0.160073	-0.110505	0	-0.209456	0.00313473	-0.19481	-0.0252094	-0.00313473	-0.310581	-0.117614
O15027	SEC16A	S	414	0.968187	SEC16A_S414_2	RGSVSQPSTPSPPKP	-0.0516262	-0.683077	0.182652	0.0818329	0.388132	-0.499291	0	-0.217045	-0.158792	-0.0214095	0.71573	-0.406612	0.2886	-0.202319	-0.0111098	0	2.13779	0.913721	1.34789	0.0245261	0.885989	0.683607	-1.80871	0.624225	0.0111098	-1.57403	-0.284047	-1.6447	-0.393108	0.0996146	0.446749	0.586619	0.00372314	0.0977554	-0.0891948	-0.00372314	-0.0818329	-0.313458
O15027	SEC16A	S	891	1	SEC16A_S891_1	VPPQQQASPPQLPKA	-0.088047	0	0.32072	0.0743666	-0.155469	-0.259525	0.107145	-0.143229	-0.0353975	-0.467618	0.317125	0.0508518	-0.135417	0.0774527	0.344359	0.0158958	0.102617	-0.0119848	0.0353975	0.4101	0.269503	-0.030838	0.252145	0.145324	0.50736	-0.484331	-0.111189	0.0916185	-0.0362005	-0.328441	0	-0.190233	-0.0301542	-0.149192	0.155469	0.0119848	-0.160331	-0.371465
O15027	SEC16A	S	785	0.992095	SEC16A_S785_1	NSPAGSTSVVLVPPA	0	-0.204678	-0.451033	-0.027389	0.121834	0.174241	0.000411987	-0.20572	0.138276	-0.593954	0.30674	0.127569	-0.368429	0.027389	0.0303321	-0.265709	0	0.00722027	-0.285211	-0.0303321	0.102169	-0.0756397	0.0356112	0.216042	0.174126	-0.368221	0.385139	-0.00722027	0.162536	-0.788684	-0.210841	-0.0217581	0.241988	-0.268507	0.0987391	0.469115	-0.152205	-0.471895
O15027	SEC16A	S	390	0.993611	SEC16A_S390_1	SFFKQIDSSPVGGET	0.0204058	0.27519	0.284238	-0.673922	0.167144	1.5084	0.175812	-0.00303316	-0.446932	1.107	0	-0.358656	-0.421548	0.566963	-0.392527	-0.179957	0.0516739	0.603369	0.446932	-0.167144	-0.0197477	0	-0.148852	-0.56919	-1.08419	0.674346	-0.121142	0.00303316	-0.491007	1.00823	-0.651776	-0.144998	-0.212243	0.722441	-0.406502	0.47848	1.23313	0.973014
O15027	SEC16A	S	391	0.994381	SEC16A_S391_1	FFKQIDSSPVGGETD	0.00139332	0.244051	0.360802	-0.678875	0.156562	1.53867	0.14232	-0.00713396	-0.435735	1.12418	0	-0.389102	-0.353526	0.569331	-0.363428	-0.172566	0.019166	0.711668	0.435735	-0.156562	-0.0137806	0	-0.0781236	-0.558024	-1.07199	0.676992	-0.147313	0.00713396	-0.479856	1.0194	-0.67478	-0.214772	-0.142547	0.733073	-0.396823	0.54324	1.24429	0.985963
O15027	SEC16A	T	397	0.984849	SEC16A_T397_1	SSPVGGETDETTVSQ	0	0.38448	0.176103	-0.728702	0.200717	1.62062	0.188144	-0.0326223	-0.405106	1.12695	0.056941	-0.356303	-0.702432	0.69795	-0.200717	-0.369549	0.0536442	0.517982	0.405106	-0.215264	-0.0294619	0	-0.766462	-0.485742	-1.45404	0.768968	-0.106936	0.0326223	-0.570498	1.02432	-0.535414	-0.212873	-0.229183	0.75856	-0.397066	0.549156	1.34146	0.943228
O15027	SEC16A	S	1903	0.916526	SEC16A_S1903_1	GPTQPPLSLSPAPET	0	-0.0779123	0.315142	-0.109168	0.24669	0.777957	0	0.941741	0.494944	0.436115	0.0270281	0.326768	0.36627	0.516328	-0.0380554	-0.276654	0.181026	-0.752622	-0.283577	0.0201483	-0.503545	-0.429455	-0.292564	-0.245448	-0.5421	0.36547	-0.136353	0.0537705	0.432056	-0.0201483	-0.159928	0.087141	-0.0537705	0.109168	-0.155334	-1.3689	-0.348308	0.0446672
O15027	SEC16A	S	1905	0.999853	SEC16A_S1905_1	TQPPLSLSPAPETKR	0.00276279	0	-0.120628	0.111681	0.167229	0.629172	-0.133384	0.960091	0.656047	0.352764	0	0.258163	0.488346	0.28846	0.0335875	-0.128081	0.163293	-0.168671	-0.508981	0.1551	-0.193133	-0.380589	-0.0933099	-0.19126	-0.463406	0.333755	-0.24324	0.0933099	0.644797	-0.0335875	-0.281518	0.0438385	0.480514	-0.111681	-0.0560865	-3.07974	-0.668315	-0.135806
O15027	SEC16A	T	1910	0.999967	SEC16A_T1910_1	SLSPAPETKRPGQAA	0.0532589	0	-0.412891	-0.00876141	-0.426706	0.411225	0.00514317	0.71746	0.0513897	0.32803	0	0.116735	-0.0437322	-0.371072	-0.161749	-0.238756	0.232123	-0.402996	-0.0337372	0.659793	-0.292585	-0.525451	0.0437322	0.00876141	-0.498991	0.198459	-0.389729	0.505423	0.328398	-0.722482	-0.262297	-0.274035	0.221117	0.0416994	0.50364	-1.95497	-0.365942	0.161749
O15027	SEC16A	S	164	0.99479	SEC16A_S164_1	NPLARGDSPENRTHH	-0.249159	-0.276058	-0.597649	-0.133194	0.82528	-0.363377	0.189616	0.269828	-0.257084	1.04766	0.0345879	0	0.339486	0.823809	-0.394281	-0.253245	-0.116061	-0.515366	-0.816409	-0.256868	2.08655	0.0637722	1.47189	0.0490389	-0.00463724	0	0.695866	-1.08776	0.148926	0.537632	0.459816	-0.371442	0.35323	-0.0490389	-1.11769	-0.269828	0.685526	0.00463724
O15027	SEC16A	S	1786	0.999994	SEC16A_S1786_1	LPDGPLASPARVPMF	0.0218639	-0.141521	-0.742414	0.362816	-0.0678782	-0.207025	-0.357412	0.790328	0.890093	0.639365	0.0752058	0.0246935	0.0485907	-0.090395	0.0759559	-0.274313	0	-0.00546551	-2.40191	-1.74576	0	-0.103061	-1.61217	0.0625315	0.0678782	0.253552	0.0455999	0.00546551	1.06921	-2.48094	-0.190288	0.0900269	0.228918	-0.0625315	-0.289382	-0.0925026	-2.22963	0.20928
O15027	SEC16A	S	25	0.894419	SEC16A_S25_1	VTPAASPSLPQPGLQ	0.364138	0.290676	0.69198	0.778407	-0.147357	-0.141299	-0.545546	0.041079	-0.256212	0.425289	1.37608	-0.240663	1.32365	0.617668	1.99386	0	0.402509	0.159222	-1.70849	-0.103024	-0.735576	0.324945	-0.767152	-0.970623	-0.342667	0.679024	0	-0.989381	0.765388	0.103024	-0.970624	-0.415022	-0.041079	0.256212	0.192518	-1.06729	-1.45206	-0.635065	+
O15027	SEC16A	S	23	0.999075	SEC16A_S23_1	GVVTPAASPSLPQPG	0.526049	0.296861	0.705427	0.62232	-0.0792422	0	-0.481936	0.0591493	-0.445169	0.377265	-0.516519	-0.209308	-0.0591493	0.0141096	-0.0382094	0.283331	0.402333	0.263569	0.462415	1.22894	-0.249576	0.327854	-0.465874	-0.0141096	0.417999	0.836967	0	0.74181	0.594114	0.0321622	-0.830172	-0.416309	-0.811846	-1.78177	-0.0321622	-1.12949	-1.89895	-0.381112					+
O15027	SEC16A	S	1149	0.986806	SEC16A_S1149_1	YDPRFTGSFDDDPDP	0.246031	-0.035759	1.209	0.257082	-0.102064	1.08174	0.764098	2.16454	1.83189	1.28464	-2.0323	-1.89554	-1.79413	-1.83604	-2.03692	-0.887369	-0.218313	-1.82425	-0.857964	-0.325757	0.977558	0.897085	1.14147	0.746949	0.70928	0	0.854671	0.600749	-0.257082	0.55357	-1.11145	0	-1.06071	0.811335	-0.139763	-0.600749	-0.31946	0.102064		+	+		+
O15034	RIMBP2	S	721	1	RIMBP2_S721_1	DFKRRGASVDDFLKG	-4.61987	-0.277911	-0.487149	-1.50851	0.200047	0	-0.71879	0.412871	0.580454	-0.130119	0.247309	0.684837	0.437814	-1.30575	-0.813995	-4.35024	1.70755	-0.305931	-0.297555	-0.141438	0.522331	1.25162	-0.078722	-0.155601	-1.48903	-3.3379	0	-0.179127	1.02413	0.130119	0.427168	-0.0794535	0.078722	0.155601	0.234246	0.228178	0.719033	0.410445
O15037	KHNYN	S	10	1	KHNYN_S10_1	TWGARPASPDRFAVS	0.178606	0	0.196926	0.233748	0.0686517	-1.09675	0.0527573	-1.76398	0.177416	-0.350108	0.617465	0.213377	0.30021	-0.25093	0.0527091	-0.698853	-0.273848	0.887671	-0.0674806	-0.134119	0.585363	-0.159431	-1.77777	-0.217074	0.27194	0	0.128372	-0.196926	0.157298	-0.230641	-0.250213	-0.00940037	0.588467	0.0674806	0.0259318	-1.63155	-0.091187	-0.0259318
O15042	U2SURP	S	37	0.909752	U2SURP_S37_1	HMDASGPSDSDMPSR	-4.60356	-0.456626	-0.893448	-1.157	-0.233396	-2.70419	0.38341	0.92764	1.894	0.239539	0.423655	0.0465746	-0.349881	-1.44433	-0.559268	0	-0.0333862	0.15998	-2.68386	-1.71384	1.13859	0.75805	1.02426	1.93219	0.503601	-3.41339	-4.02882	-0.0497508	-2.79311	1.25693	0.365249	0	0.0497508	1.83558	-4.31288	-2.46576	1.157	0.233396
O15047	SETD1A	S	470	0.992167	SETD1A_S470_1	ASPARSGSPAPETTN	0.466466	-0.289045	0.0973773	0.0776057	-0.0104747	0.369097	0	0.132303	0.189677	0.0104747	-0.293352	0.256754	0.000985622	-0.239542	0.166679	0	0.256258	-0.000985622	-0.240271	-0.203688	-0.13611	-0.074688	-0.169611	-0.0848861	-0.287625	0.168645	0.129928	-0.292249	-0.0640082	0.235007	-0.321649	-0.232574	0.0019269	0.0808034	-0.091742	-0.318878	0.0640082	0.150765
O15056	SYNJ2	T	1264	0.999848	SYNJ2_T1264_1	EQQTVHFTIGPPETS	0.302928	0.164751	0.202803	0.255822	-0.0330892	0.396682	-0.503629	0.00297356	-0.0243411	-0.0239291	-0.0939941	-0.157674	-0.139034	-0.233655	0.304811	0.0842314	-0.0516462	-0.141389	-0.412338	0.0239291	-0.0684996	0.189227	0.0496178	-0.233381	0.0768275	-0.112477	0	-0.00297356	0.367981	-0.196106	0	0.120488	-0.0337734	0.0243411	0.210802	0.292265	0.0393844	-0.0312896
O15056	SYNJ2	T	1260	0.994449	SYNJ2_T1260_1	EEQFEQQTVHFTIGP	0.331633	0.129467	0.159336	0.308327	-0.0113368	0.294104	-0.632932	-0.00675249	-0.00410366	-0.114789	-0.268632	-0.172367	-0.0271792	-0.317525	0.203526	0	0	-0.185866	-0.200345	-0.409332	-0.0467701	0.156683	0.207448	-0.176275	0.0513597	0.00701809	-0.0604248	0.00675249	0.570552	-0.247477	-0.0649567	0.126369	-0.12831	0.00410366	0.172971	0.455089	0.0284929	0.0113368
O15056	SYNJ2	S	1251	0.997044	SYNJ2_S1251_1	RRTGKPLSPEEQFEQ	0.453232	0.0343742	-0.405438	0.411601	0.0626779	0.337679	-0.793657	-0.0779576	0.101003	0.249344	-0.204076	-0.238752	0.0112643	-0.437405	-0.515435	0	0	0.00121641	-0.265546	-0.663398	-0.203074	0.132434	-0.00121641	-0.118179	-0.0626779	0.189949	-0.0845537	-0.329973	0.954746	-0.0906558	-0.124463	0.0209007	0.122519	-0.101003	0.148888	0.754823	0.209819	0.142282
O15056	SYNJ2	S	1124	1	SYNJ2_S1124_1	LMVKKSASDASISSG	0.194017	-0.222515	-0.588406	0.42654	0.0230942	-0.278139	-0.50829	-0.0172572	0.403268	0.123992	-0.133345	0	0.367098	-0.321262	-0.154784	0	0.0404301	0.0172572	-0.229891	-0.480728	0.140696	0.157093	0.140402	-0.121886	-0.0230942	0.012495	-0.243333	-0.331643	1.1653	0.186892	-0.179686	0.108452	0.0538783	-0.141806	-0.0797787	-0.0495448	0.121886	0.19602
O15068	MCF2L	T	972	0.997696	MCF2L_T972_1	SLPLPAPTSTSPSRG	0	-0.0165634	0.408392	0.15808	-0.208587	-0.458954	-0.0628624	-0.0904064	-0.290402	-0.679147	0.141729	0	-0.00639153	0.0524206	0.208587	-0.139036	-0.22439	0.00639153	0.0686846	0.305142	0.136284	0.18033	0.237612	0.175921	0.851626	-0.562559	0.0840588	0.0619183	-0.0524206	-0.323457	0.0828571	0.175819	-0.0282078	-0.0614805	0.341962	-0.252708	-0.166322	-0.247313
O15068	MCF2L	S	975	0.989423	MCF2L_S975_1	LPAPTSTSPSRGNSR	0	-0.117531	0.359201	0.173097	-0.249625	-0.371498	-0.0910625	-0.140806	-0.208329	-0.698462	0.0794258	0	-0.0135517	0.0349798	0.185294	-0.132015	-0.272671	0.0135517	0.109639	0.325715	0.196064	0.139404	0.241077	0.202802	0.802758	-0.47521	0.00976753	0.0137272	-0.0349798	-0.337068	0.0706367	0.104239	-0.0788593	-0.0477667	0.342839	-0.241528	-0.142566	-0.185294
O15068	MCF2L	S	973	0.997408	MCF2L_S973_1	LPLPAPTSTSPSRGN	0	-0.0958099	0.418325	0.168781	-0.2056	-0.481106	-0.120533	-0.0850105	-0.285116	-0.694589	0.113701	0	-0.00346947	0.0326328	0.2056	-0.163439	-0.291723	0.00346947	0.0926533	0.296456	0.111128	0.1668	0.267254	0.177376	0.856736	-0.562904	0.0171623	0.0626221	-0.0326328	-0.324876	0.0257492	0.0731621	-0.0524731	-0.0505066	0.339673	-0.192677	-0.154324	-0.237309
O15068	MCF2L	T	974	0.980582	MCF2L_T974_1	PLPAPTSTSPSRGNS	-0.0486631	-0.185611	0.261014	0.167662	-0.383252	0	0.0585108	-0.251083	0.0623956	-0.728312	-0.0529699	-0.0196247	0.0574279	-0.162329	0.0460014	0.0380125	-0.268146	0.0964427	0.0816188	0.379951	0.391802	0	0.296677	0.259801	0.371877	-0.194978	0.1992	-0.102841	-0.0623956	-0.473545	0.235581	0.272367	-0.0574279	-0.201815	0.279177	-0.406131	-0.213543	-0.0460014
O15068	MCF2L	S	620	0.999998	MCF2L_S620_1	ESRQGRGSAGEEEES	0.121131	-0.123782	-0.0901332	-0.422694	0.0957766	0.523658	-0.0377522	0.895879	-0.852968	0.374275	0	0.319748	0.0901332	0.471949	-1.44002	-0.788824	0.18019	0.535199	0.243104	-0.486574	-2.72934	0	-0.445071	-1.57882	-2.1621	0.711031	-0.0157127	-0.532893	-0.243104	1.2309	-0.167492	0.22049	-0.637189	0.769166	-0.0957766	1.38381	0.906627	0.508238
O15084	ANKRD28	S	1011	0.999097	ANKRD28_S1011_1	TNTSKTVSFEALPIM	-0.0738287	-0.0840759	-0.182558	-0.894905	-1.1235	-0.107048	0	-0.552984	0.386472	-0.260321	0.0586472	0.223135	0.196897	0.054822	0.59263	0.235909	-0.0188742	-1.25792	-0.0502796	0.260321	-0.265212	-0.126544	-0.278955	-0.373426	-0.673765	0	0.0116558	0.236265	-0.391277	-0.604488	0.108342	0.00526333	0.182558	0.400383	0.431973	0.211694	0.0502796	0.443423
O15085	ARHGEF11	S	663	0.999959	ARHGEF11_S663_1	TSSLSTRSLENPTPP	0.139906	0.188096	0.220862	-0.0423379	-0.0556574	-0.403115	0.0226889	-0.114187	-0.265814	0.144911	0	-0.0821228	0.189428	0.0508399	-0.103475	0.387884	-0.216434	0.100484	0.0881505	-0.168299	0.256624	0.133782	0.0525723	-0.0387282	-0.046608	-0.0435858	0	-0.296329	-0.067987	0.0745716	-0.0936089	-0.109735	-0.0525723	0.241288	0.046608	-0.0937395	0.0387282	0.0684242
O15085	ARHGEF11	T	668	0.999989	ARHGEF11_T668_1	TRSLENPTPPFTPKM	0.0100641	0	0.369226	-0.010951	-0.200786	-0.401439	-0.11196	-0.0155044	-0.264997	-0.0587716	0.01196	0.193608	0.0976329	0.136543	0.0744433	0	-0.272645	-0.0212169	0.147396	0.0983281	0.234233	0.084157	0.154475	0.010951	0.0587716	-0.318481	0.0845718	-0.0269675	-0.157495	-0.310919	-0.0101528	-0.0568209	0.0155044	0.104145	0.219742	-0.312988	-0.0965872	-0.227364
O15085	ARHGEF11	T	672	0.99995	ARHGEF11_T672_1	ENPTPPFTPKMGRRS	-0.10516	0	0.401512	0.050498	0.0451589	-0.0540361	-0.121313	0.00560951	0.0208712	1.1027	0.0614634	0.0759001	-0.144485	0.227655	-0.246727	0	-0.00518608	-0.0931883	-0.0642958	-0.189363	0.0324059	-0.0487318	0.18728	-0.0397234	-0.441175	-0.132142	0.0227461	-0.00560951	-0.0954742	0.462451	0.0432749	0.170802	0.0165443	0.297796	-0.0325704	-0.428681	-0.0208712	0.0325704
O15085	ARHGEF11	S	556	1	ARHGEF11_S556_1	STFHIPLSPVEVKPG	0.0802746	0.04105	0.0367851	0.171245	0.081305	-0.267872	-0.304198	0.00653839	0.541082	-0.333518	0.384968	0.146465	-0.0620136	-0.171245	0.0443854	0.216072	0	-0.331922	-0.381908	-0.0443854	0	-0.0460434	-0.00653839	0.178739	0.607834	-0.0715704	-0.0520058	0.0365505	0.665874	-0.0475411	-0.173593	0.22613	0.00664902	-0.33925	0.0511098	-0.237227	-0.433693	-0.440037
O15085	ARHGEF11	T	254	0.999207	ARHGEF11_T254_1	PGLDSPRTSPVIMAR	0.274738	0	0.179251	0.604759	-0.109778	-1.21149	-0.137733	0.0180836	0.0193787	-0.437137	0	0.163983	0.0732384	-0.0425014	0.219907	0.112556	-0.205494	-0.141384	0.0496368	0.109778	0.217035	-0.226096	0.352236	0.292336	0.178309	-0.582773	0.122194	-0.396976	-0.0193787	-0.61168	-0.0950527	0.0356178	-0.0180836	-0.384574	0.221896	-0.241545	-0.14287	-0.16233
O15085	ARHGEF11	S	255	0.977193	ARHGEF11_S255_1	GLDSPRTSPVIMARV	0.240763	0.000149727	0.12044	0.663409	-0.0960312	-1.19106	-0.0966339	0.000861168	-0.00374889	-0.441523	0	0.0532007	0.0963831	0.00374889	0.186562	0.0148754	-0.540048	-0.0937643	0.121005	0.136707	0.181746	-0.120005	0.334584	0.330173	0.219027	-0.628511	0.185483	-0.366721	-0.0936079	-0.576571	-0.109789	0	-0.000861168	-0.312772	0.0960312	-0.190953	-0.0762053	-0.205006
O15085	ARHGEF11	S	255	1	ARHGEF11_S255_2	GLDSPRTSPVIMARV	-0.234043	0	-0.0467949	-1.55061	0.199043	0.000291824	-0.000164032	-0.864194	-0.112243	0.340826	-0.0704556	-0.39266	-0.451982	0.205653	-0.199043	0.068388	-0.41856	0.319637	0.107009	-0.249381	-0.579943	0.151491	-0.414034	-0.107009	-0.228501	0.601694	0.0852375	0.314493	-0.351052	0.674667	0	0.00167656	0.0467949	0.318202	-0.249733	0.07444	0.131396	0.44664
O15085	ARHGEF11	S	251	1	ARHGEF11_S251_2	LSDPGLDSPRTSPVI	-0.318004	-0.00961113	-0.0579481	-1.85595	0.180064	0.0846119	0.0010891	-1.07498	-0.122182	0.332479	0	-0.37692	-0.368364	0.17904	-0.592178	0.125841	-0.533232	0.345845	0.122182	-0.698029	-0.655363	0.0997963	-0.462075	-0.13053	-0.180064	0.671219	0.0625744	0.239646	-0.375777	0.683492	-0.0746193	0	0.0579481	0.327994	-0.719323	0.183363	0.13544	0.392575
O15085	ARHGEF11	T	254	0.997645	ARHGEF11_T254_2	PGLDSPRTSPVIMAR	0	0.014637	0.0741072	-1.07434	-0.243651	-0.0053196	-0.00793171	-0.417145	-0.0995464	-0.127929	-0.0535955	-0.431131	-0.537426	0.251885	-0.00685072	0.105817	-0.210847	0.36426	0.0669031	0.00685072	-0.356537	0.248311	-0.22336	-0.0669031	-0.8487	0.620047	0.126125	0.55279	-0.308558	0.16238	0.222404	0	0.12288	0.289652	0.0293279	-0.0741072	0.115048	0.0854783
O15085	ARHGEF11	S	251	0.999952	ARHGEF11_S251_1	LSDPGLDSPRTSPVI	0.0854702	0.120695	0.184054	0.60042	0.311357	-0.692784	0	-0.167559	-0.0165601	0.0531259	-0.001791	0.363687	0.0572705	-0.200989	-0.209528	0.0607805	-0.157346	0.269243	0.416549	0.000938892	0.229516	-0.267143	-0.0174394	0.0484262	0.788029	-0.753551	-0.169036	-0.678077	-0.224286	-0.000938892	0	0.275212	0.0174394	-0.0315118	-0.152128	-0.166828	0.0165601	-0.131812
O15085	ARHGEF11	S	1480	0.999953	ARHGEF11_S1480_1	RWTDGSLSPPAKEPL	0.0601473	0.13861	-0.0140214	-0.157217	-0.112111	0.220024	-0.0678711	0.0825286	-0.056684	-0.0782018	-0.225699	-0.104014	-0.0622468	0.056684	0.0201449	0	-0.0784569	0.214943	0.37923	-0.0201449	-0.513997	0.123777	-0.401071	-1.50382	-0.585784	0.129181	0	-0.338442	-0.167716	0.0339684	-0.454986	0.202635	0.0140214	0.390473	0.0213037	0.0383325	0.645508	0.460863
O15085	ARHGEF11	S	1458	0.984686	ARHGEF11_S1458_1	KSLGGESSGGTTPVG	0.266313	0	-0.0708375	0.22712	-0.104126	0.458143	0.137399	0.146135	0.11783	0.594057	-0.157709	-0.157304	-0.0300298	-0.00729179	-0.029192	0	0.0734329	0.0415511	-0.172276	-0.278301	-0.117936	-0.0756903	0.47136	-0.149147	-0.285359	0.385808	0.0218506	-0.104157	-0.247572	0.499526	-0.368749	-0.0351515	0.0300298	0.232382	0.029192	-0.0987182	0.00729179	0.0350752
O15085	ARHGEF11	T	1461	0.861212	ARHGEF11_T1461_1	GGESSGGTTPVGSFH	0.247036	0	0.0142727	0.11675	-0.0593309	0.531392	0.214926	0.229866	0.0911827	0.617775	-0.20037	-0.0672121	-0.0650253	-0.0464954	-0.0961151	0	0.0620098	-0.0142727	-0.117891	-0.172045	-0.317225	-0.175595	0.395761	-0.0735636	-0.561626	0.375965	0.0924435	-0.132953	-0.167371	0.554842	-0.517618	-0.00411606	-0.0592184	0.249756	0.0593309	0.10359	0.0464954	0.136566
O15085	ARHGEF11	S	1295	0.963377	ARHGEF11_S1295_1	LPPRTRNSGIWESPE	-0.102076	-0.152059	-0.253219	-2.29967	0.0270119	1.05692	0	0.253219	-1.52759	1.25322	-0.826205	0.141774	0.438239	1.0143	-0.0270119	0	0.0836306	-0.996562	-0.814296	-1.77081	-1.99277	-0.00446796	-0.565666	-1.49302	-1.67765	1.21195	-0.0827065	2.14762	1.19646	1.02049	0.359949	0.122403	-0.949712	0.814296	-0.12501	2.49894	1.49126	1.3225
O15085	ARHGEF11	T	1292	0.992057	ARHGEF11_T1292_1	LEHLPPRTRNSGIWE	0.0253563	-0.109462	0.22475	-1.89546	-0.226842	0	-0.129178	-0.49158	-1.1251	1.23648	-0.646709	0.251308	-0.183426	0.0403857	-0.471618	-1.80939	0.0344276	-1.68073	0.922574	-1.91482	-1.45165	0	-0.486316	-0.0403857	-1.14497	0.174195	-0.230639	0.183426	-0.247541	1.17924	0.0251741	0.169785	1.46012	1.15639	0.226842	0.298186	2.03154	1.44332
O15085	ARHGEF11	S	633	0.969779	ARHGEF11_S633_1	KAENVPRSRSDVDMD	-0.269584	-0.293197	-0.559729	-11.5803	-0.0793667	0.0220194	0	0.51712	0.110864	1.45543	-1.84381	-0.102763	-0.658766	-1.00308	-0.362731	0.411698	0.182584	0.193824	-0.056417	-0.674314	1.25589	0.495334	1.05156	0.809955	0.0793667	0	-0.293958	-0.291907	-0.518811	1.37656	-1.09623	0.7518	-0.193824	0.056417	-1.21263	0.568953	0.295047	0.420646
O15085	ARHGEF11	S	1300	0.998726	ARHGEF11_S1300_1	RNSGIWESPELDRNL	0.542602	0.0367107	-0.342762	0.11642	0.0348597	0.258257	0.120524	0.222348	-0.11642	-0.261838	0.906435	0	0.616737	1.0772	1.40657	0	0.156532	-0.222348	-0.479152	-0.68993	-1.07392	-0.296823	-1.20599	-1.03853	-0.0348597	-0.574353	-0.0398207	-0.277418	-0.449053	0.176085	-0.326955	-0.368759	2.10106	0.129341	-0.933641	0.807339	0.4204	0.424739	+
O15119	TBX3	S	705	0.994284	TBX3_S705_1	TLSSSSMSLSPKLCA	0.270658	0.114744	0.107642	0.262519	-0.524305	-0.232512	-0.0339117	0.020895	0.200254	-1.08356	0	-0.112823	-0.020895	-0.200254	0.466328	-0.0389147	-0.339614	-0.827872	-0.34352	0.263279	0.582443	0.458427	0.34959	0.204547	0.117978	-0.0872622	0.366039	0.339725	0.254647	-0.868242	0.0559597	0	-0.134458	-0.314973	0.619699	-1.97239	-0.833646	-0.117978					+
O15119	TBX3	S	707	1	TBX3_S707_1	SSSSMSLSPKLCAEK	0.273931	0.0890951	0.119941	0.205646	-0.556109	-0.245712	0	0.00327301	0.205185	-1.19427	0	-0.162182	-0.00327301	-0.174685	0.450371	-0.013402	-0.421606	-0.939939	-0.380802	0.244615	0.622095	0.44237	0.376111	0.174685	0.0882301	-0.0751295	0.310972	0.394604	0.201817	-1.00039	0.0800362	-0.000845909	-0.101942	-0.2744	0.625976	-2.06499	-0.852181	-0.0882301					+
O15119	TBX3	S	438	0.998447	TBX3_S438_1	ASPDSRHSPATISSS	-0.204051	-0.0424509	-0.23191	0.486862	-0.211025	0	-0.397852	-0.148919	0.0192132	-0.823959	-0.238134	-0.331521	0.0619855	-0.445611	-0.0357718	0.134106	0	0.178444	-0.0192132	-0.225091	0.197017	0.576929	0.569129	0.168688	0.84393	-1.14487	0.248084	0.315869	0.340566	0.0357718	0.164969	0.0743561	-0.0619855	-0.60112	0.0768342	-0.508875	-0.817905	0.0368905
O15119	TBX3	S	438	0.995903	TBX3_S438_2	ASPDSRHSPATISSS	0	0	0.107494	0.423396	0.104195	-1.05181	0.0236378	0.216618	0.455455	0.00976133	-0.269022	0.357106	-0.343639	-0.163557	-0.054358	0.391429	-2.44495	-0.0936708	-0.418516	0.052999	0.260157	-0.43867	0.383025	0.0178566	0.804261	-0.593225	-0.140439	-2.60996	0.226036	-0.11984	0.361381	0.107883	0.0936708	-0.0178566	-0.00976133	-0.842692	-2.12881	-0.742707				+	+
O15119	TBX3	S	432	1	TBX3_S432_2	SGRLDKASPDSRHSP	0	0	0.107494	0.423396	0.104195	-1.05181	0.0236378	0.216618	0.455455	0.00976133	-0.269022	0.357106	-0.343639	-0.163557	-0.054358	0.391429	-2.44495	-0.0936708	-0.418516	0.052999	0.260157	-0.43867	0.383025	0.0178566	0.804261	-0.593225	-0.140439	-2.60996	0.226036	-0.11984	0.361381	0.107883	0.0936708	-0.0178566	-0.00976133	-0.842692	-2.12881	-0.742707				+	+
O15119	TBX3	S	680	0.999637	TBX3_S680_1	KVAALAASPASVAVD	-0.0784578	-0.651485	-0.244816	-0.42252	-0.782569	-0.293427	-0.425507	0.244816	-0.0964684	-0.579698	0	0.809341	-0.378227	0.174413	-0.307698	0.821182	0.552125	0.635188	0.944664	0.367352	-0.0221872	-0.726071	-0.803308	-0.0354743	0.0448198	0.296449	0	-0.427756	0.0354743	-0.0448198	0.203885	0.789993	0.404358	-0.529773	0.16162	1.12199	0.627635	0.360481
O15126	SCAMP1	T	45	0.999997	SCAMP1_T45_1	NPFSDSRTPPPGGVK	0.163994	-0.418506	-0.149086	0.24267	0.202149	0.0174398	-0.752323	0.0980477	0.369871	-0.229393	-0.361938	0	0.225832	-0.156459	0.0660167	0	-0.360716	0.0635037	-1.13154	-0.519723	0.0139246	0.535662	0.161175	-0.0632296	0.325548	-0.0228262	0.231559	-0.378677	0.0632296	-0.247411	-0.184942	0.157428	-0.0635037	0.302064	0.181963	-0.496699	-0.380301	-0.0660167
O15126	SCAMP1	S	2	1	SCAMP1_S2_1	______MSDFDSNPF	0	0.447207	0.0165253	-0.441292	0.0746922	-2.21945	0.395103	-2.10277	-0.827924	0.709053	-0.315689	-0.0456161	-0.653742	0.248658	-0.470969	0.158422	-1.74263	0.659341	0.417907	-0.00778818	-0.51643	0.370812	-0.302621	-0.248658	-0.778819	0.122375	0	-0.0165253	-0.629352	0.623975	0.011117	-0.107998	0.351515	0.433949	-0.457151	1.01679	0.362074	0.00778818
O15143	ARPC1B	S	311	0.99091	ARPC1B_S311_1	NLDKKASSEGGTAAG	0.105268	0.432915	0.0712924	0.265217	-0.254482	-0.835478	-0.101805	-0.0712924	-0.463323	-0.685894	0.245383	-0.503523	0.208459	-0.720803	0.0411968	0.122009	-0.1735	-0.111475	0.186148	0.194918	-0.682115	0.388701	-0.527834	-0.0517855	1.10509	-1.10094	0	-0.580695	0.247034	-0.00861454	0	0.110489	0.397789	-0.656983	0.00861454	0.555817	0.0517855	-0.0335302
O15143	ARPC1B	T	315	0.99997	ARPC1B_T315_1	KASSEGGTAAGAGLD	0.335538	0.37509	0.56692	0.14119	-0.424378	-1.58427	0	0.0116997	-0.32742	-0.753866	0	-0.239015	0.199371	-0.505243	0.173722	-0.972796	-0.51485	-0.0960922	0.22405	-0.0416517	0.8357	0.287949	-0.221094	0.0498114	1.2381	-0.416722	0.118566	-0.309961	0.382265	-0.554648	0.802256	-0.0197563	0.720364	-0.230782	0.0416517	-0.0116997	-0.0498114	0.136225
O15155	BET1	S	50	1	BET1_S50_1	VTAIKSLSIEIGHEV	0	0.0531368	-0.256276	-0.0890908	-0.448044	-0.554844	-0.201306	0.0809913	0.384532	0.166625	0.168774	-0.0183764	0.313865	0.0890908	-0.0325761	0.513619	0.0250025	-0.0809913	-0.42294	-0.166213	0.147291	0	-0.320385	-0.194198	0.169835	-0.141361	0.060298	0.147655	0.109142	-0.212878	-1.62405	-0.0575094	0.605456	0.614686	0.0325761	-0.410411	-0.113453	0.425275
O15164	TRIM24	S	660	0.999599	TRIM24_S660_1	PSNRTVQSPNSSVPS	0.202351	-0.123332	0.21832	1.0257	-0.123481	-0.497878	-0.220676	0.104832	0.987228	-0.264811	0.0373688	0.0818081	0.446659	-0.535991	0.475603	-0.205566	-0.0534277	-0.2207	-0.391721	0.0450311	0.338329	0.124517	0.613861	0.000511646	0.757177	0	0	-0.431541	0.608069	-0.491269	-0.0476551	0.0952549	-0.104832	-0.384605	0.277362	-0.24998	-0.000511646	-0.0450311
O15164	TRIM24	S	667	0.999857	TRIM24_S667_1	SPNSSVPSPGLAGPV	-0.167838	0.0797806	-0.317392	0.619884	-0.0035224	0	0	-0.0409112	0.415087	-0.551041	0.369736	0.00568867	0.0565686	-0.08741	0.0560679	0.395966	-0.117001	0.0954165	-0.221352	0.0035224	0.87044	0.214625	0.42268	0.0677986	0.616014	-0.226199	-0.0826063	-0.042726	0.574468	-0.37335	-0.0129833	-0.0413141	0.0409112	-0.0677986	0.105706	-0.194635	-0.401922	-0.177207
O15164	TRIM24	S	664	0.906446	TRIM24_S664_1	TVQSPNSSVPSPGLA	0.182932	0.0463381	-0.250588	0.925888	-0.158776	-0.604206	-0.0563354	-0.0444751	0.594772	-0.627385	-0.048564	0.0831881	0.144693	-0.382238	0.0696893	0	-0.124521	0.0444751	-0.236498	0.0550275	0.457827	0.231933	0.452128	0.187838	0.528029	-0.0752935	-0.0770845	-0.211408	0.853133	-0.507709	0.0860195	0	0.124748	-0.187838	0.113341	-0.0481858	-0.264107	-0.0550275
O15164	TRIM24	T	675	0.997013	TRIM24_T675_1	PGLAGPVTMTSVHPP	-0.0382252	0	0.864306	0.535828	0.657527	-0.53183	0.272488	0.0668159	0.696468	-0.735144	-0.163899	-0.691691	-0.698598	-0.286415	-0.521373	0	-0.528867	-0.538757	-0.14743	0.397355	0.610915	0.383067	0.0242324	-0.101268	1.03477	0.137695	0.0344496	-0.0242324	0.306453	-0.395581	1.65848	-1.05576	0.185832	0.101268	0.395581	-0.640949	-0.464213	-1.07464					+
O15164	TRIM24	S	667	1	TRIM24_S667_2	SPNSSVPSPGLAGPV	0	0.272609	-0.907712	0.249308	-0.0455723	-0.761158	0.403623	-0.4588	0.223686	-0.300584	-0.141623	-0.107681	0.154386	-0.797148	-0.0407791	-0.151125	-1.44597	0.0979934	-0.642825	0.344111	0.683141	-0.135856	0.438672	0.363675	0.248933	0.207693	0.111304	-0.0979934	0.525352	0.0373363	0.0767603	0	0.285924	-0.223686	-0.0373363	-0.531409	-0.235058	0.111951
O15164	TRIM24	S	664	0.998645	TRIM24_S664_2	TVQSPNSSVPSPGLA	0	0.272609	-0.907712	0.249308	-0.0455723	-0.761158	0.403623	-0.4588	0.223686	-0.300584	-0.141623	-0.107681	0.154386	-0.797148	-0.0407791	-0.151125	-1.44597	0.0979934	-0.642825	0.344111	0.683141	-0.135856	0.438672	0.363675	0.248933	0.207693	0.111304	-0.0979934	0.525352	0.0373363	0.0767603	0	0.285924	-0.223686	-0.0373363	-0.531409	-0.235058	0.111951
O15164	TRIM24	T	657	0.93463	TRIM24_T657_1	PRPPSNRTVQSPNSS	0.533664	0.0350904	-2.77021	0.875865	-0.0552974	-0.242794	-0.38343	-0.195547	0.692349	0.0552974	0.699031	0.262312	0.195547	-3.19102	0.26805	-0.255621	-0.0129089	1.47159	-2.68645	0.106309	0	0	0.548847	-2.75473	0.687908	-0.340466	-0.0321302	-0.358182	0.78954	-2.73282	0.0247993	0.212481	1.32463	0.341078	-0.138397	-0.290498	-0.341078	-0.534635
O15164	TRIM24	S	811	1	TRIM24_S811_1	WLDPSQKSPLHVGET	0.144649	-0.0873404	0.219961	0.159596	0.113357	-0.500762	0.00785351	-0.229377	-0.178003	0.171888	0	0.0753813	-0.19711	0.0329213	-0.0851159	0.0279322	0	0.142903	0.0313649	0.103104	-0.0562944	-0.107747	0.237554	-0.0313649	-0.0887895	-0.0470181	0.217782	-0.142903	-0.295788	-0.187984	0.425873	-0.0123186	0.167629	0.129468	0.0367923	-0.4679	-0.136962	-0.0367923
O15164	TRIM24	S	1042	1	TRIM24_S1042_1	PRKKRLKSIEERQLL	-0.100796	0	0.0372419	-1.29378	-0.073493	0	0.074254	-1.99768	-0.608487	0.0268841	0.433109	-0.532096	-0.487066	-0.00985336	0.255069	0.0793877	-0.49885	0.443503	0.398353	-0.139368	-0.923658	0.281225	-0.194252	0.272383	0.342042	-1.67042	0.15575	-0.0372419	-0.860001	-0.0268841	0.772426	-0.581484	0.246376	0.331016	0.495668	0.17574	0.00985336	-0.69991
O15169	AXIN1	S	493	0.999911	AXIN1_S493_2	SPGPGHRSPDSGHVA	1.07858	1.40284	-0.547023	-0.135061	-0.0161572	0	0	1.42605	-1.93535	0.0161572	0.889965	-1.41701	1.096	-1.6834	0.110817	-1.70908	0.955798	-0.0852242	0.47601	-0.313648	0.550914	-0.455232	0.0852242	0.532456	1.38227	-1.4174	2.24678	-1.92653	-1.72397	-0.019721	-0.733275	-0.35704	-0.782861	0.135061	-1.11574	1.04672	0.392642	1.52861
O15169	AXIN1	S	486	0.999269	AXIN1_S486_2	LRTPGRQSPGPGHRS	1.07858	1.40284	-0.547023	-0.135061	-0.0161572	0	0	1.42605	-1.93535	0.0161572	0.889965	-1.41701	1.096	-1.6834	0.110817	-1.70908	0.955798	-0.0852242	0.47601	-0.313648	0.550914	-0.455232	0.0852242	0.532456	1.38227	-1.4174	2.24678	-1.92653	-1.72397	-0.019721	-0.733275	-0.35704	-0.782861	0.135061	-1.11574	1.04672	0.392642	1.52861
O15169	AXIN1	T	79	0.946772	AXIN1_T79_1	PEGSASPTPPYLKWA	0	-0.606643	-0.211556	-0.309591	0.00715733	0.173054	0.257824	-0.0487118	-0.519634	0.952286	-0.167618	0	0.0487118	0.0623169	-0.00715733	-0.160073	-0.0420036	-0.090971	-0.0623169	-0.261759	-2.6833	-1.76406	-2.28121	-2.02185	-2.36903	0.220881	0.394799	0.319831	0.560117	0.41856	0.700094	0.744436	0.226717	0.454902	-0.106144	0.61671	0.0854816	0.864936
O15173	PGRMC2	S	90	1	PGRMC2_S90_1	GAGAGEESPATSLPR	0.033803	0.172278	0.289142	-0.111217	0.0438299	0.117678	0.0754023	0.0827637	0.175028	-0.122672	0	0.00861359	-0.0036602	0.0251002	0.061594	0.0933628	-0.0864754	0.0210495	0.0803399	0.0280399	-0.316404	0	-0.0353603	-0.0192876	-0.289665	-0.218563	-0.0246811	0.0036602	-0.11808	-0.0280399	-0.50816	-0.0875168	-0.115937	-0.0902247	-0.217895	-1.64099	0.0192876	0.1387
O15173	PGRMC2	S	104	1	PGRMC2_S104_1	RMKKRDFSLEQLRQY	0.578845	0.160448	0.0253949	0.226256	-0.451031	0.712464	-0.14042	-0.028089	-0.13692	0.285605	0	-0.148066	-0.0127835	0.0967612	-0.388324	0.018136	-0.0480118	0.569463	0.595361	0.151512	-0.360211	0.0970402	-0.211549	-0.0967612	-1.01974	-0.0129042	0	-0.315475	-0.256442	0.41925	-0.108624	0.25093	0.0127835	-0.350608	-0.151512	0.464895	0.1911	0.302162
O15231	ZNF185	S	453	0.987185	ZNF185_S453_2	STPERQSSPSGSEQL	-0.0299091	0	0.374302	-0.534477	0.412536	-0.0254707	0.0562305	-0.115591	0.0731549	0.939673	0	-0.302738	-0.763522	0.254501	0.106956	-0.543965	-0.384367	0.276167	0.153774	-0.106956	0.350257	0.196169	-0.29438	-0.122232	-0.2438	0.00756073	-0.261835	0.0182161	-0.0731549	0.795635	0.600985	0.00569153	-0.0182161	-0.0756888	-0.155654	0.304387	0.850773	-0.592205
O15231	ZNF185	S	452	0.896309	ZNF185_S452_2	PSTPERQSSPSGSEQ	0	0	0.276971	-0.643282	0.41688	-0.0769053	0.0505104	-0.0845942	0.437027	0.963892	-0.0245571	-0.251743	-0.897572	0.419169	0.0447211	-0.487907	-0.350791	0.324269	0.0918837	-0.0447211	0.463806	0.115184	-0.383847	-0.0918837	-0.223487	0.00465775	-0.094985	0.05934	-0.282985	0.784383	0.670457	0.0674105	-0.05934	-0.134747	-0.0788178	0.359396	0.777124	-0.505773
O15231	ZNF185	S	457	0.992079	ZNF185_S457_2	RQSSPSGSEQLVRRE	-0.0849352	0.0681801	0.499126	-0.48524	0.410854	0.000199318	0.130915	-0.157063	0.448644	0.914082	0	-0.295088	-0.596878	-0.110544	0.180386	-0.62695	-0.35551	0.209781	0.144824	-0.180386	0.201916	0.351593	-0.178813	-0.259219	-0.264637	-0.0138187	-0.411271	-0.0379186	0.0882888	0.812219	0.503242	0	0.0379186	-0.0882888	-0.248235	0.22773	0.856808	-0.69762
O15231	ZNF185	T	447	0.868732	ZNF185_T447_1	QQPADPSTPERQSSP	-0.507147	0.0108776	-0.058414	-0.541519	0.165692	0.43661	-0.106346	-0.140801	0.790265	0.80962	-0.0640459	-0.0722609	0.116208	0.098505	-0.360631	0.194743	0.149675	0.367842	-0.154172	-0.480758	-0.148305	-0.0947313	0.058414	-0.210931	-0.016974	0.563007	0	-0.159443	-0.098505	0.209298	0	0.304637	-0.212179	0.246156	-0.509139	0.630528	0.301388	0.016974
O15234	CASC3	S	148	1	CASC3_S148_1	TVTGERQSGDGQEST	-0.166735	-0.236233	-0.19672	0.112052	0.0234804	0.832068	0	0.00270653	-0.0618391	0.0862913	-0.00908089	0.403469	0.00828934	-0.0239267	-0.0167036	-0.165474	0.281729	0.213408	-0.0492849	-0.0536718	0	-0.648146	-0.263527	-0.13943	-0.120568	0.57475	-0.387136	-0.188332	0.0239267	0.0167036	0.106741	0.0951366	-0.00270653	0.263711	-0.0245676	0.192972	0.133222	0.127645
O15234	CASC3	S	154	0.980175	CASC3_S154_1	QSGDGQESTEPVENK	-0.213102	-0.18379	-0.116197	0.224365	-0.0875621	0.469764	-0.046936	0.0777845	-0.0583806	-2.20722	-0.179031	0.416538	0.0541153	-1.05551	0.240646	0	0.509164	0.223922	-0.262673	0.0875621	-0.0696878	0.0560884	0.0195274	0.0583806	0.628274	0.123194	-0.291963	-0.0743008	0.149081	-0.186765	0.18879	0	-0.0195274	-0.304324	-0.172951	-0.0219469	0.126025	0.30795
O15234	CASC3	T	143	0.945393	CASC3_T143_1	PDTKSTVTGERQSGD	-0.029356	-0.535523	-0.23109	-0.00484657	0.171827	1.25546	0.214396	0.0988836	-0.0274372	0.563005	0	0.427244	0.0537634	0.485514	0.00192261	-0.27495	0.0944653	0.180979	0.00484657	-0.103001	-0.182489	-0.75596	-0.308081	-0.229139	-0.539959	0.621728	-0.537697	-0.0535536	-0.10202	0.115583	0.108474	0	-0.0686102	0.540997	-0.0287476	0.0535536	0.0570354	-0.00192261
O15234	CASC3	S	265	0.999998	CASC3_S265_1	IRKPRYGSPPQRDPN	0	-0.015625	-0.210946	0.241276	-0.211775	-0.02561	0	0.0293837	0.236254	-0.308323	-0.547331	0.546705	0.299335	-0.287901	0.00551033	0.00907326	0.473358	0.119996	-0.358187	0.0476589	0.372343	-0.0392494	-0.0293837	0.0997505	-0.00551033	0.169706	-0.0598259	-0.145707	0.578096	-0.518217	-0.00538635	0.0346489	0.0435629	-0.0997505	0.0862026	-0.0605726	-0.178656	0.0850544
O15234	CASC3	S	363	1	CASC3_S363_1	QTSVRDPSPEADAPV	0.822911	-0.178823	0.47122	-0.164005	0.967937	0.84627	0.655781	-0.455042	-0.128957	1.83312	-1.03965	0.627199	-0.552254	1.12642	-0.303559	-1.15983	-0.0294542	0.0481644	-0.645281	-0.187295	0	-12.4036	-0.00916958	-0.999523	-0.706224	-0.956952	0.254313	-0.13362	0.128957	0.642017	0.685458	0	0.00916958	0.461957	0.187295	1.41477	1.4637	-0.742023
O15258	RER1	S	2	0.999693	RER1_S2_1	______MSEGDSVGE	0.177739	0.218325	0.211441	-0.232923	0.224725	0.418107	0.0309496	0.23103	0.0505075	0.0305314	-0.0395851	0	0.0598025	-0.0505075	-0.0305314	0	0.144423	-0.170399	0.455354	-0.432063	-0.714878	-0.243341	0.119728	-0.239041	-1.1729	0.0711927	-0.311277	-0.261217	-0.406892	0.0989938	-1.07829	-0.13683	-0.0598025	0.0929251	-0.331904	-1.54896	0.103534	0.36763
O15258	RER1	S	95	0.948366	RER1_S95_1	DPSLMEDSDDGPSLP	0	0.665439	-0.445329	-0.531122	-0.864969	-2.15209	0.755011	-2.23539	-2.02288	2.44681	-0.440371	-0.540195	-0.0766439	-0.0376835	-1.48462	0.754722	-1.49594	0.939429	2.09103	0.864969	0.57066	0	0.0766439	0.0376835	-1.50003	1.01358	0.574192	-0.970888	-0.413049	2.25326	-0.397397	-1.24757	1.25256	2.99405	-1.46883	1.97523	3.1623	2.12939
O15320;Q96PC5	CTAGE5	S	635	0.999971	CTAGE5_S635_1	CSNSGRLSGPAELRS	0.142272	0.484218	0.0239663	-0.0667806	-0.335752	0.308321	-0.386256	-0.0239663	0.0667806	-0.459726	-0.776823	-0.00652409	0.696671	0.173006	1.15133	0	0.0591316	-1.46842	-0.350544	0.132418	-0.199518	0.299312	-1.44144	-0.28033	0.619701	0.28728	-0.115096	0.109681	0.671897	-0.132418	-0.457112	0	-0.194155	-0.844729	-0.521093	0.322259	0.080996	0.311333
O15320;Q96PC5	CTAGE5	S	1224	0.999971	CTAGE5_S1224_1	CSNSGRLSGPAELRS	0.142272	0.484218	0.0239663	-0.0667806	-0.335752	0.308321	-0.386256	-0.0239663	0.0667806	-0.459726	-0.776823	-0.00652409	0.696671	0.173006	1.15133	0	0.0591316	-1.46842	-0.350544	0.132418	-0.199518	0.299312	-1.44144	-0.28033	0.619701	0.28728	-0.115096	0.109681	0.671897	-0.132418	-0.457112	0	-0.194155	-0.844729	-0.521093	0.322259	0.080996	0.311333
O15320;Q96PC5	CTAGE5	S	536	1	CTAGE5_S536_1	SETRAFLSPPTLLEG	-0.0930243	-0.0905142	-0.586239	1.28476	-0.59015	0.385183	-0.640562	0.803972	1.47907	-0.253489	0	0.398747	0.410275	-2.04245	0.253489	1.02978	0.0682726	-0.108703	-0.245379	-0.849245	-0.258435	0.23618	0.106961	0.101645	0.511719	0.42364	-0.697238	-0.0364451	1.7671	-0.956892	-0.100109	0	-0.303307	-1.05932	0.394011	0.0364451	-0.101645	1.01548
O15320;Q96PC5	CTAGE5	S	1125	1	CTAGE5_S1125_1	SETRAFLSPPTLLEG	-0.0930243	-0.0905142	-0.586239	1.28476	-0.59015	0.385183	-0.640562	0.803972	1.47907	-0.253489	0	0.398747	0.410275	-2.04245	0.253489	1.02978	0.0682726	-0.108703	-0.245379	-0.849245	-0.258435	0.23618	0.106961	0.101645	0.511719	0.42364	-0.697238	-0.0364451	1.7671	-0.956892	-0.100109	0	-0.303307	-1.05932	0.394011	0.0364451	-0.101645	1.01548
O15320;Q96PC5	CTAGE5	S	590	0.998777	CTAGE5_S590_2	TDPHRAPSDTGSLSP	-0.528167	0	-1.24772	-0.630873	-0.715006	0	0.0863285	-0.733926	-1.18061	0.715006	-0.941729	-1.32629	-1.59538	-1.25258	-1.42197	-2.7438	-2.89716	-3.18412	-3.17471	-3.00583	0.151904	0.851322	0.925163	1.01193	1.19538	0.687347	0.567236	0.733926	0.630873	1.17431	1.05931	-0.141007	1.50895	2.4755	2.50125	2.44452	1.76255	-1.43441	+	+	+
O15320;Q96PC5	CTAGE5	T	583	0.999992	CTAGE5_T583_2	ESSCDRLTDPHRAPS	-0.528167	0	-1.24772	-0.630873	-0.715006	0	0.0863285	-0.733926	-1.18061	0.715006	-0.941729	-1.32629	-1.59538	-1.25258	-1.42197	-2.7438	-2.89716	-3.18412	-3.17471	-3.00583	0.151904	0.851322	0.925163	1.01193	1.19538	0.687347	0.567236	0.733926	0.630873	1.17431	1.05931	-0.141007	1.50895	2.4755	2.50125	2.44452	1.76255	-1.43441	+	+	+
O15320;Q96PC5	CTAGE5	S	1179	0.998777	CTAGE5_S1179_2	TDPHRAPSDTGSLSP	-0.528167	0	-1.24772	-0.630873	-0.715006	0	0.0863285	-0.733926	-1.18061	0.715006	-0.941729	-1.32629	-1.59538	-1.25258	-1.42197	-2.7438	-2.89716	-3.18412	-3.17471	-3.00583	0.151904	0.851322	0.925163	1.01193	1.19538	0.687347	0.567236	0.733926	0.630873	1.17431	1.05931	-0.141007	1.50895	2.4755	2.50125	2.44452	1.76255	-1.43441	+	+	+
O15320;Q96PC5	CTAGE5	T	1172	0.999992	CTAGE5_T1172_2	ESSCDRLTDPHRAPS	-0.528167	0	-1.24772	-0.630873	-0.715006	0	0.0863285	-0.733926	-1.18061	0.715006	-0.941729	-1.32629	-1.59538	-1.25258	-1.42197	-2.7438	-2.89716	-3.18412	-3.17471	-3.00583	0.151904	0.851322	0.925163	1.01193	1.19538	0.687347	0.567236	0.733926	0.630873	1.17431	1.05931	-0.141007	1.50895	2.4755	2.50125	2.44452	1.76255	-1.43441	+	+	+
O15355	PPM1G	S	183	1	PPM1G_S183_1	GTGEEPGSQGLNGEA	-0.466591	0.251932	-0.682835	-0.633185	0.163343	1.72296	0.208541	-0.920383	-0.81821	2.05028	0.29893	-0.0723877	0.900938	0.983252	-1.32974	0.448531	0.234626	0.20546	0.572655	-0.268647	-0.998762	-0.00349045	-0.20546	-0.901524	-0.88508	0	0	0.717954	-0.572655	1.87453	-1.50579	-0.273275	-0.589501	1.19829	-0.163343	2.08461	2.11483	1.12728
O15355	PPM1G	T	207	0.999974	PPM1G_T207_1	PSQENGPTAKAYTGF	0.314915	0.267449	0.227013	0.561596	0.163463	-0.00526619	-0.0541868	-0.0268855	-0.154893	0.0228386	0.437483	-0.331221	-0.155941	-0.509354	0.0338364	0.213608	0.513183	0.0268855	1.02694	0.530075	-0.205909	0.105299	-0.0998721	0.154893	-0.0228386	-0.431679	0	-0.650272	-0.262289	-0.0528793	0	-0.0781927	0.038794	0.156324	-0.0665407	0.476717	-0.626716	-0.608901
O15355	PPM1G	S	527	0.997598	PPM1G_S527_1	RKLEEVLSTEGAEEN	1.50047	0.232378	2.01525	0.993067	1.68693	-0.195122	0.346596	-0.298232	-2.28624	1.605	2.6826	-0.131235	0.876629	-0.240125	0.11048	-0.981836	-0.030694	-1.38491	-2.18615	-3.2588	0	0.0256929	0.217137	0.240125	-0.11048	-0.828849	0	-0.217137	-0.860341	-2.42943	2.68908	-0.218983	1.79528	1.21579	2.03837	-0.737699	0.462409	-0.438723	+	+		+
O15372	EIF3H	S	183	1	EIF3H_S183_1	VCKEKDFSPEALKKA	0	-0.0106668	-0.142111	0.0762825	-0.0444622	0.573598	0.386384	0.476171	-0.0240917	1.22974	-0.21833	0.601539	0.274981	0.654784	0.0114899	-0.562261	0	-0.0686417	-0.0762701	-0.335687	-0.312996	-0.493568	-1.48507	-0.320083	-1.2532	0.134275	-0.0312185	0.0686417	-0.0890856	0.267059	0.681802	0.277283	0.220445	0.155632	-0.0114899	-0.410575	0.0240917	0.573256
O15400	STX7	S	126	0.996523	STX7_S126_1	VARVRASSRVSGSFP	0.275133	0	0.00110245	0.414543	-0.0909834	0.529877	0.000127792	0.223974	0.392752	0.170852	-0.582087	-0.195154	0.0904388	-0.149803	-0.0766172	-0.100489	-0.0610065	-0.421566	-0.413969	-0.294606	0	0.0208588	0.158094	0.125961	0.0831652	0.295399	0.068243	-0.00110245	0.571445	0.227298	-0.235157	-0.205936	-0.347637	-0.125961	0.0766172	-0.62142	-0.436735	-0.134061
O15400	STX7	S	129	0.999989	STX7_S129_1	VRASSRVSGSFPEDS	0.305155	0.207638	0.119344	0.419106	-0.120208	0.309036	-0.103804	0.225913	0.435231	0.0955725	-0.463125	-0.209988	0.152005	-0.259461	-0.13539	0	0	-0.160119	-0.33114	-0.377494	-0.0641499	0.272938	0.311555	0.179704	0.110009	0.198334	0.100269	-0.119344	0.663373	0.184468	-0.291426	-0.151474	-0.296105	-0.179704	0.0128145	-0.248345	-0.281957	-0.0128145
O15400	STX7	S	131	0.997175	STX7_S131_1	ASSRVSGSFPEDSSK	0.275949	0.238316	0.126183	0.493084	-0.120593	0.312592	-0.164314	0.152664	0.502573	0.00326061	-0.479799	-0.265537	0.148701	-0.278774	-0.173276	0	0	-0.265142	-0.338211	-0.460742	-0.112297	0.343193	0.24221	0.162968	0.122272	0.204035	0.0949516	-0.126183	0.719709	0.174966	-0.288116	-0.20121	-0.338917	-0.162968	-0.00326061	-0.363838	-0.18833	0.0192404
O15400	STX7	T	79	0.999629	STX7_T79_1	EFGSLPTTPSEQRQR	0.217038	0	-0.451186	-0.029562	-0.379522	0.985489	0.240741	0.198884	0.360763	0.686029	0.155136	0.204464	0.897155	0.308531	0.104413	-0.622531	0.0804834	-0.216627	-0.285792	-0.360013	-0.933947	-0.428322	-0.1504	-0.380838	-1.07817	0	-0.2987	0.1504	-0.187301	0.220702	-0.83505	-0.0164204	-0.152089	0.029562	-0.104413	0.637928	0.177063	0.357401
O15400	STX7	S	81	0.990505	STX7_S81_1	GSLPTTPSEQRQRKI	0.323987	-0.0147314	-0.316631	-0.0167484	-0.372929	1.01249	0.294396	0.331148	0.360732	0.944583	0.230915	0.254974	1.00531	0.286069	0.11082	-0.475529	0.0776873	-0.921094	-0.444355	-0.303716	-0.857002	-0.367654	0.0137053	-0.604007	-0.820421	0	-0.293039	-0.0668163	-0.204454	0.576459	-0.795315	0	-0.0137053	0.0167484	-0.11082	0.574152	0.184367	0.480889			+
O15400	STX7	S	131	1	STX7_S131_2	ASSRVSGSFPEDSSK	0.341378	0.87651	0.135109	0.0878391	-1.27015	-0.256871	-1.57309	-0.873152	-0.0878391	1.5965	0	-0.561666	-0.149734	-1.52376	-0.000202179	0.316117	0.372243	0.316918	-0.616419	-0.091692	-0.161347	1.09815	0.354946	0.42556	1.145	0.204699	0	-0.306579	0.501546	-0.38154	-0.132471	-0.264006	-0.135109	-1.56543	0.000202179	0.235242	0.306689	1.03598
O15400	STX7	S	129	1	STX7_S129_2	VRASSRVSGSFPEDS	0.341378	0.87651	0.135109	0.0878391	-1.27015	-0.256871	-1.57309	-0.873152	-0.0878391	1.5965	0	-0.561666	-0.149734	-1.52376	-0.000202179	0.316117	0.372243	0.316918	-0.616419	-0.091692	-0.161347	1.09815	0.354946	0.42556	1.145	0.204699	0	-0.306579	0.501546	-0.38154	-0.132471	-0.264006	-0.135109	-1.56543	0.000202179	0.235242	0.306689	1.03598
O15400	STX7	S	2	0.997696	STX7_S2_1	______MSYTPGVGG	-0.0155897	-0.188392	0.53524	-0.0559173	-0.191574	0.362591	0.0551424	0.584438	0.450986	0.200536	0	-0.286089	0.0807052	-0.296562	-0.279431	-0.34644	-0.471931	-0.293646	-0.424045	-0.107398	-0.120761	0.0219946	-0.0807052	0.202011	0.157022	0.360733	0	0.481751	0.290845	0.296584	0.0822668	0.0199089	-1.16913	0.0559173	0.107398	-2.04889	-0.724395	-0.485718					+
O15403	SLC16A6	S	237	0.993699	SLC16A6_S237_1	KTRTSIDSIDSGVEL	-0.979712	-0.392941	-0.308535	-1.00577	0.496334	-1.34225	-1.54475	-1.14011	0.154389	-0.950579	0	-1.21726	-0.0992751	0.255593	0.992117	0.667569	2.2059	0.946621	0.532971	-0.0162311	0.705784	1.37992	0.399778	-0.0525084	0.543136	-1.07619	0.408275	-1.10673	-0.244509	-0.646415	0.860396	0	0.454877	0.0525084	0.0162311	0.0992751	-0.737363	-1.25223					+
O15427	SLC16A3	S	464	1	SLC16A3_S464_1	VVHTPETSV______	-0.0187826	-0.196628	0.379926	-0.108941	-0.00434446	0.322423	0.445838	0.139894	-0.178085	0.0414634	-0.335277	0	0.0584373	0.956858	0.00434446	0	-0.330504	-0.0584373	0.447212	-0.374189	-0.68452	-0.337789	-0.114864	-0.14629	-1.28809	0.12136	0.154485	0.283504	-0.388188	0.149701	0.00688171	0.0407352	-0.268023	0.61681	0.0261226	-0.692822	0.108941	-0.120509
O15427	SLC16A3	S	464	0.999841	SLC16A3_S464_2	VVHTPETSV______	-0.332403	-0.179751	-0.191472	-0.556021	0.29395	0.486207	0.504593	0.565301	-0.104106	2.21258	0	0.233841	-0.258607	0.0348949	-0.431494	-0.217387	-1.08605	-0.229554	-0.0348949	-0.832476	-0.192577	0	0.191472	-0.521851	-0.746027	0.0454931	0.284543	0.546902	0.13308	1.53479	0.0658512	-0.051137	-0.365615	0.799112	-0.29395	1.50937	0.80274	0.657918			+
O15427	SLC16A3	T	460	0.999999	SLC16A3_T460_2	KNGEVVHTPETSV__	-0.332403	-0.179751	-0.191472	-0.556021	0.29395	0.486207	0.504593	0.565301	-0.104106	2.21258	0	0.233841	-0.258607	0.0348949	-0.431494	-0.217387	-1.08605	-0.229554	-0.0348949	-0.832476	-0.192577	0	0.191472	-0.521851	-0.746027	0.0454931	0.284543	0.546902	0.13308	1.53479	0.0658512	-0.051137	-0.365615	0.799112	-0.29395	1.50937	0.80274	0.657918			+
O15439	ABCC4	T	646	0.996323	ABCC4_T646_1	EQPPVPGTPTLRNRT	0.175315	-0.0569792	0.253623	-0.542242	0.330861	0.171422	0.564651	0.93695	0.297675	1.28118	-0.835567	0.0457048	0.881776	0.38392	-0.41243	-0.0679808	-0.188746	-0.424931	0.0149031	-0.671373	0	0.0478401	-0.588242	-0.939187	-0.0385399	0.380526	-0.130109	-0.0803061	-0.0149031	0.74858	-0.546328	0	-0.0204563	0.201719	-0.912588	0.0204563	-0.769416	0.0385399
O15439	ABCC4	T	648	0.997122	ABCC4_T648_1	PPVPGTPTLRNRTFS	-0.663307	-0.441648	-0.779063	-1.04519	-0.747184	0.257157	0.289755	-0.789912	-0.0944757	0.703574	-1.09472	-0.135631	0.0633326	0.0944757	-0.383044	0	0.104225	0.250452	-0.548912	-0.0975318	0.256148	-0.234118	0.0177526	0.186898	0.0975318	-0.0721455	0.0650702	-0.835617	-0.173902	0.155411	2.2449	0	0.741886	0.27659	0.543795	-0.0177526	0.567823	-0.629684
O15440	ABCC5	T	513	1	ABCC5_T513_1	IQNSPKLTPKMKKDK	-0.12796	0.194325	0.208044	-0.1503	-0.0753088	-0.710115	0	0.0841608	-0.162578	0.0706396	0.115696	-0.183661	-0.086174	0.13326	0.0864563	0	0.00405884	0.0195065	-0.176764	0.200945	0.0871525	0.0768414	-0.0922565	0.0569353	0.298055	-0.0334206	-0.0415907	0.150753	-0.00734997	-0.0706396	0.117755	-0.255639	-0.126226	0.227047	-0.123163	-0.0195065	0.00734997	-0.279533
O15440	ABCC5	S	509	0.999765	ABCC5_S509_1	SHSSIQNSPKLTPKM	-0.243252	0	0.332894	0.144784	0.0631261	-1.58793	-0.199484	0.964587	0.114594	0.0313544	0.083252	-0.287045	-0.684357	-0.0500722	0.179888	2.2985	-0.0826502	-0.130564	-0.326761	-0.164616	0.02952	1.59463	-1.1297	-0.121231	0.201419	-0.421174	1.58312	-0.583249	0.197594	-0.124408	0	1.32119	0.130564	0.0500722	-0.0313544	0.768907	-0.084271	-0.0539355
O15446	CD3EAP	T	287	0.999982	CD3EAP_T287_1	EDTVLSPTKKRKRQK	-0.356452	0.348463	-0.793335	-0.226141	-0.161252	0	0.491529	0.0715747	-0.472418	0.143336	-0.657026	-0.065423	-0.781223	0.287942	-0.207911	0.464508	-0.00459576	-0.68051	-0.0845623	0.190619	-0.0615892	0	0.0642447	0.399626	0.162622	0.260675	0.186266	0.33584	-0.272423	-0.360074	0.914735	-0.0328999	-0.0642447	0.0845623	-0.0501533	0.0720353	0.450759	0.0501533
O15446	CD3EAP	S	285	0.999969	CD3EAP_S285_1	PLEDTVLSPTKKRKR	-0.325646	0.0843735	-0.137521	0.000300884	0.19168	-0.0732746	0.169422	-0.167081	-1.05093	0.356312	0	-0.308233	-0.332615	-0.000300884	-0.0560565	-0.215995	0	-0.686143	-0.0280538	0.246267	0.0685635	-0.0656815	0.20862	0.0957408	-0.0579371	0.293707	0.263947	0.36868	-0.266128	-0.0661635	0.747957	-0.355278	0.137521	0.0651069	-0.114534	0.495299	0.482073	0.0560565
O15446	CD3EAP	S	136	1	CD3EAP_S136_1	PLQPIPASPPPQIPP	0.0466232	0.419395	-0.505919	0.476902	-0.049921	-0.692377	-0.132637	0.454483	0.943545	-0.308212	0	-0.430944	0.323944	-0.990368	-0.029377	0.11022	0.192501	0.00832748	-0.721399	-0.590423	0.324625	0.32571	0.215126	0.286412	0.483891	-0.257008	0	-0.188339	1.27865	0.131251	-0.335905	-0.423801	-0.0275631	-1.23469	0.0378351	-0.00832748	-0.286412	0.029377
O15446	CD3EAP	S	136	1	CD3EAP_S136_2	PLQPIPASPPPQIPP	-0.0612936	0.278204	-0.101834	0.234418	-0.114563	-0.406435	0.044281	-0.0972581	0.307253	0.42622	-0.135057	-0.529416	0.142151	-0.540125	-0.186775	0	0	0.00660944	-0.568721	-0.486069	0.0896034	0.263474	-0.00660944	-0.092361	0.206433	0.240238	-0.325533	0.157515	1.28875	0.738014	0.0285349	-0.739243	-0.0435567	-0.741559	-0.213682	0.492798	0.092361	0.114563
O15446	CD3EAP	S	128	1	CD3EAP_S128_2	PQQSLSGSPLQPIPA	-0.0612936	0.278204	-0.101834	0.234418	-0.114563	-0.406435	0.044281	-0.0972581	0.307253	0.42622	-0.135057	-0.529416	0.142151	-0.540125	-0.186775	0	0	0.00660944	-0.568721	-0.486069	0.0896034	0.263474	-0.00660944	-0.092361	0.206433	0.240238	-0.325533	0.157515	1.28875	0.738014	0.0285349	-0.739243	-0.0435567	-0.741559	-0.213682	0.492798	0.092361	0.114563
O15446	CD3EAP	S	128	0.999999	CD3EAP_S128_1	PQQSLSGSPLQPIPA	0.641021	0.411613	-0.997868	0.546101	-0.0588794	-0.92538	0	-0.0261517	0.240465	-0.327404	-0.204767	-0.2372	0.0261517	-1.08595	0.237789	0	0.51778	0.0463419	-0.406653	-0.0283618	0.954669	0.334146	0.48116	-0.0497966	0.574012	0.158819	-0.0289125	-0.313975	1.12751	-0.196635	-0.2145	-0.372386	-0.393284	-1.41971	0.0283618	0.662408	0.0497966	0.346041
O15446	CD3EAP	S	126	0.948117	CD3EAP_S126_1	EGPQQSLSGSPLQPI	0.58499	0.555789	-0.904805	0.417839	0.0395818	-0.413202	0	-0.4131	0.0680275	-0.0369058	-0.103385	-0.41685	0.415941	-0.831377	0.0369058	0.266122	-0.242326	0.627071	-0.409683	-0.257041	0.819988	0.2226	0.275082	-0.0187092	-0.0712581	0	0.04776	-0.275082	0.888959	0.143455	-0.298416	-0.233879	-0.597009	-0.708956	-0.0924249	1.23557	0.0187092	0.243954
O15446	CD3EAP	S	488	0.999931	CD3EAP_S488_1	MPGPPLNSESGEEAP	0	0.431498	-0.0486269	-0.884368	-0.641592	1.09328	-0.0197458	0.0486269	-0.415071	1.2762	-0.971472	-0.598487	-0.733668	0.415071	-0.193505	0.504528	0.340082	0.372092	1.16063	0.193505	-2.36367	0.290065	-0.631174	-0.438242	-1.01945	1.24102	0	0.0966835	-1.97277	1.06611	-0.0177259	-0.211699	-0.485239	1.4268	-0.927107	1.77084	2.32489	1.60346
O15446	CD3EAP	S	490	0.998589	CD3EAP_S490_1	GPPLNSESGEEAPTG	0.367374	0.71287	0.72078	-5.78056	-2.28429	0.21546	-0.411005	-1.48806	-0.953828	3.10296	-0.513348	-0.355639	-0.220101	-0.186525	-0.840073	-1.37477	0.618973	0.743349	2.5042	0.805943	0	0	0.135325	0.186525	-0.805943	-3.04193	-1.15432	-0.135325	-3.62908	2.66923	0.713647	0.177661	-1.11848	2.78848	-3.90758	3.39677	4.42212	2.73239
O15446	CD3EAP	T	363	0.99996	CD3EAP_T363_1	PLESPGGTMAPQQPE	1.2395	0.250634	0.455603	0.662518	0.824748	1.41336	0.404708	0.606989	0.280825	1.24796	1.2685	0.734272	0.355172	1.09364	0.880883	-2.25366	-3.01857	-3.39533	-3.19614	-2.90694	0	0	-0.355172	-0.280825	-0.697669	-2.3912	-2.93898	-3.48431	-3.52493	-2.63714	-2.25828	-2.9817	-3.44156	-3.09528	-3.12426	0.72739	0.743729	0.697669	+	+	+
O15530;Q6A1A2	PDPK1	S	241	1	PDPK1_S241_1	SKQARANSFVGTAQY	0	-0.0298195	-0.0822172	0.244162	-0.321984	0.309719	0	0.0557165	-0.0660515	0.015439	0.0155258	0.15913	0.128375	-0.244541	0.131839	-0.155119	0.191566	-0.205329	-0.362312	-0.132356	0.298782	-0.0455799	-0.0278025	0.0660515	0.213386	-0.00674057	-0.0086689	-0.10407	0.105749	-0.015439	-0.245739	0.331093	0.0278025	0.112761	0.178519	0.304608	-0.304123	-0.0298395
O15530;Q6A1A2	PDPK1	S	214	1	PDPK1_S214_1	SKQARANSFVGTAQY	0	-0.0298195	-0.0822172	0.244162	-0.321984	0.309719	0	0.0557165	-0.0660515	0.015439	0.0155258	0.15913	0.128375	-0.244541	0.131839	-0.155119	0.191566	-0.205329	-0.362312	-0.132356	0.298782	-0.0455799	-0.0278025	0.0660515	0.213386	-0.00674057	-0.0086689	-0.10407	0.105749	-0.015439	-0.245739	0.331093	0.0278025	0.112761	0.178519	0.304608	-0.304123	-0.0298395
O15530;Q6A1A2	PDPK1	T	245	0.999949	PDPK1_T245_1	RANSFVGTAQYVSPE	0	-0.067997	-0.0135279	0.314641	-0.383695	0.595795	0	0.0135279	-0.110835	-0.139642	-0.0304852	0.204243	0.14564	-0.181026	0.123881	-0.0430298	0.193432	-0.172969	-0.253018	-0.15072	0.244858	-0.0956573	-0.0493097	0.159675	0.136842	0.0424194	-5.3766	-0.0587397	0.110835	-0.0708532	-0.243422	0.364517	0.0680971	0.14709	0.219834	0.344998	-0.196185	0.0708532
O15530;Q6A1A2	PDPK1	T	218	0.999949	PDPK1_T218_1	RANSFVGTAQYVSPE	0	-0.067997	-0.0135279	0.314641	-0.383695	0.595795	0	0.0135279	-0.110835	-0.139642	-0.0304852	0.204243	0.14564	-0.181026	0.123881	-0.0430298	0.193432	-0.172969	-0.253018	-0.15072	0.244858	-0.0956573	-0.0493097	0.159675	0.136842	0.0424194	-5.3766	-0.0587397	0.110835	-0.0708532	-0.243422	0.364517	0.0680971	0.14709	0.219834	0.344998	-0.196185	0.0708532
O15530;Q6A1A2	PDPK1	T	37	0.999971	PDPK1_T37_1	RTQTESSTPPGIPGG	0	0.0300579	0.333783	0.340899	-0.111669	-0.379499	0	0.00772142	0.181086	-0.538513	0.0440435	-0.123911	0.29882	0.0128975	0.183054	0.323508	-0.00293732	-0.382083	-0.0128975	0.259307	0.201493	0.171199	-0.00772142	-0.0233831	0.219291	-0.250473	0.0193806	0.322586	0.210551	-0.183486	-0.327667	-0.00596714	-0.0937972	-0.375312	0.111669	-0.322384	-0.419517	-0.253434
O15530;Q6A1A2	PDPK1	T	10	0.999971	PDPK1_T10_1	RTQTESSTPPGIPGG	0	0.0300579	0.333783	0.340899	-0.111669	-0.379499	0	0.00772142	0.181086	-0.538513	0.0440435	-0.123911	0.29882	0.0128975	0.183054	0.323508	-0.00293732	-0.382083	-0.0128975	0.259307	0.201493	0.171199	-0.00772142	-0.0233831	0.219291	-0.250473	0.0193806	0.322586	0.210551	-0.183486	-0.327667	-0.00596714	-0.0937972	-0.375312	0.111669	-0.322384	-0.419517	-0.253434
O15530;Q6A1A2	PDPK1	S	35	0.962049	PDPK1_S35_1	MVRTQTESSTPPGIP	0	0.066556	0.0131264	0.264375	-0.013196	-0.325873	0.0454636	0.0440655	0.297452	-0.504288	0.0188427	-0.125791	0.0747824	-0.016654	0.26459	0.0705452	-0.0230474	-0.340788	0.016654	0.16395	0.0273142	0.104454	-0.0424881	-0.0196409	0.013196	-0.32811	0	0.181668	0.279354	-0.175815	-0.297714	-0.0328121	-0.0131264	-0.374854	0.169366	-0.125227	-1.0434	-0.0234547
O15530;Q6A1A2	PDPK1	S	8	0.962049	PDPK1_S8_1	MVRTQTESSTPPGIP	0	0.066556	0.0131264	0.264375	-0.013196	-0.325873	0.0454636	0.0440655	0.297452	-0.504288	0.0188427	-0.125791	0.0747824	-0.016654	0.26459	0.0705452	-0.0230474	-0.340788	0.016654	0.16395	0.0273142	0.104454	-0.0424881	-0.0196409	0.013196	-0.32811	0	0.181668	0.279354	-0.175815	-0.297714	-0.0328121	-0.0131264	-0.374854	0.169366	-0.125227	-1.0434	-0.0234547
O15541	RNF113A	S	6	1	RNF113A_S6_1	__MAEQLSPGKAVDQ	0.225928	-0.315254	0.316512	-0.109585	0.0671244	0.31374	0.706509	-0.0812941	0.495829	-0.410947	0.560982	0.476789	0.204661	0.0513973	-0.000721931	-0.864065	-0.0326385	-0.361377	-0.0513973	0.233361	-0.749166	-1.84662	0.0812941	0.296865	0.207328	-0.0676851	0	0.43711	0.187714	-0.0218763	0	0.344662	-0.398515	-0.254192	0.000721931	-1.15379	-0.3952	-0.840709
O15550	KDM6A	S	829	0.999978	KDM6A_S829_1	AISTATPSPKSTEQT	0.264954	-0.58355	0.376696	-0.0160933	-0.0436096	-0.119803	0.151993	0.0080533	0.0711994	-0.0331964	0.178985	0.128806	0.0820251	0.332724	0.0736713	0.211203	-0.335474	-0.134763	-0.0213556	0.133449	0	-0.139541	-0.034205	0.0991955	0.0671043	-0.150761	0	0.205091	0.0160933	-0.334815	-0.125794	0.0540419	-0.0080533	-0.0359306	0.0331964	-0.235339	-0.169444	-0.380602
O15550	KDM6A	S	821	0.999035	KDM6A_S821_1	SVASSPSSAISTATP	0	-0.235436	0.110948	-0.0686712	-0.344389	-0.0011692	0.071764	-0.0906935	-0.202276	-0.306337	0.0975742	-0.0262146	-0.172985	0.0985041	0.0952635	-0.119002	-0.0356054	0.184734	0.196927	-0.00215912	0.0844831	0	0.0906935	0.0479136	0.00215912	-0.393373	0.136678	-0.113701	-0.180654	0.0190458	0.146118	0.0057497	-0.0945072	-0.0479136	0.118098	0.546341	0.0796795	-0.124132
O15550	KDM6A	T	825	0.876552	KDM6A_T825_1	SPSSAISTATPSPKS	0.0900555	0	0.524452	-0.216689	-0.109233	0	-0.441409	-0.119988	-0.306099	0.290765	0.323226	0.161602	0.0131283	0.161755	0.129754	-0.131241	-0.0804548	-0.306056	0.145916	0.109233	-0.474597	-0.152163	-0.336225	0.362799	0.131402	-0.344084	0.0901957	-0.0131283	-0.229084	-0.367783	0.302771	0.222894	0.254218	0.191274	-0.115891	0.439396	-0.145916	-0.29473
O15550	KDM6A	S	824	0.976474	KDM6A_S824_1	SSPSSAISTATPSPK	0.159697	0	0.00140858	-0.0080471	-0.432014	-0.21037	-0.363806	-0.207829	-0.142186	-0.204916	0.128922	0.148923	-0.233327	0.194623	0.313788	-0.579229	0.152893	0.0177736	-0.0774918	0.198802	0	0.066987	-0.205621	0.306419	0.339937	-0.391236	-0.438086	0.0611382	0.0080471	-0.566182	0.0385132	-0.363524	-0.00140858	-0.0683279	0.375479	0.0938168	0.0685339	-0.198802
O15550	KDM6A	T	827	0.980944	KDM6A_T827_2	SSAISTATPSPKSTE	0.164257	-0.185085	-0.283501	-0.488553	-0.438605	0.0194578	-0.20386	-0.497257	0.0207858	0.825325	0	-0.107273	0.0323896	-0.569563	-0.793218	0.18939	0	0.584127	0.274163	-0.635508	-0.318421	0.179468	0.52397	-0.00928926	0.712946	-0.0139723	0.0887794	-0.0323896	-0.959758	0.438605	-0.0441618	0.175289	-0.0654087	0.00928926	-0.511692	1.37612	0.475975	0.648071
O15550	KDM6A	T	825	0.993768	KDM6A_T825_2	SPSSAISTATPSPKS	0.164257	-0.185085	-0.283501	-0.488553	-0.438605	0.0194578	-0.20386	-0.497257	0.0207858	0.825325	0	-0.107273	0.0323896	-0.569563	-0.793218	0.18939	0	0.584127	0.274163	-0.635508	-0.318421	0.179468	0.52397	-0.00928926	0.712946	-0.0139723	0.0887794	-0.0323896	-0.959758	0.438605	-0.0441618	0.175289	-0.0654087	0.00928926	-0.511692	1.37612	0.475975	0.648071
O43149	ZZEF1	S	1518	0.999994	ZZEF1_S1518_1	ATAEEPLSPSTPTRR	0.233189	-0.00557518	-0.345839	0.115087	-0.268445	0	0.0346012	0.27703	-0.17997	-0.268587	-0.167434	-0.025013	0.220485	-0.0134439	-0.0744681	0.126596	-0.175291	0.029314	0.092391	0.396279	-0.283594	0	0.0653	0.0134439	0.115999	0.0542393	0.0156574	-0.029314	0.280725	-0.28478	-0.152001	0.126938	-0.144362	-0.530742	0.326464	-0.119285	-0.0520315	0.0744681
O43149	ZZEF1	T	1523	0.999979	ZZEF1_T1523_2	PLSPSTPTRRPPFTR	-0.371069	-0.0687809	-0.060288	0.0858831	-0.500682	0.553555	0.0930872	0.0826373	0.0867834	-0.949349	-0.200007	-0.0860691	0.236406	-0.42848	-0.00286579	0.37971	-0.604636	-0.0351872	0.0219898	0.0853376	-0.0354509	0	0.379777	-0.117009	0.00286579	0.179499	0.0074482	0.0351872	-0.0219898	-1.13955	0	0.0333023	-0.0652843	0.0229893	0.0614862	-0.481382	-0.0620365	0.0142832
O43149	ZZEF1	S	1518	0.986155	ZZEF1_S1518_2	ATAEEPLSPSTPTRR	-2.13916	-0.0347023	-0.0746779	0.0848575	-0.413013	0.590925	0.107361	-0.0058074	0.0548711	-1.68955	-0.131834	-0.0358915	0.164532	-0.56225	0.0419798	0.431525	-0.651437	0.0058074	0.0629249	0.120077	0	0	0.385849	-0.130434	-0.0269966	0.211759	0.0165539	0.0247073	-0.0208468	-0.995532	-0.00691605	0.00762558	-0.0696635	0.0208468	0.0534115	-0.383216	-0.0960612	0.0269966
O43149	ZZEF1	T	1521	0.999569	ZZEF1_T1521_2	EEPLSPSTPTRRPPF	0.268049	-0.105563	-0.0454068	0.110738	-0.575177	0.368563	0.0796585	0.180867	0.144681	-0.405783	-0.418998	-0.14236	0.316763	-0.271186	-0.0265865	0.178966	-0.550218	-0.0890279	-0.000490665	0.0731325	-0.218375	0.00297928	0.369954	-0.0787139	0.0603886	0	0	0.0454068	0.000490665	-1.28621	-0.138679	0.0649357	-0.0623937	0.0490651	0.0962124	-0.612819	-0.00193167	0.0265865
O43149	ZZEF1	T	1523	0.999311	ZZEF1_T1523_1	PLSPSTPTRRPPFTR	0.221635	-0.0653553	-0.998009	0.932225	0.334228	-0.0857735	-0.698028	0.241723	0.346303	0.607791	-0.436899	-0.0329609	0.170986	-0.583148	-0.0195885	0.275637	0.0797625	-0.477118	0.0807843	-0.656694	-0.289223	0.178204	0.22591	-0.0807843	0.0523338	0.240262	0.073494	-0.259214	0.90419	0.0195885	0	0	-0.170986	-1.25225	-0.367343	0.443907	-0.155548	-0.388404
O43149	ZZEF1	S	1475	0.897488	ZZEF1_S1475_1	EHFQASVSPTEAAPP	0	0.144938	0.234669	-0.0236478	0.0314384	0.0285196	0.0473585	0.132226	-0.140463	-0.0515113	0.113223	0	-0.132621	0.37651	0.194647	0.0468788	-1.33059	0.0703373	0.130247	-0.0314384	-0.434071	0.232869	0.00507069	-0.0833983	0.0329595	-0.142627	-0.016737	-0.00507069	-0.364848	-0.233498	-0.210498	-0.405862	-0.0498543	0.193411	0.0914645	-0.241857	0.0236478	-0.548203
O43149	ZZEF1	T	1477	0.998869	ZZEF1_T1477_1	FQASVSPTEAAPPAT	0	0.135469	0.262637	-0.00245142	0.0296535	0.0404921	0.0406914	0.177691	-0.190353	-0.0648623	0.0707312	0	-0.0793734	0.343094	0.175866	0.0515289	-1.33725	0.119067	0.0881763	-0.0205078	-0.417285	0.166586	-0.0432558	-0.124362	0.0205078	-0.137066	-0.022871	0.0432558	-0.400083	-0.25364	-0.208799	-0.642297	-0.168952	0.162122	0.0769634	-0.193422	0.00245142	-0.558561
O43149	ZZEF1	S	1473	0.879635	ZZEF1_S1473_1	VEEHFQASVSPTEAA	0	0.147094	0.243661	0.00277567	0.0324688	0.0641603	0.0536232	0.152885	-0.187737	-0.06353	0.136966	0	-0.144253	0.340969	0.183945	0.0740223	-1.25568	0.0759149	0.122791	-0.0191689	-0.395334	0.232288	-0.0234408	-0.124485	0.0191689	-0.0888081	-0.0366135	0.0234408	-0.40066	-0.249579	-0.180122	-0.253942	-1.11194	0.16647	0.0760546	-0.214803	-0.00277567	-0.557224
O43149	ZZEF1	S	1488	0.98481	ZZEF1_S1488_1	PPATGDQSPGLGTQP	0.142084	0.391991	0.15504	-0.019588	-0.111993	-0.0644922	0	-0.091043	-0.0088973	-0.232644	0.160009	-0.247272	-0.286891	0.185594	0.30019	0.144876	-3.35997	0.222847	0.252856	0.247309	-0.32693	0.585425	0.0402026	-0.0885262	0.111993	0	0.157834	-0.0402026	-0.282573	-0.176131	-0.191794	-0.185889	-0.299401	0.0088973	0.161557	0.0545487	0.29579	-0.298241
O43149	ZZEF1	T	1484	0.977375	ZZEF1_T1484_1	TEAAPPATGDQSPGL	0.0801449	0.388269	0.23015	-0.0966597	-0.0826244	-0.0710554	0	0.00428391	-0.027091	-0.202033	0.0951862	-0.184151	-0.215729	0.199023	0.318939	0.0985451	-3.30623	0.294629	0.269393	0.264299	-0.342787	0.551111	-0.00428391	-0.0795765	0.0826244	0	0.225244	-0.0607481	-0.313198	-0.181275	-0.221706	-2.29636	-0.186227	0.027091	0.154097	0.135351	0.307282	-0.258433
O43149	ZZEF1	S	1520	0.954455	ZZEF1_S1520_1	AEEPLSPSTPTRRPP	0.213673	0.0101652	-0.322083	0.0912986	-0.100467	0.0480375	-0.0496616	0.142975	0.150715	-0.559315	-0.25578	0	0.045032	-0.33517	-0.00869608	0.112504	-0.017642	-0.0439506	0.000345707	0.0711341	-0.400493	-0.00982952	0.145406	-0.0733228	0.00869608	0	0.126418	-0.0267377	-0.000345707	-0.323577	-0.325146	0.216425	0.0267377	-0.068996	0.119689	-0.187007	0.037869	0.185688
O43149	ZZEF1	S	2444	0.943246	ZZEF1_S2444_1	EVERPVSSPGDPEQK	0.0824499	0.123835	1.73927	-0.90881	0.167791	0.873823	0.38913	0.101467	-0.521952	0.938279	-0.908424	-0.166199	-0.480835	0.414436	-0.167791	0	0.297005	-0.0825205	0.530257	-0.679579	-1.67303	-0.156128	1.40559	-0.414436	-0.744521	0.632139	-0.29213	0.049262	-1.16763	0.959764	-0.350423	0	-0.37091	0.520572	-0.275872	-0.049262	0.850251	0.639771
O43149	ZZEF1	S	1540	0.999689	ZZEF1_S1540_1	LRLLSFRSMEEARLV	0.704664	-0.0878363	-0.172148	-0.304599	0.269003	-0.392097	-0.126442	0.0532699	0.939808	0.0765872	-0.558484	0.17888	0.731422	-0.603858	-1.54719	0.775884	0.413333	-0.805588	-0.232295	-0.0765872	0	0.269453	0.203067	-0.187704	-0.57379	-0.133514	-0.00500774	-0.0532699	0.411877	0.371781	0.0736408	0	0.51644	0.187704	-1.42588	-0.11315	1.15529	0.476132
O43150	ASAP2	S	822	0.990261	ASAP2_S822_1	GSRQRSSSDPPAVHP	0.315672	0.0567503	0.561854	0.225672	0.0873675	-0.220655	0.0471573	-0.0994453	0.226987	-0.283744	0.0867395	-0.296211	-0.238359	-0.334399	0.194349	0	-0.193384	0.271101	-0.0153313	-0.0873675	0.282001	0.100019	0.219519	0.256613	0.689625	-0.0545511	0	0.0500298	0.0153313	-0.251173	-0.326147	-0.129712	-0.0500298	-0.232375	0.0946393	-0.302646	-0.376906	-0.236818
O43159	RRP8	S	176	0.942953	RRP8_S176_1	KQSPGSTSPKPPHTL	0	-0.128857	-0.348827	-0.462379	-0.690848	-0.0663652	0.514618	0.285911	0.167169	-0.0616999	0.157675	0.439459	0.342615	-0.298785	0.560689	-0.254233	0.406903	-0.465167	0.0945945	-0.0107193	0.0590439	0	0.272882	0.113152	0.0107193	-0.277648	-0.203427	0.135495	-0.0945945	0.676767	0.0827608	-0.00611877	-0.135495	-0.617439	-0.113898	-0.464929	0.55463	0.466558
O43159	RRP8	S	223	0.993785	RRP8_S223_1	PTEKTEVSPVPRTDS	0.668174	0.535594	-0.230767	-0.162263	0.457544	-0.646989	-0.646275	-0.154957	0.0621815	-2.37516	0	-0.209115	0.0784054	-0.0283031	0.00561142	-0.662135	0.569095	-0.0299826	0.0283031	0.0787039	0.137001	0.191055	0.204514	0.574335	1.10568	-0.19167	-0.686523	0.0160913	-0.10814	-0.00561142	0.217468	0	-0.0160913	-0.30647	-1.14476	0.268338	0.270208	-0.54614
O43166	SIPA1L1	S	1549	1	SIPA1L1_S1549_1	KKLIDLESPTPESQK	-0.0559282	-0.0071516	0.0859694	-0.0819669	-0.0701456	0	0	0.0391984	0.0033536	-0.289492	0.035409	-0.130518	-0.0195975	0.101958	0.207296	0.0532503	-0.112476	-0.209651	-0.0140433	0.351301	-0.130928	0.0179834	0.0195975	0.146201	0.0204325	0.227786	0.0997238	0.0262609	0.0347219	-0.203649	-0.0109882	0.109341	-0.618266	-0.0033536	0.162867	-0.176933	-0.262067	-0.0204325
O43166	SIPA1L1	S	1585	0.99846	SIPA1L1_S1585_1	RALHRTLSDESIYNS	0	0.335854	-0.403365	-0.169497	-0.0745044	0.166671	0	-0.0138717	0.026227	1.10353	0.0544624	-0.0878172	-0.0597634	0.457213	-0.23869	-0.143337	-0.243851	0.0749249	0.510947	0.0745044	-0.192091	0.0146971	0.0138717	-0.547488	-0.466373	-0.105457	0.492381	-0.322375	-0.129394	0.273709	0.146772	-0.285781	0.361055	0.505483	-0.264314	0.273498	-0.026227	0.258953
O43166	SIPA1L1	S	1442	0.893299	SIPA1L1_S1442_1	VVFTSARSSPKEELH	-0.0269661	-0.168371	0.105739	-0.017971	0.0126991	0.0909491	0.121586	0.206961	0.337153	-0.634111	0.054882	0.271563	0.0570517	0.017971	0.21232	-0.305547	0.218787	-0.100456	-0.165382	0.230593	0.0890503	-0.188086	0.184164	0.306008	0.693097	-0.144061	-0.189545	-0.0570517	0.316995	-0.108113	0	0	-0.0792494	-0.168989	-0.0126991	-0.391481	-0.176172	-0.343536
O43166	SIPA1L1	S	1454	0.999997	SIPA1L1_S1454_1	ELHPAAPSQLAPSFS	0.577619	0.798178	-0.642626	0.0567269	0.00858116	-0.442782	-0.0939913	0.693198	0.991769	-0.00858116	0.322367	0	-0.0328236	-0.441648	0.416108	-0.575102	0.669821	0.178082	-0.0567269	0.657954	0.664432	0.0456944	0.166139	0.240687	0.402876	-0.211906	-0.0888052	0.0321856	-0.0926089	-0.0162888	0	-0.451489	-0.0321856	-0.526844	-0.781483	-1.04645	0.201061	-0.660485
O43166	SIPA1L1	S	1127	0.999758	SIPA1L1_S1127_1	RPLERRLSPGSDIYV	-0.302519	-0.468855	-0.280976	-0.111799	0.138722	-2.95525	-1.15771	-0.00639439	-1.02289	-0.163315	1.68464	1.90303	1.32289	0.410277	0.232866	0	0	0.00639439	0.111799	-0.138722	2.08459	0.702248	1.76245	1.90054	1.92187	2.66835	0.895053	2.13787	1.91673	0.942584	-1.33214	-1.863	-1.2276	-0.922111	-1.98992	-0.991641	-0.979402	-1.7266	+				+
O43169	CYB5B	S	33	1	CYB5B_S33_1	EEVAKRNSLKELWLV	0.237286	0	-3.00851	-0.292023	-1.18736	0.248075	-2.64521	0.482957	0.440977	0.40796	-1.29325	0.072731	0.426176	-0.477975	-0.105227	-0.876415	0.221027	-0.786804	-0.275382	-2.0077	0	-0.283912	0.32513	0.0352988	0.105227	0.916579	-0.434743	-0.185307	-0.0352988	0.637121	-1.31982	0.276059	0.185307	0.3863	-0.991607	-0.304251	1.43632	1.82984
O43187	IRAK2	S	144	0.993884	IRAK2_S144_1	TFPGPGSSPARAHQP	0.0346336	0	-0.00519037	-0.0480533	-0.284856	-0.126919	0.0477686	0.0914836	0.172308	-0.178646	0.0747643	-0.0320959	0.24925	-0.015101	0.176836	0.238413	-0.160703	-0.428967	0.0654445	0.24865	-0.296963	0.13713	-0.0581079	0.015101	-0.176836	0	-0.0390301	0.00519037	-0.178553	-0.189594	-0.330175	0.161052	0.010613	-0.213733	0.214624	-0.501401	0.108768	0.477999
O43187	IRAK2	S	143	0.855853	IRAK2_S143_1	ATFPGPGSSPARAHQ	0.0307026	-0.00117111	-0.0295935	-0.0362749	-0.535917	-0.1844	0.0155783	0.111571	0.21341	-0.495293	0.1075	-0.0998945	0.275645	0.0156612	0.416543	0.244314	-0.241516	-0.648034	-0.0156612	0.323864	-0.27784	0.186787	0.068882	0.0887747	-0.741024	0	0	-0.0404348	-0.197724	-0.323864	-0.301998	0.0527649	0.0295935	-0.259449	0.345201	-1.0021	0.0197983	0.481388
O43194	GPR39	S	427	0.999344	GPR39_S427_1	QSKSQSLSLESLEPN	0	0	-0.943916	-0.509724	-0.56203	0.176513	-0.127626	0.667053	-0.0803337	0.596668	-1.1745	-0.403827	-0.187416	-0.0717754	-0.958494	-0.137202	-0.027647	-0.2128	0.0717754	-0.0303955	1.09053	0.469962	0.333767	0.782207	-0.0605011	0.517998	0.0853901	0.187416	0.397749	0.521712	-0.227859	0.17686	-0.766129	-0.192279	0.367266	0.368915	0.39374	0.0303955
O43237	DYNC1LI2	S	411	0.956728	DYNC1LI2_S411_1	PSSSPGTSVKKPDPN	0.52046	0	0.28135	-0.00930834	-0.251146	-0.232648	-0.2275	-0.320976	0.0280395	-3.13938	0.408774	-0.237725	0.000986099	-0.416234	0.408146	0.157645	-0.204413	0.122694	0.0819602	0.332926	0	0.316794	0.288404	0.25054	0.801402	-0.136358	0.0289507	-0.152287	0.00930834	-0.672159	-0.574602	0.101349	-0.000986099	-0.58953	0.251146	-0.436045	-0.336615	-0.632682
O43237	DYNC1LI2	S	194	0.999019	DYNC1LI2_S194_1	PEEGCQGSPQRRGPL	0.102463	-0.59602	0.603536	-0.604871	-1.46346	0.729678	-0.966659	-1.15388	-6.35711	0.393672	-1.9736	0.199501	-2.78203	0.875722	-1.77562	1.19562	0.0614529	1.45262	0.456275	0.353765	-1.03565	-0.12523	-1.06505	-2.64156	-2.52229	0	0	1.46725	-0.456275	0.653845	-1.11922	0.341647	-0.603536	1.00768	-0.0636673	2.57571	1.57199	0.0636673
O43242	PSMD3	S	47	0.999253	PSMD3_S47_1	EAATGGGSTGEADGK	-0.791258	-0.0605011	-0.0886364	-0.8862	1.42352	1.09945	0.34624	-0.100707	-1.14825	1.83714	-0.39716	0.0668907	-0.723064	1.00219	-0.157453	-0.859426	-0.101749	0.850541	0.721699	-0.523786	0.2693	-0.0937901	-1.3402	-0.58836	-1.31616	1.13897	0	0.216361	-1.02651	1.77282	0	0.0760403	0.0886364	0.58836	-0.336496	1.3504	0.666491	0.157453
O43242	PSMD3	T	43	0.999946	PSMD3_T43_1	EMKEEAATGGGSTGE	-1.13577	-0.264628	0.142531	-0.808294	1.23987	0.251618	0.39957	-0.142531	-0.833415	1.37295	-0.366706	0.0929546	-0.488938	0.73794	0.000686169	-0.598206	-0.0746288	0.926965	0.50833	-0.191294	0.597522	-0.0803785	-0.181154	-0.320181	-0.291245	0.274183	0.0228348	0.167617	-0.879421	1.41157	0	0	-0.235661	0.36576	-0.0839763	0.260712	0.320181	-0.000686169
O43242	PSMD3	T	48	0.999804	PSMD3_T48_1	AATGGGSTGEADGKT	-0.669748	0	0.126301	-0.798164	1.30602	1.43679	0.311125	-0.258417	-0.981085	1.57112	-0.0561275	0.117118	-0.126301	1.1645	-0.0902858	0.225018	-0.145358	0.765088	0.722806	-0.439626	-0.538272	-0.119612	-0.269297	-0.722806	-2.07586	0.623308	0.00488567	-0.289587	-0.734623	1.63069	0	-0.025424	0.30159	0.806797	-0.285658	1.53069	0.758723	0.0902858
O43290	SART1	S	448	1	SART1_S448_1	GRGRRRVSEVEEEKE	0.266438	0	-0.146025	-0.149254	0.106654	-0.224088	-0.133954	0.0381756	0.225157	-0.481667	0.0969019	-0.0311203	0.0299559	-0.45006	-0.155373	-0.0632286	0.244704	-0.243889	0.0108519	0.292803	0.523426	-0.252574	0.0973873	-0.0273848	0.372382	-0.401036	0.189821	0.0656567	0.150668	-0.330318	0	0.0238752	-0.0299559	-0.0108519	0.226121	-0.156977	0.0645456	-0.106654
O43294	TGFB1I1	S	140	0.852673	TGFB1I1_S140_2	KKRPSLPSSPSPGLP	-0.0842514	-0.150213	-0.373396	0.371241	0.382917	-0.539287	-0.0992279	0.193712	0.400362	0.267836	0.172126	0	-0.00928164	-0.361915	-0.736018	0.00361538	-1.81742	-1.51444	0.0454412	-0.726528	0.509163	0.165741	0.37656	-0.0454412	0.72526	-0.240147	0.21899	0.00928164	0.602454	0.279399	0	0.227449	-0.882428	-0.384699	-0.267836	0.301128	-1.80648	-0.714944
O43294	TGFB1I1	S	137	1	TGFB1I1_S137_2	SEDKKRPSLPSSPSP	0	-0.229073	-0.0845461	0.257352	0.229573	-0.287148	0.0429306	0.258453	0.42684	0.192883	0.315273	-0.151621	0.0845461	-0.216072	-0.540197	0.0923595	-1.22439	-1.21002	0.0407219	-0.579713	0.293556	0	0.352381	-0.0407219	0.55715	-0.323195	0.147186	0.193594	0.377217	0.178418	-0.168995	0.0595894	-0.627999	-0.319653	-0.178418	-1.74889	-1.57315	-0.703928				+	+
O43294	TGFB1I1	S	141	1	TGFB1I1_S141_2	KRPSLPSSPSPGLPK	0.0317078	-0.08249	0.386119	0.0304918	-0.0458298	0	0.477673	0.16498	0.481426	0.124613	0.44531	-0.126135	0.0837927	0.0246706	-0.112922	0.131957	-0.418335	-0.709844	0.039547	-0.224394	-0.429478	0	-0.0837927	-0.0246706	0.237757	-0.64403	0.304685	0.438724	-0.147303	0.0458298	-0.733122	0.0557003	-0.226029	-0.200521	0.0843353	-0.788608	-1.21794	-0.585003
O43294	TGFB1I1	S	137	0.999999	TGFB1I1_S137_1	SEDKKRPSLPSSPSP	0	0.0637264	0.249812	-0.0553217	0.268137	0.0907421	0.495724	-0.819986	0.0676689	-0.193896	0.435626	-0.553988	0.0434341	0.261443	-0.0472555	0.031456	-0.403751	-0.0199776	-2.24274	0.0472555	-0.461365	-0.368411	0.0199776	0.0553217	0.538203	-1.90199	0.431109	0.247173	0.206525	-0.327659	-1.07562	0	-0.562978	-1.03734	0.134443	-1.17135	-0.785663	-1.68994					+
O43294	TGFB1I1	S	143	0.967045	TGFB1I1_S143_1	PSLPSSPSPGLPKAS	0.271321	-1.33664	-0.292487	0.651552	0.215794	0.258522	0.56617	-1.31387	-0.0454698	0.925735	0.851186	-0.661458	0.797036	0.509538	-0.253594	-0.110069	0	0.469933	-0.484179	0.0264192	0	0.0922403	0.182463	-0.0724444	-0.0264192	-0.514905	0.807636	1.39021	1.2891	0.489794	-0.720263	-0.650924	-0.182463	0.0454698	-0.62978	-0.832045	-0.0552268	-0.61899
O43310	CTIF	T	302	0.999881	CTIF_T302_1	EAPRSPDTLAPVASE	-1.75718	0.098197	-0.405331	0.036654	-0.0979056	0.401863	-0.574572	0.633883	-0.368756	0.331418	-1.34598	-0.153784	-0.49848	0.378583	-0.708709	0.729548	0.274745	-0.313764	-0.036654	-1.15198	0.883135	0	1.46388	-0.202733	0.0979056	-0.331135	-0.0738974	0.637383	-0.780016	0.520586	0	0.0161428	-0.614994	0.453588	-1.39437	0.313764	0.399547	0.219029
O43310	CTIF	S	299	0.999911	CTIF_S299_1	SSLEAPRSPDTLAPV	1.38547	0.0552597	1.89423	1.79846	-0.0559964	0	-0.324969	0.946609	1.78218	1.43249	1.05877	-0.0118599	0.147155	-0.0368204	-0.888202	0.0533447	0.229918	-1.21699	-0.454899	-1.12649	-1.83544	0	-0.147155	-0.555771	0.0559964	-1.24522	-0.00325775	-0.898328	-1.19628	1.64773	-0.659632	0.138489	-1.67438	0.0368204	-1.42749	0.227529	1.3873	1.25841		+	+
O43314	PPIP5K2	S	1171	0.994559	PPIP5K2_S1171_1	ISSTALRSSPIMRKK	0.0103302	-0.0401077	-0.0372791	0.303725	-0.287644	-0.663734	-0.0741835	0.241102	0.250691	-0.221575	0.0322094	0.00894642	0.0937481	-0.0736399	0.650135	0	-0.23915	-0.431799	-0.344072	0.42071	0.302896	0.200273	0.178061	0.0736399	-0.381701	-0.336149	0.0511475	0.0372791	0.466868	-0.881552	-0.178581	0	-0.0405178	-0.214463	0.460123	-0.598384	-0.244187	0.221575
O43314	PPIP5K2	T	1167	0.925825	PPIP5K2_T1167_1	KTAEISSTALRSSPI	0.00570869	-0.0480251	-0.0639229	0.235392	-0.210768	-0.512655	-0.0977249	0.227594	0.254782	-0.17782	0	0	0.0732975	-0.0805969	0.308506	0.0227509	-0.165226	-0.337893	-0.188595	0.160065	0.300167	0.142342	0.0861912	0.0649509	0.0506592	-0.308931	0.020546	0.0639229	0.463886	-0.783347	-0.153622	0.0761948	-0.0729923	-0.134701	0.188784	-0.464577	-0.0649509	-0.0506592
O43314	PPIP5K2	S	1172	0.999986	PPIP5K2_S1172_1	SSTALRSSPIMRKKV	0.0800381	-0.0236435	-0.104235	0.228381	-0.225409	-0.463408	-0.106747	0.159843	0.183652	-0.281136	0	0	0.0798817	-0.10201	0.245399	0.0838699	-0.0859127	-0.279394	-0.167787	0.131989	0.356115	0.213678	0.0622616	0.0651789	0.0137157	-0.209942	0.0512295	0.0312729	0.429584	-0.759455	-0.0764999	0.115934	-0.0312729	-0.137889	0.133867	-0.420231	-0.0651789	-0.0137157
O43314	PPIP5K2	S	1006	1	PPIP5K2_S1006_1	TGRRRRRSGEQITSS	0.214164	0.265911	0.362617	0.0898738	-0.00572491	-0.0867376	0	-0.021667	-0.154347	-0.442532	-0.27266	0.0673695	0.227428	0.034472	0.556303	0	-1.47536	-0.0813222	0.150622	0.418284	0.306207	-0.573828	0.260197	0.146873	-0.0275621	-0.410804	0.0100946	-0.0195632	-0.337172	-0.353016	0.0741796	-0.0697021	0.0195632	-0.034472	0.346499	-1.49235	-0.491638	0.00572491
O43314	PPIP5K2	S	1016	1	PPIP5K2_S1016_2	QITSSPVSPKSLAFT	-0.0555124	-0.0157928	0.23219	-0.0540686	-0.133434	-0.080595	0.594795	-0.0387344	-0.101851	0.0256662	-0.115232	-0.0834026	-0.189226	0.241476	-0.0859632	0.0575323	-0.680848	0.0387344	0.0540686	0.0782166	0.406957	0	-0.283563	0.207139	-0.332045	0	0.303644	0.339388	-0.081852	0.274723	0.714756	0.218144	0.0663052	0.122995	0.0595379	-0.204846	-0.0731945	-0.0256662
O43314	PPIP5K2	S	1006	1	PPIP5K2_S1006_2	TGRRRRRSGEQITSS	-0.0555124	-0.0157928	0.23219	-0.0540686	-0.133434	-0.080595	0.594795	-0.0387344	-0.101851	0.0256662	-0.115232	-0.0834026	-0.189226	0.241476	-0.0859632	0.0575323	-0.680848	0.0387344	0.0540686	0.0782166	0.406957	0	-0.283563	0.207139	-0.332045	0	0.303644	0.339388	-0.081852	0.274723	0.714756	0.218144	0.0663052	0.122995	0.0595379	-0.204846	-0.0731945	-0.0256662
O43314	PPIP5K2	S	1166	0.877789	PPIP5K2_S1166_1	RKTAEISSTALRSSP	0.0935984	0.204024	-0.31648	0.173696	-0.930958	-0.781026	-0.471769	0.0131774	0.106034	-1.7362	-0.246259	-0.444101	0.227141	-0.181934	0.0433192	0.279835	0.0996428	-0.286322	-0.106034	0.0857968	0.509872	0.551354	0.213284	0.321965	0.132287	0	-0.0348024	-0.0131774	0.540099	-0.869514	-0.0223703	0	0.0561919	-0.435536	0.154825	-0.359793	-0.156769	-0.0433192
O43318	MAP3K7	S	439	1	MAP3K7_S439_1	NGQPRRRSIQDLTVT	-0.456463	0	-0.00602818	0.0224361	-0.0831194	-0.61466	-0.171459	0.00602818	0.0998878	-0.309293	0	0.0191956	0.416295	-0.0224361	0.0457926	0.190878	-0.0279713	-0.0140924	-0.0762615	0.363908	0.34482	0.144136	-0.0310335	0.13571	0.60612	-0.138145	-0.0367622	0.406234	0.340178	-0.224366	0.320173	0.0705013	0.476089	-0.0294437	0.109897	-0.227389	-0.0602322	-0.0457926
O43318	MAP3K7	T	444	0.986644	MAP3K7_T444_1	RRSIQDLTVTGTEPG	-0.533844	-0.094039	-0.40439	-0.401904	-0.241106	0	-0.357411	-0.145184	-0.537519	-0.646949	-0.145434	0.194957	0.294351	0.0481968	-0.249218	0.411781	0.158734	0.0653477	0.0814419	0.179304	0.353589	-0.312417	-0.665931	0.242312	0.0863271	-0.187026	0	-0.0653477	-0.0481968	-0.0197606	0.43051	0.359997	0.56137	-0.06845	0.0197606	0.411507	0.103389	0.0355029
O43318	MAP3K7	S	389	1	MAP3K7_S389_1	TSEGKRMSADMSEIE	-0.746899	0	-0.000517368	-0.125165	-1.35434	0	0.0264721	1.21587	0.0370097	-0.662384	-1.77135	-0.385876	-0.213786	-0.0965657	0.0541687	-0.00423908	-0.536462	-0.124525	0.113916	0.433283	0.215333	0.0463829	0.157071	0.118733	-1.21923	1.24552	0.0795584	1.17022	-0.0370097	-0.0541687	0.662219	-0.412068	0.000517368	-0.0598636	0.170049	-2.47875	0.258293	0.822918
O43318	MAP3K7	T	415	0.998795	MAP3K7_T415_1	PKRGHRKTASFGNIL	1.32353	0	0.134537	-1.19921	-0.0765333	-0.398912	-0.177181	-0.596481	-1.32626	-0.74814	-0.148365	-1.46131	-0.703228	0.521885	0.295548	1.69248	1.63509	-0.828601	0.120629	0.0765333	2.75531	1.05576	0.946305	0.511518	0.528552	-0.190523	0.393307	0.260964	-0.330619	0.0994549	0	-0.444638	-0.134537	0.14558	-0.166142	0.703867	-0.120629	-0.522968
O43318	MAP3K7	S	417	0.995876	MAP3K7_S417_1	RGHRKTASFGNILDV	2.6658	1.13372	0.617988	0.674753	0.137976	-0.328359	-1.14476	-2.18058	-1.7419	-1.10729	0	-1.24521	-1.28866	0.309234	0.320353	3.16645	0.979733	0.687126	0.817561	-0.136367	2.97719	0.418612	0.706404	-0.15062	0.525076	-0.291073	-0.146893	-0.545614	-0.687012	-0.0400896	-0.074091	0	-1.07864	0.15062	0.0400896	0.545614	-0.721925	-0.654765
O43379	WDR62	S	1228	0.996665	WDR62_S1228_1	ARISRSISLGDSEGP	0.288978	0.033185	-0.0517812	0.168977	0.0142326	-0.127884	-0.0413551	-0.561751	0.495979	-0.198347	0.119349	0.238873	0.0872149	-0.728451	0.28019	0.345805	0.298452	-0.441555	0.0439253	0.0215178	-0.0515327	-0.198654	0.0693688	-0.018919	-0.0142326	-0.152827	0	0.0517812	0.018919	-0.321798	0	-0.0385427	0.183743	-0.483443	-0.148932	-0.898897	-0.0904026	0.54536
O43379	WDR62	S	1232	0.9827	WDR62_S1232_1	RSISLGDSEGPIVAT	0.172759	0.106101	-0.09236	0.247965	0.0293174	-0.241007	-0.158661	-0.3735	0.436712	0.0280738	0.0783806	0.301279	0.09236	-0.676145	0.190765	0.25368	0.219548	-0.201976	0.172211	-0.0280738	-0.0770063	-0.0495043	0.156688	-0.0349941	-0.0695815	-0.239785	-0.031826	0.10478	-0.108261	-0.138963	0	0	0.184014	-0.457287	-0.232531	-0.56077	0.0349941	0.318116
O43379	WDR62	S	1226	0.883103	WDR62_S1226_1	SRARISRSISLGDSE	0.270087	0	0.108184	0.173088	0.0127211	-0.143964	0.00745678	-0.568932	0.470769	-0.2633	0.0121374	0.219419	0.278954	-0.819964	0.0949574	0.376496	0.297842	-0.29352	-0.0272989	0.0546818	-0.134993	-0.193126	0.126431	0.0272989	-0.0317869	-0.177334	-0.00465679	-0.108184	0.0400133	-0.362485	0	-0.14647	0.380263	-0.361003	-0.0127211	-1.03729	-0.0633764	0.378748
O43379	WDR62	S	52	0.990018	WDR62_S52_1	RTRLSTASEETVQNR	0.206927	-0.242673	-0.168802	-0.860158	-0.0246677	0	-0.000914574	0.52997	0.369767	-0.158572	-0.984849	0	-0.331666	-0.653474	0.0273466	0.438203	0.234812	0.255867	-0.0246053	0.00123882	0.928702	-0.207875	0.959903	0.0246053	0.517827	-0.61149	0.00589371	0.168802	0.366484	-0.00123882	-0.518024	0.0272636	-0.483281	-0.0623574	-0.110203	-0.486106	0.259063	0.058156
O43399	TPD52L2	S	166	1	TPD52L2_S166_1	RNSATFKSFEDRVGT	0	-0.0467052	0.103806	-0.470589	0.167637	-0.263798	-0.528778	0.214534	0.509943	-0.389193	0.103935	-0.119379	0.0338888	0.046093	0.0220547	0.208149	0.0604496	-0.114997	-0.127453	0.0668011	0.00971794	0.118828	-0.236182	-0.046093	0.720524	-0.155514	0	0.230044	0.23559	-0.463808	-0.0568008	0.0238361	-0.0338888	0.181265	-0.0248203	-0.667918	-0.698927	-0.0220547
O43399	TPD52L2	S	21	0.999975	TPD52L2_S21_1	NKGLLSDSMTDVPVD	0	-0.0697289	-0.254798	0.207644	-0.263584	0.102837	-0.0874252	-0.403499	-0.108208	-0.08358	-0.192369	0.168617	0.135736	-0.352892	0.0603275	-0.0751934	-0.0704041	-0.114581	-0.00579453	0.112389	-0.268108	0.0068512	-0.00782299	-0.120886	-0.0680561	0.289597	0	0.00782299	0.00579453	-0.0603275	0.031023	0.0840549	0.232047	0.0115547	0.259476	0.348306	0.376938	0.774572
O43399	TPD52L2	S	19	0.999904	TPD52L2_S19_1	SPNKGLLSDSMTDVP	0	0.00164223	-0.335191	0.0338573	-0.244191	0.332386	-0.256903	-0.450648	-0.289751	0.043294	-0.149364	0.0568314	0.00798702	-0.523912	-0.358491	-0.0650959	-0.0408459	0.115548	0.107357	-0.0880518	-0.122425	0.00375557	-0.00798702	-0.283236	0.118976	0.191088	-0.130178	-0.0626459	-0.0338573	0.0320597	0.0757942	0	0.244023	0.0372486	-0.0320597	0.72071	0.462448	0.790132
O43399	TPD52L2	T	23	0.999248	TPD52L2_T23_1	GLLSDSMTDVPVDTG	-0.0878487	-0.0161934	-0.281707	0.0292282	-0.135866	0.269785	-0.125965	-0.3775	-0.278021	0.1271	-0.134211	0.168619	0.027091	-0.462042	-0.231634	0	0	0.099431	0.0764217	-0.0358448	-0.102674	0.03685	-0.0345049	-0.241325	-0.0882225	0.225708	-0.153046	-0.027091	-0.0243206	0.0843525	0.13769	0.073782	0.240359	0.0243206	0.0358448	0.631272	0.429514	0.846025
O43399	TPD52L2	S	12	1	TPD52L2_S12_1	GQDINLNSPNKGLLS	-0.08041	-0.0797882	0.160534	0.264826	-0.061388	0	0.225777	-0.190985	-0.204004	-0.073885	0.098793	0	-0.101	-0.00820732	0.354082	-0.257368	-0.15136	-0.225822	0.00820732	0.600992	0.414263	-0.039217	0.135147	0.0501709	0.00811958	-0.161427	0.0583668	0.222776	0.0649338	-0.151731	0.164906	0.105215	0.101	-0.0950851	0.595518	-0.356092	-0.384222	-0.00811958
O43399	TPD52L2	S	3	0.999998	TPD52L2_S3_1	_____MDSAGQDINL	0	0.0790234	-0.00160885	-0.176126	-1.35697	-0.0207329	-0.400975	-4.54907	-0.911651	2.80693	0.174086	-0.533548	0.329902	1.36923	0.424505	-0.193893	0	0.00160885	-0.0463614	-1.52791	0.521341	0.781981	0.453628	-0.445484	0.89735	-0.0290642	0.48497	-3.98934	0.187774	2.82067	0.269386	-0.652247	0.515265	0.892633	-0.424505	-0.350394	0.0463614	-1.20459
O43399	TPD52L2	S	12	1	TPD52L2_S12_2	GQDINLNSPNKGLLS	-0.138478	1.11957	-0.0103865	0.457098	0.139036	0.820328	-5.60525	-0.420465	-0.0402107	0.247135	0	0	-0.105973	0.209402	-0.461397	-0.292746	0.744728	0.0103865	-0.000396729	-0.011879	0.207899	-1.15095	-0.054841	-0.0263538	0.143282	-0.257231	1.22726	0.171039	0.0321426	0.011879	0.109799	-1.65461	0.102967	0.000396729	-0.162016	0.0807657	-0.737319	-0.708883
O43399	TPD52L2	S	3	1	TPD52L2_S3_2	_____MDSAGQDINL	-0.138478	1.11957	-0.0103865	0.457098	0.139036	0.820328	-5.60525	-0.420465	-0.0402107	0.247135	0	0	-0.105973	0.209402	-0.461397	-0.292746	0.744728	0.0103865	-0.000396729	-0.011879	0.207899	-1.15095	-0.054841	-0.0263538	0.143282	-0.257231	1.22726	0.171039	0.0321426	0.011879	0.109799	-1.65461	0.102967	0.000396729	-0.162016	0.0807657	-0.737319	-0.708883
O43399	TPD52L2	S	96	0.999997	TPD52L2_S96_1	LKQNLSRSWHDVQVS	1.03182	-0.307391	0.553993	0.125553	0.194805	0	0.361135	0.776178	0.00267363	0.670589	-0.129638	0	0.0327516	0.0320849	-0.309653	0.336247	0.228668	0.148937	-0.971262	0.822654	-0.261464	-0.76285	-0.404858	-0.00267363	-0.812768	0.51699	-0.378906	-0.0445704	0.354256	1.45386	-1.06461	0.236506	-1.35125	-1.50518	-0.3771	-0.0327516	-1.77817	-0.194805
O43399	TPD52L2	S	94	0.99638	TPD52L2_S94_1	GELKQNLSRSWHDVQ	0	-0.0805445	-0.102337	0.0841756	0.289017	-0.15725	0.182525	0.270935	0.205657	0.708102	-0.311491	0.0174055	0.0796514	-0.0446391	-0.592299	0.0479736	0	0.114787	0.0446391	-0.195496	0.191803	-0.507473	-0.836133	-0.368829	-0.43539	0.410415	-0.271715	-0.616398	0.463195	0.334018	-0.165899	0.075942	-0.0662656	-1.76313	-0.473849	0.0662656	-1.09895	0.195496
O43432	EIF4G3	S	495	1	EIF4G3_S495_1	QNLNSRRSPVPAQIA	0.212132	-0.080472	0.338911	0.0600643	-0.0975952	-0.168199	0.0917139	0.165145	0.271747	-0.565245	0	0.168493	0.183345	-0.0600643	0.30491	0.130639	0.106599	-0.00397253	0.0613441	0.384552	0.0896034	-0.0943823	0.00397253	0.1146	0.426013	-0.412245	-0.0732546	-0.0929456	-0.0635529	-0.553817	-0.172226	0	-0.0833135	-0.259969	0.0975952	-0.921155	-0.412099	-0.229796
O43432	EIF4G3	S	1156	0.999989	EIF4G3_S1156_1	NTFMRGGSSKDLLDN	-0.116244	0.142681	-0.0488396	0.0912957	-0.166081	0.333125	-0.639476	0.292807	0.600102	-1.82815	0.00641727	-0.0850267	0.425674	-0.830373	0.166081	-0.509445	0.0944366	-0.210193	-0.460259	0.344872	0	0.158369	0.161622	0.0233941	0.864032	0.25138	-0.271984	-0.102806	0.822842	-0.358061	-0.33525	0	0.0488396	-0.0233941	-0.402554	-0.477284	-0.446578	0.502659
O43432	EIF4G3	S	1157	0.971694	EIF4G3_S1157_1	TFMRGGSSKDLLDNQ	-0.175943	0.16041	-0.24004	0.0484986	-0.44621	-0.704068	-0.913851	-0.202579	-0.62886	0.222275	0	0	0.135274	0.280187	-0.200073	-1.02587	-0.000311852	0.476005	-0.188014	-0.782382	0.170713	0.0142746	-0.115551	0.0727811	0.784015	0.237689	0.198122	-0.0234041	-0.0484986	0.640993	0.405272	-0.380394	0.0234041	0.55258	-0.246305	0.222785	-0.780538	0.200073
O43432	EIF4G3	S	267	0.995104	EIF4G3_S267_1	AELPLPPSPTTVSSV	0.51916	-1.3646	0.421241	-0.0399175	-0.340658	-0.0791464	0	0.0948439	0.917288	-0.0956426	0.408298	-1.31055	-1.18162	-1.02178	0.134685	0	-0.329953	-1.75592	0.0399175	0.0947795	0.225393	1.16115	0.720857	0.0498109	0.276704	-0.831704	0.0309811	0.491232	0.135648	-1.76306	-0.656028	0.058754	-0.0948439	-0.142813	-0.0568357	-1.96107	-0.330149	0.0568357
O43439	CBFA2T2	S	33	1	CBFA2T2_S33_1	RVPAMPGSPVEVKIQ	-1.1823	-0.457191	0.455729	0.401227	-0.108632	-0.54605	0.22831	0.0369225	0.36013	-0.0674453	0.0985403	0.34477	-0.503097	-0.432807	0.505266	0.100812	-1.19452	-0.67982	-0.0945878	0.0305591	0.341169	-0.10178	0.157607	0.0945878	-0.00346518	0	0.190804	-0.132558	0.368245	-0.837271	-0.0281734	0	-0.0369225	-0.618865	0.00346518	0.4304	-0.391615	0.0388551
O43491	EPB41L2	S	39	1	EPB41L2_S39_1	ENQQNQSSDPEEEKG	-0.459469	0.265833	-0.0496988	-0.133504	-0.0826159	0.943733	-0.372128	-0.290897	-0.0407286	-1.8552	0.0497923	-0.51326	-0.382565	-0.437274	0.132031	-0.136356	0	0.373625	1.35363	0.0671549	-1.28977	0.103363	-0.29406	0.0407286	-0.404273	0.567564	0.195847	0.0513744	-0.170317	-0.0459566	0	-0.158476	0.0496988	0.87309	0.0459566	0.972443	1.74763	1.11117
O43491	EPB41L2	S	47	0.999912	EPB41L2_S47_1	DPEEEKGSQPPPAAE	-0.396628	0.131672	-0.0252848	-0.114584	-0.0391684	0.995952	-0.474649	-0.270982	-0.0298033	-3.19414	0.013113	-0.555583	-0.397496	-0.41183	0.0779104	-0.117663	0	0.473398	1.38149	0.0391684	-1.39231	0.0177956	-0.228035	0.0298033	-0.434595	0.656753	0.150633	0.0252848	-0.0748053	0.0740213	0	-0.265501	0.0284367	0.920918	-0.150593	1.20065	1.78544	1.15226
O43491	EPB41L2	S	58	0.977167	EPB41L2_S58_1	PAAESQSSLRRQKRE	-0.39501	-1.39432	-1.18411	-2.19997	-0.124671	-0.621418	-0.651136	0.219214	0.137014	-0.294342	0	-0.836681	0.795175	-0.591048	0.036521	0.450381	0.332053	-0.843168	0.614204	-0.036521	0.680817	0.432595	-2.08135	-0.362597	-0.0739088	0.0222235	0	0.295668	-0.137014	0.259164	-0.569468	0.282578	-0.219214	0.514999	1.44854	0.650883	0.776772	1.78556
O43491	EPB41L2	T	89	0.999507	EPB41L2_T89_1	LKKQKSYTLVVAKDG	-0.743755	-0.618711	-0.201248	-0.256045	-0.28438	-0.394019	-0.305785	0.399553	0.17039	-0.269793	0.387491	0.273602	0.303844	-0.0306597	0.0692239	-0.87501	0.219685	-0.268429	-0.712498	0.711026	0	-0.44513	-0.500919	0.0306597	-0.00829554	0.0762024	0	0.515436	0.44893	-0.911823	0.474491	0.0132961	0.201248	0.354388	0.250557	-0.795221	-1.3053	0.00829554
O43491	EPB41L2	S	87	1	EPB41L2_S87_1	PWLKKQKSYTLVVAK	-0.681953	-0.468305	-0.321649	-0.185012	-0.329678	-0.113821	-0.358334	0.333022	0.259921	-0.314065	0.355171	0.294754	0.315661	-0.101373	0.00420284	-0.804994	0.249672	-0.229672	-0.606414	0.749595	0	-0.368698	-0.509574	0.101373	-0.00420284	0.246405	0	0.38975	0.553798	-0.903819	0.490763	0.0307503	0.229672	0.336398	0.191228	-0.584662	-1.12332	0.189218
O43491	EPB41L2	S	683	1	EPB41L2_S683_1	SLQTQGSSHETLNIV	0.0356865	-0.288486	-0.218314	0.0136204	-0.0755882	-0.329952	0	0.219356	-0.203325	0.197384	-0.197655	0.320021	-0.0414686	-0.0723362	-0.0552635	-0.262688	0.20277	0.282325	0.00539398	-0.0518818	0	-0.170752	0.0214453	-0.00539398	0.14057	0.105747	-0.0256882	-0.186616	0.0170708	0.0732117	0.088047	0.308397	-0.0214453	-0.022049	0.00789452	0.401645	0.0215492	-0.00789452
O43491	EPB41L2	S	676	0.999997	EPB41L2_S676_1	KRRITPLSLQTQGSS	-0.597438	0.222994	-0.185604	0.298233	-0.0896115	0.425989	0	0.324704	0.386845	-0.34449	-0.331448	-0.0537691	0.207747	-0.0734086	-0.00291681	-1.17954	0.133879	-0.541731	-0.0530267	0.00890875	0.580041	-0.128865	0.185604	-0.165569	0.103701	1.57563	-0.0533142	0.21365	0.204641	-0.655383	0	0.138931	-0.272044	0.0530267	0.113325	-0.313904	-0.193703	0.00291681
O43491	EPB41L2	T	679	0.982598	EPB41L2_T679_1	ITPLSLQTQGSSHET	-0.221942	-0.177953	0.0198684	0.233185	0.0128179	-1.00202	-0.273942	-0.0198684	0.0723329	0.190468	-0.233728	0.2176	0.091845	-0.218355	-0.282375	0	0.0148964	-0.121722	-0.153437	-0.0128179	0.35787	-0.285096	0.26436	-0.00874949	0.325267	0.0170412	0	-0.090611	0.224105	0.135831	0.126385	0.243579	-0.107458	0.00874949	-0.140985	0.0592189	-0.0173049	-0.097157
O43491	EPB41L2	T	686	0.946921	EPB41L2_T686_1	TQGSSHETLNIVEEK	-0.286446	0.0928068	-0.403038	0.213236	0.0125985	-1.87905	-0.305264	0.131176	0.0539474	0.180776	0	-0.0731325	0.00479889	-0.275633	-0.0125985	-0.669412	0.0476875	0.427102	-0.304077	-0.182729	0.315814	-0.478161	0.217041	-0.138986	0.115472	0.374693	0.480206	-0.00479889	0.264787	0.208863	0.540579	0	-0.234831	-0.0539474	-0.29757	-0.041481	0.0946875	-0.0417504
O43491	EPB41L2	S	682	0.893494	EPB41L2_S682_1	LSLQTQGSSHETLNI	0	-0.00895596	0.181075	0.035048	-0.0871429	-1.66873	-0.0888605	-0.246524	0.0166268	0.0833473	-0.357384	0.339217	0.075078	-0.294705	-0.538052	0.170913	0.198298	-0.0428743	-0.342284	-0.00340557	0.237471	-0.0228577	0.0428743	0.0419412	0.431716	-0.0682726	0	-0.0909395	0.122325	0.00340557	0.184361	0.374854	-0.123905	-0.0292068	0.0214701	0.88546	-0.0166268	-0.22449
O43491	EPB41L2	S	16	0.968298	EPB41L2_S16_1	SEVKKDSSQLGTDAT	-0.257898	0.168235	0.0284367	0.124471	-0.402075	-0.373424	-0.0830421	-0.29176	0.0207133	-1.30274	-0.373556	-0.400825	0.130478	-0.630824	0.134887	0.214152	0	0.0889244	-0.0207133	0.257939	0.281837	0.0108671	-0.00490093	0.188525	0.584511	0	0.151883	-0.0710526	0.122412	-0.496474	0.322588	-0.0319147	-0.137472	-0.249673	0.25237	0.00490093	-0.26215	-0.134887
O43491	EPB41L2	T	20	0.995176	EPB41L2_T20_1	KDSSQLGTDATKEKP	-0.536042	0.146655	0.424077	-0.00446653	-0.0561371	-0.472829	0.214861	-0.312067	-0.180033	-0.495003	0.343874	-0.350748	-0.0160689	0.0111108	0.173763	-1.2369	-0.547554	-0.192914	0.00446653	0.0561371	0.269554	0	0.0527291	0.335827	0.533995	0	0.251209	0.177189	0.0150914	-0.198564	0.682685	-0.331066	0.0160689	-0.1336	0.358267	-0.111342	-0.248172	-0.224853
O43491	EPB41L2	Y	88	0.891862	EPB41L2_Y88_1	WLKKQKSYTLVVAKD	-0.902404	-0.131504	-0.427042	-0.00912333	-0.499357	-0.120353	-0.823923	0.319613	0.584072	-1.97998	0	0.271075	0.666692	-0.866738	-0.0703797	-0.429934	0.509563	0.0176749	-0.360951	0.766069	0.00693417	0.182301	-0.238608	0.0257869	0.547469	0.523796	0	-0.0176749	0.956847	-0.892382	0.54588	-0.0873241	0.436305	0.00912333	0.0703797	-0.0216994	-0.805881	1.12321
O43491	EPB41L2	S	598	1	EPB41L2_S598_1	DGRREVRSPTKAPHL	0.338005	0.46482	-0.680411	-0.0485835	-0.114118	-0.512282	-1.27235	-1.30311	-0.35328	-9.8264	0	-0.19565	0.0957422	-3.56551	-1.41383	0.651946	0.411312	0.37839	0.158146	0.114118	-0.45797	0.512486	0.0938301	0.0485835	1.9006	-0.426842	-0.281374	-1.45177	0.176262	0.367714	0.00296402	0	-0.0938301	-1.15723	-0.387045	0.791028	0.615414	1.22007
O43491	EPB41L2	T	600	0.996873	EPB41L2_T600_1	RREVRSPTKAPHLQL	0.501936	0.277596	-0.486644	0.0603709	-1.46333	-0.276758	-1.8305	-0.350595	-0.0603709	1.15407	0	-0.177343	-0.0552244	-1.94401	-0.170459	0.757296	0.422798	0.467468	0.188661	-0.0147729	-0.0419502	0.50928	0.248697	0.0712934	1.4529	-0.256672	-0.18867	-1.90518	-0.0766454	-0.794009	0.245188	0	0.0552244	-0.955285	0.0147729	0.872875	0.634139	0.494755
O43491	EPB41L2	S	386	1	EPB41L2_S386_1	HKTHRGLSPAQADSQ	-0.813651	-0.0982037	-0.119927	0.166862	0.0188308	-0.227427	0	0.00763178	0.0905046	-0.378667	0.140384	0.437766	0.167702	-0.0905046	-0.0188308	0	-0.640244	-0.124244	-0.306369	0.0455966	0.295873	-0.126202	0.507966	0.160165	0.161377	-1.01669	0.336882	-0.00763178	0.165992	-0.968554	0.0712566	0.405676	0.0506577	-0.290326	0.135348	-0.595459	-0.396436	-0.38355
O43491	EPB41L2	S	715	1	EPB41L2_S715_1	EMNGKEISPGSGPGE	0.0220165	-0.0264349	0.0325403	0.118831	-0.130722	0	0.0857058	0.308019	-0.0196695	0.020452	-0.0736942	0.30253	-3.02518	0.152633	0.333472	-0.109864	0.0546684	-0.470055	0.0196695	0.299697	-0.378312	-0.0920744	0.040267	-0.10107	-0.891457	0.286885	-0.910945	0.218343	-0.472199	-0.435417	0.554461	0	-0.0325403	0.130456	-0.020452	-0.61488	-0.0492525	0.0329957
O43491	EPB41L2	S	718	0.999594	EPB41L2_S718_1	GKEISPGSGPGEIRK	0.263295	0	-0.0117197	0.309083	-0.0861168	-0.197161	-0.803943	-0.306605	-0.534272	-0.0347462	0.156415	-0.274131	-0.364173	-0.804575	0.0347462	0.239638	0.0292759	0.578309	0.0976901	0.718041	-0.0160694	0.934115	0.155277	0.0616498	0.501157	-1.90248	0.518234	-1.2883	-0.0616498	-1.58963	0	-0.0951757	0.0117197	-0.848143	-0.806479	0.815516	0.446439	1.07037
O43491	EPB41L2	T	706	0.999129	EPB41L2_T706_1	GKDERVITEEMNGKE	0.164871	0.581035	-0.363563	0.0362306	0.365386	0	-0.258754	-0.212357	0.0191474	-0.431037	0.13325	0.802317	-0.0278187	-0.517725	-0.348108	-0.240955	0.578876	0.0278187	0.382798	0.104896	-1.27756	-0.656896	0.0778036	-0.0191474	0.591447	-0.479731	0	-0.480641	-0.127091	-0.286715	1.83063	-0.00200367	0.0515833	-2.37039	-0.104896	0.595047	0.517353	0.15731
O43491	EPB41L2	S	548	0.99924	EPB41L2_S548_1	RTSSKRVSRSLDGAP	-0.0486526	-0.261659	-0.382651	0.967996	-0.0976129	-0.302156	-0.367654	0.616893	0.105729	0.664082	-0.203175	1.14411	0.875906	-0.156075	0.0976129	0	0.350778	0.874514	-0.381508	-0.607299	0.163369	0.741163	-0.178298	0.142336	-1.03787	0.211663	-0.270273	-0.0115542	1.47388	-0.394516	0.215994	0	0.0115542	-0.105729	0.133625	-1.00954	-0.126182	1.32227
O43491	EPB41L2	S	550	1	EPB41L2_S550_1	SSKRVSRSLDGAPIG	0.146864	-0.568488	-0.00751162	0.567889	-0.391892	-0.994546	-0.0587168	0.491621	0.418144	-0.357717	-0.192171	0.369156	0.596682	-0.232505	0.371382	-0.272808	0.051693	-4.18771	-0.414271	-0.572145	0.229075	0	0.185042	0.232505	0.799247	0	-0.524257	-0.0764337	0.572262	-0.796736	0.14081	0.242145	0.00751162	-0.247632	0.357717	-3.26749	-0.401	0.495414
O43491	EPB41L2	S	798	0.98149	EPB41L2_S798_1	EEAVPEASPVTQAGA	-0.177672	-0.184581	-0.520096	-0.201651	0.4191	0.902988	0.371566	0.397799	-0.327755	0.854771	0.183597	0.607537	0.296883	0.605077	-0.132474	0	0.544357	0.117842	0.00873184	-0.297389	1.28115	-0.517249	-0.117842	0.193954	0.132474	-0.134825	-0.227989	-0.230473	-0.35523	0.46807	-1.10139	0	-0.173624	0.0984201	-0.140315	0.645494	-0.00873184	-0.559921
O43493	TGOLN2	T	59	0.994286	TGOLN2_T59_1	KSSAEAQTPEDTPNK	0	-0.412886	-0.236171	-0.0720205	-0.120714	0.930374	0.00831223	0.0407782	0.0720205	0.590221	-0.0752659	-0.0471325	0.200891	0.415397	-0.00826263	-0.698279	-0.291029	-0.491518	-0.249822	-0.310123	-0.810219	0	-0.0407782	-0.112908	-0.340532	0.429003	0.146389	0.0852184	0.280013	0.714331	0.104134	0.438068	0.166135	0.339112	0.00826263	-0.353189	-0.0861406	0.248058
O43493	TGOLN2	S	54	0.999979	TGOLN2_S54_1	KDSPSKSSAEAQTPE	-0.0471325	-0.0618629	-0.211675	-0.0605202	-0.0556393	0.269527	0	-0.147475	-0.0633659	0.363171	0	-0.135658	-0.00321293	0.463984	-0.246353	-0.113237	-0.200882	0.00321293	-0.0846825	-0.145691	-0.0096302	0.319361	0.451322	-0.0576	0.0556393	0.127296	0.24638	-0.103263	0.241095	0.661961	0.161396	0.403906	0.276488	0.234047	-0.116577	0.34974	0.0576	0.0959129
O43493	TGOLN2	S	49	0.988928	TGOLN2_S49_1	EPQTPKDSPSKSSAE	-0.14823	0.471828	-0.233443	-0.051414	1.06423	-0.801594	-0.586282	-0.623842	-0.278224	1.48057	0	-0.932312	-0.247693	0.273825	-0.241663	0.262053	0	0.233443	0.162566	0.0256991	0.448164	1.05542	0.71057	-0.0168633	1.47728	-0.246223	0.283797	-0.483167	0.0168633	-1.06449	0.344101	-0.0226955	0.257249	-0.673548	-0.398471	0.429549	0.318038	-0.0256991
O43493	TGOLN2	S	53	0.870517	TGOLN2_S53_1	PKDSPSKSSAEAQTP	-0.0361681	0	-0.142765	-0.586817	0.0466352	-0.204318	-0.634634	-0.55197	-0.401117	0.0997529	-0.173885	-0.940827	-0.587551	2.92744	-0.624126	0	0.0241728	0.291986	0.495291	-0.0466352	0.457646	0.308288	0.256188	0.16929	0.615561	0.254895	0.150481	-0.81591	-0.16929	3.7372	0.449743	-0.119293	0.487348	-0.322445	-0.838452	0.142765	0.354611	-0.717717
O43493	TGOLN2	S	281	0.999865	TGOLN2_S281_1	PHAFKTESGEETDLI	0.0035181	-0.0704021	-0.18959	-0.658772	0.852962	1.31775	-0.118845	0.236394	-0.371419	1.72177	-0.00530338	0	0.120394	0.959983	-0.517662	0	-0.114771	0.106907	0.371419	-0.590197	-1.09212	0.0290966	-0.560138	-0.824737	-1.55239	0.203925	0.22532	-0.106907	-0.805468	1.11315	-0.378057	0.586405	-0.318655	0.997668	-0.324463	0.31195	0.565528	0.324463
O43493	TGOLN2	T	285	0.999989	TGOLN2_T285_1	KTESGEETDLISPPQ	0.146165	-0.481843	-0.788273	-0.692118	0.845598	1.58432	0	0.499341	-0.391135	1.72998	-0.0329552	0.207533	-0.206643	1.00482	-0.515205	0	-0.0469608	0.26655	0.391135	-0.589355	-1.09359	-0.345814	-0.511049	-0.816917	-1.61408	0.43574	0.0420351	0.154131	-0.85362	1.09701	-0.379459	0.483917	-0.154131	0.957444	-0.297642	0.621789	0.549045	0.297642
O43493	TGOLN2	S	273	0.988493	TGOLN2_S273_1	LADKGKLSPHAFKTE	-0.204056	2.94919	0.243516	-1.20542	1.20079	1.84444	-0.838761	0.133925	-0.459268	2.37245	-0.279883	-0.110852	-0.519862	1.46559	-0.885151	0	-0.595956	0.104072	0.459268	-1.42872	-0.220664	0	0.42372	-0.951005	-1.80311	0.304124	1.86689	-0.15643	-1.1072	1.51786	0.246072	0.376201	-0.104072	1.51626	-0.440495	-0.784632	1.11101	0.440495
O43493	TGOLN2	T	279	0.999898	TGOLN2_T279_1	LSPHAFKTESGEETD	0.121311	2.3231	0.63159	-0.413581	0.387858	0.944794	-0.225455	0.336492	0.0196357	-0.556863	0	0	0.663061	0.38683	0.0146542	-0.0422506	-0.129044	0.196126	-0.11911	-0.244908	-1.08201	-0.249608	-0.66455	-0.0196357	-0.346698	0.211203	0.973798	-0.531366	-0.49353	-0.0146542	-0.479033	0.793635	-0.246762	0.785256	0.365087	-0.196126	0.405956	0.313584
O43493	TGOLN2	S	207	0.999991	TGOLN2_S207_1	PKDGSNKSGAEEQGP	-0.00848389	-2.55873	-0.30055	-0.101643	-0.157376	0.905163	0.900947	0.140477	0.14519	-0.108778	-0.855785	0	0.0587125	0.0137367	0.0226297	-0.762556	-2.53505	-0.0932174	-0.349561	-0.0226297	0	0.458299	-0.0587125	-0.105033	-0.0274334	1.06152	-0.165397	0.15701	0.40841	0.489859	1.26593	0.162373	0.25422	0.784582	1.23697	-0.673598	-0.0137367	1.21797
O43524	FOXO3	S	294	0.917383	FOXO3_S294_1	QLSKWPGSPTSRSSD	0.0861063	0.0969238	-0.188211	0.175853	-0.148712	-1.04565	-0.777284	-0.106162	-0.548313	-1.45414	-0.0722446	-0.0747089	-0.337347	-0.671353	-0.987359	0	-0.333952	0.0604277	-0.468826	0.18062	0.0345612	0.046442	0.619086	0.177319	0.292883	-0.532166	0	0.0117445	0.174365	-0.058908	0.111588	0.00122261	0.321516	0.240684	0.391289	-0.0117445	-0.174365	0.058908
O43524	FOXO3	S	7	1	FOXO3_S7_1	_MAEAPASPAPLSPL	-0.275431	0.0512705	-0.0133319	-0.0839992	0.0831823	0.110815	-0.220874	-0.270504	-0.481723	0.533738	-0.151751	-0.262411	-0.517293	-0.0528836	-0.547544	0	-0.313403	0.444199	0.700496	-0.483242	-0.628296	0.185413	0.154141	0.0528836	-0.343093	0.259384	0	-0.0119252	-0.487959	0.695734	0.357839	0.0890598	0.0119252	0.748167	-0.0831823	0.527123	0.709173	0.104472
O43524	FOXO3	S	12	1	FOXO3_S12_1	PASPAPLSPLEVELD	0.41902	0.371811	0.0438585	-0.0646634	0.268472	0.476254	-0.160835	0.0583439	-0.39702	0.0281754	-0.482117	-0.0682392	-0.401477	0.667689	0.0783262	0	0	0.814569	0.0646634	-0.0281754	0.602559	0.154431	-0.293119	0.131297	-0.812291	-0.309096	0.390312	-0.0438585	-0.191426	0.253078	-0.255626	-0.137599	-1.31006	0.352163	-0.0290775	1.10805	-0.0772529	-0.409847
O43524	FOXO3	S	26	0.999385	FOXO3_S26_1	DPEFEPQSRPRSCTW	-0.728627	0.0188284	0.591328	0.303011	0.117445	-0.194016	0.186671	-0.313864	-1.00615	0.0178199	0.0871201	-0.201269	-0.0430493	0.793505	-0.0178199	-1.05771	-0.175806	0.613571	0.23658	0.115384	2.58774	0	0.0430493	-0.615936	-0.895594	0	0.36464	-0.0599055	-1.26497	0.221134	0.348467	-0.0365	-0.681002	0.183206	-0.180049	0.841832	-0.183206	-0.49196
O43524	FOXO3	S	12	1	FOXO3_S12_2	PASPAPLSPLEVELD	1.716	0.172964	0.671337	-0.012578	0.401052	3.47489	2.00654	1.73861	2.03371	2.16031	-0.0880613	-1.12572	-0.322912	0.051631	-0.907751	1.56312	-0.282273	0.189483	-0.513285	0.188399	-1.01225	-2.20646	-2.37897	-2.08325	-2.6679	-0.00815105	0	-0.189483	-2.25524	2.452	0	0.134835	-0.44139	0.012578	-2.109	0.655	0.68209	-0.188399			+
O43524	FOXO3	S	7	1	FOXO3_S7_2	_MAEAPASPAPLSPL	1.716	0.172964	0.671337	-0.012578	0.401052	3.47489	2.00654	1.73861	2.03371	2.16031	-0.0880613	-1.12572	-0.322912	0.051631	-0.907751	1.56312	-0.282273	0.189483	-0.513285	0.188399	-1.01225	-2.20646	-2.37897	-2.08325	-2.6679	-0.00815105	0	-0.189483	-2.25524	2.452	0	0.134835	-0.44139	0.012578	-2.109	0.655	0.68209	-0.188399			+
O43572	AKAP10	S	187	0.99635	AKAP10_S187_1	SSLAEPVSPSKKHET	0.137758	-0.343651	0.244781	-0.0595975	0.0148458	0.249887	0.407774	0.229221	0.49498	0.306873	0.0111189	0.0358067	-0.10174	0.216028	0.247043	-0.245011	-0.255223	-0.126315	0.0595975	-0.0800123	-0.149739	-0.577909	-0.0699406	-0.155769	-0.6883	0	0.0929604	0.256595	-0.252371	0.192409	-0.839384	0	0.0699406	0.188529	-0.0148458	-1.33639	-0.413681	-0.249893
O43572	AKAP10	S	189	0.997851	AKAP10_S189_1	LAEPVSPSKKHETTA	0.178778	-0.203022	0.274854	-0.029592	-0.0120444	0.209005	0.413884	0.165048	0.385264	0.151137	0.145842	0.00578213	-0.00948095	0.0964265	0.175912	-0.0914145	-0.188148	-0.0587907	0.029592	-0.0379491	-0.10297	-0.266682	-0.104166	-0.11223	-0.515773	0	0.11536	0.0925584	-0.316014	0.100972	-0.591878	0	0.00948095	0.0435596	0.0120444	-1.05104	-0.341326	-0.240291
O43572	AKAP10	S	278	0.961448	AKAP10_S278_1	LTVASRNSPASPLKE	0.450918	0	-0.526714	-0.0134416	0.0748529	-0.268468	0.262636	-0.11614	0.228346	0.720135	-0.0229797	-0.0377789	0.148888	0.145003	-0.0622787	-0.11258	-0.908274	0.392404	0.14852	-0.00914192	0	0.192949	-0.0359578	0.0134416	-0.246137	0.156995	0.161703	0.0359578	-0.0317082	0.00914192	0.0525475	-0.0920229	-0.167518	-0.131704	-0.351196	0.515689	-0.075707	0.0169287
O43583	DENR	S	73	1	DENR_S73_1	AKLTVENSPKQEAGI	-0.461696	-0.766086	-0.198864	-0.6613	0.342666	2.00203	0.0193863	0.0248494	-1.00143	2.17823	-0.245549	0.0863495	-0.0248084	0.6613	-0.797801	0	0.201644	0.388377	0.748479	-0.866664	-1.4381	-0.751589	-0.456576	-1.24381	-2.64277	1.3859	-0.461639	-0.0219722	-0.857461	1.57364	0.330512	0	0.0219722	1.25734	-0.342666	0.871408	1.35096	1.55265
O43583	DENR	T	69	1	DENR_T69_1	PNEFAKLTVENSPKQ	-0.188699	-1.00149	-0.392494	-0.418232	0.141699	2.60447	0.254945	-0.25645	-2.00846	1.85119	0	0.375975	0.654674	0.334388	-0.141699	-0.116477	0.796667	1.0894	0.338124	-1.60743	-1.20299	-0.993304	-0.711801	-0.334388	-3.249	1.84212	-0.184365	-0.294315	-2.00308	1.32096	0.583314	0	0.25645	0.81777	-0.326807	0.619721	1.07753	1.23602
O43598	DNPH1	S	10	0.999911	DNPH1_S10_1	AAMVPGRSESWERGE	0.0370712	-0.108003	-0.381921	0.0107203	-0.412051	-0.625428	-0.178975	-0.2677	-0.27564	-0.00482512	-0.376123	-0.0474005	-0.125515	0.139174	0.655734	0.114381	0	0.125515	-0.0376577	0.389077	-0.346428	0.119416	0.293576	0.315222	-1.04336	0.0133038	0.0181561	-0.616491	-0.199533	-0.2114	0	0.184378	0.322143	-0.0107203	0.266466	0.14566	0.194286	0.00482512
O43598	DNPH1	S	12	1	DNPH1_S12_1	MVPGRSESWERGEPG	0.196751	-0.048152	-0.14667	0.010417	-0.353463	-0.409746	-0.206899	-0.178295	-0.284536	-0.0886426	-0.260451	-0.0165424	-0.0756907	0.133959	0.334883	0.30452	0	0.0756907	-0.204328	-0.00181532	-0.228809	0.101769	0.0938716	0.258414	-0.788435	0.103888	0.103765	-0.330373	-0.175946	0.0117564	0	0.21208	0.271064	0.00106335	0.104926	0.21936	-0.00106335	0.00181532
O43609	SPRY1	S	11	0.965589	SPRY1_S11_1	QNQHGSGSSLVVIQQ	0.159076	0.0867271	0.590141	0.528706	-0.949161	-0.666149	-0.189849	-0.114866	0.0611362	-0.110881	0.121984	-0.242634	0.114866	-0.21798	0.147976	-0.199034	0.222065	0.543893	-0.336002	0.274241	0	0	0.479718	0.0456028	0.206542	-0.726909	-0.689684	-0.201169	0.46842	-0.50785	0.469162	0.17238	-0.361804	-0.0456028	0.110881	-1.15262	-0.65617	-0.570334
O43609	SPRY1	S	12	0.985186	SPRY1_S12_1	NQHGSGSSLVVIQQP	0.151216	0	0.685927	0.374011	-0.75392	-0.925279	-0.258656	-0.0475488	-0.00776529	-1.06907	0.133641	-0.277174	0.0475488	0.00776529	0.437781	-0.0594025	0.218045	0.624938	-0.296019	0.380939	0	0.144131	0.491627	0.111786	0.413837	-0.862574	-0.718003	-0.0714869	0.312562	-0.347631	0.532734	0.151792	-0.306716	-0.116127	0.31462	-2.23063	-0.412472	-0.31462					+
O43707	ACTN4	S	656	0.999899	ACTN4_S656_1	HLRRQFASQANVVGP	-0.419348	-0.324764	-0.442987	-0.524727	-0.568813	0.278422	0	0.171405	0.169204	0.358353	-0.732481	1.21113	0.239012	1.45473	1.24194	1.94819	-1.12424	1.08725	1.07284	1.18157	0	0.23871	-1.86972	-0.629679	-0.978503	-1.57373	-0.451663	-0.602346	-0.169204	-0.358353	1.09772	1.13312	1.75933	0.49	0.562825	-0.171405	-0.177829	-0.473774				+
O43719	HTATSF1	S	498	1	HTATSF1_S498_1	VRGSEEDSPKKESKK	-1.08499	-1.00425	-0.194203	-0.156017	0.258968	1.21536	0.31624	0.715304	0.156017	1.52563	0.412485	0.584231	0.175238	0.594652	-0.170073	-1.07456	0.121273	0.0310235	-1.08042	-0.405252	-2.29681	-1.62158	-0.583521	-0.486506	-1.1661	0.382928	-0.497315	-0.247637	-0.268639	0.974142	0	0	0.443939	0.590555	-0.0459719	-0.0310235	0.172544	0.0459719			+
O43719	HTATSF1	S	494	0.962483	HTATSF1_S494_1	EGNPVRGSEEDSPKK	-1.01283	-0.943052	-0.298253	-0.237866	0.215846	0.673934	0.415266	0.607513	0.111475	1.52193	0.0933571	0.640339	0.297534	0.756934	-0.228273	-1.68396	0	-0.0383821	-0.117887	-0.368462	-3.31896	-1.75905	-0.608347	-0.614772	-1.2102	0.417587	-0.408275	0.0383821	-0.111475	0.750564	0	0.0534134	0.113287	0.745609	-0.0590982	-0.0740705	0.235259	0.0590982			+
O43741	PRKAB2	S	39	0.979481	PRKAB2_S39_1	EHKIMVGSTDDPSVF	-0.0398502	0.0746613	-0.0310392	-0.219084	-0.158888	0.387535	0	-0.206501	-0.523387	-0.0953522	-0.247934	-0.355992	-0.452282	0.01194	0.13571	0	-0.45565	0.0434999	0.323601	-0.0113068	-0.0521336	-0.0532074	-0.215647	-0.01194	-0.510724	0.695644	0.254576	0.0310392	-0.680969	0.0724964	0.0384598	0.0501451	0.0557375	0.451689	0.0113068	0.329843	0.231293	0.287283
O43741	PRKAB2	T	40	0.99972	PRKAB2_T40_1	HKIMVGSTDDPSVFS	-0.0222292	0	-0.0261345	-0.292682	0.00359726	0.372682	0.144546	-0.0798645	-0.540822	0.273409	-0.184144	-0.245328	-0.392179	0.131326	-0.00359726	-0.071682	-0.466396	0.0261345	0.211324	-0.119757	0	-0.0895147	-0.164701	-0.0887156	-0.56101	0.686502	0.220773	0.183126	-0.679175	0.171806	0.161805	0.040597	0.0330849	0.400832	-0.021286	0.306499	0.0887156	0.0589066
O43741	PRKAB2	S	44	0.993867	PRKAB2_S44_1	VGSTDDPSVFSLPDS	-0.157282	-0.215256	0.0319047	-0.29746	0.232452	0.634341	0.309436	-0.138835	-0.501401	0.619745	-0.407487	0	-0.363782	0.335087	-0.189142	-0.424168	-0.221549	0.0994172	0.305892	-0.145992	0	-0.101522	-0.110618	-0.156458	-0.27965	0.60275	0.102171	0.286122	-0.649505	0.414948	0.364703	0.056531	-0.0319047	0.447424	0.0315266	0.387314	0.156458	-0.0315266
O43741	PRKAB2	S	184	0.988698	PRKAB2_S184_1	SCRDLSSSPPGPYGQ	-0.0125465	-0.00292873	-0.00074482	-0.102849	-0.532838	0	0	-0.181884	-0.0465951	0.906513	0.00658035	0.255368	0.38273	0.272047	-0.022459	-0.453512	0.467374	0.215868	-0.22928	-0.101938	-0.889836	-0.00491714	-0.379515	-0.141003	-0.544351	0.325381	-0.110598	-0.221246	0.0465951	0.607847	0.0447359	0.322745	0.264013	0.273644	0.022459	0.00074482	0.869714	0.85721
O43741	PRKAB2	S	47	0.997191	PRKAB2_S47_1	TDDPSVFSLPDSKLP	-0.29437	-0.374949	-0.0666184	0.0291777	-0.00209236	0.379197	0.532717	0.129743	-0.0291777	0.745006	-0.157079	0.155274	-0.197216	0.877884	0.00209236	-0.578961	-0.478372	-0.435565	-0.129675	-0.297951	0	-0.321239	0.0666184	0.157518	-0.890976	0.159101	0.126344	0.545852	-0.19795	0.197022	0.416042	0	0.0871453	0.67816	0.169827	-0.411472	-0.29152	-0.381806
O43741	PRKAB2	S	183	0.960412	PRKAB2_S183_1	TSCRDLSSSPPGPYG	0	-0.0530014	0.0484228	-0.375241	-0.619798	0.162523	-0.0282669	-0.277053	-0.00923538	0.832637	0.00114918	0.326641	0.45273	0.166768	0.022995	-0.540605	0.525375	0.127663	-0.303828	-0.20108	-0.985418	0	-0.0484228	-0.340728	-0.630483	0.400141	-0.142268	-0.247513	0.00923538	0.687897	-0.127474	0.384874	0.255892	0.261535	-0.022995	-0.183234	0.921691	0.883646
O43741	PRKAB2	S	182	0.973918	PRKAB2_S182_1	ETSCRDLSSSPPGPY	0.0622044	-0.132957	-0.0600562	-0.429512	-0.217571	0.455286	-0.0592346	-0.436328	-0.0133548	1.09449	0	0.339119	0.398319	0.0657115	-0.202127	-0.325108	0.479511	0.192741	-0.328507	0.000117302	-1.00011	0	-0.0649323	-0.357329	-0.283926	0.449133	-0.15468	-0.242643	0.0133548	0.937048	-0.113945	0.367514	0.14738	0.208281	-0.000117302	0.0600562	0.824427	1.00669
O43741	PRKAB2	Y	189	0.977937	PRKAB2_Y189_1	SSSPPGPYGQEMYAF	-0.160855	-0.1507	0.000828743	-0.478395	-0.498465	0.0521078	-0.135936	-0.164224	0.0187883	0.886984	0	0.20254	0.473996	0.0352716	0.224621	-0.533625	0.361541	-0.000828743	-0.6236	-0.334367	-1.05636	0	0.00173378	-0.617336	-0.423958	0.455855	-0.21067	-0.33583	-0.0187883	0.820382	0.0614157	0.195431	0.10171	0.25514	-0.224621	-1.01109	0.927649	1.07522
O43741	PRKAB2	S	108	1	PRKAB2_S108_1	TKIPLIKSHNDFVAI	0	-0.783189	-1.82646	-0.787328	-2.5142	2.30619	0.369197	1.46925	0.83899	0.926456	-1.20668	0	-2.0925	-1.59818	-2.38624	1.75872	1.05855	1.42263	1.59166	0.463557	-1.57505	-1.7133	-2.54486	-1.91476	-2.64504	-0.215078	0.395319	0.287589	1.01049	0.809558	0.513897	-0.521642	-0.159311	-0.188097	-0.453401	0.159311	0.188097	0.453401
O43765	SGTA	S	305	0.998068	SGTA_S305_1	QIRSRTPSASNDDQQ	0.348577	0.0216455	-0.0770683	-0.393218	-1.10554	2.29045	0.591903	0.0552807	-0.807815	0.059926	0	-0.379815	-0.404221	1.3292	-1.40326	-0.494301	-0.741399	0.04391	2.54342	0.783709	-3.30609	0.0376291	-1.69571	-0.817342	-5.86797	1.10613	-0.491245	0.00969982	-1.41807	0.45822	-0.407684	0	0.118974	0.687481	1.07082	-0.00969982	0.393218	-0.059926
O43765	SGTA	T	303	0.922972	SGTA_T303_1	RSQIRSRTPSASNDD	0	0	-2.32566	-0.285576	-1.01154	1.96059	0.689459	0.150189	-1.6644	-0.154257	-0.513038	-0.797496	-1.68458	1.53977	-1.31065	-3.12853	-0.587838	0.609744	2.71638	0.951025	0.355573	0.175611	-1.7092	-2.62501	-5.46901	0.70586	-0.354043	0.322632	-1.50445	0.512357	-1.18628	0.190755	-0.105332	0.873856	1.22276	0.105332	0.285576	0.154257
O43765	SGTA	S	305	0.999492	SGTA_S305_2	QIRSRTPSASNDDQQ	-0.681319	0.0954189	-0.203469	-0.554171	-0.110757	1.82724	-0.509756	-0.881886	-0.676983	1.98979	0.485861	-0.130781	0.203469	-0.0110178	-0.425117	-0.185658	0.22818	0.459209	0.531013	0.110757	-1.59826	0	-0.455776	-1.5916	-1.50934	0.935971	-0.311594	-0.598451	0.0110178	2.19805	0	0.21941	0.501289	1.51478	-0.122906	0.837475	2.78941	2.85505
O43765	SGTA	T	303	0.996616	SGTA_T303_2	RSQIRSRTPSASNDD	-0.81438	0.0845413	-0.19254	-0.430237	-0.110423	1.79093	-0.445854	-0.961589	-0.433543	1.94958	0.374277	-0.136332	0.19254	-0.0977092	-0.420928	-0.211062	0.221003	0.441277	0.688901	0.110423	-1.29466	0	-0.5137	-0.634616	-1.50551	0.910542	-0.281002	-0.654888	0.0977092	2.18381	0	0.202442	0.462878	1.63344	-0.114201	0.924747	2.9426	2.80255
O43765	SGTA	S	307	0.972854	SGTA_S307_2	RSRTPSASNDDQQE_	-0.631589	0.0696125	-0.181051	-0.617986	-0.343213	2.29274	-0.517452	-1.08166	-0.682974	1.99202	0.727521	-0.157284	0.181051	0.0603714	-0.576152	0	0.230698	0.46383	0.581062	0.173908	-1.59784	0	-0.531599	-1.94767	-2.3268	1.32728	-0.339258	-0.609674	-0.0603714	2.18517	-0.314017	0.203876	0.459713	1.53823	-0.173908	0.892007	2.89232	2.81077
O43765	SGTA	S	301	0.98829	SGTA_S301_2	QLRSQIRSRTPSASN	-0.771435	0.0632572	-0.178247	-0.711465	-0.366545	2.03694	-0.554699	-1.00485	-1.17746	2.08302	0.693774	-0.181664	0.178247	0.125347	-0.71066	-0.274059	0.226272	0.49512	0.522379	0.174315	0	0	-0.477971	-1.26992	-1.26574	1.05033	-0.330997	-0.627636	-0.125347	2.28486	-0.637229	0.20822	0.513642	1.65005	-0.174315	1.06598	2.92024	2.98734
O43765	SGTA	S	297	0.995066	SGTA_S297_2	ELIEQLRSQIRSRTP	-0.756904	0.0351982	-0.178247	-0.709777	-0.366545	2.03721	-0.571475	-1.00485	-1.17577	2.02468	0.708305	-0.21234	0.178247	0.12366	-0.71066	-0.259528	0.214724	0.444671	0.498325	0.174315	0	0	-0.477971	-1.26823	-1.64009	1.06486	-0.341105	-0.627636	-0.12366	2.23042	-0.622698	0.17939	0.466525	1.59483	-0.174315	1.02434	2.84476	2.88207
O43765	SGTA	T	81	0.998995	SGTA_T81_1	DLRSPARTPPSEEDS	-3.01242	0.113482	-1.3403	-4.28019	0.0179677	1.39692	0	-1.69303	-2.29326	1.26353	-0.527582	-0.363677	-0.176014	0.417881	-3.79408	0.385361	0.242784	-2.55232	-0.306847	-0.695139	1.10633	-0.331715	1.84271	1.09835	0.511056	0	0.0659046	1.71262	0.203479	0.98679	-1.82504	-0.124837	0.666881	0.462372	-1.9811	0.176014	-0.203479	-0.0179677
O43765	SGTA	S	77	0.999756	SGTA_S77_1	EMPQDLRSPARTPPS	-0.483685	0.600741	0.979901	-0.208013	-0.574164	0.638969	-0.769615	-4.47842	-2.52664	0.851598	0	-0.091629	-0.42152	1.30848	-2.68077	1.4072	0.475509	1.89303	0.586855	0.574164	-2.05431	0.281301	-2.25835	-6.47417	-5.34218	0.150643	0	0.42152	-1.77119	0.715683	-2.68283	-0.0456476	-0.598065	0.897902	-3.29034	2.21379	0.208013	0.583726
O43765	SGTA	S	84	0.997822	SGTA_S84_1	SPARTPPSEEDSAEA	0	0.296214	-0.977605	0.0504789	0.24916	0.276221	-1.19492	-0.348211	-0.393568	1.46234	-3.02012	-0.285834	-1.31178	-11.1419	-3.04229	-0.201268	0.575733	0.348211	0.560012	-0.268921	0.362677	0	1.76379	2.06805	0.321311	-0.662577	-0.945864	-1.70824	-0.395656	1.4489	1.09206	0.276466	1.29011	-0.0504789	-0.738509	1.69921	0.952398	-0.24916
O43765	SGTA	T	81	1	SGTA_T81_2	DLRSPARTPPSEEDS	1.17286	0.54485	2.10551	2.28875	0.919558	-0.188829	-0.592503	0.421237	-0.0894132	0.571505	0	-0.10553	0.244491	0.0894132	-1.5482	-0.962319	0.138484	-1.39911	-1.72963	-2.58815	0.742185	0	0.412093	0.911668	0.174209	-1.64226	-0.135846	-1.36684	-1.65028	0.336117	0.152827	0.227141	-0.244491	-0.582838	-1.76634	-1.91934	1.58792	-0.174209		+	+
O43765	SGTA	S	77	1	SGTA_S77_2	EMPQDLRSPARTPPS	2.35684	0.19101	1.12131	0.766827	-0.172331	0	-0.485988	-0.288207	-0.605162	0.526865	1.65171	0	1.40305	1.0243	0.129726	-0.0945549	0.00103188	-0.272032	-3.0295	-2.44759	1.62537	-0.204742	1.37798	0.605162	-0.0034337	-1.68928	-0.227365	0.261237	-0.860409	0.40979	-0.138108	0.0614758	-0.261237	-1.88271	-1.99259	-2.33545	1.16333	0.0034337	+	+
O43765	SGTA	S	88	0.978375	SGTA_S88_2	TPPSEEDSAEAERLK	0.60006	0	0.045352	0.0708094	-0.0252662	-2.92661	-0.207234	-0.838568	-1.0827	-0.152736	0	0.278025	0.146827	0.0804996	0.542584	-0.405779	0.0685091	-0.829437	-0.674528	-1.03445	0.721475	-0.208839	1.40818	1.05968	1.74973	-0.51173	-0.114769	-0.045352	-0.0708094	0.0252662	0.262937	0.0997791	-0.411017	-0.374582	0.2734	1.43897	0.481324	-0.178843
O43768	ENSA	S	2	1	ENSA_S2_1	______MSQKQEEEN	-0.58306	0.420182	0.223908	-0.744266	-0.0636253	2.56743	0.69168	-1.33332	-2.88845	2.25976	1.89505	-0.612196	0.0338602	0.482506	-2.38475	-0.776048	-0.0272799	0.351208	0.446918	-0.631446	0	0	-2.26267	-0.971357	-4.34889	1.52507	0.201548	-1.547	-0.446918	2.18788	-0.607824	-0.0243206	-0.0338602	1.31995	0.0636253	1.51722	1.93369	1.60487
O43815	STRN	S	376	0.964312	STRN_S376_1	SLQPSVGSPSRPSSS	-0.609311	0.214941	-0.0916214	0.0307336	-0.0284538	-1.42257	-0.162894	-0.810357	-0.153947	-0.31703	-1.60839	-0.69334	-1.54707	-0.388011	-0.238987	0.676239	0	1.47225	1.19099	1.6358	0.461885	1.16934	0.0916214	0.420258	-0.0604954	0.299894	0.624943	1.60475	-0.299417	1.87019	0	-0.0758181	-0.15476	-0.0307336	0.0284538	0.637869	1.08603	1.30765
O43824	GTPBP6	S	43	1	GTPBP6_S43_1	LAAVGRRSPGNLEGP	0.428444	0.194812	0.349754	0.0229411	-0.214112	-0.764138	-0.12643	-0.00205946	0.228213	-1.82626	0.393157	-0.205864	0.35987	-0.200357	0.395606	0	0.111899	-0.26348	-0.0214458	0.798461	0.684366	0	0.26046	0.0214458	0.101751	-0.246704	0.551662	0.00205946	0.345629	-0.101751	-0.0898819	-0.178232	-0.312802	-0.167196	0.240304	-0.614937	-0.621319	-0.189769
O43847	NRDC	S	94	1	NRDC_S94_1	EEEGRRGSLSNAGDP	-0.25662	-0.0978909	-0.0412502	-0.367648	0.145585	0.512049	0	0.0412502	-0.270341	1.41602	-0.268711	0.00544357	-0.0610981	0.388925	-0.442292	0	0.0871105	0.0935688	0.262218	-0.248683	-0.133375	-0.171906	-0.117613	-0.262218	-0.920562	0.189938	-0.0575676	-0.0691223	-0.481862	0.971391	0.116884	0.0803566	0.126049	0.669412	-0.145585	0.434185	0.790248	0.617059
O43847	NRDC	S	96	0.999627	NRDC_S96_1	EGRRGSLSNAGDPEI	-0.239123	-0.156357	-0.0786757	-0.664029	0.452421	0.851149	-0.118719	-0.0751967	-0.631261	2.21096	-0.110676	0.306278	-0.171131	0.446287	-0.621833	0	0.242437	0.219976	0.540552	-0.464672	-0.313645	-0.040657	0.018456	-0.446287	-1.0903	0.653455	0	-0.018456	-0.548073	1.60258	0.265604	0.25193	0.0513825	0.822868	-0.452421	0.641437	1.5054	1.18985
O43847	NRDC	S	86	0.977377	NRDC_S86_1	ARLGADESEEEGRRG	-0.2349	-0.0107899	-0.342097	-0.127274	0.34341	1.11557	0	0.128121	-0.0529385	0.391068	-0.324606	0.110283	-0.0960073	-0.0650692	-0.739252	0	0.232138	0.291984	1.09615	-0.563044	-1.08057	-0.124863	-0.206824	0.0123844	-1.90714	0.79686	-0.0752792	-0.13952	-0.0123844	1.37015	0.141617	0.143456	0.0960073	1.64512	-0.34341	1.18294	1.98354	0.891815
O43847	NRDC	S	94	1	NRDC_S94_2	EEEGRRGSLSNAGDP	2.21704	0.10103	1.20105	0.717815	0.0502501	-1.73783	0.0856524	-1.46631	-1.05527	2.22761	-1.22261	0.0102158	-1.15955	-0.909411	-0.871819	0	-0.557775	-1.57308	-2.40808	-1.99216	1.70218	-0.163445	0.93399	0.64784	-0.0502501	1.32756	-0.122359	1.27617	1.00749	1.06728	-0.389877	0	-0.14651	-0.64784	-0.970764	0.14651	1.21465	0.500854		+
O43847	NRDC	S	86	0.918055	NRDC_S86_2	ARLGADESEEEGRRG	1.88305	0.138101	1.78722	0.869513	-0.0909152	-0.726767	0.108605	-0.0079937	0.0300207	2.3873	0.549394	0	0.0079937	0.0284643	0.0909152	-0.408989	-0.819333	-0.194974	-0.70072	-1.32743	0.657318	-0.0933743	0.561212	-0.0284643	-1.64675	0	-0.18306	1.34264	-0.70846	1.28439	-0.124031	0.0983257	-0.686952	-0.389672	-0.910614	-0.574758	1.66578	0.697813		+
O43847	NRDC	S	96	1	NRDC_S96_2	EGRRGSLSNAGDPEI	0	0.148495	-0.00118065	-0.261182	-0.536348	-0.133453	0.143562	0.476065	0.0471959	2.47047	-0.871993	0.0919828	-0.704997	0.187408	0.0664306	-0.0522394	-0.321887	-0.303052	-0.0471959	-0.0664306	0.747657	-0.141107	0.374463	0.155662	-0.147533	0.596687	-0.00602531	-0.341	-0.288584	1.26121	0.441323	0	0.170957	-0.426772	-0.282182	0.00118065	1.3112	0.712368
O43852	CALU	S	50	1	CALU_S50_1	DQLTPEESKERLGKI	-1.22778	0	-0.354948	-0.30785	-0.0753675	0.110321	0.388092	0.903487	-0.997496	0.354557	-3.2275	-0.17141	-0.220126	0.150708	-0.319888	0.804992	-0.15488	0.577559	0.0300617	-0.203076	0.229107	-0.337851	-0.1219	-0.0300617	-1.93288	0	0.262326	0.1219	-0.220531	0.120766	-1.34689	0.191461	0.306654	0.443659	0.0753675	-2.73607	0.289528	0.425745
O43865	AHCYL1	S	2	1	AHCYL1_S2_1	______MSMPDAMPL	0.42466	-0.305743	0.426799	0.337868	-0.198427	-1.14723	0.205186	-0.467807	-0.22555	0.0423489	0	0.0230188	0.741453	0.0678177	0.911104	-0.985761	-0.901857	-0.154065	0.0559006	0.751034	0.503882	-0.600566	0.0407944	0.0557556	-0.0423489	-0.362538	0	-0.0579195	-0.468578	-0.0430393	0.331538	0.0803537	0.315124	-0.20954	1.25892	-0.0407944	-0.0557556	-0.357486
O43896	KIF1C	S	910	0.993924	KIF1C_S910_1	APSDRMPSARPPSPP	0.111272	-0.145642	-0.890101	-0.0398006	-0.655204	-0.297744	-0.451044	0.0448833	0.042407	0.775227	-0.172663	0.0251427	0.521622	-0.832412	-0.129162	0.375162	0.277007	0.370112	-0.0753298	0.129162	-0.0731087	0.077343	-0.0448833	0.00112247	-0.179535	0.625441	-0.192353	-0.763301	0.22112	0.614233	0	0	0.24049	-0.00112247	-0.234078	-0.147123	0.0716972	1.53308
O43896	KIF1C	S	915	0.999993	KIF1C_S915_1	MPSARPPSPPLSSWE	0	-0.213073	-0.374062	-0.161333	0.262931	-0.423125	-0.588416	0.0460176	0.146133	-1.91538	-0.259513	0.0220299	0.742324	-0.442769	-0.17113	0.391522	0.457619	-0.216615	-0.461648	0.0509892	-0.0926399	0	0.290766	0.0797906	-0.0509892	0.44555	-0.247551	-0.371565	0.231255	-0.540127	0.00529766	0.194562	0.273292	-0.0797906	0.912731	-0.0460176	0.0852027	0.377601
O43903	GAS2	S	288	1	GAS2_S288_2	TSPIQSKSPTLKDMN	0.00536919	-0.118183	0.357055	-0.121768	-0.0641365	0	0.0427132	-0.0153933	0.119708	-0.187904	0.109522	-0.242393	0.0153933	0.0390139	0.0641365	-0.615648	-0.252193	-0.216876	-0.0763712	-0.0908394	0.00636482	0	0.176124	0.0330801	0.371698	-0.204044	0.0191975	0.172547	0.165109	0.194326	-0.664219	0.0457191	-0.0184126	-0.0330801	0.365191	-0.576493	-0.315316	-0.263317
O43903	GAS2	S	282	1	GAS2_S282_2	SRVDGKTSPIQSKSP	0.00160408	-0.102709	0.330807	-0.0692682	-0.0575962	0	0.0207043	-0.00415802	0.134562	-0.191441	0.15884	-0.279245	0.00415802	0.0656805	0.0575962	-0.607809	-0.238367	-0.244902	-0.0373125	-0.112473	0.0132751	0	0.143631	0.0329638	0.37636	-0.152914	0.0606709	0.175507	0.213197	0.232838	-0.65419	0.0303192	-0.0536613	-0.0329638	0.372236	-0.65386	-0.321713	-0.267763
O43903	GAS2	T	281	0.999978	GAS2_T281_2	ISRVDGKTSPIQSKS	0.0110111	-0.138584	0.360011	-0.143663	-0.0670891	0	0.0504971	-0.013629	0.128569	-0.196369	0.12364	-0.248158	0.013629	0.0361404	0.0670891	-0.619951	-0.242743	-0.212539	-0.103523	-0.0889854	0.0101871	0	0.169471	0.0361843	0.369808	-0.187754	0.0143166	0.164618	0.170574	0.206575	-0.657869	0.0393314	-0.0253515	-0.0361404	0.377941	-0.58476	-0.318871	-0.256342
O43903	GAS2	S	187	0.946128	GAS2_S187_1	SAPSPSPSPSSKSSG	0.119572	0	0.161595	0.604933	-0.72137	0.989916	0.0704126	-0.229782	-1.14049	0.919785	-0.179469	-1.13893	0.222373	-1.11468	-0.275641	0	-1.23634	-0.486417	0.575525	1.34655	-1.23932	0.218747	0.16487	0.226334	-0.907474	0.540024	0.285733	0.509504	-0.765506	0.430702	-0.619823	-0.878973	-0.161595	-0.226334	-0.00652266	-0.186909	0.668175	0.00652266
O43903	GAS2	S	185	0.998333	GAS2_S185_1	TLSAPSPSPSPSSKS	0.130749	-0.289182	-0.275992	-0.386706	-0.0185394	1.04191	0.0902319	-0.0248208	-0.137996	0.951942	-0.237405	-0.218796	0.179135	0.316881	-0.669042	0	0	0.210214	0.0980158	-0.451807	-1.27032	-0.031086	-0.348274	-0.778996	-1.30642	0.492507	0.157631	0.0248208	-0.0980158	0.963614	-0.474998	0.234987	-0.139771	0.545056	0.0185394	0.28477	0.523214	0.115475
O43903	GAS2	S	183	0.999496	GAS2_S183_1	EETLSAPSPSPSPSS	0	-0.306621	-0.382369	-1.42107	1.50616	0.993183	0.444512	0.517754	-1.54903	-0.0352049	0.135945	0	-0.241733	1.19356	0.236913	-0.31195	0.336315	0.235735	0.231534	0.182994	-1.44549	-0.567402	-0.978306	0.78072	-0.215604	0.409575	-0.206987	0.0988045	-1.61107	0.0352049	-0.100999	0.173878	-0.0988045	0.800134	-1.67891	1.72963	-0.231534	-1.15064
O43903	GAS2	S	288	0.997589	GAS2_S288_1	TSPIQSKSPTLKDMN	0	-0.108257	0.228196	0.0942349	-0.302763	-0.304388	-0.317172	-0.0464425	0.143322	-1.21178	0.330849	-0.257642	0.108766	-0.151214	0.353116	0.160336	0	-0.139328	-0.0942349	0.169165	0.0899696	0.152046	0.26569	0.265047	0.558566	-0.299348	0.157141	0.0365472	0.219394	-0.616145	-0.374738	0.271435	-0.0365472	-0.102394	0.530931	-0.703845	-0.309562	-0.169165
O43903	GAS2	T	290	0.999996	GAS2_T290_1	PIQSKSPTLKDMNPD	0	-0.233334	-0.124817	0.0244517	-0.286779	-0.194754	-0.342102	0.0104899	0.213763	-1.15545	0.583314	-0.277431	0.267196	-0.0244517	0.322515	0.146782	0.142683	-0.0104899	-0.235058	0.117576	0.288294	0	0.11051	0.153341	0.430696	-0.186859	0.023242	-0.183789	0.181907	-0.561513	-0.158995	0.407789	0.0516114	-0.214597	0.664806	-0.294628	-0.674442	-0.117576
O43903	GAS2	S	282	0.999665	GAS2_S282_1	SRVDGKTSPIQSKSP	0.284497	-0.112557	0.3826	-0.1656	-0.509151	-0.466177	-0.0472679	-0.279455	-0.0126848	-1.205	-0.317693	-0.857422	-0.263009	-0.161935	0.0595655	0	0	-0.180711	0.264181	0.58814	0.112124	0.345253	0.41993	0.181347	-0.0595655	0.324333	0.764035	0.310626	0.0126848	-1.34355	-0.572501	0.887733	0.180711	0.0845585	1.05627	-1.27388	-0.772866	0.0812159
O43903	GAS2	T	281	0.979098	GAS2_T281_1	ISRVDGKTSPIQSKS	0.094882	-0.138146	-0.181395	0.0597029	-1.26741	-0.853811	-0.175813	0.729502	-0.0597029	-1.85388	0	0	-0.233685	0.336444	-0.256155	-0.456514	-0.40027	-0.0849161	0.547405	0.546371	0.194371	0.60957	0.440503	0.622102	0.256155	0.452558	0.810066	1.15355	-0.794031	-1.84405	-0.422028	0.167837	0.0849161	-0.357742	1.05249	-1.64519	-0.817468	0.513884
O43903	GAS2	S	286	0.863804	GAS2_S286_1	GKTSPIQSKSPTLKD	-0.487555	0.328769	0.257024	0.18284	-0.0496516	-1.96907	0	0.0258036	-0.041142	0.335573	0	-0.537764	-0.152719	-0.875865	-0.42803	0.566698	-0.65824	-0.0258036	0.68413	1.04395	0.377004	0.480678	0.484604	0.123874	1.09592	-0.152269	0.0699263	-0.124149	-0.23717	0.0496516	0.152546	-0.441795	-0.572292	-0.177722	-0.171723	1.70232	0.041142	-0.185281
O60218	AKR1B10	S	23	1	AKR1B10_S23_1	VGLGTWKSPLGKVKE	0.486364	0.220036	-2.50053	0.551464	-0.596233	-2.61562	-0.159744	0.0193267	-0.120051	0.133881	-0.924378	0.355101	0.0671697	0.120051	-0.0436687	0	-0.305613	-1.13351	-0.943368	-0.601316	0.321943	-0.0991001	0.269001	-0.849214	-0.446719	0.421968	0	-1.39243	0.630819	0.0436687	-0.811953	0.043189	0.155174	-1.09373	0.096961	-0.0193267	0.182951	0.303075
O60229	KALRN	S	1799	1	KALRN_S1799_1	KVRDGRKSFDLGSPK	-0.682584	-0.167973	-0.575998	-1.17885	0.213897	1.64392	0.498418	0.614412	-0.444686	1.17085	0	0.277907	-0.123226	0.910768	-0.34485	-0.108043	0	0.0513725	0.231151	-0.296318	1.32124	-0.542974	0.625619	-0.361738	-0.213897	0.970395	-0.0531588	0.172446	-0.231151	0.999409	-0.0880404	0.260774	-0.0513725	1.20142	-0.501215	-0.118186	0.371522	0.258984
O60229	KALRN	S	1757	0.964227	KALRN_S1757_1	SLNSIHSSPGPKRST	0.14986	0	0.439897	-1.40088	0.288727	0.0821686	0.142625	0.383405	-0.391984	-0.0209303	-0.246273	0.112556	0.00577784	0.0171347	0.0209303	-0.271651	-0.18491	-0.225371	0.357928	0.448074	0	-0.0621433	-1.09138	0.0659742	-0.923083	0.0896797	0.0423574	-0.00577784	-0.135324	-0.303127	-0.134031	-0.348084	-0.426547	-0.0171347	0.25616	0.712825	0.60277	-1.65694
O60229	KALRN	S	1753	0.999332	KALRN_S1753_1	QAQPSLNSIHSSPGP	-2.68442	-1.72865	-2.01181	-1.75758	-1.99752	0.10064	1.0446	0.598146	1.37506	0.664996	0.320162	0.438772	0.922287	1.65956	1.20908	-0.309108	-1.34194	-0.306674	-0.0498714	-0.59019	0.447628	-0.705528	-1.05771	-0.798049	-0.137557	-0.0934706	0	0.306674	0.0498714	0.137557	0	0.712967	0.765921	1.30155	0.555229	-0.735734	-0.434745	-0.471265	+		+	+
O60244	MED14	S	998	0.999783	MED14_S998_1	DMMDSLISQLQPPPQ	-0.74193	1.02661	-0.0508733	-0.314958	0.630399	1.08228	-0.110317	-0.412048	0.21752	0.0412326	-1.31764	-1.07186	-2.0434	-0.642551	-1.37825	1.3536	0	0.552312	-0.704023	1.3159	0	2.47599	0.0508733	0.223617	-0.391999	-0.120135	0.117126	-0.652538	-0.21752	-0.0412326	0.899444	-0.417485	0.356376	0.929666	0.607235	0.69797	0.236047	-1.37528
O60244	MED14	S	986	0.999721	MED14_S986_2	NEDDNPPSPIGGDMM	-0.349059	0.110322	-0.447386	-0.668453	0.0705028	1.1306	0.439161	0.824846	0.549152	0.825247	0	0.103897	-0.638978	-0.771271	-0.448081	1.79936	-1.17755	0.490723	0.539159	0.727555	-0.156858	-0.139666	-0.343653	-0.134348	-0.225437	-0.176916	0	0.889658	0.347224	1.12309	0.400253	-0.117085	-0.430155	-0.257817	-0.996281	0.343653	0.134348	-0.0705028
O60244	MED14	S	977	0.999987	MED14_S977_2	NQDARRRSVNEDDNP	-0.349059	0.110322	-0.447386	-0.668453	0.0705028	1.1306	0.439161	0.824846	0.549152	0.825247	0	0.103897	-0.638978	-0.771271	-0.448081	1.79936	-1.17755	0.490723	0.539159	0.727555	-0.156858	-0.139666	-0.343653	-0.134348	-0.225437	-0.176916	0	0.889658	0.347224	1.12309	0.400253	-0.117085	-0.430155	-0.257817	-0.996281	0.343653	0.134348	-0.0705028
O60256	PRPSAP2	S	227	1	PRPSAP2_S227_1	DLVDGRHSPPMVRSV	0.90538	0	-0.0168657	0.403284	0.270656	0.0111351	-0.435406	0.448306	0.473421	-0.0840025	0	0.0969696	0.254449	-0.113148	0.0708017	-1.03138	-0.6838	-0.404979	-0.0211258	-0.253549	-1.28452	0.108978	0.322127	-0.093132	0.135411	-0.0847454	-0.181009	-0.0344248	0.295729	-0.0757246	0.816578	0.0575466	0.0168657	-0.121517	-0.0708017	-0.630828	0.0211258	0.291677
O60256	PRPSAP2	S	219	1	PRPSAP2_S219_1	GEAQDAESDLVDGRH	0.486531	-0.0135832	-0.415503	-0.495471	0.263583	0.968659	-0.668994	0.27069	0.0280995	0.887278	-0.358372	0.0493231	-0.00906372	-0.62533	-0.480856	0	0.14168	-0.240565	0.0535016	-0.876903	-1.07051	0	0.317716	-0.607699	-0.961342	0.81424	-0.426119	-0.151917	0.57203	0.678107	-1.41893	0.169696	0.00906372	-0.0280995	-0.263583	0.93132	0.569203	0.957208
O60264	SMARCA5	S	47	0.957837	SMARCA5_S47_1	VAAQAVASAASAGPA	-0.691958	-0.0664444	-0.800201	-0.660584	-0.0414977	-0.339127	0.678158	-0.475246	-0.0995436	0.199753	0.527777	-0.166717	-0.303176	0.0995436	0.0414977	1.63343	0	0.630471	0.212725	-0.297644	0	0.28178	-0.682917	-0.668224	-1.18241	-1.85693	0.336065	0.933514	-1.14212	0.404459	0.446417	-0.0513792	0.303176	0.135004	-0.331198	1.39455	0.369571	0.0633388
O60264	SMARCA5	S	66	1	SMARCA5_S66_1	EEIFDDASPGKQKEI	-0.175102	-0.235659	0.104887	-0.921171	0.240734	0.489689	0.74759	-0.552781	-0.995992	1.11093	-0.0476503	0.0710821	-0.623603	0.876947	0.304323	0.0424433	-1.57248	0.878453	0.82402	-0.360853	-0.194155	0	-0.311776	-0.345117	-1.00645	0	0.334614	0.106082	-1.67586	0.557491	0.663469	-0.267631	0.350308	0.510007	-0.324656	-0.104887	0.345117	-0.240734
O60271	SPAG9	S	733	1	SPAG9_S733_1	QRSASQSSLDKLDQE	0.21229	0	0.480405	-0.0606985	0.168061	-0.202013	0.290789	-0.00649357	-0.183274	-0.414081	0.055582	-0.00269127	-0.0415831	0.532149	0.113393	0	-0.199837	0.00649357	0.17756	0.01929	0.11175	-0.0981483	0.086091	0.0606985	0.00789165	-0.33276	0.199211	0.0975389	-0.59983	-0.634	-0.172297	0.0137997	-0.16961	0.192121	-0.00789165	-0.374658	-0.417678	-0.83805
O60271	SPAG9	S	733	1	SPAG9_S733_2	QRSASQSSLDKLDQE	0.171135	-0.0780315	0.133398	-0.407562	0.77822	0.812531	0.573196	-0.285133	-0.578424	1.16515	0	0.110878	-0.339003	0.698738	-0.0167913	-0.0561314	-1.43525	0.255898	0.380091	-0.0363741	-0.134174	-0.342487	-0.555105	-0.155005	-0.371001	0.603474	0	0.0141582	-0.521082	1.26046	-0.120861	0.0409164	-0.0141582	0.658585	0.011672	0.266834	0.155005	-0.011672
O60271	SPAG9	S	730	1	SPAG9_S730_2	GSKQRSASQSSLDKL	0.156971	-0.0286713	0.069231	-0.517215	0.771976	0.844929	0.488558	-0.253559	-0.62209	1.25163	-0.0663891	0.0935764	-0.239632	0.723479	-0.107915	-0.120962	-1.42968	0.401148	0.434035	-0.0925035	-0.294865	-0.308023	-0.528379	-0.241361	-0.538527	0.556545	0	0.0471363	-0.551751	1.31442	0	0.0593929	-0.0471363	0.706748	-0.0553961	0.410421	0.241361	0.0553961
O60271	SPAG9	S	732	0.999979	SPAG9_S732_2	KQRSASQSSLDKLDQ	0	-0.365889	0.384048	-0.271483	0.872859	0.704307	0.958864	-0.121744	-0.628083	1.30839	-0.159081	0.261553	-0.432813	1.13192	-0.0324926	-0.150578	-1.99594	0.000563622	0.339005	-0.118262	0.013526	-0.773309	-0.517419	0.00575924	-0.473506	0.545774	0	0.245307	-0.567828	1.30261	-1.09505	0.167133	0.0273294	0.901141	0.0324926	-0.000563622	-0.00575924	-0.209884
O60271	SPAG9	S	732	0.999983	SPAG9_S732_1	KQRSASQSSLDKLDQ	0.26852	0.0768509	0.403643	-0.0852823	0.035511	-0.34315	0.10189	-0.0183115	-0.132316	-0.491185	0.0723305	-0.133473	-0.0681047	0.3322	0.235922	0	-0.187042	0.12558	0.24207	-0.035511	0.0347471	0	0.0752363	0.19856	0.207592	-0.37641	0.13098	0.0183115	-0.455044	-0.665658	-0.134353	-0.0179071	-0.131983	0.0852823	0.0942993	-0.106453	-0.275009	-0.551998
O60271	SPAG9	S	730	1	SPAG9_S730_1	GSKQRSASQSSLDKL	0.275261	0.108501	0.371887	0.220777	0.035429	-0.408915	-0.209182	-0.0734925	-0.0800104	-0.509226	0.0986538	-0.189083	-0.0462928	-0.00338268	0.0944138	0.0612383	-0.0842819	0.0537877	0.020215	0.00241661	0	0.166443	0.328144	0.237822	0.452759	-0.295376	0.0295467	0.0462928	0.00338268	-0.00241661	-0.386589	0	-0.103464	-0.309743	-0.120028	-0.753243	-0.164989	-0.458075
O60271	SPAG9	S	1238	1	SPAG9_S1238_1	AVPGQVISPQSSSSG	0.20043	0	0.61483	-0.19571	0.142272	-0.369147	0.685048	0.0858598	-0.0445957	-0.111369	0.170074	-0.0311794	-0.155879	0.399669	0.103049	0	-0.247355	0.367692	0.0445957	-0.0467005	-0.0120716	0.00145721	-0.241227	0.117889	0.0467005	-0.283695	0.200905	0.110994	-0.76364	-0.330733	0.309898	-0.248104	-0.0858598	0.0654745	0.119724	-0.359159	-0.273895	-0.574237
O60271	SPAG9	S	251	0.999922	SPAG9_S251_1	TSLKVSNSPEPQKAV	0.0966854	0.505021	0.126736	-0.0429578	-0.565118	0.42121	-0.471196	-0.288678	-0.298616	-0.0638909	-0.0856943	-0.329838	-0.25955	-0.495654	0.318257	0.129216	0.222966	0.460779	0.923431	0.0957856	-0.73495	0.432094	-0.117603	-0.109812	-0.307268	0	-0.00995159	-0.180349	0.0429578	-1.02566	-0.2362	0	0.117603	0.280839	0.0638909	0.742493	0.953304	0.534654
O60271	SPAG9	T	365	0.996548	SPAG9_T365_1	SGYKGSSTPTKGIEN	0.203141	0	0.0786076	0.0504975	0.12155	0.51722	-0.0332212	-0.474656	-0.201709	0.296537	-0.0137596	-0.312767	-0.297897	0.325938	-0.12155	0.166303	0.168269	0.765041	0.67982	0.368209	0	0.238482	-0.147781	-0.119485	-0.840845	-0.457203	0.129613	-0.0171356	-0.589689	-0.199436	-0.0310593	-0.20155	0.0171356	0.0361295	0.133913	0.139759	-0.0361295	-1.09583
O60271	SPAG9	T	276	0.993659	SPAG9_T276_1	QGGSKATTPASTANS	0.185209	0	0.277486	0.083734	0.146801	0.429914	0.524703	0.182688	0.180121	0.115405	0.220193	0.11624	0.333825	0.818643	0.113475	0	-0.380286	-0.0363235	0.080709	-0.113475	-0.751189	-0.181379	-0.112937	-0.294256	-0.606352	-0.481831	0.280748	0.0363235	-0.516926	-0.504668	-0.327582	-0.147402	-0.039257	-0.080709	0.223186	-0.737545	-0.668951	-0.887414
O60271	SPAG9	T	292	0.998661	SPAG9_T292_1	VATIPTDTPLKEENE	0.665223	0.614346	0.0883427	-0.0855894	-0.863987	0.539635	0.0618076	-0.250807	0.0482521	-0.374556	-0.787325	-0.403657	-1.21031	0.0569868	0.145514	0	-0.508778	-0.0883427	-0.0624304	-0.145514	0.544662	0.130632	0.402901	-0.0482521	1.15687	-0.430058	0	1.0224	0.596263	1.28968	-0.66128	-0.160373	-1.27694	-0.125147	-0.194529	0.603442	0.634809	0.290453
O60271	SPAG9	T	290	0.996566	SPAG9_T290_1	SDVATIPTDTPLKEE	0.142075	0.533653	0.36279	-0.0823841	0.428955	0.942342	0.0158672	-0.134115	0.0490179	-0.328437	-0.385617	-0.449113	-1.09376	0.0583401	-1.03487	0.179727	-0.555131	0.0795016	-0.321839	0.0913262	-0.493127	0.0999498	-0.0795016	-0.0490179	0.920251	0	0	1.13891	0.596147	-0.0415692	-0.0738745	-0.208193	-0.236987	-0.125242	-0.439453	0.713077	0.633972	0.0415692
O60271	SPAG9	S	249	0.972647	SPAG9_S249_1	SHTSLKVSNSPEPQK	0.314908	0.839293	-0.0314846	-0.0313187	0.519151	-0.282974	-0.503357	-0.32636	-1.52825	-0.108879	0.163974	-1.0642	0.0314846	-0.513655	-0.422576	0.650087	0.335457	0.850609	0.255781	-0.886277	-0.263802	1.07577	-0.208702	-0.801782	0.780397	-0.0700331	0	-0.789638	0.0542898	0.857248	0	-0.0215874	0.0938864	0.0313187	-1.26742	1.63654	0.668333	0.108879
O60271	SPAG9	S	245	0.88231	SPAG9_S245_1	SQPRSHTSLKVSNSP	0.314907	0.677849	-0.0132985	0.440684	0.255229	-0.282972	0	-0.43862	-1.35732	1.0811	0.16326	-1.17033	0.0132985	-0.690348	-0.910736	0.641218	0.234313	0.868776	0.717891	1.25224	-0.263801	0.961152	-0.214035	-0.352397	0.440512	-0.0745068	-0.246208	-0.830008	0.352397	-1.56234	0	-0.160691	0.11177	-1.04616	-0.380074	1.56335	1.04906	-0.255229
O60271	SPAG9	S	185	0.986281	SPAG9_S185_1	KLHQLSGSDQLESTA	-1.03022	-0.230448	-0.65157	-0.0033865	0.0698514	0.277628	-0.231945	-0.0569468	-1.48312	1.16776	-1.12361	0.258698	-0.00898361	0.143498	-1.29934	0	0.277014	0.00898361	-0.811952	-0.135101	-0.175199	0	0.596086	-0.153379	-0.257971	0.770744	-0.427089	-1.45388	0.170187	0.810361	0.539123	0.302018	0.0782175	0.0033865	-0.0698514	0.682858	0.527927	1.14645
O60271	SPAG9	S	332	0.999667	SPAG9_S332_1	TRNVSTGSAENEEKS	-0.961315	0	0.262532	-0.730314	1.08833	1.73567	0.459437	-0.0221386	-3.11564	1.69289	1.53464	-0.128112	-0.340803	1.24198	-1.25621	-0.653892	0.111436	0.720118	0.730314	-1.47745	-0.269718	-0.554179	-1.24915	-3.70619	-5.04542	0.1988	-0.0987263	0.0221386	-3.50421	2.24895	0	0.0728455	-0.473071	1.53702	-1.08833	1.33413	1.75474	1.39963
O60271	SPAG9	S	339	0.999996	SPAG9_S339_1	SAENEEKSEVQAIIE	0.259841	0.375662	0.231706	-2.74503	1.14994	1.86035	0.378876	-1.44244	-2.82523	1.72276	1.19455	-0.0259199	-0.558001	1.76935	-1.14994	-0.243209	0.311697	0.489641	1.28374	-2.57237	-0.66854	-0.658431	-1.21352	-3.22452	-3.57202	0	0	-0.209237	-1.28374	2.3217	-1.38129	-0.0848742	0.209237	2.10047	-1.23835	1.26346	2.39059	1.40984
O60271	SPAG9	T	217	1	SPAG9_T217_1	PAGDGLLTPDAQKGG	1.3855	-0.191005	0.119841	-0.261711	-0.922544	2.38924	-1.03326	-0.755633	0.261711	0.778437	-0.0518932	0.453235	0.575796	-2.22744	-0.953704	0	0.33337	-0.119841	1.40498	1.17133	-0.546744	0	-1.01369	0.570089	-11.273	2.08959	-0.316462	1.01153	1.65747	0.794817	-0.310498	0.374086	0.138455	-1.35945	-0.128052	-0.610772	-0.694912	0.128052
O60271	SPAG9	S	183	1	SPAG9_S183_1	RTKLHQLSGSDQLES	-1.37652	-0.283088	-0.0543456	0.0505228	-0.180248	0.616359	0.0724287	0.34681	-0.666793	0.967529	0	0.253298	0.129275	-0.0505228	-0.748673	0.345979	0	-0.110451	-0.141768	-0.355745	-2.53163	-0.204669	0.0543456	0.493996	-0.396972	-0.590206	-0.605989	-0.688138	-0.217792	0.687557	0.763981	0.162528	0.0780778	0.293814	0.180248	-0.137552	0.262828	0.804445
O60271	SPAG9	S	265	0.999972	SPAG9_S265_1	VEQEDELSDVSQGGS	0	-0.838693	0.360177	-0.0754447	-0.666492	-0.299047	0.0330839	-0.258179	-0.144084	1.60445	1.16699	0	0.35432	0.459147	0.0470209	0.135052	-0.477432	-0.0882926	0.401321	0.155947	-0.589311	-1.29122	-0.937048	-0.907169	-1.86225	-0.839031	0.0381765	-0.218805	-0.440746	0.907501	1.53317	0.0148592	0.0882926	0.0754447	-0.412009	0.982146	0.801953	-0.0470209
O60293	ZFC3H1	S	662	0.99997	ZFC3H1_S662_1	SPPVLNNSHPVPRSN	0.206557	-0.417955	-0.365108	-0.0625849	-0.25943	-0.197822	0.0413132	0.17008	0.238604	0.221474	0.544373	0.340253	-0.00420856	-0.345578	0.0445805	0.113399	0.199834	-0.0403605	-0.187189	-0.0445805	-0.0110998	-0.483738	0.218418	0.0625849	0.424273	-0.224764	-0.334628	-0.216897	0.181719	0.273265	0	0	0.00420856	-0.352639	-0.562831	0.115542	0.0648136	-0.0532265
O60293	ZFC3H1	S	655	1	ZFC3H1_S655_1	SSNSDPPSPPVLNNS	0.278886	-0.462246	-0.335473	-0.0809622	-0.292518	0	0	0.249248	0.269889	0.0451846	0.608394	0.444578	0.0202336	-0.320283	0.0300899	0.220605	0.306278	-0.14923	-0.257361	-0.129246	-0.0291815	-0.380277	0.174958	0.0831165	0.349639	-0.148559	-0.658166	-0.411595	0.137044	0.129963	-0.031065	0.130633	-0.0202336	-0.352419	-0.421978	0.0261025	0.0809622	-0.0300899
O60293	ZFC3H1	S	949	0.976492	ZFC3H1_S949_1	KMMRLDSSPVSSPRK	0.310423	0.505802	0.0504613	0.795063	0.848798	0	-1.7499	-0.30199	0.188289	-0.505206	-0.67316	-0.388511	-0.047895	-1.90317	-0.904382	0.351933	0	0.0988307	-0.89548	-1.25187	0.772179	0.478037	0.400171	0.163295	0.997729	-0.49321	0.382425	-0.761516	-0.432184	0.960637	-0.736256	-0.349546	-1.34826	-0.163295	0.230224	0.047895	1.57839	-0.230224
O60293	ZFC3H1	S	805	0.955288	ZFC3H1_S805_1	QLKTSSSSPANSDVE	0	0.240133	-0.0256515	-0.708722	0.211618	0.374772	-0.147811	0.0256515	-0.0499949	0.319785	0.547569	-0.743965	0.179874	0.743277	0.0888796	-0.0670853	0.555674	-0.229539	0.395053	-0.0888796	-0.452596	0.00260925	-1.27112	0.0499949	-0.350393	0.506261	0	0.363362	-0.050468	0.496254	-0.0526075	-0.254968	-0.219557	0.446502	-0.174923	0.188739	-0.211294	-0.32079
O60293	ZFC3H1	T	801	0.955544	ZFC3H1_T801_1	IKSDQLKTSSSSPAN	-0.410878	-0.224253	-0.550334	-0.628846	0.251436	0.339408	0.452079	-0.109547	-0.039062	-0.0807848	0.210831	0.348231	-0.472039	0.88491	0.0807848	0.05688	1.2622	0.109547	0.348707	0.481388	-0.822572	-0.51287	-0.259435	0.633806	-0.346563	0	0	0.318224	0.0075469	-0.474977	-1.13615	-0.272553	0.216106	-0.0075469	0.250215	0.5447	-0.104244	-0.688766
O60293	ZFC3H1	S	809	0.991709	ZFC3H1_S809_1	SSSSPANSDVEIDGI	-0.135972	-0.75996	-0.557375	-0.344227	-0.111715	1.15725	0.362967	-0.000429153	-0.0710402	-0.0941648	0.567308	0.596972	-0.0465155	0.345947	0.204675	-0.425257	0	0.455819	0.00124359	0.179261	0.916193	-0.697611	0.000429153	-0.00124359	-0.556293	0	0.164108	0.158677	-0.279826	0.173124	-0.0250788	-0.0814676	-0.467818	0.674146	-0.0737343	0.700395	0.573001	0.0737343
O60318	MCM3AP	T	530	0.994185	MCM3AP_T530_1	DGEVSPSTEDAPFQH	-0.779955	-0.387373	-0.397139	-0.158727	0.340677	-0.0797548	-0.473322	0.153252	0.100747	0.0124798	0.655666	0.108119	0.0250769	0.284888	-0.418219	0.394513	0.287501	-0.0982599	-0.479999	-0.208415	-0.948996	0	0.14929	0.0706263	0.0822878	0	-0.240914	-0.110884	0.0494013	0.174526	0.265746	0.202621	-0.0250769	-0.0494013	-0.595872	0.11561	-0.325424	-0.0124798
O60318	MCM3AP	S	529	0.985502	MCM3AP_S529_1	GDGEVSPSTEDAPFQ	-0.783978	-0.397885	-0.395922	-0.154752	0.327139	-0.100856	-0.483113	0.152081	0.0981369	0.0156727	0.661551	0.115208	0.0256705	0.284966	-0.443916	0.391596	0.279615	-0.111271	-0.497473	-0.213616	-0.988422	0	0.142965	0.0649433	0.0768995	0	-0.242812	-0.103957	0.0554438	0.18049	0.252703	0.199726	-0.0256705	-0.0554438	-0.592354	0.117328	-0.344313	-0.0156727
O60318	MCM3AP	S	527	1	MCM3AP_S527_1	KPGDGEVSPSTEDAP	-0.787115	-0.395056	-0.387556	-0.154695	0.328323	-0.0964947	-0.479117	0.152431	0.0959125	0.0168977	0.664344	0.114051	0.0243244	0.290502	-0.447239	0.383022	0.280595	-0.108843	-0.49392	-0.212681	-0.9847	0	0.1435	0.0680633	0.0779386	0	-0.23965	-0.109259	0.0581994	0.17883	0.249615	0.204968	-0.0243244	-0.0581994	-0.592575	0.119632	-0.339255	-0.0168977
O60318	MCM3AP	S	538	0.999999	MCM3AP_S538_1	EDAPFQHSPLGKAAG	-0.469941	0	-0.191894	0.037879	0.56106	0.362422	-0.144912	0.246943	-0.037879	-0.0208764	-0.898692	0.533504	-0.0857859	0.536368	-0.769925	0.429102	-1.56505	0.219646	0.214766	-0.143362	0	-0.245042	0.0847025	0.320636	0.515091	0.0327425	0.155869	-0.0847025	-0.174796	0.740627	-1.65344	0.513043	-2.99278	-4.93287	-3.26469	0.281737	-0.172548	0.0208764
O60333	KIF1B	S	1057	1	KIF1B_S1057_1	AMTRSGLSLEELRIV	0	0.0598774	-0.0113554	-0.448706	0.0359144	0.49188	-0.0143766	0.0332842	-0.518266	0.190001	-0.238351	0.0249052	-0.260187	0.30582	-0.260183	0.156783	0	0.195652	0.349144	-0.258204	-0.796181	-0.181409	-0.179568	-0.30582	-1.16878	0.418542	-0.0256968	-0.160013	-0.859539	0.0844584	-0.0772409	0.269413	0.0113554	0.326881	-0.0359144	0.364511	0.36367	0.427026
O60333	KIF1B	S	1054	0.985235	KIF1B_S1054_1	SSVAMTRSGLSLEEL	-0.0853262	4.19617e-05	-0.00560856	-0.695769	0.141714	0.523683	0.0615349	0.00560856	-0.655452	0.336214	-0.320662	-0.0824413	-0.232618	0.431235	-0.303662	0.046649	-0.0089016	0.224932	0.472894	-0.151021	-1.13536	-0.0987873	-0.298817	-0.421917	-1.26597	0.36741	0	-0.233349	-1.17465	0.144506	0	0.0127573	0.0908689	0.421917	-0.141714	0.384124	0.521503	0.503741
O60333	KIF1B	S	1070	0.945958	KIF1B_S1070_1	IVEGQGQSSEVITPP	0.231825	0.316531	-0.422886	-0.251632	0.0577035	0.344384	-0.0100002	1.01294	-0.15356	-0.0910411	0	-0.0829105	1.30583	-0.513494	0.325336	0.201911	0.132494	0.606586	0.561169	-0.115449	-1.38829	-0.276157	-0.265976	0.15356	-0.497781	-0.483849	0	-0.168757	-0.523699	-0.0565257	-1.8726	0.30231	-0.00749874	0.37931	0.0565257	0.00749874	0.688556	0.0715728
O60333	KIF1B	S	1659	0.927905	KIF1B_S1659_1	EANSRASSPCPEFEQ	0.0846777	0.405	0.362322	0.521487	-0.339134	-0.39085	0.647886	0.05511	0.138684	-0.198325	0.108483	0	-0.0257835	-0.138684	0.064065	0	-0.316359	-0.750775	-0.894074	-0.064065	0.18215	0.370063	0.446166	0.36353	0.812194	-0.321102	-0.703913	0.0257835	0.388262	-0.990495	-0.0446081	-0.0967054	-0.192759	-0.223824	0.532179	-0.704173	-0.742386	0.377769
O60341	KDM1A	S	851	0.994957	KDM1A_S851_1	VPAQQSPSM______	-0.140646	0.0323124	0.144295	0.214615	-0.566255	-0.844345	0.227337	-0.0084095	0.0843315	-0.564152	0.150084	-0.192087	0.134301	0.00184059	0.809731	-0.0486832	-0.0926485	-0.573263	-0.285608	0.668421	0.311846	0.107348	0.322746	0.063817	-0.153656	0	0	-0.00173855	-0.00184059	-0.17068	0.0603628	-0.134809	0.00173855	-0.17837	0.643967	-1.14882	-0.299706	0.153656
O60341	KDM1A	S	849	0.999973	KDM1A_S849_1	PGVPAQQSPSM____	-0.0397911	0.0850325	0.0438452	0.0915594	-0.311724	-0.485776	0.192446	-0.100904	0.0128708	-0.18284	0.230435	-0.0916777	0.0109358	-0.0128708	0.400921	-0.124302	0	-0.020896	0.0220919	0.379895	0.353328	0.0883884	0.168813	0.0923367	-0.0419412	0	-0.0272188	-0.0402632	-0.0552845	-0.134633	0.164727	-0.00196552	0.0506372	-0.134089	0.387707	-0.0109358	-0.127429	0.0419412
O60341	KDM1A	S	69	1	KDM1A_S69_1	KKEPPRASPPGGLAE	0	-0.0310001	0.0469432	0.297909	0.234098	-0.431058	0.33989	-0.0620704	0.0465522	0.211019	0.307425	0.303143	0.0133796	0.0786681	-0.153948	-0.153749	0	-0.264328	-0.27853	-0.0199528	0.270049	-0.0259705	0.0690436	0.103997	0.342064	-0.0279408	0.220158	0.0365462	-0.0465522	-0.270873	0.468957	-0.036231	-0.0133796	-0.140023	0.0199528	-0.701264	-0.390847	-0.681413
O60341	KDM1A	S	166	1	KDM1A_S166_1	PPEEENESEPEEPSG	0.113659	-0.00814724	-0.925759	-1.14587	-2.01184	-0.103479	0.517991	-0.813794	-1.00652	4.95932	0	0	0.275168	-0.439538	-0.806313	-0.221541	0.311605	-0.275168	0.0666814	-0.769856	1.84513	0.237592	1.40226	1.55145	0.303527	1.92787	-0.198568	3.26212	-0.0666814	3.68303	-0.735643	-0.159623	-0.498104	1.10647	-0.303527	1.19791	3.77545	2.27567
O60341	KDM1A	T	104	0.904731	KDM1A_T104_1	METGIAETPEGRRTS	1.40872	1.95183	3.75852	4.3027	4.70994	1.39401	0	2.49808	3.58392	3.16966	-4.89217	-3.99832	-2.72055	-1.90145	-1.63268	1.53963	1.14234	3.07204	1.6702	1.43327	-4.77838	-3.92784	-2.60151	-1.71613	-1.79146	0	0.719367	2.34575	2.83768	3.66819	-4.79241	-3.87444	-2.58171	-1.6702	-1.69659	-2.34575	-1.72749	-1.43327
O60341	KDM1A	S	172	0.985759	KDM1A_S172_1	ESEPEEPSGVEGAAF	-0.178703	-0.0106792	-0.0488367	-0.330798	-0.183934	3.62985	1.54471	2.79065	2.71888	3.03315	-0.104372	-0.0869999	-0.152052	-0.157861	-0.288303	0	0	0.0330162	-0.027462	-0.134896	0.00942326	-0.0165195	-0.0330162	0.027462	-0.447084	-0.13754	0.0795937	-0.0559597	-0.356259	0.134896	2.76857	2.54059	2.79534	2.64024	2.6043	4.72194	4.06569	4.19731			+
O60343	TBC1D4	S	666	1	TBC1D4_S666_1	GRAQGVRSPLLRQSS	0.400044	-0.0824938	0.424852	0.304095	-0.0198007	-0.142951	-0.0494986	0.0109658	0.169085	-0.350937	-0.0433655	-0.0972385	-0.0494971	-0.222425	0.0198007	0	0	0.216346	-0.0273094	0.12702	0.3432	0.222976	0.298167	0.19856	0.472454	-0.1846	0.0488787	-0.0387149	0.0273094	-0.524125	0.270292	0.0597944	-0.0109658	-0.386083	0.161867	-0.269537	-0.361587	-0.15305
O60343	TBC1D4	S	569	0.999681	TBC1D4_S569_1	KAKRSLTSSLENIFS	-0.210447	0	0.340204	-0.183414	0.346063	0.293715	0.119075	0.907225	0.838397	0.451406	-0.610552	-0.564214	-0.390789	-0.114268	-0.436172	-0.651049	-0.531492	-1.20799	-0.631479	-0.891235	0.414724	0.65854	0.0545044	0.392464	0.824714	0.586035	0.262214	0.856236	0.475991	0.345935	0	-0.455856	-0.0545044	0.114268	-0.345935	-2.26676	-0.827897	-0.477291			+	+	+
O60343	TBC1D4	S	570	0.998701	TBC1D4_S570_1	AKRSLTSSLENIFSR	-0.12998	0.077961	0.239069	-0.0399361	0.507014	0.342875	0	0.806034	0.205448	-0.0536633	-0.445631	-0.855871	-0.434481	0.0399361	-0.875968	-1.24335	-0.551414	-1.15073	-0.490793	-0.531563	0.420877	0.63245	-0.00785828	-0.0675297	0.953702	0.564056	0.407389	0.90958	0.636181	0.47194	0	-0.202643	0.00785828	0.189203	0.0536633	-2.66665	-0.946294	-0.517772			+	+	+
O60343	TBC1D4	S	566	0.986591	TBC1D4_S566_1	LKNKAKRSLTSSLEN	-0.89368	0	0.105264	0.00922728	0.236454	1.54446	0.0414524	1.47903	0.842263	0.578717	-0.576165	-0.635386	-0.540732	-0.874113	-0.236454	-0.437229	-0.229495	-1.11707	-0.802839	-1.02524	0.528725	0.649962	0.442613	0.2991	0.884604	0.451207	0.246602	1.21228	0.542936	0.760626	0	-0.33432	-0.115723	-0.00922728	-0.382344	-0.105264	-0.60148	-1.18093			+		+
O60343	TBC1D4	S	569	0.979497	TBC1D4_S569_2	KAKRSLTSSLENIFS	0.0924597	0	1.46184	0.986648	-3.01514	0.350009	0.0313959	-1.43922	-1.25916	-1.43328	-0.113558	-0.209732	-0.0381613	0.59408	0.877233	-1.14386	-0.46871	0.0381613	0.393876	0.774883	0.500799	0.290769	1.10439	1.88878	0.892297	-2.25893	-0.0533867	-1.4795	-1.17026	-0.843097	0	2.30529	1.29671	-1.55398	0.632969	-0.814301	-0.393876	-0.632969					+
O60343	TBC1D4	T	568	0.999638	TBC1D4_T568_2	NKAKRSLTSSLENIF	-0.672997	0	0.84627	0.421522	-1.8784	0.475735	0.95764	-1.24877	-0.960381	-0.996073	0	-0.228704	-0.0523396	0.0888681	1.25437	-2.02387	-0.494332	-0.652675	0.710791	1.0856	0.502581	0.15744	0.513575	1.34734	1.32394	-2.15912	-0.0777073	-1.10211	-0.888253	-0.411076	0.117842	1.5374	0.689196	-1.41574	0.263094	0.0523396	-0.0888681	-0.263094
O60343	TBC1D4	S	566	0.999999	TBC1D4_S566_2	LKNKAKRSLTSSLEN	-3.37803	0.0978222	-1.24434	-1.18363	-1.03571	0.48791	1.59858	-0.170584	0.0183539	-0.621191	0	-0.149429	2.15521	-0.979193	1.56678	-1.68011	-0.421672	1.3884	1.70772	1.32228	0.380279	0.11377	-1.17904	-0.0183539	1.69326	-2.17312	-0.00374699	0.170584	0.073235	-0.0413842	0.122153	0	-1.25872	-0.62078	-1.34654	1.45286	0.896168	0.0413842
O60343	TBC1D4	S	754	0.887531	TBC1D4_S754_1	KRTSSTCSNESLSVG	0.560072	-0.00825405	0.270322	-0.0651712	-0.623089	-0.096529	-1.26068	-0.173492	-1.04592	0.489565	-0.247544	-2.13397	-0.032537	1.70951	-0.648512	0.316704	0	-0.0317101	0.135881	-0.489565	0.156877	0.0657129	0.166	0.0651712	-0.681561	-0.323959	0.0574026	-0.346569	0.770746	0.700751	0	0.00127029	0.0317101	-0.248756	1.4311	1.45225	-0.418691	1.28394
O60343	TBC1D4	T	752	0.99304	TBC1D4_T752_2	GRKRTSSTCSNESLS	0	-1.10605	-0.17007	-1.23553	0.378918	0.679949	0.0288134	-0.691215	-0.931675	1.35796	-0.584635	0.895527	-0.029017	1.01393	-0.378918	-0.281399	0	0.708609	1.01735	-0.970474	0.279248	-0.00616837	0.551894	-0.298693	-1.8444	0.0732155	-0.244078	-0.23208	-0.506667	1.09711	-0.600367	0.86418	0.029017	0.298693	-0.790773	0.769187	0.58617	0.968371
O60343	TBC1D4	S	759	0.995208	TBC1D4_S759_1	TCSNESLSVGGTSVT	0.501063	1.00892	0.313911	0.149754	-0.735017	-0.129678	-0.217959	-0.22431	-0.603328	0.527805	-0.148476	0	-0.524854	-0.149754	-0.298003	0.409768	-0.372925	0.0725603	0.451278	-0.20551	0.115629	-0.281021	0.180283	0.181405	0.20551	-0.498752	1.07743	0.609475	1.45932	1.4798	0	0.834679	-0.455761	-0.221841	-0.362126	-0.0725603	-0.200211	0.93972
O60343	TBC1D4	T	749	0.969267	TBC1D4_T749_2	DGEGRKRTSSTCSNE	0.189463	0	0.237916	0.354019	-0.0390549	0.731216	-0.152031	-0.664606	-1.07258	1.40781	-0.413969	2.21108	-0.614859	1.96007	0.692899	-0.150378	-0.0036869	0.713968	1.54078	0.0390549	0.243627	-0.528903	0.172152	-0.354019	-0.646366	0	0.996271	-0.726964	0.926117	0.666834	-0.466387	1.88655	0.467124	-0.526347	-1.00694	-0.172152	-0.823033	-0.268733
O60343	TBC1D4	S	341	0.999775	TBC1D4_S341_1	QPRRRHASAPSHVQP	-0.551677	0	-1.69506	-3.51064	-0.0522461	1.55348	-0.0178795	2.79124	2.47813	0.0522461	-0.534531	-1.46213	-0.532102	1.15741	-1.6635	-4.52909	0.0747738	1.28053	-4.77806	-1.35017	0.111385	0.171846	0.952805	-0.0508723	0.262328	1.71162	-0.0557671	0.0560923	0.935521	0.746512	0	0.352303	-0.568373	0.0508723	-1.83472	-0.0560923	-11.3804	0.380197			+
O60343	TBC1D4	S	344	0.988792	TBC1D4_S344_1	RRHASAPSHVQPSDS	0	-2.57896	0.384902	0.0862951	-0.557209	2.07642	-2.74717	0.104921	2.21602	2.81929	-1.58286	0	1.35608	1.32916	-0.118657	-0.16802	-3.164	-0.480718	-0.203743	-0.404746	0.177216	0.214363	-0.104921	-0.158072	-12.3937	1.52166	0.1072	-0.77756	-3.00668	2.35518	-0.851337	0.0482674	-11.8391	2.11923	0.118657	0.297148	-0.0862951	0.638937
O60343	TBC1D4	S	588	1	TBC1D4_S588_1	RMRGRLGSVDSFERS	0.0419569	0.0316744	0.0775399	-0.142907	-0.240398	1.03277	0.160054	0.370824	0.598643	0.578517	-0.126353	-0.401497	-0.272486	0.0282793	0.138453	-0.546056	-0.100273	-0.626587	-0.0282793	-0.138453	-0.372008	0.0162363	-0.0775399	-0.0627108	-0.177259	1.00134	0	0.40006	-0.0501308	0.656636	0	-0.293313	-0.20827	0.136125	-0.40894	0.456425	0.162566	0.752831
O60346	PHLPP1	S	411	0.998444	PHLPP1_S411_1	LPLPQTASSPQPQQK	0.161722	-0.445375	-0.436442	0.0576272	0.124815	-0.276149	0.0568199	0.367441	-0.121239	0.163131	-0.503272	0.0169621	-0.0248084	-0.485411	-0.274211	-0.110118	-0.135322	0.0647635	0.0901351	-0.380848	0.236473	0	0.0248084	0.0869412	0.374013	0.0811958	-0.276109	-0.0457883	0.0244651	0.0840397	0	0.161009	-0.266838	-0.229333	-0.0840397	0.108459	-0.0244651	-0.28919
O60346	PHLPP1	T	409	0.999998	PHLPP1_T409_1	QPLPLPQTASSPQPQ	0.362676	-0.588531	-0.101611	0.089376	0.18526	-0.128247	0	0.26679	-0.294569	0.200849	-0.391773	-0.22729	0.0300879	-0.466724	-0.367026	0	0.0755978	0.392675	0.254501	-0.39783	-0.026763	0.231031	-0.0300879	0.0643163	0.239374	0.257987	-0.154387	-0.0344148	-0.00585699	0.152256	0.0979958	0.182137	-0.0685401	-0.31381	-0.152256	0.607482	0.00585699	-0.174811
O60361;P15531;P22392	NME2P1	T	79	0.999432	NME2P1_T79_1	GRVMLGETNPADSKP	0.216758	0	0.336139	0.176199	-0.151387	0.425576	-0.0894737	-0.10318	0.303179	-0.262112	-0.0234146	-0.0342655	0.0241055	-0.309357	0.573369	0.0930777	0.373854	0.275059	0.0275459	0.604639	-0.022624	-0.21773	-0.186858	-0.0275459	-0.357605	0	0.044404	-0.192175	-0.0636091	-0.500168	-0.00162125	0.216777	0.28854	-0.25527	0.151387	-0.0241055	0.0376225	0.355029
O60361;P15531;P22392	NME2P1	T	94	0.999432	NME2P1_T94_1	GRVMLGETNPADSKP	0.216758	0	0.336139	0.176199	-0.151387	0.425576	-0.0894737	-0.10318	0.303179	-0.262112	-0.0234146	-0.0342655	0.0241055	-0.309357	0.573369	0.0930777	0.373854	0.275059	0.0275459	0.604639	-0.022624	-0.21773	-0.186858	-0.0275459	-0.357605	0	0.044404	-0.192175	-0.0636091	-0.500168	-0.00162125	0.216777	0.28854	-0.25527	0.151387	-0.0241055	0.0376225	0.355029
O60361;P15531;P22392	NME2P1	T	94	0.999432	NME2P1_T94_1	GRVMLGETNPADSKP	0.216758	0	0.336139	0.176199	-0.151387	0.425576	-0.0894737	-0.10318	0.303179	-0.262112	-0.0234146	-0.0342655	0.0241055	-0.309357	0.573369	0.0930777	0.373854	0.275059	0.0275459	0.604639	-0.022624	-0.21773	-0.186858	-0.0275459	-0.357605	0	0.044404	-0.192175	-0.0636091	-0.500168	-0.00162125	0.216777	0.28854	-0.25527	0.151387	-0.0241055	0.0376225	0.355029
O60361;P15531;P22392	NME2P1	S	84	0.999976	NME2P1_S84_1	GETNPADSKPGTIRG	0.0342216	0.114056	-0.230696	0.265854	-0.189445	0.616214	-0.135528	0.282188	0.19393	0.00902271	-0.37318	0	0.826005	-0.600699	0.087822	0	0.469871	-1.14267	-0.311012	0.415264	-0.535186	-0.0757637	0.283408	-0.392642	-1.26013	0.440701	-0.0686321	-0.154652	0.20134	-0.00902271	-0.0751114	0.16333	0.154652	-0.19393	-0.138753	-0.362366	0.284468	1.22629
O60361;P15531;P22392	NME2P1	S	99	0.999976	NME2P1_S99_1	GETNPADSKPGTIRG	0.0342216	0.114056	-0.230696	0.265854	-0.189445	0.616214	-0.135528	0.282188	0.19393	0.00902271	-0.37318	0	0.826005	-0.600699	0.087822	0	0.469871	-1.14267	-0.311012	0.415264	-0.535186	-0.0757637	0.283408	-0.392642	-1.26013	0.440701	-0.0686321	-0.154652	0.20134	-0.00902271	-0.0751114	0.16333	0.154652	-0.19393	-0.138753	-0.362366	0.284468	1.22629
O60361;P15531;P22392	NME2P1	S	99	0.999976	NME2P1_S99_1	GETNPADSKPGTIRG	0.0342216	0.114056	-0.230696	0.265854	-0.189445	0.616214	-0.135528	0.282188	0.19393	0.00902271	-0.37318	0	0.826005	-0.600699	0.087822	0	0.469871	-1.14267	-0.311012	0.415264	-0.535186	-0.0757637	0.283408	-0.392642	-1.26013	0.440701	-0.0686321	-0.154652	0.20134	-0.00902271	-0.0751114	0.16333	0.154652	-0.19393	-0.138753	-0.362366	0.284468	1.22629
O60486	PLXNC1	S	944	0.999768	PLXNC1_S944_1	KELSRKQSQQLELLE	0.155494	-0.221453	0.105184	0.791299	1.50945	-0.60009	0.17733	0.0251212	1.16353	0.585788	0	-0.857246	0.207462	-2.31875	-1.28537	-0.303637	-0.18336	-1.53146	-2.68026	-0.672171	-1.68151	0	-1.10903	-0.583297	-1.2824	0.0618238	0.142979	0.165327	0.716226	1.19673	1.04261	0.258876	-0.0251212	-0.799681	0.936243	-0.281846	0.583297	-0.585788		+	+
O60488	ACSL4	T	679	0.999998	ACSL4_T679_1	RLSPEPWTPETGLVT	0.0838633	-0.0142193	-0.0235147	-0.404343	0.0144334	0	0	0.0235147	-0.538528	0.149171	-0.131568	0.0476961	-0.451001	0.23208	-0.015677	-0.0851555	-0.219112	-0.535085	-0.0425262	0.401631	-0.291886	-0.137146	0.0368099	0.0425262	-0.434518	0.195324	0.249675	0.0323391	-0.182407	-0.350604	0.111957	0.0425949	-0.385739	0.210526	-0.0144334	0.151298	0.176434	0.345585
O60488	ACSL4	T	686	0.999979	ACSL4_T686_1	TPETGLVTDAFKLKR	0.216585	-0.0671635	0.0380883	-0.494856	0.0974064	0.15006	-0.11076	0.0531278	-0.658125	0.2008	-0.011631	0	-0.395117	-0.0392404	-0.0680361	0	0.334486	-0.0762782	0.0392404	-0.0197868	-0.110865	-0.32311	-0.0380883	0.0693107	-0.506239	0.424808	0.115396	-0.197136	-0.435148	-0.0101442	-0.042304	0.260557	0.0718312	0.3818	0.0101442	0.556081	0.351279	0.720751
O60488	ACSL4	S	674	1	ACSL4_S674_1	IPIKVRLSPEPWTPE	0.0202723	-0.00886631	0.261711	-0.301296	0.0363216	0	-0.770315	0.518412	-0.27856	0.866698	-0.387568	0.239717	-0.682327	0.229337	0.302204	-0.583599	-0.462105	-2.22165	0.0385728	0.435232	-0.240182	0	0.244771	-0.00537634	-0.73786	0.216086	0.192585	0.443042	0.00537634	-0.585467	0.202924	0.155306	-0.244771	-0.0996308	-1.00797	-0.882162	0.00748587	-0.0363216
O60488	ACSL4	T	450	0.994996	ACSL4_T450_1	GAPLSPQTHRFMNVC	0.746792	0.0946045	0.766113	0.96448	0.258292	0	-0.813293	-1.00451	1.49237	-0.403759	-0.00315285	0	0.629392	-2.03859	0.155895	0.503074	0.447844	-11.1673	-0.294442	-0.696615	-0.119348	0.02215	-0.227879	-1.38142	1.86121	0.384295	-0.0653296	-0.882226	-1.28636	1.94887	-0.906762	-0.721945	0.227879	0.294442	-0.458357	0.959798	0.338121	-0.155895
O60488	ACSL4	S	447	0.999929	ACSL4_S447_1	LSGGAPLSPQTHRFM	0.662383	-0.639017	1.0319	1.51741	0.927792	0	-0.780833	-0.682657	0.195686	-1.64486	-0.346389	0	0.240048	-0.761048	-0.230744	0.604941	0.238937	1.67154	1.8043	1.77412	-0.878181	0.238087	0.299144	0.222991	0.230744	0.159714	0.117736	-0.472879	-0.195686	1.39128	-1.29612	-0.61134	-0.240048	-0.537159	-0.776225	-3.82482	-11.5145	-0.494908
O60488	ACSL4	Y	200	0.999279	ACSL4_Y200_1	LNESEASYLITSVEL	-0.544344	0	-0.107415	-0.613603	-0.114853	0.0313969	-0.984208	0.107415	-0.27885	0.270038	0	-6.07892	-0.481722	0.407922	-0.630133	1.3275	1.87449	0.674573	0.627864	0.114853	-0.3541	0.243077	-0.899846	-0.599502	-1.2701	-0.0491953	-0.0875607	0.406026	-1.15431	1.41485	1.29142	0.0834446	-0.350598	0.27885	0.2906	0.464472	0.39363	-0.402693
O60493	SNX3	S	72	0.999969	SNX3_S72_1	STVRRRYSDFEWLRS	1.39524	0.163104	0.989232	0.759929	0.334675	0	-0.549035	0.516387	0.148087	0.15653	0.538388	-0.336847	0.527552	0.685236	-0.15653	-1.9328	0.316511	-1.77136	-0.504411	-1.75912	-3.09495	0	-2.96122	-2.27642	-3.01332	-1.99782	0.157881	-0.516387	-0.148087	0.565257	0.359759	-0.0401669	1.11075	0.826641	0.717835	-1.78945	-1.95777	-1.5254	+	+	+	+
O60499	STX10	S	132	0.993311	STX10_S132_1	GKPAAQKSPSDLLDA	-2.1341	0.560472	0.187119	-0.447576	-0.373376	0.125466	0.122963	-0.0588541	0.179358	-0.28554	-0.486055	0.331882	-0.451169	-0.156039	-0.10712	0	0	0.179918	0.206666	0.381604	0.337567	-0.660122	0.0588541	0.128323	0.126653	0.405391	-0.16784	0.23937	-0.128323	-0.281436	-0.250618	-0.137375	-0.190995	-0.30642	0.10712	-0.458945	0.284178	0.710386
O60503	ADCY9	T	1275	0.99993	ADCY9_T1275_1	GSIGRSPTDEIANLV	0	0.0437126	0.399031	0.026495	-0.000477314	0.0111675	-0.320958	0.0182552	0.191821	-0.0760951	0.0017395	0.195822	0.262167	0.214802	0.31681	0.0743361	-0.0262089	-0.0459414	-0.0734568	0.706322	-0.213023	-0.115766	-0.0182552	0.0271139	0.000477314	-0.170738	0.137544	-0.24468	-0.296616	-0.0499969	-0.666216	0	0.0734711	-0.026495	0.27164	-0.373333	-0.305652	-0.372942
O60503	ADCY9	S	1269	0.999999	ADCY9_S1269_1	IRVQVDGSIGRSPTD	0	0	0.265996	0.0515828	0.0201511	0.0154152	-0.435187	-0.0314016	0.185271	-0.141871	0.0637207	0.192334	0.225008	0.0730081	0.314795	0.078167	-0.102787	0.728695	-0.0464816	0.172794	-0.213122	0.0143623	-0.00587845	0.0464816	-0.0201511	-0.256312	0.0741949	-0.306063	-0.265182	-0.0738764	-0.689017	-0.0367041	0.00587845	-0.0665965	0.293282	-0.326242	-0.306625	-0.513846
O60503	ADCY9	S	1259	0.999049	ADCY9_S1259_1	PQHQLSISPDIRVQV	0.301719	-2.32637	1.47315	2.35289	1.3129	0	2.06925	0.172945	-0.0425005	0.40629	0.162177	0.0585365	-0.172945	0.0344791	-0.294337	-0.983158	-0.013526	-1.43649	-0.122661	0.238617	-0.590572	-1.33518	0.956687	1.11961	-0.0955424	-0.414388	0.362949	-0.531456	-0.176455	-0.674444	0.833041	0	0.333584	-0.0344791	0.0908113	-0.644306	2.67049	-0.0908113
O60504	SORBS3	S	303	0.999992	SORBS3_S303_2	RLPSPKSSPAPRRAP	0	-0.144726	0.0294209	0.143221	-0.416067	-0.517347	-0.139917	-0.0294209	-0.0266876	-0.526775	-0.296394	-0.117956	-0.0864792	-0.0509701	0.0683956	-0.422537	0	-0.0372181	0.138552	0.099905	0.192015	0.242559	0.32213	-0.0987396	-0.0683956	0.0356255	0.35907	0.197548	-0.0712929	-0.546469	0.0192738	0.316166	-0.170797	0.0266876	0.180849	0.226442	0.25308	0.13776
O60504	SORBS3	S	302	0.999856	SORBS3_S302_2	TRLPSPKSSPAPRRA	0	-0.155174	0.0273237	0.120001	-0.417236	-0.518467	-0.144512	-0.0273237	-0.00926018	-0.580643	-0.295197	-0.126652	-0.111629	-0.0755615	0.059576	-0.437143	0	-0.0584116	0.144403	0.103935	0.204197	0.257341	0.288808	-0.107662	-0.059576	0.0267963	0.350616	0.205211	-0.0840378	-0.584963	0.0118885	0.306303	-0.221923	0.00926018	0.185822	0.106208	0.261297	0.118944
O60504	SORBS3	S	299	0.999992	SORBS3_S299_2	AIETRLPSPKSSPAP	0	-0.206763	-0.0382385	0.00577354	-0.435681	-0.30794	-0.0682983	-0.128136	-0.0921307	-0.719682	-0.275546	0	-0.262529	-0.00577354	0.0159893	-0.40683	-0.0896521	0.0382385	0.0206985	0.203207	0.523502	0.253093	0.184973	-0.12277	-0.0159893	0.122532	0.338481	0.0945568	-0.065239	-0.486663	0.0726719	0.328065	-0.185154	0.00715446	0.147896	0.24967	0.2174	0.175758
O60504	SORBS3	S	299	1	SORBS3_S299_1	AIETRLPSPKSSPAP	0	-0.31715	0.0743628	0.0355949	-0.199346	-0.19696	0	-0.1575	-0.17339	-0.107985	-0.341413	-0.304349	-0.287231	0.183462	0.118363	-0.377711	-0.339558	-0.00815105	0.0604572	0.136474	0.536663	0.023984	0.222484	-0.136442	-0.00469685	0.135971	0.266917	0.0529604	-0.176921	-0.460452	0.413847	0.132646	0.00815105	-0.0355949	0.249772	-0.106032	0.0646315	0.00469685
O60504	SORBS3	S	339	0.92349	SORBS3_S339_1	LGSARSLSPHKMADG	-0.196012	0.40213	-0.318823	0.728358	-1.114	-1.70403	-0.256272	-1.1485	-0.524971	0.679578	0.189658	-0.61058	0.00401592	-0.0690465	-1.18925	0.664081	0	0.756557	0.0690465	0.25914	0	1.39373	0.418635	-0.248472	0.407739	-0.454265	0.271688	-0.805281	0.622421	0.291641	0.787549	-0.334598	-0.00401592	-1.21269	-0.806072	0.861699	0.766683	-0.25914
O60504	SORBS3	S	530	0.993422	SORBS3_S530_1	DGPQLPTSPRLTAAA	0	0	-0.835199	0.127279	-0.0931997	0.36443	-0.12084	-0.342821	-0.079145	0.205132	-0.945052	-0.95284	0.123202	-0.165953	0.269141	-0.341557	-0.618103	0.27344	0.0465322	0.0842018	0.116018	0.0503035	0.814487	0.176023	0.500791	0.407434	0.326842	-0.123202	-0.579572	-0.0842018	-0.868672	0.152902	0.291556	0.115167	-1.5106	-0.284059	-0.0465322	-0.175018
O60504	SORBS3	S	610	0.999626	SORBS3_S610_1	GTSSPNTSQIHWTPY	0.823689	-0.299297	-0.241133	0.108592	-1.37769	-0.255487	-0.345261	-0.177488	0.703039	-0.48316	0.161381	-0.360026	-1.19518	1.33111	0.19811	-0.200245	0	0.220984	-10.1659	-0.0515218	-0.593677	0.411496	0.177488	-0.200946	0.0515218	0.653067	0.241736	0.782855	1.2481	1.19298	0	0.260781	-1.08944	-1.21908	-1.3704	0.816605	-0.108592	0.480973
O60504	SORBS3	T	604	0.96211	SORBS3_T604_1	SHPLDLGTSSPNTSQ	-1.56915	-0.0873489	-0.0975118	0.232547	0.872367	0	-0.227117	-0.476871	-0.614835	0.337261	0.729514	-0.395932	0.408193	0.915499	1.04274	0.710392	0	0.850843	-0.43259	-0.638593	0.239843	0.388766	-0.452743	0.289167	-0.424104	-0.128114	0.159961	0.0975118	0.60296	0.459925	-0.232463	0.278564	-1.06791	-0.232547	-1.01822	1.09137	-0.703105	-0.337261
O60504	SORBS3	S	597	0.998793	SORBS3_S597_1	LSHSRGPSHPLDLGT	0.160396	-0.468824	0.535699	-0.409817	-0.118574	-0.43446	0.0249186	0.302756	0.722843	0.197811	-0.19593	-0.0865459	-0.121674	1.30405	0.387254	0	0.196071	-0.741194	-0.981173	-1.84112	-0.000538826	-0.500504	-0.439722	0.0334916	0.118574	0.980477	0	1.11957	1.16832	0.868131	0.0700207	1.18657	-0.045208	-0.0334916	-0.519728	0.045208	-0.24671	-0.162712
O60504	SORBS3	S	605	0.923446	SORBS3_S605_1	HPLDLGTSSPNTSQI	0.754168	0	0.394515	0.0189562	-0.223364	-0.0697002	-0.0984697	-0.125147	0.384541	0.436831	-0.0772858	-0.0312901	-0.167052	-0.564314	0.317964	-0.413497	0.598987	0.0522695	-0.992231	-0.989084	0.428575	0.63827	-0.185862	-0.0189562	-0.113613	0.900775	0.433877	0.457537	0.771309	0.5816	0	-0.0437202	-0.0522695	0.162364	0.113613	1.69536	-0.0446472	-0.322271
O60508	CDC40	S	43	0.981025	CDC40_S43_1	SLMHLTKSPSSKPSL	-0.322332	-0.515453	0.281148	0.05831	-0.422624	0.215858	0.272746	0.19944	-0.0915771	0.0975113	-0.215444	0.460795	-0.159228	0.299475	0.203728	0	0.142015	-0.118569	-0.342693	0.247051	0.0286837	-0.41873	0.119451	0.137531	0.0939636	-0.550424	-0.347301	0.118569	-0.05831	-0.366446	1.59674	0	-0.178279	0.358078	-0.0939636	-0.510269	-0.483822	-0.427155
O60508	CDC40	S	49	0.989838	CDC40_S49_1	KSPSSKPSLAVAVDS	-0.810209	-0.472679	0.144473	-0.080564	-0.423224	0.274077	0.505429	0.346014	-0.051373	0.643316	-0.0253611	0.542996	-0.311759	0.051373	0.137184	1.49658	0	-0.14785	-0.867743	0.188828	0	-0.457458	0.122308	0.20678	0.199008	-0.152761	-0.387156	0.253605	0.161849	-0.137184	1.47042	0.104995	-0.122308	0.447636	-0.3613	-0.315979	-0.594237	-0.472295
O60524	NEMF	S	831	1	NEMF_S831_1	MKKKKLPSDSGDLEA	-0.719501	-0.258537	0.0844331	-0.298502	0.184829	0.293873	0.560862	0.400467	0.0620928	0.532248	0.424038	0.410782	-0.0241742	0.97632	0.0732679	-0.296925	-0.133583	-0.0609441	-0.0620928	-0.154031	-1.49253	-0.555037	-0.27929	-0.135715	-0.83526	0.315491	0	0.366623	0.135111	0.264853	0	0.11318	0.0241742	0.374292	-0.0732679	-1.46518	-0.106245	-0.580167
O60524	NEMF	S	833	0.99943	NEMF_S833_1	KKKLPSDSGDLEALE	0	-0.478521	0.00657511	-0.267385	0.455943	0.958757	0.575155	0.494398	0.0540738	1.39696	0.459352	0.411999	0.103528	1.43794	0.0557117	-0.542578	-0.277721	-0.00657511	0.184534	-0.357237	-0.359839	-0.963006	-0.597289	-0.0540738	-1.35946	0.590258	0.0297575	0.194564	-0.0851417	0.55062	-0.201896	0	-0.314569	0.765493	-0.0557117	-1.03562	-0.175068	-0.675611
O60524	NEMF	S	417	0.867215	NEMF_S417_1	LRNPYLLSEEEDDDV	-0.0198746	0.149581	-0.161004	-0.776218	0.957729	0	0.721393	2.08961	-0.0128446	2.40936	1.20265	-0.598311	0.302992	0.0128446	-0.469215	0.490168	0	-1.12131	-0.369877	0.469215	1.58586	-0.0587549	-0.320824	0.241811	-1.58505	-0.681328	-0.886403	0.161004	1.74044	2.22027	-1.51447	0.0179052	-0.483938	-0.120801	-0.534417	2.20755	0.104167	-1.23478
O60566	BUB1B	S	670	0.998695	BUB1B_S670_1	TLSIKKLSPIIEDSR	0	-1.16767	-0.0768418	-0.233049	-0.300968	-0.305546	0.401627	-0.38031	-0.57595	-0.0713072	0.347172	0.501009	0.882095	0.187582	0.0713072	0.125304	0	-0.0858912	-0.0443306	-0.41461	-0.0517721	-0.695768	0.0768418	-0.12616	0.243398	0.0721617	-0.685457	0.0968537	0.126172	-0.0995035	-0.588107	0.636609	0.607893	0.256332	0.10617	-0.420702	0.0443306	1.01799
O60583	CCNT2	S	601	0.999672	CCNT2_S601_1	IPPTVLRSPVGLSSD	-0.268822	-0.186143	0.277246	0.135242	0.213652	0	-0.874387	0.0459013	-0.306515	-0.347183	0.290115	0.0793037	-0.248168	-0.325884	-0.043314	-1.05949	-0.124436	0.138879	0.00743866	0.043314	0.248116	0.344865	-0.209376	0.491705	0.473042	0.0830288	0	-0.0350695	0.395145	-0.563961	-0.133244	0.256434	0.0350695	-0.00743866	0.251225	-0.228965	-0.352758	-0.244993
O60583	CCNT2	T	597	0.997647	CCNT2_T597_1	SADGIPPTVLRSPVG	0.0843563	0	-0.435365	-0.177936	-0.0421944	-0.278433	-0.41839	0.0111856	-0.00413084	-0.265676	-0.173962	-0.0435352	-0.139796	0.910676	0.0421944	0	0.317008	0.310079	0.00413084	0.507151	0.420347	1.13356	0.0884924	-0.0453057	0.331976	-0.799635	-0.481315	-0.378421	-0.101891	-0.307039	0.0399227	0.844852	0.236398	0.481643	0.343582	-0.0111856	0.905113	-0.191889
O60583	CCNT2	S	607	0.919274	CCNT2_S607_1	RSPVGLSSDGISSSS	0.0265369	0.634277	0.356197	0.127392	-0.614255	-0.53306	-0.456512	-0.187356	0.262529	-0.431346	0.112881	-0.626798	-0.224186	-0.0280943	-0.0555339	0	0	0.104455	-0.0416698	0.0555339	1.23422	-1.3255	0.0715604	-0.998147	0.507267	-0.177732	0.438438	0.118165	0.213785	0.375092	-0.0266523	0.347884	-0.0715604	-0.296312	0.109499	-0.0909638	0.0280943	-0.180173
O60583	CCNT2	S	480	0.999995	CCNT2_S480_1	ASSSSVTSPIKMKIP	0.0189476	0.118415	0.00261068	0.304033	-0.116855	-0.150311	0.0737839	-0.156469	0.0378947	-0.261782	0	-0.113233	0.0418487	-0.16886	0.116855	-0.210229	-0.0741568	-0.140887	-0.0378947	0.342523	0.104157	0.0161438	0.00993395	0.150709	0.219242	-0.074564	0	0.1036	0.158762	-0.361371	0.315094	-0.036376	-0.00261068	-0.109848	0.244848	-0.588798	-0.353282	-0.286306
O60610	DIAPH1	S	22	1	DIAPH1_S22_1	RDKKKGRSPDELPSA	0.355296	0.0215292	0.0266571	0.387784	0.0844731	-1.56553	0.147265	-0.2811	-0.0416441	-0.104375	0.761745	0	0.503265	0.545075	-0.0137925	0.144764	-0.408178	0.144635	0.389196	0.0839095	0	-0.663576	-0.0266571	0.00324535	0.0137925	-0.393243	0.107778	0.162663	-0.00324535	-0.689576	-0.60006	-0.0827332	-0.0330505	-0.0533705	0.0775924	-0.227059	-0.56531	-1.13662
O60658	PDE8A	S	457	0.999343	PDE8A_S457_1	SDGLRRLSGNEYVLS	0.21333	-0.58318	0.962252	0.52023	0.0348811	0	0.895373	-0.493837	-0.0477643	1.2319	-3.64181	-0.416786	-1.3924	-1.95157	-4.05453	0.661147	0.417276	0.489421	0.0903239	0.0230813	-3.62403	-3.65654	-3.82353	-3.80835	-4.78614	-0.408226	0	0.550163	-0.127658	0.707789	1.57197	0.673738	0.810357	0.828505	-0.0230813	-0.489421	0.0477643	-0.530432				+
O60664	PLIN3	S	385	0.981355	PLIN3_S385_1	SFQDLSSSILAQSRE	-0.212581	0.135205	0.298345	0.0859323	0.258461	0.171145	-0.900944	0.000285625	0.0793328	0.838514	-0.435256	0.257998	-0.135252	-0.0793328	-0.681322	-0.309459	0.0497169	-0.000285625	0.151021	-0.258461	0	-0.0933046	-0.0439935	-1.53969	-1.11904	0.155353	-0.45433	0.437963	0.561667	0.881099	0.41557	0	-0.397808	-1.31116	-0.405185	0.192837	-0.276666	1.31017
O60664	PLIN3	S	2	0.864215	PLIN3_S2_1	______MSADGAEAD	-2.99224	-2.4221	-3.01257	-3.12423	-3.28318	0.43527	0.639174	-0.0220838	-0.107815	1.63484	0	0	0.0220838	-0.0916681	-0.528717	0.51798	0.595574	0.567611	0.272293	0.16488	-2.80411	-2.42794	-2.99674	-2.76597	-3.54633	-0.693621	-0.83329	-0.607277	0.0916681	1.40501	0.273579	0.0348577	0.571399	0.470616	-0.16488	0.302704	0.579875	0.424243
O60664	PLIN3	S	130	0.999804	PLIN3_S130_1	ELVSSKVSGAQEMVS	0.888457	0.0582657	0.664077	0.164219	1.35097	0.7991	-0.767386	0.927738	0.340938	0.727703	-0.277114	-0.145098	0.0302553	0.711017	0.319444	-0.193706	-0.505338	-0.150216	-0.164219	-0.875458	0	0.00820827	-0.0302553	-0.359609	-0.319444	1.35169	0	2.16117	1.14071	1.22676	-0.167016	0.00565434	-0.495275	-1.63763	-1.32962	-1.03004	-1.50304	-1.4487		+			+
O60675	MAFK	S	25	0.999015	MAFK_S25_1	GENAPVLSDDELVSM	0.127295	-0.59428	0.269937	0.0259929	-0.242802	0.209193	-0.95608	-0.352988	-0.216012	0.785315	-0.910913	0.549314	-0.907218	-0.637365	-1.48846	-0.449438	1.23463	-0.190619	0.957125	0.666859	0.720969	0.607197	0.14943	1.15546	0.895163	-1.14077	-0.526904	0.149452	-0.886839	0.242802	0	0	-0.14943	-0.0259929	-0.262828	0.349648	0.221956	-0.88082
O60684	KPNA6	S	6	1	KPNA6_S6_1	__METMASPGKDNYR	0.116302	0.106095	-0.040875	0.427466	-0.849631	-0.731397	-0.29549	-0.0125194	0.0977945	-1.8313	-0.266492	-0.0545807	0.255615	-0.271668	0.641047	0	0.0683374	-0.150535	-0.26231	0.541866	0.132077	0.326674	0.189896	0.0898838	-0.468233	-0.0133343	-0.0604372	0.0125194	0.498172	-1.22467	0.224383	0	0.11188	-0.50493	0.468233	-0.234787	-0.0898838	0.658772
O60684	KPNA6	T	3	0.99048	KPNA6_T3_1	_____METMASPGKD	0.0116177	0.0767517	-0.00249147	0.414164	-0.79137	-0.693346	-0.291243	-0.0104842	0.0825238	-1.48553	-0.325073	-0.0950689	0.227935	-0.30565	0.466138	0	0	-0.178454	-0.217283	0.404228	0.0451784	0.2739	0.169791	0.120706	-0.283693	-0.117768	-0.125013	0.00249147	0.584651	-1.28852	0.210465	0.00170231	0.0834651	-0.428185	0.283693	-0.163845	-0.0825238	0.38584
O60701	UGDH	S	47	0.999974	UGDH_S47_1	SRINAWNSPTLPIYE	0.457319	-0.219095	0.558828	-0.251417	0.252863	0.767767	0.878277	0.465748	0.226234	0.240746	0.130282	0.392878	0.213932	0.494954	0.422591	-0.0668249	0.188305	-0.288541	0.130182	0.148767	0	-0.490572	-0.717855	-0.130182	-0.291094	-0.0845709	0	0.0836768	-0.555574	-0.224126	-0.649035	-0.170691	-0.351737	0.201289	-0.148767	-0.0836768	-0.334215	-0.307544
O60701	UGDH	T	49	0.999985	UGDH_T49_1	INAWNSPTLPIYEPG	0.391793	-0.102933	0.316012	-0.101103	0.161774	0.685839	0.856636	0.203314	0.157397	0.162523	0.0845747	0.335387	-0.000679493	0.444182	0.366082	0	0.157046	0.093739	0.101103	0.211543	-0.0798931	-0.482983	-0.505727	-0.148176	-0.3785	-0.140591	0	0.000679493	-0.572898	-0.293041	-0.527022	-0.203865	-0.448067	0.217021	-0.161774	-3.30201	-0.335409	-0.382424
O60701	UGDH	T	93	0.999617	UGDH_T93_1	FISVNTPTKTYGMGK	0	-0.464594	-0.650421	-0.249925	0.0869842	1.39298	1.01512	0.52497	0.427907	2.1217	0.024703	0.849942	0.444077	1.4483	-0.0869842	-1.16112	0	0.0233874	-0.165932	-0.41646	-0.58064	-0.51906	-0.794245	-0.41839	-1.21127	0.245801	-0.274222	-0.0233874	-0.51412	0.82978	-0.956435	0.0733185	-0.196531	0.769025	-0.450908	0.675872	0.165932	0.254401			+
O60701	UGDH	T	91	0.979958	UGDH_T91_1	LVFISVNTPTKTYGM	1.62047	-0.338269	0.197712	-0.0358181	-0.0200853	1.60985	0.994199	-0.00878286	0.475705	2.07082	0	1.02832	0.96354	1.58993	0.0200853	-1.17072	-0.100962	0.00878286	-0.179799	-0.297839	-0.727751	0	-0.306485	-0.506446	-1.56307	0.289041	-0.257544	0.372244	-0.0719481	0.717884	-1.295	0.321905	-0.703846	0.885728	-0.651485	-0.272197	0.0358181	0.365698	+		+
O60716	CTNND1	Y	865	0.999996	CTNND1_Y865_1	RSQSSHSYDDSTLPL	-0.528837	-0.0832691	-0.188566	-0.308405	-0.20389	-0.466257	0	-0.764674	-0.436674	0.248184	0.205586	-0.111628	-0.221395	0.141105	-0.234753	0.0411196	-0.0176983	0.103197	0.0907106	-0.276403	-0.164799	0.140425	-0.0420094	-0.0907106	-0.0307312	0	0.134495	0.0420094	-0.22611	0.541334	0.42319	0.117395	0.267282	0.454387	0.130407	0.145769	0.230971	0.0307312
O60716	CTNND1	S	864	1	CTNND1_S864_1	SRSQSSHSYDDSTLP	-0.544056	-0.159595	-0.184276	-0.137077	-0.186558	-0.665153	0.0011425	-0.814105	-0.397729	0.115904	0.535065	-0.0889692	-0.172585	0.22788	-0.115904	0.253016	-0.104611	0.178624	0.00735807	-0.135183	0	0	0.0368814	0.0729814	0.26119	-0.29313	0.111826	0.15289	-0.0829377	0.289028	0.607084	0.0388699	0.275626	0.382221	0.232321	-0.0368814	-0.00735807	-0.34122
O60716	CTNND1	S	859	0.914438	CTNND1_S859_1	NLNNASRSQSSHSYD	-1.09371	-0.10625	0.291052	0.0429168	-0.182743	-0.957618	0	-0.320578	-0.311103	-0.204206	0.11534	0.388122	0.209345	0.195532	0.142135	-0.355563	-0.140411	-0.0501337	-0.272327	0.18538	0.178666	-0.0518789	-0.115108	0.046617	0.049263	0	0.184527	0.186522	-0.0429168	-0.049263	0.804179	0.241899	0.0501337	0.0460296	0.304596	-0.123805	-0.158406	-0.343383
O60716	CTNND1	S	349	1	CTNND1_S349_1	HERGSLASLDSLRKG	-0.254813	0.0581722	-0.0312576	-0.683469	-0.552173	0	-0.0722866	0.222336	0.240661	0.00205708	-0.312688	-0.112843	-0.176357	-0.0638218	-0.0221624	-0.100668	0	-0.477956	-0.383889	-0.0486984	0.687822	0.419312	0.0312576	0.0638218	0.400845	0.916349	-0.0223351	0.582468	0.245452	0.585305	0.523584	0.144884	0.065424	0.12894	-0.00205708	-1.09835	-0.574008	0.758808
O60716	CTNND1	S	920	1	CTNND1_S920_1	HNRTLDRSGDLGDME	-0.0275183	-0.169855	-0.171741	-0.219324	-0.0968161	0.476239	0	-0.174627	-0.48066	0.329877	-0.201629	0.118961	-0.189893	0.172319	-0.191529	-0.391654	-0.0839958	-0.00446606	0.338812	-0.263808	0	-0.122066	0.00446606	-0.210257	-0.78209	1.06258	0.00450706	0.226792	-0.172319	0.572965	0.52559	0.17675	0.159364	0.566885	0.0968161	0.506127	0.657215	0.808408
O60716	CTNND1	T	916	1	CTNND1_T916_1	ERGDHNRTLDRSGDL	0.687225	-0.0825586	-0.231149	-0.381933	0.250953	-0.601862	0.22629	-0.379618	-0.792075	0.675151	-0.369286	-0.106969	-0.486124	0.366679	-0.941273	1.2627	0.147244	0.765769	0.590693	-0.246699	-2.12832	-0.353289	0.0466838	-0.3612	-0.769981	0.11931	0.174214	0.0557446	-0.291253	0.651957	0	0	-0.0466838	0.291253	-0.340313	0.860212	0.589347	0.246699
O60716	CTNND1	S	862	0.850621	CTNND1_S862_1	NASRSQSSHSYDDST	0	-0.0763578	-0.110809	-0.424215	0.0075388	0.720216	-0.102879	-0.475025	-0.486371	0.783177	-0.722797	-0.118224	-0.17309	0.304848	-0.455461	-0.17663	0	0.101056	0.560341	-0.444107	-0.443056	0.225082	-0.101056	-0.304848	-1.01628	1.01293	0.0759459	0.115163	-0.409822	1.22859	0.277856	0.252785	0.286904	0.952227	-0.0075388	0.869374	0.956171	0.879365
O60716	CTNND1	S	346	0.99999	CTNND1_S346_1	LAQHERGSLASLDSL	-1.10285	0.706372	0.140265	-0.640841	1.52703	-2.66728	0.366461	-0.140265	0.000481129	0.40386	0	-0.661424	-0.266153	-0.000481129	0.397659	0.295688	0.476754	0.302787	-0.221562	-0.21064	1.35707	-0.141293	-0.890463	-0.527904	-0.325773	1.68043	0	0.213228	0.00977659	-0.0635657	-1.09757	-0.265866	-0.422967	0.207932	0.0635657	0.791736	0.558948	-0.0897126
O60716	CTNND1	S	320	1	CTNND1_S320_1	DPRRRLRSYEDMIGE	0.213011	-1.37633	1.5816	0.308904	-0.95517	0.864152	0.429193	1.23551	0.666703	0.93693	-1.82833	-0.191086	-0.955115	-1.20986	-1.94611	0.50281	-0.584114	2.19125	1.46458	1.01614	-1.02514	0.52631	-1.18246	-1.72851	-2.24105	-1.23097	0.320942	-1.07213	-0.0699182	0.398139	0	0	0.861657	0.0699182	-0.327692	-0.861657	-0.465003	0.327692
O60716	CTNND1	S	47	0.999998	CTNND1_S47_1	QLERVRVSPQDANPL	-1.2761	0	0.547554	1.57035	2.27092	-3.90608	-3.37137	-4.01741	-3.56154	-2.8706	0.301346	-1.56028	-1.06831	-0.651754	-0.229506	0.361524	0.150491	-0.221715	0.160226	0.505416	0.988091	0.293807	1.03406	1.3656	1.94814	0	0.235478	0.221715	0.0527916	0.229506	-0.354225	-1.84223	0.439374	-0.0527916	-0.499717	-1.87465	-2.04983	-1.88423				+	+
O60733	PLA2G6	T	720	1	PLA2G6_T720_1	NPWELAKTVFGAKEL	-0.359242	1.07344	-0.0887547	0.496341	-0.156534	-0.296243	0	-0.0021286	0.0490022	0.22058	-0.170389	-0.23176	0.474281	0.0981851	-0.375584	0	0.644329	0.0494623	-0.0490022	0.156534	1.34656	0.0712204	0.199528	-0.348465	0.895666	0.834043	-0.605169	-0.19501	-0.164476	-0.25722	0.471882	-0.341436	-0.166998	-0.151641	-0.434089	0.0021286	1.70821	0.470012
O60749	SNX2	S	119	0.999805	SNX2_S119_1	RIESKSMSAPVIFDR	0.22548	0.155538	-0.309378	0.0579371	-0.464276	0.278677	0.11478	0.192806	0.116709	0.0874443	-0.244304	-0.0485706	0.077641	-0.179151	0.458045	0	-0.0344543	-0.077641	-0.742847	-0.101443	-0.289713	0.187834	0.290019	0.148242	-0.0874443	0.500916	0	-0.383207	-0.0579371	-0.240591	-0.108465	-0.282956	-0.357762	-0.233288	0.489916	0.178287	0.296262	1.26318
O60749	SNX2	S	277	1	SNX2_S277_1	AVNTQALSGAGILRM	-0.23909	-0.242703	-0.874018	0.610532	-0.724815	-0.699257	-0.0849895	-0.0406375	-0.147284	-1.69927	-0.712581	0.354529	0.0406375	0.0177236	0.195105	0	0.104815	0.288181	0.548114	-0.195105	0.708094	0	-0.129769	0.654817	0.24549	0.0740519	-0.228806	0.350367	-0.180842	1.22142	0.482444	0.0900249	-0.315279	-0.202997	-0.534591	0.555941	-0.0177236	0.330474
O60762	DPM1	S	9	1	DPM1_S9_1	ASLEVSRSPRRSRRE	0	0	-0.0183582	-0.169832	-0.278629	-0.194271	-0.246222	0.0216198	0.158165	-0.394909	0.0477448	-0.239454	0.0183582	-0.0519028	0.171257	0.234972	-0.175352	-0.0579548	0.0136604	0.209618	-0.101812	0.115301	-0.250484	0.14361	0.188595	-0.0831375	0.025877	0.216339	0.130619	-0.513926	0.0888653	0.0487843	0.0591583	-0.0136604	0.229065	-0.435333	-0.264124	-0.171257
O60784	TOM1	S	462	1	TOM1_S462_1	DRLPNLSSPSAEGPP	0.331642	0	0.0188379	-0.00197029	-0.154932	0	0.00516891	-0.0925932	0.473639	0.554649	0.460979	-0.45233	0.164016	0.109697	0.00391197	0.386158	-0.147228	-0.0188379	-0.17826	-0.0998859	-0.173489	0.130402	-0.0852327	0.00197029	0.329165	-0.369036	0.0722065	0.210763	0.0796852	0.765512	-0.314581	-0.183693	0.287425	-0.268061	-0.00391197	-0.521468	-0.437608	-0.731632
O60784	TOM1	S	464	0.999984	TOM1_S464_1	LPNLSSPSAEGPPGP	0.290277	0	0.0210028	0.00333643	-0.162742	0	0.0117378	-0.0614042	0.47356	0.430537	0.390757	-0.424255	0.128205	0.13599	0.00831127	0.349878	-0.187897	-0.0210028	-0.194875	-0.067565	-0.192621	0.0858917	-0.0832968	-0.00333643	0.334592	-0.410338	0.0525246	0.165399	0.0837121	0.702783	-0.272141	-0.222027	0.312446	-0.289237	-0.00831127	-0.444764	-0.451502	-0.744164
O60784	TOM1	S	461	0.935696	TOM1_S461_1	ADRLPNLSSPSAEGP	0	0	0.07586	-0.229098	0.192136	0.82056	0.0920048	0.112174	0.546971	0.192425	0.0646124	-0.106192	0.194916	0.294224	-0.431187	0.410656	-0.0455561	-0.261679	0.0361371	-0.265229	-0.344539	0.109045	-0.07586	-0.102112	0.749095	-0.318044	0.0362701	0.360292	0.420398	0.260199	-0.581525	-0.39634	-0.150105	-0.0361371	-0.192136	-0.442178	-0.1131	-0.840674
O60825	PFKFB2	S	483	1	PFKFB2_S483_1	IRRPRNYSVGSRPLK	0.451092	0.314826	0.258585	0.731672	1.22709	0	0	0.714778	0.79642	0.24306	-0.834353	-0.251088	-0.583718	-1.22863	-0.832448	-1.93708	-0.532691	-1.83072	-2.32452	-1.29246	0.67996	0.54697	0.790368	0.705846	1.89673	0.303573	0.52931	0.673369	1.01782	0.919332	-0.965219	-0.343866	-0.258585	-0.705846	-0.24306	-2.36784	-1.80641	-0.95902		+	+	+	+
O60825	PFKFB2	S	493	1	PFKFB2_S493_1	SRPLKPLSPLRAQDM	2.85632	2.12834	2.06304	1.53971	1.2297	-0.797558	1.70685	2.43165	1.7071	0.2966	0	0.0463648	-0.599513	-0.21979	-0.988315	-0.512961	-0.0628939	-1.20261	-1.2436	-1.13572	0.57133	-0.50526	-0.131776	1.53649	1.76034	-0.0434504	-0.523807	2.39094	-1.27175	0.927267	1.587	0	-0.768924	0.21979	-0.2966	0.131776	-0.585579	-1.05845		+	+
O60825	PFKFB2	S	466	1	PFKFB2_S466_1	PVRMRRNSFTPLSSS	0.159043	0.535396	0.0081892	0.619998	-0.276623	0	-0.421253	0.605425	0.529332	-0.0981793	-2.26549	-0.280275	-0.673203	-3.04859	-0.854843	-1.91708	0	-0.992866	-0.0789952	0.237041	0.831263	0.821786	0.79859	0.0789952	0.951274	0.756433	0.168006	0.505363	1.90049	0.250243	-0.803935	-0.209735	-0.0081892	-1.40624	0.0981793	-3.06252	-1.72243	-1.07058				+	+
O60828	PQBP1	S	247	0.999995	PQBP1_S247_1	FQQRPYPSPGAVLRA	-2.16366	-1.86675	-2.24816	-2.18534	-1.78323	-0.454376	0.0462255	-0.406089	-0.43494	-0.800939	0.0959206	0.731908	0.261758	1.72716	1.21408	-0.249481	1.05237	0.0608554	0.43494	-0.0830026	0	-0.928812	-0.0608554	0.587074	0.0830026	0.385925	-0.805964	0.129257	-0.518633	0.557371	0.357062	0	0.276889	0.667406	0.77143	-1.97657	-1.83844	-1.68819				+	+
O60832	DKC1	S	513	1	DKC1_S513_1	AKEVELVSE______	-1.59134	-0.244982	-0.379369	-1.75228	0.45434	0	1.06831	0.506897	-1.78394	2.00883	-1.94869	0.379115	-0.666059	1.05387	-0.474946	-0.490301	0.623698	0.322722	0.839084	-0.45434	0.179321	-0.457232	-0.833093	-0.690096	-12.6707	0.147748	-0.207841	0.410661	-2.66845	1.03129	0.429001	0	-0.322722	0.690096	-0.532086	0.87858	1.50818	0.908715
O60832	DKC1	S	494	0.993513	DKC1_S494_1	AEPGDGDSDTTKKKK	-1.93711	-0.582816	0.120969	-1.47356	0.455035	-0.117422	1.18048	-1.97416	-1.75827	2.42868	0.0213852	0.526865	-0.120969	1.57342	-0.263572	1.22816	0.0155077	0.922313	0.849203	-0.433888	0.0251169	-0.968762	-1.25721	-0.849203	-0.274153	-1.73731	-0.177201	0.6801	-2.01594	1.5275	0	0	-0.180045	1.06558	-1.16335	1.58074	1.19266	0.263572
O60832	DKC1	T	497	0.992017	DKC1_T497_1	GDGDSDTTKKKKKKK	-3.38198	-1.05675	0.141525	-1.70533	0.170397	1.2649	0.735352	-0.769104	-1.79778	2.18525	0	0	-0.141525	1.5124	-0.661714	1.72274	0.360536	0.969508	1.34103	-0.463324	0.29665	-1.46314	-1.75241	-1.04293	-0.126762	-3.84773	-0.650628	0.452665	-2.6751	1.28406	-0.409797	0.303488	-0.873324	1.04293	-0.903202	1.65048	1.61216	0.126762
O60832	DKC1	S	453	0.985014	DKC1_S453_2	KRKRESESESDETPP	3.30568	2.44504	2.53287	2.13528	1.23903	-0.461626	0.812424	-0.321062	-0.0208359	3.91409	-0.104372	-0.123874	-0.161954	-0.210416	-1.0811	0	-0.0368738	0.0231137	-0.0800171	-0.927693	0.00942326	-0.0533934	-0.0429187	-0.0250931	-1.23988	2.98724	3.38904	4.20826	2.63657	3.2977	-0.00461388	0	-0.0231137	0.0208359	-1.14501	2.91331	2.98794	0.927693		+
O60832	DKC1	S	451	0.985014	DKC1_S451_2	TAKRKRESESESDET	3.30568	2.44504	2.53287	2.13528	1.23903	-0.461626	0.812424	-0.321062	-0.0208359	3.91409	-0.104372	-0.123874	-0.161954	-0.210416	-1.0811	0	-0.0368738	0.0231137	-0.0800171	-0.927693	0.00942326	-0.0533934	-0.0429187	-0.0250931	-1.23988	2.98724	3.38904	4.20826	2.63657	3.2977	-0.00461388	0	-0.0231137	0.0208359	-1.14501	2.91331	2.98794	0.927693		+
O60841	EIF5B	S	214	1	EIF5B_S214_1	KPGPNIESGNEDDDA	-0.113256	-0.145845	-0.0998173	-0.506939	0.0979452	0.896257	0	-0.0495739	-0.349661	1.96228	-0.11265	0.284042	0.0421867	0.349661	-0.245904	0.0306492	0.313318	1.1708	0.985308	-0.0979452	-0.971483	-0.407804	-0.309685	-0.403698	-1.26536	0.531681	-0.467581	-0.0421867	-0.359421	1.35589	0	0.0178032	0.283909	0.931063	-0.10106	1.78426	1.74579	1.21326
O60841	EIF5B	S	438	1	EIF5B_S438_1	VEVPSKDSLPKKRPI	-0.00543594	-0.11741	0.151623	-0.395987	0.0105381	-0.196731	0.130918	0.00249052	0.272743	-0.0835772	0.416651	0.326389	0.27366	0.0104985	-0.059618	0.194582	0.219334	-0.00249052	-0.143421	0.628165	0	-0.133987	-0.527263	0.270324	0.490505	-0.111313	-0.045023	0.31353	-0.0104985	-0.020545	0.478525	0	-0.0646281	0.192016	-0.0105381	-0.788514	-0.516919	0.0606537
O60841	EIF5B	S	1168	1	EIF5B_S1168_1	IEPIPGESPKMFGRH	0.0891819	-0.52301	-0.0491481	-0.0506663	0.179217	0.391789	0.991459	0.615892	0.712315	0.911943	-0.188775	0.689	0.0491481	0.826189	0.401287	-0.62196	0.0735073	-1.26676	-0.0121684	-0.181328	0	-1.70955	-0.128437	0.0121684	-0.641222	0.172475	-0.0247726	0.356192	-0.355045	-0.105345	-0.465062	0	-0.714628	0.266562	0.105345	0.398687	-0.714465	-0.596918			+
O60841	EIF5B	S	222	0.999862	EIF5B_S222_1	GNEDDDASFKIKTVA	0.485517	1.34988	0.612029	-0.0133862	0.300514	-0.870449	0	-1.72801	-1.70642	-0.664577	-1.83065	-1.1292	-0.148704	0.1364	0.284023	0.00929546	-1.86421	-0.672287	0.0133862	-0.0327291	0	1.73082	0.249282	0.282693	0.740734	-0.127047	0.608564	0.148704	0.135218	-0.0359907	1.40949	-1.21653	0.384007	-0.662452	-0.134586	-0.514202	-0.161561	0.0327291		+
O60841	EIF5B	S	464	0.975144	EIF5B_S464_1	QLESKEVSESMELCA	0.134621	-2.68459	-0.772468	0.941329	0.95153	0.2616	0	1.27881	-0.962616	0.150236	0.434089	1.00389	-1.37387	0.0866227	0.0320406	0	-0.176706	0.609107	0.296941	0.720362	-0.601696	0.07584	-1.14894	-0.712313	-0.517381	-0.147085	-0.121088	-0.609107	0.383954	-2.06023	-0.202001	0.916373	0.780273	-2.50174	-1.19975	0.614377	-0.0866227	-0.0320406
O60841	EIF5B	S	137	0.99565	EIF5B_S137_1	KVEMYSGSDDDDDFN	-0.799143	0	-1.20403	-0.619106	0.309065	0.410324	0.132478	0.174261	-1.45107	2.80164	0.745968	0.594297	-0.215718	1.0462	-0.599881	0	-0.199458	0.580446	0.619106	-0.309065	0.713059	-0.54467	0.161728	-1.66207	-2.29963	-2.66121	-0.191315	-1.09011	-1.64656	2.37338	-0.195118	0.131531	-0.161728	1.3437	-1.24333	2.76479	1.85451	1.67965
O60841	EIF5B	S	135	0.988365	EIF5B_S135_1	KPKVEMYSGSDDDDD	0	-0.019496	-0.306885	-1.20125	-0.0839353	-0.490226	0.15581	-0.0758333	-0.913964	2.54261	-0.297846	0.760551	0.0758333	1.53652	-1.27892	0.418828	0	0.725258	0.913964	0.0839353	0.0262108	-0.748098	0.459127	-1.11677	-1.1106	0.155951	-0.0300951	-0.135737	-1.78313	2.0729	-1.12667	0.324772	-0.0840683	1.85658	-1.43999	1.45983	2.2616	1.08955
O60841	EIF5B	S	137	0.999461	EIF5B_S137_2	KVEMYSGSDDDDDFN	0	-1.42539	1.3109	-2.4312	0.203267	-0.70908	1.23844	0.792037	-3.55697	3.92926	-0.825118	0	-0.196992	1.11044	-0.863723	2.68697	1.54254	-2.88873	0.0715566	-1.59859	1.31064	-0.576447	0.196992	-0.0715566	-0.553432	0.894016	1.23558	2.42606	-0.887954	2.61537	-0.56062	-0.359827	-1.70261	1.05011	-0.203267	-1.23375	1.46455	1.2883
O60841	EIF5B	Y	134	1	EIF5B_Y134_2	AKPKVEMYSGSDDDD	0	0.851574	1.91849	-0.303318	0.203267	-3.18924	0.187867	1.39963	-0.0412073	3.64417	-0.825118	-0.306483	0.626162	0.114429	-0.995303	2.45238	1.20311	-2.28114	0.0412073	-0.511811	1.41255	-0.0695429	-2.95692	-0.101906	-0.553432	0.190372	0	3.03365	-0.918303	2.1758	-0.56062	-0.66631	-1.09502	1.01976	-0.203267	-0.626162	0.754535	1.15403
O60841	EIF5B	S	164	1	EIF5B_S164_1	SNKKWDGSEEDEDNS	0.578253	0.91639	0.749718	1.3753	1.13838	1.24744	-0.137607	-1.53312	-1.00577	1.69867	0.910398	0	0.495141	0.566358	-0.00129128	-0.800727	0.575387	-5.22869	0.171353	-0.321906	-1.25318	0.942651	-14.3634	-1.66544	-1.84023	0	-0.339576	-0.0809884	-0.171353	1.54795	-0.477022	-0.209042	0.0809884	0.447311	-1.00494	1.28464	-0.311673	0.00129128
O60841	EIF5B	S	135	0.993941	EIF5B_S135_2	KPKVEMYSGSDDDDD	-0.221344	-1.35252	-0.843578	-1.00437	-1.10055	-1.094	0	-1.58331	-2.13014	3.26123	2.62893	0.777322	1.92826	1.50208	0.902307	0.403588	-3.85367	0.0304027	0.125281	0.212903	1.93846	0.245317	-0.0228314	1.27316	-0.212903	-0.579365	0.233867	0.0228314	-0.814889	2.49804	0	-1.33354	-0.727814	-0.125281	-0.98887	1.56317	1.479	-0.39236	+
O60841	EIF5B	S	113	1	EIF5B_S113_1	QSFDDNDSEELEDKD	1.19778	-0.171707	0.923497	-0.0403395	-0.621882	-3.58175	-0.490225	1.05466	-1.58187	5.02054	-1.18156	0.705671	-1.90358	0.0403395	-1.16198	1.09035	0.77007	0.113992	0.526494	0.621882	0	-1.87201	-0.637821	-0.328721	-1.38881	-3.38833	0	-0.113992	-1.08661	3.71104	1.12127	0.38681	-2.83192	1.64427	-1.09026	1.92612	3.45431	3.24263
O60884	DNAJA2	S	123	0.998753	DNAJA2_S123_1	MMHPLKVSLEDLYNG	0.576799	-0.289617	-0.198946	0.685283	0.116409	-0.848003	-0.0445957	-1.99297	-1.04006	-2.40223	0.199029	0.401258	0.215098	0.837613	0.0516253	0.218199	-0.145491	-0.508836	-1.61058	-1.29811	-0.145651	0.327415	0.42142	0.14541	-0.0516253	0	0	-0.405412	-0.14541	0.361801	-0.747581	0.495413	0.198946	0.613991	-1.4382	0.209036	-1.06712	0.225898	+
O60885	BRD4	S	1128	0.853294	BRD4_S1128_1	RSEPFSPSLRPEPPK	-0.194299	0.277324	-0.153801	0.535341	0.0659795	-0.550035	-0.207011	0.0597787	0.622446	-0.109048	0.050148	-0.141087	0.0257955	-0.222757	-0.0385671	0	0.396236	-0.564359	-0.702447	0.0439677	0.350492	0	-0.0257955	0.180292	0.592583	-0.0676594	0.307336	0.122973	0.479482	-0.116312	0.123959	-0.104763	-0.270361	-0.180292	0.0385671	0.245286	-0.389967	-0.0600152
O60885	BRD4	S	1126	0.997367	BRD4_S1126_1	IIRSEPFSPSLRPEP	-0.172771	0.196309	-0.0907669	0.537685	0.325297	-0.587516	-0.300156	-0.000309944	0.881507	0.00397348	0.166	-0.0612535	0.000309944	-0.213801	-0.00397348	-0.153464	0.323997	-0.718174	-0.806198	-0.00773668	0.283552	0	0.0462284	0.137385	0.680112	0	0.229964	0.147808	0.562358	-0.159852	0.274713	-0.0994358	-0.154901	-0.137385	0.0504622	0.421672	-0.558084	-0.17805
O60885	BRD4	S	469	0.973565	BRD4_S469_1	EEPVVAVSSPAVPPP	0.00511742	-0.529051	-0.46927	0.320013	-0.211336	-0.501493	0	-0.0426488	0.0265999	-0.0347595	0	0.621841	0.0426488	0.232456	0.0347595	0.516877	0.411679	0.21402	-0.480228	0.0950623	-0.72486	-0.262654	-0.0720134	0.128708	-0.937229	-0.129833	0.40224	0.252944	-0.335115	-0.473858	0.571442	-0.144807	0.0627151	-0.0265999	0.264599	-0.205552	-0.123583	0.106085
O60885	BRD4	S	470	0.997285	BRD4_S470_1	EPVVAVSSPAVPPPT	0.0295877	-0.830478	-0.566988	0.229276	-0.191495	-1.17734	0	-0.0299773	0.0199041	-0.016963	0	0.631563	0.0299773	0.218171	0.016963	0.521768	0.557166	0.41196	-0.477862	0.0798674	-0.788119	-1.24641	-0.0942569	0.115264	-0.948159	-0.222491	0.53791	0.315929	-0.358865	-0.463101	0.596257	-0.0783606	0.14413	-0.0199041	0.200595	-0.30178	-0.132281	0.113074
O60885	BRD4	S	1083	0.999966	BRD4_S1083_2	FQSLTHQSPPQQNVQ	-0.0671663	0.00656509	-0.562749	0.43442	0.0627761	-1.35981	-0.15742	0.00180674	0.118041	-0.29232	0	-0.693794	-0.00180674	-0.118041	0.29307	0.220125	0	-0.344216	-1.21162	0.0722966	0.137242	0.0676804	0.266278	0.17566	-0.301741	-0.495921	0.183003	0.0739818	0.647749	-0.176527	0.614435	-0.347575	0.0687594	-0.411347	0.18236	-0.135777	-0.43196	-0.0627761
O60885	BRD4	S	1074	0.998477	BRD4_S1074_2	MIHSPQMSQFQSLTH	-0.0706902	0.0137663	-0.455681	0.409191	0.0606055	-1.3574	-0.138347	-0.00122499	0.118255	-0.303688	0	-0.67742	0.00122499	-0.118255	0.292069	0.219524	0	-0.33021	-1.21599	0.0753417	0.169843	0.0863457	0.266209	0.157948	-0.29511	-0.489655	0.195832	0.073566	0.627105	-0.162783	0.597135	-0.347619	0.0695701	-0.462803	0.194307	-0.136973	-0.444384	-0.0606055
O60885	BRD4	S	1070	0.999207	BRD4_S1070_2	PSPLMIHSPQMSQFQ	-0.0636377	0	-0.67885	0.459922	0.0649509	-1.36223	-0.175803	0.00484896	0.11782	-0.281017	0	-0.709473	-0.00484896	-0.11782	0.294076	0.220727	0.000509262	-0.358405	-1.20714	0.0692444	0.103753	0.0497074	0.266353	0.193657	-0.308411	-0.502241	0.170861	0.0744052	0.668684	-0.190424	0.631598	-0.347024	0.0679526	-0.360257	0.170297	-0.134571	-0.419288	-0.0649509
O60885	BRD4	S	1083	1	BRD4_S1083_1	FQSLTHQSPPQQNVQ	-0.579908	-0.866337	-1.14272	1.22128	1.09242	-1.23925	-0.345296	-0.0164609	0.450101	0.358309	0	0	0.0425153	-0.454772	-0.638247	0.829639	0.756864	0.00916433	-0.450101	-0.969218	0.766452	0.826697	2.31535	0.800725	-0.541798	-1.5341	-0.0213737	-0.707263	1.45311	0.702755	0.524664	0.57846	-0.00916433	-1.64688	-0.358309	0.8413	-0.466179	0.735365
O60885	BRD4	S	601	0.99621	BRD4_S601_1	KPPPTYESEEEDKCK	1.62711	0.660336	0.716655	0.464406	0.521552	0.764244	0.0697308	0.234814	0.193933	2.99747	0	0	-0.234814	-0.436883	-1.84181	-0.327689	-1.35921	-1.04064	-1.12003	-0.989449	-2.28565	-2.78441	-2.60297	-2.75203	-2.87017	-2.411	0.100339	-0.603407	-0.193933	1.81325	0.369596	-1.02352	0.605136	0.654289	-0.521552	1.01017	0.650895	1.32466		+	+
O60927	PPP1R11	T	102	0.998025	PPP1R11_T102_1	RKGRRRATLGPTPTT	-0.0718079	0.00924587	0.237465	0.348526	-0.917892	-0.950994	-0.18863	-0.184595	0.165324	-0.558161	0.14377	0.0199709	0.0354519	-0.165324	1.40971	0	-0.049818	-0.275296	-0.864513	1.23483	0.107122	0.0650501	0.226786	0.222638	-0.462656	-0.178993	-0.0753365	0.129452	0.208213	-0.509259	0.0179234	0	-0.0354519	-0.220637	1.54787	-0.537435	-0.456288	0.462656
O60927	PPP1R11	T	109	0.99442	PPP1R11_T109_1	TLGPTPTTPPQPPDP	0.0206795	-0.0592327	0.167512	0.234064	-1.15348	-1.02869	-0.235063	-0.100849	0.272989	-0.897702	-0.00965309	0.120967	0.222957	-0.145164	0.953286	0.000644684	0.157987	-0.164673	-0.144409	0.702024	0	0	0.532815	0.144409	-1.01169	-0.141804	-0.137984	-0.35357	0.18963	-0.14578	0.0516376	0.0808382	0.100849	-0.26018	0.849144	-0.207931	-0.682245	0.14578
O60927	PPP1R11	T	108	0.972485	PPP1R11_T108_1	ATLGPTPTTPPQPPD	-0.0352154	0	0.108969	0.0808907	-0.808043	-0.760277	-0.204579	-0.0980306	0.225968	-0.390671	0.179831	0.0337992	0.0411277	0.0129251	0.996413	0	0.0377274	-0.468927	-0.307684	0.859009	0.0725222	-0.0779161	0.280621	0.121227	-0.495464	-0.0779715	-0.282314	-0.0112071	-0.0129251	-0.242813	0.0376196	0.000434875	0.0112071	-0.164189	1.10487	-0.927488	-0.557692	0.242813
O60927	PPP1R11	T	106	0.956998	PPP1R11_T106_1	RRATLGPTPTTPPQP	-0.0352154	0	0.108969	0.0808921	-0.73847	-0.76028	-0.204579	-0.0980263	0.202804	-0.312144	0.179831	0.0337992	0.0411282	0.0129247	1.06575	0	0.0418262	-0.468925	-0.307683	0.928347	0.072525	-0.0779161	0.280622	0.121227	-0.426126	-0.0779715	-0.282316	-0.0112057	-0.0129247	-0.410843	0.0376196	0.000434875	0.0112057	-0.164189	1.17421	-0.927486	-0.557686	0.312144
O60930	RNASEH1	S	62	0.999591	RNASEH1_S62_1	AFVRKSASPEVSEGH	-1.26898	-0.106435	-0.256855	-1.09847	0.259637	0	0.21494	-1.62496	0.225718	1.70526	0.391885	-0.305876	0.143549	-0.270389	-1.12747	0.452435	0.191808	1.17326	0.346462	-0.259637	-0.258969	0	0.38944	-0.957026	0.446714	0.0438595	-0.250543	-0.143549	0.463228	1.16053	-1.1019	1.38862	-1.10557	-0.225718	-1.37954	0.567838	0.288578	-0.943794
O60934	NBN	T	434	0.999547	NBN_T434_1	PNYQLSPTKLPSINK	-0.239775	-0.183372	-0.227436	0.196932	-0.0478559	-0.971405	-0.0261173	-0.117128	0.0590706	-0.321387	-0.101896	0	-0.103403	-0.13802	0.0478559	0.214054	0.0533895	0.14497	-0.0590706	0.305869	0.638321	0.00176239	0.389696	0.453611	0.542155	0	-0.101904	0.00992203	0.38962	-0.555091	0.691278	0.117396	0.240873	-0.23524	0.290295	-0.00992203	-0.187241	-0.146413
O60934	NBN	S	432	1	NBN_S432_1	RIPNYQLSPTKLPSI	-0.18672	-0.287354	-0.185942	0.312342	-0.0255613	-0.994609	-0.223605	-0.115932	0.0614223	-0.471815	-0.0435905	0.0395947	-0.141657	-0.209391	0.0255613	0.172709	0.0334454	0.0989456	-0.0614223	0.315522	0.699461	0.00816917	0.385082	0.385002	0.692136	0	-0.245377	0.0574417	0.588196	-0.388099	0.760664	0	0.207987	-0.399546	0.299468	-0.0574417	-0.164778	-0.158847
O60934	NBN	Y	429	1	NBN_Y429_1	AKMRIPNYQLSPTKL	-0.193723	-0.0581903	-0.265699	0.257616	-0.0101018	-0.704276	-0.327978	-0.138146	-0.0126405	-0.561986	-0.00409603	0.17926	-0.240777	-0.249008	0.0101018	0.025692	0.215941	0.0345922	0.0126405	0.279125	0.709679	-0.1247	0.210177	0.428594	0.997162	0	0	-0.0345922	0.510664	-0.316732	0.573112	0.263876	0.0727468	-0.451886	0.313306	0.193843	-0.143452	-0.0910726
O60934	NBN	S	58	0.999126	NBN_S58_1	NFSVTNLSQTDEIPV	0.959193	0	-0.145207	0.263179	-0.516058	1.1318	-0.390347	0.0986748	0.415446	-0.0427566	-0.0966797	0.130858	0.123058	-0.859746	0.311593	0	0.286548	-0.0986748	-0.263179	-0.0555987	-0.383838	-0.23071	0.179599	-0.57273	0.0427566	0.855745	-0.680315	-0.148088	0.351254	0.512166	-0.323964	0.165841	0.443033	-0.278279	-0.824487	-0.536274	0.380957	0.277523
O60934	NBN	S	347	0.959709	NBN_S347_1	PSLSQGVSVDEKLMP	0.335357	0.375716	-0.400098	-0.0684133	-0.467839	0.214227	-2.31097	-1.08499	0.0343051	-0.218303	0.306202	0.115198	0.281824	0.293004	-0.184488	0	0	0.619036	-0.0343051	-0.312632	-0.454032	0.0805473	-0.211596	0.268736	0.3097	-0.438939	-2.37706	-0.253971	-0.297631	0.194247	-0.421161	-0.0225725	0.211596	0.113552	0.594344	0.603544	-0.083818	0.184488
O60934	NBN	S	509	1	NBN_S509_1	KNKEQHLSENEPVDT	0.116413	0.243914	0.0830388	-0.164693	-0.295314	-1.72425	-0.431582	-1.42523	-0.944924	0.285025	-0.690879	-0.816295	-1.00541	0.308178	-0.348263	0	0	0.236021	0.704863	0.270473	0.971501	0.0519104	0.415958	-0.415297	0.420821	0.0181437	0.0017395	0.345245	0.111162	0.403545	-0.449085	-0.362558	-0.0830388	-0.0806351	-0.270473	-0.488131	0.0806351	-0.333891
O60934	NBN	S	604	0.994232	NBN_S604_1	IETNDTFSDEAVPES	-1.5595	-2.14953	-1.27325	-2.49865	-2.26777	1.91992	0.00099659	1.32801	-0.0401855	3.33791	0	-0.380969	-0.794231	0.0401855	-0.05235	-0.163431	0.0909519	-0.106294	0.294664	0.05235	-0.168431	-1.08029	0.106294	-1.07517	-1.50435	1.24425	0	-0.510714	-3.67557	1.12014	0.919814	0.254097	1.05021	0.228779	-4.40977	1.69316	2.3892	2.12085
O60941	DTNB	S	394	0.985888	DTNB_S394_1	HCARVLDSPSRLDEE	-0.113109	0.0173283	-0.268223	0.273933	-0.132874	-1.18192	-0.302985	-0.0190926	-0.060554	0.114736	-0.962311	0.0106182	0.0183229	-0.096354	0.0254483	0.0574245	0	-0.0726538	0.060554	-0.214827	0.484857	0.0255852	0.00673008	-0.236237	0.3304	0	-0.358251	0.0857716	0.254344	-0.226729	0.405978	-0.12852	0.0376177	-0.166418	-0.0254483	-0.00673008	0.216184	0.0509419
O75023	LILRB5	S	209	0.984288	LILRB5_S209_1	SLLIPQGSVVARGGS	0.196646	-0.540984	0.349286	-0.204217	0.00877666	-0.350639	0.0715332	0.0332942	-0.27074	0.0557137	-0.0689383	0.0751505	-0.216222	0.566071	-0.144454	0.295968	0	0.799846	0.0809789	-0.00877666	0	0.802102	0.338798	0.129879	0.249439	-0.0804176	-0.108817	-0.0332942	-0.0203118	0.0875969	0.208747	-0.490632	-1.17407	0.0203118	-0.277135	-0.503689	-0.139764	-0.732209
O75044	SRGAP2	T	998	0.999996	SRGAP2_T998_2	EPSSPLHTQLLKDPE	0	0.0958118	0.583846	-0.944725	1.07189	0.395759	0.146947	-0.902427	-1.3581	0.163496	-0.693841	-0.294769	0.0924129	0.0963244	-0.176843	0.149003	-0.39594	1.18112	0.107694	-0.0158968	0.865585	-0.124912	-0.0924129	0.212513	-0.406883	-0.337894	0.072773	-0.402635	-0.447278	0.419382	-0.397136	0	-0.65876	-0.0963244	-0.16691	0.469432	0.793651	0.0158968
O75044	SRGAP2	S	994	0.998774	SRGAP2_S994_2	APTSEPSSPLHTQLL	0	0	0.877084	-0.90041	0.698444	0.392992	0.135312	-0.467103	-1.31633	-0.0883255	-0.370472	-0.247586	0.248982	0.118378	-0.0135155	0.118075	-0.41773	1.16372	0.269561	0.0135155	1.1206	-0.146212	-0.635971	0.144011	-0.184199	-0.361886	0.111364	-0.248982	-0.397601	0.282343	-0.328562	0.0166016	-0.560093	-0.118378	-0.0951424	0.586695	0.300389	0.0825405
O75044	SRGAP2	T	998	0.999454	SRGAP2_T998_1	EPSSPLHTQLLKDPE	0	0	0.363352	0.206674	-0.024497	0.422049	0.163492	-0.357734	0.568822	-0.236823	0.148611	-0.0953903	0.00034523	-0.206674	0.223568	-0.0398054	-0.105177	-0.409245	-0.303607	0.024497	0.0183287	0.0594769	-0.00034523	0.212398	0.504421	-0.386593	0.181847	0.122609	0.543692	-0.319411	-0.0342398	-0.0508299	0.0863924	-0.902456	0.168842	-0.372865	-0.814199	-0.803733
O75044	SRGAP2	S	993	0.997179	SRGAP2_S993_2	VAPTSEPSSPLHTQL	0.22101	0	0.225555	-0.36517	0.162901	0.319428	0.202215	-0.445902	-0.643049	-0.171769	-0.027051	-0.159425	0.394158	0.291361	-0.0857105	0.409068	-0.651033	0.467584	1.06154	0.0412798	-0.0521259	-0.0984468	-0.54139	-0.656515	-0.488809	-0.12169	0.160365	-0.659713	-0.291361	0.303344	0	0.103859	-0.225555	0.447626	-0.0412798	0.611112	0.437678	0.209751
O75044	SRGAP2	S	994	0.900879	SRGAP2_S994_1	APTSEPSSPLHTQLL	0	-0.0263367	0.20362	0.217152	0.00675488	0.00851536	0.199295	-0.0894423	0.458642	-0.545496	0.0769453	0	-0.0189209	-0.311076	0.31251	-0.181137	-0.109941	-0.143885	-0.217152	-0.00675488	-0.00652504	0.132765	0.230476	0.243085	0.644395	-0.46858	0.278528	0.23063	0.640373	-0.343364	0.0615778	-0.000164986	-0.214954	-0.742482	0.0909767	0.0189209	-0.442413	-0.762336
O75044	SRGAP2	S	427	0.989762	SRGAP2_S427_1	ESVKSTVSETFMSKP	0	0	-0.0376687	0.0636573	-0.46626	-0.550424	0.16743	0.0405679	0.220751	-0.955731	-0.411375	-0.0769854	0.0376687	-0.469476	0.26969	0.0141554	-0.0641632	-0.665666	-0.0636573	0.433473	0.626957	0.0605612	0.773837	0.528982	0.120756	-0.0629282	0.395207	0.126607	0.156962	-1.23291	0.200991	-0.112991	-0.244597	-0.197249	0.164351	-1.14142	-1.50555	-0.120756					+
O75052	NOS1AP	S	266	0.999995	NOS1AP_S266_1	QEPMLTASPRMLLPS	0.284354	0.064249	0.0970802	0.398359	-0.542295	-0.390805	-0.108698	0.635136	-0.0507965	-2.68693	0.0324392	-0.35363	0.417225	-0.260317	0.128784	-0.108697	0	-0.749857	0.0507965	0.308531	0.228058	0.0296631	0.237404	0.206961	0.142494	-0.346365	0.120569	-0.0970802	0.0692616	-1.18276	0	-0.173689	-0.472485	-0.168695	0.467016	-1.27234	-0.240091	-0.128784
O75052	NOS1AP	T	264	0.990374	NOS1AP_T264_1	HPQEPMLTASPRMLL	-0.187655	-0.149881	-0.0391502	-0.0496597	-0.128945	-0.252426	0.00256729	0.0902786	0.304052	-0.0273166	0.431877	-0.0692616	0.210146	0.0288124	0.0273166	-0.0122166	0	0.0391502	0.167107	0.0708623	0.348228	-0.00192833	-0.329685	0.226353	0.851757	0	0.0629692	0.226513	-0.118869	-0.0993066	0.337881	0.0948572	-0.0843697	-0.0288124	0.224723	-0.478852	-0.0566912	-0.239401
O75052	NOS1AP	S	371	0.997064	NOS1AP_S371_1	SGQNAMGSQDSLLEI	1.00854	-0.620493	0.219958	-0.145698	0.15919	0.847016	0.699924	0.544569	0.0203371	1.09892	0	0.544778	-1.04454	0.651137	-0.0106363	-0.745777	0	0.0398088	-0.77926	-0.957476	-0.325002	-0.783218	-0.0398088	0.219477	-0.97374	0.854797	-0.7901	0.0737157	-0.263988	0.582081	-0.742743	0.910549	-0.105978	0.550908	-0.380884	-0.842366	-0.0203371	0.0106363			+
O75052	NOS1AP	S	374	0.997996	NOS1AP_S374_1	NAMGSQDSLLEITFR	0.286409	0	0.201315	-0.176044	0.405961	0	0.380329	-0.201315	-0.341199	0.904922	-0.0984869	-0.926557	-0.700131	1.11346	0.0880189	-0.607598	-1.43948	-0.985882	-1.12215	-1.38866	2.0597	1.94005	1.45558	0.176044	-0.646365	-0.0214109	-0.104576	0.413687	-0.39393	0.696048	2.05922	0.217286	0.483607	1.15983	-0.96005	-0.754183	0.498444	-0.0880189	+	+	+
O75113	N4BP1	T	242	1	N4BP1_T242_1	EARNKAGTPVSELTK	-0.0586414	-0.190944	-0.107286	0.11736	-0.195312	0.0978775	-0.0256805	0.191732	0.250733	-0.0660124	-0.0430298	0.101261	0.21034	0.0664682	0.0660124	-0.104555	0	-0.0723372	-0.218493	0.129088	0.200087	0.101645	-0.141612	-0.0664682	0.202252	0	-0.112133	0.356444	-0.0771656	-0.84241	0.00540924	0.0112753	0.0723372	0.0898333	0.270726	-0.32293	-0.34998	-0.319956
O75113	N4BP1	S	245	0.996907	N4BP1_S245_1	NKAGTPVSELTKQMD	0	0.103035	0.318667	0.248375	-0.869919	0.0259762	-0.058383	0.0593185	0.335651	-0.753225	0.0909328	-0.0588388	0.0918999	-0.174383	0.210872	0.0380974	0.109092	-0.534409	-5.33912	0.597776	-0.171274	0.551908	-0.0555553	0.0139813	0.55005	-0.133186	-0.0621424	-0.363986	-0.0887542	-0.999079	-0.323248	0	0.0555553	0.103453	0.747431	-0.243303	-0.0139813	-0.210872
O75113	N4BP1	S	300	1	N4BP1_S300_1	RHTKKQFSLENVQEG	0	-0.256315	-0.048759	-0.0939832	-0.25386	0.486761	-0.255475	-0.448145	-0.60583	0.743825	-0.626162	0.269264	0.682754	0.294473	-0.434938	-0.194184	0.387419	-0.369668	0.172462	-0.0152464	0.196626	0	0.0745177	-0.499351	0.0152464	0.18837	-0.730669	0.048759	-0.35401	0.459734	-0.413939	0.435065	0.456284	0.0939832	-0.397308	-0.141526	0.420424	0.195885
O75116	ROCK2	S	1362	1	ROCK2_S1362_1	PDPFARSSPRTSMKI	0	-0.0818844	0.176817	-0.122035	0.152641	-0.411421	-0.30094	-0.149431	0.190314	-0.185324	0.422758	0.00867462	-0.0307388	0.0822477	0.0231171	0.344973	0	0.316406	0.0432272	0.040369	-0.00378036	0.241436	0.146544	0.0810881	0.463612	-0.569872	-0.0893021	-0.132265	-0.0432272	-0.533819	0.0910339	0.106533	0.0307388	-0.23668	-0.0231171	-0.237976	-0.188405	-0.520813
O75116	ROCK2	S	1134	0.926294	ROCK2_S1134_1	HIGLDSSSIGSGPGD	0	0	-1.41143	-0.755543	-1.47951	-0.29013	0.467203	0.947808	1.02865	1.17652	1.02964	0.304846	0.948866	1.19217	1.39137	0.0324793	-0.100136	-0.0448451	0.364493	-0.450439	-1.42393	-0.208363	-2.79144	-1.44771	-2.28966	-0.686138	0.365621	-1.69599	-0.534971	0.794128	0.141198	-0.107182	0.0448451	-0.364493	-0.219345	0.219431	0.493286	0.219345	+
O75116	ROCK2	S	1137	0.996385	ROCK2_S1137_2	LDSSSIGSGPGDAEA	0.265792	0	1.03062	0.932714	0.427076	-1.93403	-1.97033	-2.39456	-2.38196	-1.68121	0.0897684	0.719098	0.784203	1.01751	0.640895	0.143921	1.14555	1.37951	0.972497	0.681077	0	0.909616	1.09742	0.989635	0.40777	-3.13801	-0.543867	-0.784203	-0.932714	-0.40777	-2.62985	-1.40081	-1.50594	-1.21276	-2.05799	-1.26998	-1.27005	-1.79467					+
O75116	ROCK2	S	1134	0.991639	ROCK2_S1134_2	HIGLDSSSIGSGPGD	0.265792	0	1.03062	0.932714	0.427076	-1.93403	-1.97033	-2.39456	-2.38196	-1.68121	0.0897684	0.719098	0.784203	1.01751	0.640895	0.143921	1.14555	1.37951	0.972497	0.681077	0	0.909616	1.09742	0.989635	0.40777	-3.13801	-0.543867	-0.784203	-0.932714	-0.40777	-2.62985	-1.40081	-1.50594	-1.21276	-2.05799	-1.26998	-1.27005	-1.79467					+
O75122	CLASP2	S	360	0.999961	CLASP2_S360_1	AGSSKASSLPGSLQR	0.121901	0	0.357254	-0.0935564	-0.236792	-0.329212	-0.26615	-0.179522	-0.0630026	-0.887323	0	0.0273418	-0.120535	0.111619	0.208368	0.351931	0.152939	0.517977	0.23619	0.498926	0.56373	0.00541878	0.0499783	0.291043	-0.0197525	-0.315123	-0.151491	-0.0499783	-0.199121	-0.659758	-1.17665	-0.0552864	-0.139692	0.0630026	0.200138	0.141201	-0.0684748	0.0197525
O75122	CLASP2	S	359	0.996673	CLASP2_S359_1	SAGSSKASSLPGSLQ	0.323856	0.242008	0.369345	-0.126848	-0.250982	-0.194487	-0.0283203	-0.566723	-0.381926	-0.890621	0	0.186394	-0.0551186	0.163292	0.112638	0.0723209	-0.208719	0.578318	0.177299	0.366718	0.6562	0.278156	0.0551186	0.126848	0.0659599	-0.237831	0	-4.15907	-0.425806	-0.928135	-1.04949	-1.89755	-0.124949	0.137993	0.127293	0.113813	-0.151608	-0.0659599
O75122	CLASP2	S	370	0.999999	CLASP2_S370_1	GSLQRSRSDIDVNAA	-0.511796	0.0108414	-0.0688629	-0.185436	-0.116372	0.290237	-0.0906668	-0.221559	0.373395	-0.621045	-0.108533	0	0.170702	0.22864	0.140152	0.0302248	0.000423431	0.0844793	-0.211046	0.107825	0	0.146388	-0.474788	-0.11785	-0.0787258	-0.242515	-0.0728102	0.137445	-0.122011	-0.176275	0.173178	-0.0550785	0.0688629	0.11785	0.207752	-0.268367	0.199195	0.0787258
O75122	CLASP2	S	368	0.999997	CLASP2_S368_1	LPGSLQRSRSDIDVN	-0.558967	0	-0.0511022	-0.326351	0.00851059	0.401458	-0.155561	-0.172931	0.265196	-0.455535	-0.120275	0.0793076	0.255452	0.0907335	0.266374	0	0.0101786	0.21708	-0.17985	-0.0614395	0.0215454	0.0781422	-0.476032	-0.0632725	-0.0208664	-0.22404	-0.162678	0.232443	-0.357408	-0.00851059	0.0562191	-0.0526781	0.0511022	0.103174	0.288047	-0.184087	0.0632725	0.179311
O75122	CLASP2	S	596	1	CLASP2_S596_1	MRVLNTGSDVEEAVA	-0.69591	0	-0.056047	-1.02734	-0.278129	0.117002	-0.0466824	-0.0836825	-0.181557	-0.0329771	0	0.044631	0.056047	0.25576	-0.638707	0.616066	-0.069088	1.32696	0.206172	0.319302	-1.1734	-0.247416	-0.428851	-0.217245	-0.649939	0.426887	0.0117083	0.745534	-0.882905	0.0329771	-0.246849	0.0361805	0.761942	0.181557	0.378889	-0.832507	0.314068	0.0940857
O75122	CLASP2	T	594	0.99999	CLASP2_T594_1	SAMRVLNTGSDVEEA	-0.461173	-0.537865	0.117899	-0.925229	0.25561	0.70155	0.140851	-0.254156	-0.131907	0.688251	-0.180887	0.0820017	0.222619	0.821752	-0.329893	0.371705	-0.259788	0.0517783	0.264309	-0.25561	-0.863387	-0.392336	-0.232233	-0.247692	-0.485365	0.821665	0.00591373	0.759929	-0.851814	0.541898	0	0	-0.0517783	0.731326	-0.398587	-0.626612	0.131907	0.400669
O75122	CLASP2	S	1013	0.999741	CLASP2_S1013_1	HSMPTHSSPRSRDYN	0.0675335	0	0.783062	0.191326	-0.0401478	0.0578823	-0.173708	0.137702	0.479675	0.501301	0	-0.172568	-0.460426	-0.297332	-0.187499	0.274108	-0.308178	-0.0115514	0.0418339	0.619316	-0.250936	0.133079	-0.5798	-0.219036	0.511245	-0.361294	0.00651741	-0.0272956	0.162992	0.0401478	-0.216481	0.117336	0.0115514	-0.0418339	-0.0544596	0.0449586	-0.492806	-0.221344
O75122	CLASP2	S	330	0.956066	CLASP2_S330_1	SSSSSQESLNRPFSS	-0.320229	-0.0365448	-0.382649	-0.974506	0.1551	0	-0.186585	0.0710402	-0.528766	0.615781	0.23717	-0.0923738	0.143969	0.0614061	0.0287938	0.49131	0.235755	0.343235	0.597902	-0.602691	-0.254086	0	-0.250422	-0.193385	-0.0287938	-0.120098	0.287884	-0.0710402	-0.0614061	1.12066	0.471563	0.220874	-0.479305	0.425231	-0.273879	0.465496	0.558517	-0.642657
O75122	CLASP2	S	320	0.948595	CLASP2_S320_1	SVASLPQSDRSSSSS	0	-0.714181	0.498215	0.487363	0.322369	-1.07874	0	0.517941	-1.6612	0.875805	0.218795	0.33074	0.32814	-0.12524	-0.732657	0.620183	-0.666342	-0.270842	0.246316	0.536123	-0.356344	0.332166	-0.197534	0.15171	0.362722	-0.996679	-1.63677	-0.057611	0.12524	-1.0442	0.456284	0.23972	0.057611	-0.60596	-0.322369	-0.731764	-1.0137	-1.09918					+
O75122	CLASP2	S	336	0.991381	CLASP2_S336_1	ESLNRPFSSKWSTAN	0	1.47666	0.37008	-0.250408	-1.64601	-0.18309	0.221724	-0.933773	-0.787293	0.540016	0.772412	-0.10698	-0.134448	0.664972	-1.22924	-0.386028	-0.559766	0.685008	-0.0140276	0.179929	-0.162152	0	-0.00971842	0.299065	-0.197513	0.247411	1.24285	-0.886729	-0.380698	0.237565	1.57421	-0.879684	0.00971842	1.16803	-0.179929	1.48221	0.0140276	0.522998
O75122	CLASP2	T	471	0.864575	CLASP2_T471_1	PGRVLTTTALSTVSS	-0.382648	-0.0120068	-0.419147	-0.38537	0.167692	-0.201178	-0.199472	0.395052	0.442991	-0.524551	-0.0409527	0	0.00522995	-0.131441	0.0100861	0.262024	0.0848732	0.122217	-0.20924	-0.0100861	0	0.226843	-0.201733	0.131441	0.0910921	0.252825	-0.00111198	0.352533	0.378395	-0.408953	0.175171	0.0401096	-0.00522995	0.182106	-0.0917921	-0.206911	-0.329579	0.0180407
O75122	CLASP2	T	469	0.988686	CLASP2_T469_1	GSPGRVLTTTALSTV	-0.344776	-0.00676346	-0.40855	-0.377722	0.154298	-0.20503	-0.209858	0.39091	0.452044	-0.574289	-0.0389099	0	0.00158024	-0.124038	0.00821638	0.261625	0.065237	0.119237	-0.225677	-0.00821638	0	0.21081	-0.172164	0.124038	0.0516162	0.276693	-0.0253639	0.378816	0.408662	-0.394866	0.185987	0.0448742	-0.00158024	0.1813	-0.112324	-0.177215	-0.396663	0.0182281
O75122	CLASP2	S	463	0.880486	CLASP2_S463_1	QPGSRSGSPGRVLTT	-0.0539961	-0.174349	0.502286	0.0361719	-0.0283546	0.139017	0.0656261	-0.00599337	-0.0361719	-0.0241022	0.12534	0.00290775	-0.124332	0.263294	0.0241022	0	-2.13728	0.00599337	-0.0858459	0.0401182	0.397844	-0.286003	0.0774617	0.390732	0.678303	-0.0685949	0.115178	0.225511	-0.0872927	-0.538113	-0.180803	0	-0.171098	0.108631	0.227034	-0.0554605	-0.547862	-0.232145
O75122	CLASP2	S	955	0.984387	CLASP2_S955_1	IQNFSFRSQEDMNEP	0	0.323256	0.00475454	-0.132914	0.524675	-0.203492	0.289734	-0.00475454	0.00679207	0.668013	0.284488	-0.267944	0.104436	-0.00679207	-0.205907	0.322491	-0.0146704	0.314351	0.369833	-0.162657	-0.16907	-0.227651	-0.138399	-0.0489044	0.103754	0.0590172	0.00596333	0.257241	-0.108221	0.698318	-0.351461	0	-0.345885	0.0947742	-0.103754	-0.0342612	0.175123	-0.362292
O75128	COBL	S	815	1	COBL_S815_1	QADPKPISPQQKSAH	0.283995	-0.0107603	0.291634	0.0145369	-0.0548997	-0.0932827	-0.00389481	-0.106339	0.0927486	-0.214969	0	0	-0.0947275	-0.0145369	0.420934	0.664201	-0.112782	-0.0488386	0.0224686	0.242233	-0.00166321	0.243789	0.379757	0.23387	0.0548997	-0.540586	0.40394	0.0820971	-0.457731	-0.201769	0.227317	0.406545	0.0488386	-0.240925	0.563	-0.107438	-0.379875	-0.695529
O75140	DEPDC5	Y	836	0.999361	DEPDC5_Y836_1	PLSSSPLYSRGLVSR	-0.0967131	-0.179393	0.606478	-0.0861535	-0.0268741	-0.382071	0	-0.0133595	0.325902	-0.734771	0	0.595548	0.0715222	0.00403261	0.114291	-0.0865583	0.675677	-0.116213	-0.00403261	0.0268741	0.0718641	-0.407584	0.100453	0.181528	0.782942	0.074439	-0.0415382	0.0133595	-0.147428	-0.277677	0.229153	0.804352	-0.077354	0.0320725	0.200518	-0.759419	-0.220714	-0.0712752
O75140	DEPDC5	S	833	0.979368	DEPDC5_S833_1	VPPPLSSSPLYSRGL	-0.112376	-0.0146713	0.566857	-0.0843234	0.0204921	-0.334949	-0.131468	0.0175853	0.317336	-0.641443	0	0.771402	0.105949	0.0355411	0.240404	-0.042305	0.777092	-0.160142	-0.035192	-0.0204921	0.0822477	-0.232557	0.0584512	0.184332	0.944971	0.0838976	0	-0.0175853	-0.194149	-0.267954	0.238764	1.00627	-0.264308	0.035192	0.107545	-1.31602	-0.216826	-0.140417
O75140	DEPDC5	S	837	0.969329	DEPDC5_S837_1	LSSSPLYSRGLVSRN	0	-0.0495625	0.566559	-0.0477147	-0.0400767	-0.268445	-0.0803213	-0.00961542	0.360168	-0.722296	-0.0394239	0.474714	-0.0744967	-0.0328164	0.10437	-0.00404263	0.448353	0.00961542	0.0328164	0.0400767	0.157532	-0.845693	0.0515761	0.202593	0.75361	0.190423	0	0.0252118	-0.130814	-0.113782	0.274174	0.667465	-0.219525	0.0592608	0.251081	-1.03864	-0.21858	-0.248462
O75140	DEPDC5	S	832	0.913593	DEPDC5_S832_1	AVPPPLSSSPLYSRG	-0.116761	0	0.56342	-0.0442815	0.0201936	-0.364736	-0.181935	0.00159454	0.354717	-0.596997	0	0.717333	0.134186	-0.637602	0.230353	-0.0742636	0.712953	-0.00159454	0.0442815	-0.0201936	0.0861263	-0.748903	0.0413218	0.180757	0.930028	0.0882759	-0.181993	-0.0293779	-0.157025	-0.267855	0.216659	0.945382	-0.279261	0.0725665	0.113301	-1.32135	-0.184326	-0.161847
O75140	DEPDC5	S	579	1	DEPDC5_S579_1	PGRFHVGSAESMLHV	0.358033	-0.156336	0.0795646	0.39021	0.284873	-1.03928	-0.48951	0.249701	0.751324	0.11847	-0.021225	0.106313	0.167099	-0.240235	-0.144341	-0.0510178	0.106279	-0.0795646	-0.229092	-0.168603	0.285773	0.153216	0.156049	0.143055	0.732653	0.137406	0	-0.0810246	0.707655	0.159733	0	-0.0782032	-0.0921559	-0.201376	-0.278957	-1.64671	-0.143055	-0.11847
O75140	DEPDC5	S	582	0.961067	DEPDC5_S582_1	FHVGSAESMLHVRPG	0.398508	-0.245934	0.113558	0.248359	0.1891	-1.3386	-0.401258	0.177767	0.671136	-0.0177774	0	0.242495	0.160758	-0.26783	0.0177774	-0.0739946	-0.0130672	-0.413919	-0.179037	-0.0853958	0.537535	0.275043	0.217317	0.179037	0.880486	0.152469	0.103919	-0.346116	0.617939	0.106643	-0.166304	0	-0.113558	-0.282761	-0.238614	-0.688917	-0.229223	-0.157765
O75145	PPFIA3	T	714	1	PPFIA3_T714_1	GPAIPGDTPPPTPRS	0.107412	-0.216891	-0.0507984	0.0441937	-0.113468	0.0202122	-0.19187	-0.0472784	0.182835	-0.213984	0.146048	0.000235558	0.188561	0.041738	0.0184898	-0.0579777	-0.0845499	-0.036375	-0.27927	0.0866499	0	0.0448856	0.216857	-0.044745	0.0897388	-0.0646706	0.0115137	0.036375	0.140734	-0.577345	-0.0404015	0	0.113642	-0.041738	0.103468	-0.154772	-0.193092	-0.0184898
O75145	PPFIA3	S	683	0.999999	PPFIA3_S683_1	TPRLAPPSPAREGTD	-0.114073	0	-0.146877	-0.115089	-0.104027	-0.0945005	-0.38004	0.0853214	0.118726	-0.215268	0.068469	-0.130454	-0.0853214	-0.274753	0.0348363	0	0.149692	-0.508445	0.0221462	0.27296	0.584826	0.620762	0.38627	-0.216688	0.0299678	-0.168544	-0.0380878	0.112305	0.28516	-0.513387	0.461715	0.250622	0.204908	-0.0221462	0.0857654	-0.20263	0.0572634	-0.0299678
O75145	PPFIA3	T	718	0.964362	PPFIA3_T718_1	PGDTPPPTPRSARLE	0.18889	0.0438938	0.135918	0.140187	-0.609674	-0.0307684	-0.0219164	-0.0801482	0.268184	-1.14	0	-0.0848007	0.169343	-0.308376	0.0570736	0.12732	-0.233235	-0.166134	-0.068912	0.226151	0.174534	0.520645	0.235766	0.0507312	0.0954475	-0.159318	0.223134	0.00733137	0.114525	-0.84036	-0.0587463	0	-0.00733137	-0.0507312	0.166881	-0.525502	-0.223861	-0.0570736
O75145	PPFIA3	S	439	0.997209	PPFIA3_S439_1	ETVDKLLSESNERLQ	-0.119992	0	0.208838	0.0939183	0.0770626	-0.170039	-0.170088	-0.0877991	-0.0720162	0.143919	-0.746064	-0.202486	-0.105384	-0.1353	-0.0100965	0.0438681	0.0911026	0.0654993	0.211489	0.0100965	0	-0.0187836	-0.0772638	-0.156093	-0.1083	0.0371246	0.0239658	0.356892	-0.468766	-0.242043	0.0263424	0.139202	0.0438204	0.171013	0.0890694	-0.0438204	0.0720162	-0.207994
O75145	PPFIA3	S	1164	1	PPFIA3_S1164_1	AAAGALGSPGLPLRK	-0.527717	0.391276	-0.343203	-2.55204	0.671325	0.199044	0	0.925657	0.419659	2.79104	0	-0.279696	-1.14774	-9.53674e-05	-0.00544643	-0.0565147	-0.251979	-2.06334	-1.16179	-0.386574	-0.564022	0.388465	0.100625	9.53674e-05	0.00544643	0.320349	0.397202	1.06589	0.474432	-2.2516	0.210463	-0.0582571	0.46439	0.156011	-0.636048	-0.100625	-0.23672	0.171645			+
O75147	OBSL1	S	232	1	OBSL1_S232_1	QVHQPPESPPADPDE	-1.72685	-0.0769901	-2.60628	-2.40094	0.348492	0	-0.0717535	0.0409904	-0.100646	-0.348492	2.69324	0.199897	2.3961	2.85379	2.95824	2.99636	-0.138401	1.25959	2.39397	1.57928	-0.32827	0.338084	-0.00704527	0.153657	-2.83496	-0.964914	0	-2.26194	-4.49835	-0.582359	1.66934	0.147977	0.00704527	-1.48686	-1.14642	-0.267307	0.100646	0.48643
O75151	PHF2	S	539	0.994447	PHF2_S539_1	KKSRESASPTIPNLD	0	-0.122749	-0.406263	-0.100436	-1.03485	-5.66377	0.0719824	-0.0882549	-0.0141206	-0.133825	-0.111629	-0.050642	0.0970163	-0.238166	-0.101633	-0.613813	-0.00519848	-0.269507	0.0141206	0.198029	0.431722	0.0937948	0.0979242	0.463949	0.520255	0.448653	0.0899887	0.012845	0.266212	0.101633	0.65229	0	-0.012845	-0.204216	-0.926861	0.0811958	0.596689	0.618909
O75152	ZC3H11A	S	132	0.999999	ZC3H11A_S132_1	LSVQSNPSPQLRSVM	0	0.177571	0.0440226	0.378092	-0.368631	-0.720511	0	0.0196438	-0.16092	-0.518875	-0.110793	0.297	0.0687551	-0.106775	0.00453377	0.292104	0.0334406	0.124346	0.155512	0.195741	-0.148901	-0.0438204	-0.0196438	0.106775	-0.00453377	0.112279	-0.424035	-0.206882	-0.111536	-0.488348	0.114212	-0.128908	-0.130948	-0.126578	0.0375032	-1.03228	0.218662	0.471036
O75152	ZC3H11A	T	731	0.977522	ZC3H11A_T731_1	DSLVLPPTQSSSDSS	0.284669	-0.0315981	-0.148412	0.0336227	-0.042913	-1.02553	0.504798	0.294694	-0.170687	0.534674	0.373413	0.0996361	0.0470729	0.0499239	-0.0184617	-0.155745	0	-0.282722	0.188878	0.0604281	-0.0819721	-0.0423231	0.187405	0.268822	-0.474918	0	0.131334	0.0221877	-0.188494	0.448842	0.41491	-0.147041	-0.0221877	-0.0336227	0.0184617	-0.58082	-0.168043	-0.391032
O75152	ZC3H11A	S	738	0.961623	ZC3H11A_S738_1	TQSSSDSSPPEVSGP	-0.965525	-0.0243502	-0.435673	-0.440125	0.445667	-0.851609	0.472201	0.0808434	-0.413749	0.51964	0.68948	0.393085	-0.326511	0.00412941	-1.11367	1.72597	0.163648	0.585942	0.462436	-0.267869	0	0	-0.72316	0.174719	0.267869	-1.13353	-0.0381985	-0.0808434	-0.00412941	0.946775	1.50451	-0.4441	0.236839	0.0620842	-0.312509	0.130287	-0.171256	-0.61058
O75152	ZC3H11A	S	116	0.948699	ZC3H11A_S116_1	PEEEVKASQLSVQQN	0.269232	0.731805	0.418358	0.303651	-0.0438185	-0.448113	-0.194983	-0.450829	0.0664368	-0.539634	0.14556	-0.185733	0.222102	-0.504293	0.0438185	0.471901	-0.0155764	0.208737	0.683869	0.208239	-0.342016	0.568468	-0.015275	-0.0664368	0.211179	-0.518026	0	-0.269432	-0.151072	-1.07592	0	0.228865	0.015275	-0.508931	-0.482422	-0.8947	0.70456	0.142846
O75152	ZC3H11A	S	108	1	ZC3H11A_S108_1	VLPTVPESPEEEVKA	0	0.250927	0.392947	-0.284187	-0.0182261	0.217643	0.344088	-0.157104	-0.375722	-0.00924921	-0.129017	0.0603924	0.00470638	0.524184	0.184569	0.16712	-0.0965662	0.0605564	0.351269	0.0387149	-1.56643	-0.0285473	-0.168049	-0.326127	-0.81965	0.168751	-0.0708923	0.00648689	-0.726751	0.00924921	-0.516945	0	-0.00470638	0.285341	-0.118	-0.614671	0.284187	0.106431
O75152	ZC3H11A	T	104	0.999705	ZC3H11A_T104_1	PSKTVLPTVPESPEE	0	0.105225	0.404546	-0.217048	-0.00225973	0.0627308	0.274648	-0.29115	-0.221406	-0.102897	-0.0720415	0.0296803	-0.0944672	0.479163	0.281391	0.121645	0	0.356845	0.531629	0.211355	-1.04555	-0.196007	-0.0389576	-0.224034	-0.511909	0.104822	-0.159716	0.0389576	-0.684392	-0.155271	-0.370315	-0.0860319	0.0910559	0.217048	0.00225973	-0.474881	0.419768	0.130228
O75152	ZC3H11A	S	290	0.963608	ZC3H11A_S290_1	RLGKRKFSAGGDSDP	-0.176529	0.0854959	-0.816118	-0.249554	-0.760633	0	-0.212257	0.608147	0.626341	-0.859463	-0.19334	-0.235144	-0.0379066	-0.118675	0.718797	0.89263	0.189677	-0.206443	0.118675	0.146807	-0.158205	0.148887	0.293699	0.625717	-0.102722	0.55829	-0.0214491	0.571354	0.80329	0.312138	0.519309	0	0.0379066	-0.337493	0.102722	-0.631442	-0.542011	-0.171893
O75153	CLUH	S	664	0.999954	CLUH_S664_1	PPGQEAGSEEEGSSA	0.516905	0.136579	-0.187287	-0.60119	-0.706821	-0.448463	0	0.413091	0.325503	1.1761	-3.92474	-0.595747	-2.65205	-0.597182	-3.03266	-0.93693	0.141851	-0.985342	-0.644348	-2.72518	0.42981	0.0189238	0.854114	0.187953	0.213181	0.358521	-0.044342	0.0402317	-0.171336	0.708217	0	-0.187871	0.0802622	0.171336	0.170353	-0.0402317	0.62418	-0.170353			+
O75154	RAB11FIP3	S	52	1	RAB11FIP3_S52_1	VGGPDPQSPGLDEPA	0.203094	0.196875	-0.29481	-0.243454	-0.0569892	0	-0.119895	0.0509858	-0.334014	0.0569892	-0.289862	-0.141569	-0.190239	0.0239611	-0.0744338	0.108544	0.178102	0.050776	-0.219997	-0.0780568	-0.354319	0.0469704	-0.050776	-0.0239611	-0.846513	0.23484	-0.0994854	-0.0915637	0.0744219	0.283979	-0.0774231	0	0.191811	0.280724	0.160495	0.541114	0.325336	0.221505
O75157	TSC22D2	S	85	0.999794	TSC22D2_S85_1	AETPGTVSPNLLLDG	0.435059	-0.0463514	0.0530467	-0.246547	0.192547	0.394057	0.0759535	0.188748	-0.420346	0.301993	-0.108002	-0.0348282	-1.11926	0.264198	0.184263	0.243859	0.25281	-0.0530467	0.0959897	-0.0799861	-0.424166	-0.348537	0.061564	0.0285535	-0.415908	0	0	-0.92316	-0.419755	0.0799861	-0.746308	0.173115	-0.488877	0.237668	-0.246405	0.192444	-0.0285535	-0.573591
O75167	PHACTR2	T	25	0.999806	PHACTR2_T25_1	GPTAGSQTPPFKRKG	-0.172126	0.199494	0.277997	0.0046277	0.275818	0.283645	0	0.295549	0.49788	-0.204013	-0.30315	-0.244308	-0.144123	-0.0406003	0.152223	-0.644968	-0.100467	-0.456765	-0.339512	-0.0883732	0.0942411	0.297334	0.0799823	0.246285	0.187531	0.144958	0.197312	0.53767	0.587677	-0.155033	0	-0.00959873	-0.0799823	-0.0046277	0.0883732	-0.637146	-0.714482	-0.403913
O75167	PHACTR2	S	23	0.955006	PHACTR2_S23_1	SDGPTAGSQTPPFKR	-0.0902815	0.0832863	0.137208	-0.163183	0.0142298	0.394287	-0.0257473	0.141363	0.337682	-0.011199	-0.320624	-0.216084	-0.318661	0.0221686	0.117739	-0.62491	0	-0.346258	-0.309061	-0.209765	0.0162935	0.0975494	0.0373993	0.0413423	0.0635185	0.281185	0.168284	0.461629	0.318356	-0.138862	0	-0.0725031	-0.0373993	-0.0221686	0.011199	-0.669734	-0.601648	-0.22958
O75167	PHACTR2	S	522	1	PHACTR2_S522_1	TKLVRRLSQRPTTEE	0.852859	0	0.57893	0.387916	0.0242162	-1.0211	-0.523201	-1.76822	-1.98151	0.88842	0	0.989909	0.224613	-0.37982	-0.80547	0.807755	-0.0423479	-0.0844402	0.325611	0.922701	-0.122227	-0.215427	-0.480676	-0.248795	-0.27705	-2.49511	0.063117	-3.11993	-3.23231	-1.44856	0.0546007	0.387674	0.0844402	0.299855	-0.0242162	0.237319	0.248795	0.277894
O75170	PPP6R2	S	289	0.999755	PPP6R2_S289_1	GTEGLVDSFSQGLER	0	-0.0229788	0.177975	0.36951	-0.552437	0.0860548	-0.254958	-0.0526271	-0.0168939	0.249449	-0.125877	0.0281973	-0.326258	-0.00362825	-0.501765	-0.297841	0.102106	0.0526271	0.00362825	-0.228255	-0.333286	-0.0935307	0.227853	0.528564	0.228255	0.57356	0	-0.536789	-0.717533	0.411549	0.267082	0.124041	-0.0531716	-0.0709672	-0.444121	0.638674	0.453211	0.96902
O75170	PPP6R2	S	291	0.99223	PPP6R2_S291_1	EGLVDSFSQGLERSY	-0.0122232	0.113426	1.45447	0.548702	-0.262682	0	-0.154622	0.393176	0.448046	0.219619	-1.3466	-0.149307	-0.385249	-0.222513	-0.404406	0.123693	-0.0967588	-0.0716057	-0.0817018	-0.167891	-0.183712	0.0378637	-0.627378	0.672221	0.167891	0.489982	0.254092	1.11463	0.0419908	0.440565	0.206533	0	-0.353735	-0.134369	-0.695223	0.0716057	-0.0419908	0.409248
O75175	CNOT3	S	507	0.983035	CNOT3_S507_1	LPVNPPSSPTPSFSD	0	-0.519823	0.373765	-0.438368	0.66011	-0.107303	0.525741	0.494194	0.0722375	0.612086	0.396973	0.240246	-0.779865	0.638538	-0.160562	-0.917149	0	-0.313697	-0.473039	-0.326192	0.204145	-0.803037	0.0139985	0.391263	1.08164	0.470799	0.0596294	1.08189	-0.0722375	0.160562	-0.213372	-0.0805187	-0.0139985	0.158988	-0.259915	-0.676726	-0.754932	-1.21143					+
O75175	CNOT3	S	506	0.974353	CNOT3_S506_1	PLPVNPPSSPTPSFS	0	-0.55258	0.402389	-0.441246	0.661013	-0.0718536	0.514825	0.494397	0.0782022	0.617393	0.404259	0.235794	-0.746642	0.634108	-0.160725	-0.989104	0	-0.288226	-0.458693	-0.330412	0.219286	-0.769432	0.0200477	0.399891	1.07995	0.512854	0.0492764	1.11847	-0.0782022	0.160725	-0.200524	-0.158063	-0.0200477	0.145677	-0.260124	-0.80307	-0.843987	-1.22346					+
O75179	ANKRD17	T	12	0.999769	ANKRD17_T12_1	TVPVAAATAAEGEGS	-0.105507	-0.162992	0.0815449	-0.000331879	0.178487	-0.748776	0.294014	-0.260576	0.114212	-0.198178	0.136415	0.391863	0.0591393	0.0749493	0.240985	0	0.264347	-0.00868797	0.000331879	0.433225	0.158972	-0.176487	0.0349808	0.311899	0.731078	-0.568365	-0.0509796	0.00868797	-0.14959	-0.42273	0.163612	0	-0.0751305	-0.152527	-0.178487	-0.0457973	-0.216564	-1.01384
O75179	ANKRD17	S	19	1	ANKRD17_S19_1	TAAEGEGSPPAVAAV	-0.0885677	-0.158552	0.0830517	-0.000143051	0.178045	-0.715567	0.299936	-0.259069	0.112938	-0.203951	0.139023	0.396303	0.056715	0.0731583	0.242538	0	0.268787	-0.00908089	0.000143051	0.433369	0.167437	-0.170561	0.0357685	0.311926	0.732821	-0.557018	-0.0520382	0.00908089	-0.149401	-0.42244	0.175751	0	-0.0767021	-0.157898	-0.178045	-0.0442905	-0.216375	-1.01227
O75179	ANKRD17	T	5	0.997387	ANKRD17_T5_1	___MEKATVPVAAAT	0	-0.0452204	0.080617	0.0703902	0.191932	-0.670464	0.303579	-0.310893	0.132239	-0.140474	0.0926189	0.357928	0.112006	0.0144029	0.140474	-0.132137	0.246482	-0.0552397	-0.0144029	0.359131	0.23045	-0.135384	0.0399446	0.299614	0.645826	-0.573681	0	-0.0289402	-0.0395541	-0.373597	0.201546	-0.0626211	-0.0400076	-0.188176	-0.15104	0.0289402	-0.143744	-1.07386
O75179	ANKRD17	S	2045	0.988735	ANKRD17_S2045_1	YPVSSPSSPSPPAQP	-0.0935049	-0.127244	0.0477309	-0.0910072	-0.178638	0.181496	0.0970001	0.0963016	0.0681572	0.222046	0.470625	0.151534	0.157304	0.22224	0.12141	-0.0227146	0.265825	-0.229959	-0.662705	0.110693	0	-0.319318	0.0828223	0.015667	-0.137695	-1.33092	-0.0489359	-0.0477309	0.131001	0.0607643	0.390642	0	-0.163094	-0.0856991	-0.0607643	-0.0928388	-0.015667	-0.0633945
O75179	ANKRD17	S	2047	0.999927	ANKRD17_S2047_1	VSSPSSPSPPAQPGG	0	-0.092802	0.00133133	-0.0812435	-0.136191	-0.86486	0.13586	0.152372	0.0904675	0.12765	0.593709	0.19553	0.209297	0.245911	0.170375	0.0401764	-1.36437	-0.182224	-0.753327	0.0322638	-0.0597048	-0.261256	0.14817	0.000125885	-0.105195	-1.18113	0	-0.00133133	0.146461	0.0379934	0.504109	0.0543976	-0.217116	-0.110279	-0.100693	-0.12031	-0.000125885	-0.0322638
O75179	ANKRD17	S	2047	1	ANKRD17_S2047_2	VSSPSSPSPPAQPGG	-0.157248	-0.17546	-0.657711	-0.657028	0.363121	1.58289	0.369772	0.0368748	-0.580531	1.23857	0.126665	-0.0563173	-0.1781	0.329617	-0.801253	0.0267076	1.51987	-0.0368748	-0.11281	-0.301195	-0.359157	-0.392874	0.465941	0.11281	0.0684419	-0.177197	0	-0.393611	0.13487	0.780384	0	1.23612	1.5145	-0.524375	-0.662404	0.518291	0.651336	-0.0684419
O75179	ANKRD17	S	2045	0.999871	ANKRD17_S2045_2	YPVSSPSSPSPPAQP	-0.157248	-0.17546	-0.657711	-0.657028	0.363121	1.58289	0.369772	0.0368748	-0.580531	1.23857	0.126665	-0.0563173	-0.1781	0.329617	-0.801253	0.0267076	1.51987	-0.0368748	-0.11281	-0.301195	-0.359157	-0.392874	0.465941	0.11281	0.0684419	-0.177197	0	-0.393611	0.13487	0.780384	0	1.23612	1.5145	-0.524375	-0.662404	0.518291	0.651336	-0.0684419
O75179	ANKRD17	S	2401	0.999998	ANKRD17_S2401_1	SSGVRAPSPAPSSVP	-0.0660076	0.312128	-0.306549	-0.0148373	-0.380424	0	-0.168194	0.33912	0.714204	-0.604939	0.0727863	-0.0668926	0.0508213	-0.549197	0.137211	-0.315968	0.148065	-0.220869	-0.0636768	-0.0213003	0.136323	0	0.156168	0.56141	0.588166	0.20559	0.216267	0.0425987	0.833394	-0.292553	-0.296088	-0.538869	-0.0508547	0.0148373	0.0467911	-0.0425987	-0.101561	0.0213003
O75179	ANKRD17	S	803	0.999962	ANKRD17_S803_1	QGYITNQSPESIVEE	-0.402251	0.226821	-1.28247	-1.76186	0.422556	0	0.234843	0.0870962	0.501781	1.11718	0.544411	-0.0316849	0.632871	0.567652	0.099865	-0.129085	0	-0.0870962	-0.179287	-0.202505	0.0568609	-0.168885	-0.635939	0.163504	-1.05663	-0.616424	-0.201006	-0.406314	-0.608922	0.608006	0.351061	0.489572	0.346079	0.161098	-0.099865	0.0975113	-0.161098	-0.316043
O75179	ANKRD17	S	806	0.997459	ANKRD17_S806_1	ITNQSPESIVEEAQG	-0.774618	0.0723553	-0.323015	-1.53193	0.441691	0.512534	-0.238682	0.0392084	0.358687	0.890886	0	0	-0.783996	0.62466	0.320795	0.467639	-0.624554	-0.0392084	-0.165301	-0.632992	-2.00822	-1.50048	-2.20981	-2.80119	-3.10526	-0.281764	0.209619	0.37362	-0.588175	0.171183	1.0719	0.160679	0.0815592	0.165301	-0.171183	0.968857	0.618384	-0.490663
O75182	SIN3B	S	1003	0.954519	SIN3B_S1003_1	GTEGASSSPTEGFLL	-1.21956	0	-0.0546966	-0.461397	-0.421444	0	-1.02819	-0.71092	-1.17728	-0.0418377	1.31132	0.69624	-0.158128	0.49239	0.923878	0.254306	0.963297	1.5858	1.09979	1.38456	-0.949833	-0.5635	0.918757	-0.0554771	-0.311027	-0.11092	-1.57705	-0.0316224	0.0554771	0.0418377	0.000404358	0.203662	0.828104	0.755146	0.527266	0.0316224	-1.29983	-0.255513
O75182	SIN3B	T	1005	0.997685	SIN3B_T1005_1	EGASSSPTEGFLLKP	-0.789496	0	-0.75799	-1.88597	-0.401608	0	-1.19991	-2.19981	-2.32736	0.0648069	2.63519	0.558546	2.07342	1.00781	1.33055	-0.863483	0.892001	0.867152	-0.0351734	0.838203	2.22632	-0.699676	1.37816	0.389523	0.352637	0.44878	-0.734611	0.205477	0.0351734	-0.0648069	-0.666849	0.179579	-0.318373	0.693777	-0.139262	-0.205477	-1.55622	-1.01202	+
O75351	VPS4B	S	102	1	VPS4B_S102_1	ADEKGNDSDGEGESD	0.255507	0.331196	2.25494	-0.0391293	-1.34556	-3.38039	0	2.13226	0.302076	2.59908	-0.600776	-0.156022	-1.98879	-1.2694	-1.33489	-0.291176	-0.010787	-0.117725	-0.282433	-4.42331	1.4572	0.398118	4.09648	1.27483	1.33489	0.103	-0.961164	-3.49513	-11.4952	2.54139	0	0.0968313	0.117725	0.0391293	-5.22616	-1.17572	1.73783	1.62542
O75351	VPS4B	S	93	0.999914	VPS4B_S93_1	PVKEGQPSPADEKGN	0.417048	0.327669	0.471119	0.174584	-1.35209	-1.43268	-0.389361	-0.450302	-0.47171	4.07181	-1.49114	0.0499096	-2.55105	-1.0702	-0.887597	0	-0.11567	-3.45701	-0.174584	-2.28816	1.18897	-1.471	0.450302	0.975248	0.887597	-4.05928	0	1.14057	-1.92283	3.91156	0.651655	0.0256348	1.11603	0.874478	-3.03432	-2.61104	2.62395	2.88003
O75362	ZNF217	S	795	1	ZNF217_S795_1	PSAKGKQSPPGPGKA	-0.264553	0.0267115	-0.152186	0.242169	-0.0924454	-1.19907	-0.932487	-0.483332	-0.00595856	0.0924454	0	-0.67517	-0.253213	-1.4328	0.259192	0.202393	0.0188303	0.324384	-0.00308323	0.402198	0.821939	0.590364	0.152186	0.428506	1.43065	-0.382122	-0.0234146	-0.418869	0.697814	-0.445271	0.572205	0	0.193188	-0.645554	-0.148187	0.680695	0.00308323	-0.157952
O75362	ZNF217	T	805	0.999613	ZNF217_T805_1	GPGKAPLTSGIDSST	-0.251572	0.0605497	-0.112719	0.270874	-0.00399685	-1.23915	-1.19935	-0.462698	0.00438929	-0.0287895	0	-0.775745	-0.178637	-1.43145	0.26688	0.222266	0	0.25345	-0.00438929	0.430403	0.677382	0.615386	0.112719	0.38871	1.31318	-0.41173	-0.0281515	-0.511027	0.635611	-0.120055	0.545584	0.014781	0.144483	-0.520529	0.00399685	0.431392	-0.0695605	-0.184751
O75362	ZNF217	T	648	1	ZNF217_T648_1	CRTKADVTPPPDGST	0	0	-0.165532	0.219382	0.0991988	-1.01521	0.354309	-0.0152478	0.00880051	-0.282943	-0.0988789	-0.564061	0.0152478	-0.00880051	0.173628	0.513876	0.0429964	0.506119	0.0939808	0.254407	0.191091	-0.0213633	0.625051	0.267358	0.77748	-0.616966	-0.0105724	-0.110466	-0.192165	-0.489573	0.0340557	0.0427999	0.107592	-0.552793	-0.0991988	-0.136923	-0.129602	-0.975273
O75362	ZNF217	T	643	0.928152	ZNF217_T643_1	ANNLICRTKADVTPP	-0.377519	2.32797	-0.00339174	-0.00565863	-1.28683	0	2.02833	-0.103412	0.387378	0.211637	-0.491223	-0.264302	0.00339174	-0.487423	0.388769	0.164877	0.563397	0.087359	-0.663606	0.110093	0.204844	-0.41822	0.448786	0.395903	0.842593	-0.645335	0	-0.039041	0.710615	-0.422017	0.153007	-0.690227	-0.144385	0.00565863	-0.113018	0.212921	-0.108907	-0.110093
O75369	FLNB	T	2485	0.994781	FLNB_T2485_1	SPGSANETSSILVES	0.242702	0	2.15141	-2.22209	-1.75772	0.0694246	0.184732	1.73077	0.49332	-0.234098	0.039669	-0.175067	-1.08305	1.024	0.58775	0	0.0656223	-1.22911	1.27697	0.234098	-0.0240183	0.00395203	1.90398	0.686592	0.756814	-0.314545	-0.05828	-1.22608	-2.04367	-1.75635	-0.403275	-0.00225925	-1.11826	-0.49332	1.14196	1.08305	-1.8295	-1.55598
O75369	FLNB	S	2478	0.99994	FLNB_S2478_1	VTGQRLVSPGSANET	0.236506	-0.836104	0.149743	0.201772	-1.19136	0.0152054	0.0883942	0.0614662	0.213598	-1.33835	0	-0.000969887	-0.666347	-0.0311913	0.0757432	0.0103989	0.15274	-0.168373	0.0114903	0.090941	-0.0351324	0	0.108361	0.0959764	0.0112615	-0.471428	-0.0679998	-0.0930014	-0.0886416	-1.22837	-0.442916	0.121011	0.0391264	-0.0207057	0.00162745	-0.0391264	-0.0114903	-0.00162745
O75369	FLNB	S	2481	0.955238	FLNB_S2481_1	QRLVSPGSANETSSI	0.282467	-0.0576906	0.145717	0.726358	-0.231544	-0.0990925	0.169436	0.20045	0.892451	-1.39473	0.0477743	-0.16914	-1.28096	-0.782048	0.345936	0	1.54937	-0.116808	-0.554599	-1.08456	0.00347042	1.31286	0.220004	-0.597975	0.276709	-0.420205	-0.155281	-1.28486	-0.713718	-1.26664	-0.408531	0	-0.0074563	0.633858	0.257474	0.0074563	0.554599	0.231544
O75369	FLNB	S	2487	0.999483	FLNB_S2487_1	GSANETSSILVESVT	0	0.0753746	-0.00895166	0.19675	-0.02351	0.249323	0	-0.116664	0.140741	-0.348441	-0.208113	0.00956821	0.18744	-0.285566	-0.737044	-0.0349722	-0.0251389	0.0319219	0.180706	0.36212	0.286274	-1.91763	-0.277633	-0.00494146	0.02351	0.00906277	-0.0982304	0.00895166	0.00494146	-0.445645	-0.216923	0.146879	0.118456	-0.213384	0.246939	-0.280388	-0.100864	0.344835
O75369	FLNB	S	983	0.999977	FLNB_S983_1	KLDVTILSPSRKVVP	-0.0944986	-0.138277	0.239906	0.510179	0.0583167	-0.310673	0	-0.438934	0.0418215	-0.399215	0.382171	0.0615377	0.00388336	-0.109459	-0.0349526	0	-0.205228	0.0457764	0.00583363	0.0737309	0.303603	0.104609	0.238601	-0.00583363	0.39083	-0.116653	0.0846996	-0.119265	0.349491	-0.433318	0.406377	-0.115606	-0.199977	-0.249596	0.0349526	-0.00388336	-0.517519	-0.702986
O75369	FLNB	S	2013	1	FLNB_S2013_1	KVYGRGLSEGRTFEM	0	-0.145804	0.200334	-0.286642	-0.187829	0.51862	-0.295875	-0.328975	-0.36685	0.969893	-0.704679	0.12705	-0.0381594	-0.0664239	-0.44794	-0.0414839	0.2562	0.0381594	0.106769	-0.290554	-0.591656	-0.0294628	-0.225097	-0.0966964	-0.446405	0.254312	0	-0.200764	0.0664239	0.714263	0.385329	0.221786	0.180832	0.2985	0.187829	1.55154	1.29907	1.40862
O75369	FLNB	S	1316	1	FLNB_S1316_1	DDVPIPNSPFKVAVT	1.16325	0	0.258724	0.587238	-0.293612	0.460773	0.0516453	-0.0186563	-0.313644	0.628376	0	0.14405	-0.491084	0.596983	0.129927	-1.04296	0.0384102	0.0186563	0.0934515	-0.572228	-0.494203	-0.580578	0.368757	-0.100609	-0.86988	-0.700417	-0.220263	-0.674763	-0.388843	-0.127542	0.754124	-0.399428	0.937436	0.509606	0.127542	-0.113934	-0.0934515	0.316829
O75376	NCOR1	S	2184	1	NCOR1_S2184_1	EQRNDARSPGSISYL	-0.0923958	0.0706835	-0.322631	0.308417	0.0277824	-0.213131	0	0.295714	0.330745	-0.287401	0	-0.141071	0.140014	-0.353288	-0.175276	-0.120813	0.0314074	-0.417329	-0.400924	-0.0277824	0.480831	-0.0371885	0.321139	0.165835	0.425335	0.175014	0.00947189	-0.00769901	0.591479	-0.217121	0.191614	-0.0375414	0.00769901	-0.165835	0.0706806	-0.649939	-0.411027	0.062294
O75376	NCOR1	S	2189	0.995172	NCOR1_S2189_1	ARSPGSISYLPSFFT	-0.00983715	0.181024	-0.809856	0.137364	0.0406837	0.267308	0.156754	0.24669	0.0110307	0.183218	0.0712538	-0.0293474	0.0580988	-0.0148997	-0.520453	-0.108039	0.10228	-0.0580988	-0.422872	-0.535041	0.601919	-0.389847	-0.280842	0.232811	0.135162	-0.0793142	0	0.282322	0.295682	-0.0389519	0	-0.0453081	-0.0792646	-0.0110307	0.0389519	0.226916	-0.850421	-0.0951319
O75376	NCOR1	Y	2190	0.986258	NCOR1_Y2190_1	RSPGSISYLPSFFTK	0	0.203593	-0.935914	0.154574	0.0607195	0.212793	0.117577	0.111786	0.0479569	0.164078	0.0268879	-0.28276	-0.0451593	0.0295272	-0.0607195	-0.383615	0.104703	-0.261469	-0.0295272	-0.450507	0.558319	-0.112715	0.0451593	-0.0763631	0.197417	-0.145432	0	0.187922	0.345425	-0.109455	-0.07026	-0.0804167	0.193422	-0.03161	0.0644665	-0.854221	-0.480358	-0.0769892
O75376	NCOR1	S	2105	0.960378	NCOR1_S2105_1	SNRYSPESQAQSVHH	0.263474	-0.164178	0.116051	-0.562638	0.0439272	0.181228	0.165509	-2.66859	0.00960922	-0.138422	0.67756	0	0.45269	-0.542834	0.304178	0	0.997144	-0.0113544	0.0342255	0.0622921	-0.304283	-0.380013	0.124908	0.488513	0.310562	-0.0715208	-0.426599	0.0113544	-0.00960922	-0.27477	-0.569332	0.363997	-0.42105	0.0864229	-0.186321	-0.524486	-0.271536	-0.0439272
O75376	NCOR1	S	224	1	NCOR1_S224_1	PEPEKPVSPPPVEQK	0	-0.300285	0.0437846	-0.0564408	0.840663	0.116556	-0.0861835	0.103381	0.09905	1.34266	-0.33597	0.0316181	-0.207955	0.509231	-0.0221252	-0.00783634	0.0399876	-0.0109601	0.012692	-0.0494022	0.067709	-0.343966	-0.146342	-0.169961	0.0221252	0.059267	0	0.0109601	-0.250557	0.958562	-0.0491467	0.0242701	-0.199869	0.0715709	-0.0784388	0.192479	-0.012692	-0.166505
O75376	NCOR1	S	1322	1	NCOR1_S1322_1	PKQIKRESPPIRAFE	-0.397594	-0.448929	0.292612	0.0718055	0.299663	-0.593142	-0.21648	0.0788188	-0.0234351	0.293613	0.311724	0.199689	-0.0356174	0.251759	-0.194478	0	0	-0.0804095	-0.418958	-0.083703	0.0851221	-0.282916	-0.126829	0.0234351	0.384722	-0.860715	0.139425	0.257851	0.257987	-0.558875	0.491327	0.0644102	0.0356174	-0.141701	0.083703	-0.481956	-0.562265	-0.633037
O75376	NCOR1	S	1636	1	NCOR1_S1636_1	PDVARGLSPREQPLG	-0.468275	0.0681715	0.0299325	-0.103917	-0.239123	-0.629091	0	-0.0754857	0.114399	-0.565088	0.00331402	-0.0400047	-0.0299325	-0.0261889	0.292911	0	-0.0605783	0.0435433	-0.21555	0.215936	0.125201	-0.032402	-0.0382543	0.0813704	0.380185	-0.111155	0.12535	0.228932	0.285255	-0.476661	0.458767	0.144996	0.123533	0.0261889	0.262586	-0.240317	-0.442636	-0.215936
O75376	NCOR1	S	1111	1	NCOR1_S1111_1	YIKQEEFSPRSQNSQ	0	0.0367088	-0.00981998	0.160862	-0.129692	-0.33317	-0.224907	0.035923	0.177819	-0.635541	-0.0995302	0.134574	-0.0200567	-0.295547	0.156355	0.0310497	-0.176574	0.00981998	-0.188561	0.0170956	0.355933	0.0872192	0.0144749	0.341204	0.41501	-0.139606	-0.228864	-0.0520315	0.212674	-0.386013	0.389561	0	0.0139751	-0.160862	0.0454102	-0.37317	-0.28748	-0.0170956
O75376	NCOR1	S	1980	0.882826	NCOR1_S1980_1	IEVISPASSPAPPQE	0.108543	-0.0140209	-0.19105	-0.107254	0.694945	0.0066433	0.330999	0.0928917	-0.87103	0.62958	-0.169888	-0.11743	-0.297138	0.577655	0.00499535	0	0	0.121151	0.355274	-0.177843	-0.193362	0.148379	0.334666	-0.163683	-0.198997	0.246448	0.41851	-0.0928917	-0.343151	0.369563	-0.0173368	-0.0458021	-0.193422	0.195646	-0.00499535	1.22445	0.107254	-0.4363
O75376	NCOR1	S	1977	0.999986	NCOR1_S1977_1	SDAIEVISPASSPAP	0.104766	-0.0737982	-0.160411	-0.0876827	0.737033	0.123826	0.201562	0.00681877	-0.852844	0.603518	-0.252242	0.0473576	-0.83363	0.619296	0.0381498	-0.218374	-0.109587	0.302202	0.522747	-0.165839	-0.132009	-0.140509	-0.00681877	-0.253011	-0.184395	0.391412	0.393495	0.32802	-0.449126	0.426103	0	0	-0.206256	0.309747	-0.0381498	1.12873	0.0876827	-0.483629
O75376	NCOR1	S	1981	0.999961	NCOR1_S1981_2	EVISPASSPAPPQEK	0.640275	0	-3.29206	0.137801	0.0713038	-0.10643	-0.182826	0.288818	-1.06969	0.985205	-0.929488	-0.303933	-0.837411	1.09272	-0.278586	0.0144358	0.15375	-0.288818	0.975901	-0.12358	0.0976753	0.00709915	-0.883889	-0.137801	-0.10553	-0.148438	-0.952369	0.355367	-0.240562	0.886706	0	0.131773	0.522439	-0.280454	0.0820012	0.901964	0.630511	-0.0713038
O75376	NCOR1	S	1980	0.999959	NCOR1_S1980_2	IEVISPASSPAPPQE	0.611108	0.00107861	-2.90648	0.263782	0.652785	-0.197562	-0.30481	0.0760865	-0.761011	0.875543	0.00391483	-0.117224	-1.66047	0.952811	-0.301956	-0.122065	0.225316	0.838742	0.680526	-0.249369	0.279512	0	-1.53419	-0.794843	-0.273674	-0.163543	-1.06532	0.285478	-0.263782	0.894651	0	0.116335	-0.0760865	-0.472529	0.0363712	0.297312	0.50207	-0.0363712
O75376	NCOR1	S	1977	0.999865	NCOR1_S1977_2	SDAIEVISPASSPAP	0.671669	0	0.407528	-0.212274	-0.974831	-0.0124836	-0.0639963	-0.388087	-1.74414	1.06784	0.0473127	-0.528558	-0.773446	1.06576	-0.276691	0.150928	0.0758352	0.592896	1.08812	-0.0268493	-0.132807	0.0156364	-0.967162	0.212274	0.0268493	-0.132017	-0.841606	-0.647995	-0.393365	0.856865	0	0.148915	0.388087	-0.257497	0.105629	0.773848	0.592083	-0.129638
O75376	NCOR1	S	1196	0.987578	NCOR1_S1196_1	RMPIEDSSPEKGREE	-1.07413	0	-0.207131	-0.201374	0.469057	0.234219	1.85661	-0.0744681	-0.00958633	2.2664	0.262331	2.24128	0.0744681	-0.522081	0.0966544	-0.763613	-0.0848827	0.126674	0.00958633	-0.0966544	-1.47302	0.431975	0.235549	-0.0306911	-0.297766	0	-0.228356	-0.127128	0.522257	-0.673215	0.204114	-0.0869083	-0.192966	1.65654	-0.162474	0.345439	0.446365	2.23862
O75376	NCOR1	S	2151	1	NCOR1_S2151_1	SEPYEPISPPQVPVV	0.520377	-0.209168	-0.710263	0.143452	0.350558	1.24271	0	0.521365	0.143879	0.787031	-0.266238	0.23495	0.196845	-0.00502729	-0.752743	-0.183787	0.300357	-0.614026	-0.382209	-0.218252	0	-0.18655	-0.196845	-0.0657086	-0.575364	1.08698	-0.0602245	0.219366	0.501976	0.523253	-0.34353	0.258332	-0.311422	0.00502729	-0.444529	0.311632	-0.108762	0.218252
O75376	NCOR1	S	1472	1	NCOR1_S1472_1	EAPKAQLSPGIYDDT	-0.231442	0.124513	0.234588	-0.0867853	-0.34736	0.113471	0.317385	0.219985	0.0107231	-0.578733	0	-0.226601	0.00991774	0.0433884	0.261837	-0.0450859	-0.13701	-0.138007	-0.101363	0.035583	0.119155	0	-0.00991774	-0.0107231	-0.035583	0.0128469	0.0765238	0.184914	-0.205715	-0.258928	-0.148079	-0.0408058	-0.0337062	0.0184898	0.269388	-0.741825	0.0482216	0.153446
O75376	NCOR1	S	2337	0.944812	NCOR1_S2337_1	SNSRKSKSPIPGQGY	0	0.290599	0.0266953	0.458977	-0.0404	-0.196265	0	0.724327	-0.0168285	-0.74351	-0.449023	0.0482244	0.828809	-4.10356	-0.456134	-0.0529432	-0.0139713	-0.878366	-2.71303	0.0404	0.774803	0.176893	-0.0266953	0.0168285	0.40966	0.279024	-0.311547	-0.102083	0.941669	0.323657	0.35195	-0.171182	-0.815007	-0.803167	-0.908769	0.491073	0.608548	0.217043
O75376	NCOR1	Y	2344	0.999587	NCOR1_Y2344_1	SPIPGQGYLGTERPS	0.0521517	-0.141673	-1.49407	0.842037	0.835316	-0.60407	-1.3155	-0.438807	-0.2383	0.752488	-0.621508	0.602104	0.713342	-3.05047	-2.26708	-0.706831	0.792078	-2.54532	-2.03494	-2.00409	0.457472	0	0.116376	0.2383	0.968477	0.120818	-0.618337	-0.116376	2.26071	0.402305	0	0.486604	0.479409	-0.434547	-1.96172	0.562518	0.29585	-0.402305
O75376	NCOR1	S	1599	0.999972	NCOR1_S1599_1	SPTPGYPSQYQLYAM	-0.40215	0.157689	0.269413	-0.0817118	0.187975	0.465761	-0.0662031	-0.223309	-0.101388	-0.106442	0.0815601	-0.880376	0.223309	-0.226707	-0.0454068	0	0	0.333544	0.135729	0.0362878	0.698792	0.37888	0.70136	0.980744	-0.311055	-0.078928	-0.9582	-0.469747	0.0817118	0.256339	-0.072835	0.337005	-0.381619	-0.230688	-0.0225625	-1.75093	0.411757	0.0225625
O75381	PEX14	S	265	0.999051	PEX14_S265_1	HHSSSDISPVSNEST	0.737717	0.0900707	-0.269804	-0.12333	0.100537	-0.735326	-0.461457	0.0936079	0.833204	0.826781	-0.532776	0.292356	-0.0187559	0.12333	-0.634476	-0.760033	-0.291569	-0.63695	-0.445463	0.77079	0	0.175081	0.0187559	-0.475677	-0.100537	0.304783	0	0.301321	0.321027	0.58014	0.250434	-0.897084	-0.536212	-0.731312	-0.224816	0.782831	0.4884	-0.740721
O75381	PEX14	S	262	0.877615	PEX14_S262_1	AVNHHSSSDISPVSN	0.0276098	-1.0168	-0.278954	0.459217	0.122189	-0.0924988	-0.0747375	-0.386379	0.917408	0.635064	-0.00952244	0.376892	-0.0367928	0.0153122	-0.622526	0	0	0.169958	0.287579	0.0702925	0.167568	0.354548	0.0367928	-0.0153122	-0.0702925	-0.793131	0.391552	0.15661	-0.267391	0.481918	0.628228	-0.191418	0.141865	-0.196464	-0.477899	-1.71237	-0.498592	-0.922208				+	+
O75381	PEX14	S	275	0.994394	PEX14_S275_1	SNESTSSSPGKEGHS	-0.68803	-0.156114	0.89857	-0.242081	0.211527	0.985873	0.69893	-0.00610113	0.0376954	0.924739	2.0514	0.102817	0.00610113	0.932441	-0.661564	-0.655753	-0.235636	0.661417	-0.458477	-0.901656	0	0	0.00719118	0.0270419	0.597311	-1.71614	0.183156	-0.490948	-0.0270419	0.428427	0.164454	-0.0651913	-0.0707765	0.204205	-0.211527	-1.09561	-0.758955	-1.73073				+	+
O75381	PEX14	S	252	0.934264	PEX14_S252_1	VKSPSPSSPAAVNHH	0.0415535	-0.683445	0.226109	-0.314158	0.202524	-0.197653	0.118464	0.25275	0.249551	1.13274	0	0	0.1891	1.21552	-0.261745	0.413128	0.113956	0.100713	-0.0909615	-0.627779	-0.225671	-0.965597	-0.444755	0.0909615	0.132393	-0.920289	-0.245012	-0.531254	-0.294059	1.53263	0.0393753	0.0113544	-0.539551	0.308996	-0.132393	-0.100713	-0.399508	-0.389507
O75381	PEX14	S	249	0.940038	PEX14_S249_1	QIPVKSPSPSSPAAV	1.22878	0.378246	-1.13899	0.132228	0.386034	-0.605899	-0.0424366	0.381801	-0.329494	0.717976	0	-0.107562	-0.918828	0.43201	-0.460007	-1.15932	0.229159	0.890761	0.36191	-0.604009	0.0726929	-0.468139	-0.171772	-0.507799	0.215205	-0.0314112	0	0.171772	0.240107	1.07434	0.493006	0.0661783	-0.503325	-0.404212	-0.215205	0.871825	-0.132228	-0.639927
O75381	PEX14	S	247	0.989371	PEX14_S247_1	SWQIPVKSPSPSSPA	0	0.21533	-0.0306501	0.0900512	0.208141	-1.24052	-0.908978	-0.530828	-0.897544	0.474314	0.613307	-0.284779	0.678391	0.303976	-0.996202	-1.21158	0.48804	0.884102	1.9638	-1.20633	0.468399	-0.812921	0.00398636	-0.484711	0.180827	-0.0867996	0.343465	-0.00398636	-0.0900512	0.77284	1.41559	0	-0.918614	-0.644351	-0.727542	1.55298	0.535292	-0.180827
O75385	ULK1	T	625	0.999986	ULK1_T625_1	PPILGSPTKAVPSFD	-0.186449	-0.184294	0.0369115	0.11417	-0.389178	-0.355041	-0.243205	-0.33374	0.193557	-0.435365	0.0774984	0.202656	-0.0229983	-0.163997	0.168216	0	0.123451	-0.0767817	-0.11417	0.229704	0.374622	0	0.0708499	0.377242	0.387903	-0.226215	-0.0466681	0.0264525	0.626376	-0.507408	0.189686	0.41361	0.0229983	-0.1775	0.244118	-0.743193	-0.313001	-0.168216
O75385	ULK1	S	758	0.999869	ULK1_S758_1	PVVFTVGSPPSGSTP	0	0.0690689	0.168121	0.182592	0.0467482	-0.0242996	-0.839196	0.0495267	0.0424109	-0.478608	0.0880632	-0.0347767	-0.0588174	-0.440546	-0.0467482	-0.189978	-0.163665	-0.172369	-0.0424109	0.166282	0.542604	0	0.163903	0.189493	0.905207	-0.0577421	0.150846	0.264728	0.131307	-0.243877	0.561944	0.26002	-0.0495267	-0.297243	0.357182	-1.17979	-0.447945	-0.117876
O75387	SLC43A1	S	267	1	SLC43A1_S267_1	RLSQKAPSLEDGSDA	-0.512445	0.441105	-0.347939	-0.0532432	0.101632	-0.342015	0.0604019	0.312056	0.026628	-0.101225	-0.772091	-0.521603	-0.34191	-0.0535274	-0.14479	0.100521	-0.281475	-0.282872	0.224271	-0.568671	0.00858498	0.351091	0.381115	-0.162926	-0.298204	0	0	-0.0100141	-0.026628	0.577422	0.433593	-0.047864	0.0100141	0.317588	0.101225	0.162035	0.601618	0.701518
O75387	SLC43A1	S	272	0.964552	SLC43A1_S272_1	APSLEDGSDAFMSPQ	-1.38568	0.293711	-0.433763	-0.0907907	0.39988	0.29299	-0.172682	0.212104	-0.167303	-0.0944958	1.418	-0.0728846	-0.156863	0.0779629	-0.793144	0	0.342516	0.0117664	0.672079	-1.05951	-2.27182	0	-0.261848	-0.520864	0.0944958	-2.46113	-0.249168	-0.0117664	-0.0779629	0.794845	0.924276	0.621507	0.171175	0.67386	-0.107606	0.0814867	1.0796	0.558421
O75387	SLC43A1	S	262	0.912823	SLC43A1_S262_1	TTMGQRLSQKAPSLE	-1.5037	0.0698643	-0.707327	-0.0625701	0.238479	-0.0928507	-0.0286703	0.309407	-0.236198	0.0702877	0.495484	0.185839	-0.268467	0.0371985	-0.39888	0	0	0.0370126	0.558464	-1.01416	1.04271	-0.1694	-0.355222	-0.429883	-0.0702877	1.83113	-0.334591	-0.0370126	-0.0371985	0.864491	-0.00660515	0.336526	0.0726666	0.593813	-0.234615	0.064981	1.01979	0.657872
O75391	SPAG7	S	161	0.997703	SPAG7_S161_1	PVVVSPASDYKDKYS	0.675925	0	0.00948095	-0.152659	-0.193736	-0.398657	0.437219	-0.486281	-0.15014	1.30434	0.785902	-0.446627	-0.00948095	0.726898	0.157699	0.0145311	0.222477	0.376346	0.15014	-0.0944142	0	0.345048	-0.202213	-0.660185	-0.169221	-1.08376	-0.186132	-0.259129	-0.295677	0.573428	-1.61271	-0.30317	0.0886388	0.612856	-0.173141	0.722642	0.680769	0.0944142
O75391	SPAG7	S	158	1	SPAG7_S158_1	QQGPVVVSPASDYKD	-0.418755	-0.485634	-0.29022	-1.6324	-0.472603	1.47433	1.36756	0.993012	-0.0885744	0.791962	-0.80431	-1.42757	-1.98082	0.0243444	0.0548868	0.483397	0	0.999211	0.0409012	0.475155	-1.1362	1.3786	-0.195319	-1.54113	-1.5974	0.829802	1.08222	0.195319	0.946825	-0.232086	0	-1.30975	-0.778605	-0.0243444	0.666636	2.511	1.82401	-0.0548868
O75396	SEC22B	S	124	1	SEC22B_S124_1	CARRNLGSINTELQD	-0.123249	-0.0151167	-0.270871	-0.259209	-0.536501	0	-0.14229	0.158995	0.146083	-0.157422	-0.0248575	0.112455	0.331212	-0.0905895	-0.185839	0.580993	0.0355959	-0.423721	-0.507868	0.427793	0.437984	-0.086235	-0.167097	-0.319099	-0.085835	-0.182805	0	0.179876	0.200065	0.487044	0.394664	0.336274	0.484967	0.0905895	0.085835	-0.158995	0.194734	0.926163
O75398	DEAF1	S	176	1	DEAF1_S176_1	PLTPGPQSPPTPLAP	0	-0.333548	0.35746	-0.0355844	-0.107774	-0.318947	0.506172	-0.00620222	0.107988	-0.00699663	-0.105669	0.159764	-0.0471969	0.381839	0.00699663	0.118598	-0.352386	-0.11045	-0.00662518	0.140198	0.342848	-0.402666	0.201429	0.164782	0.159913	-0.190548	0	0.342551	-0.639099	-0.389636	0.201468	0.0611162	0.00620222	0.00662518	0.303164	-0.849453	-0.321425	-0.441491
O75398	DEAF1	T	171	0.997464	DEAF1_T171_1	KGPAAPLTPGPQSPP	0.173971	-0.224125	0.392787	-0.0404735	-0.0634503	-0.237614	0.516459	0.0479741	0.123695	-0.0373244	-0.0318289	0.186604	-0.0549922	0.314255	0.0373244	0	-0.294116	-0.208238	-0.052712	0.188073	0.310436	-0.460405	0.258025	0.153744	0.22555	-0.246508	0	0.386108	-0.557711	-0.262341	0.203951	0.056469	-0.0479741	0.0404735	0.316683	-0.727641	-0.421622	-0.415289
O75398	DEAF1	T	434	0.963677	DEAF1_T434_1	AVPPPTPTKAAPPAL	-0.381473	0.153154	-0.598098	-0.0255466	-0.497228	0.720806	0.0499096	0.446404	0.0255466	0.769736	0	-0.0726061	0.609544	1.28952	0.526929	0.588856	0.208134	0.803762	1.18585	1.44545	-0.0386095	-0.506449	-0.684475	-0.296435	-0.13176	0.472233	0	0.597572	0.469779	0.13176	-0.105618	-0.189611	-0.463462	-0.588565	-0.623847	-0.446404	-0.35551	-0.475838
O75400	PRPF40A	S	888	0.999942	PRPF40A_S888_2	HKSDSPESDAEREKD	0.947928	0.908159	-0.146512	0.339762	-0.753077	-3.00262	-0.939378	0.706427	-2.06316	1.26533	-0.599473	-2.25265	-0.628231	-0.0660052	0.33139	0	0.242237	-0.925886	-0.750262	-0.321362	-0.561758	-0.757925	-0.521924	-0.140781	-0.613025	0.575975	0	0.784359	0.652159	0.968976	0.984149	0.957477	0.404162	0.303578	0.321362	0.146512	0.0660052	-0.548398
O75400	PRPF40A	S	885	0.965735	PRPF40A_S885_2	KRRHKSDSPESDAER	-0.106935	1.04307	0.122211	-0.165668	-0.951	-4.39923	-1.31154	0.0802593	0.605363	0.786481	0.568109	-2.55806	-0.918289	-0.107527	0.624751	0.413435	0.374438	-0.0802593	-0.631409	0.272631	-1.19905	-0.514756	-0.608371	0.333078	-0.378416	0	0.947522	1.88666	1.48831	0.520184	0.393397	0	0.327533	0.107527	-0.272631	-0.583149	-0.139941	-0.86176
O75400	PRPF40A	S	883	0.998946	PRPF40A_S883_2	SKKRRHKSDSPESDA	0.356558	0.0670815	-0.677065	0.283833	-1.82025	-3.73091	-1.70753	0.0510321	0.165949	0.788997	0	-3.15533	-0.777205	-0.841872	-0.650852	-0.284418	-0.381016	-0.0510321	-1.98776	-0.00100517	-0.00101376	0	0.134907	0.818435	0.268554	1.32232	0.918629	1.97394	2.17215	0.444354	0.961907	1.4537	0.824002	-0.165949	0.00100517	-0.942841	-0.386931	-1.32874				+	+
O75420	GIGYF1	S	756	0.999999	GIGYF1_S756_1	PVPPAPSSPPPLWAG	0.311291	-0.56516	-0.215698	-0.907311	-0.384912	0	-1.535	-1.06706	-1.5114	0.993842	-0.818382	0	0.684956	0.486411	0.903512	-1.13526	0.302698	0.215698	0.0698767	0.0144334	0.656624	0.00683689	0.95222	-0.0698767	-0.0144334	0.898746	-0.659394	0.515801	0.566344	-2.55035	-0.600031	0.072732	-0.279122	0.380374	0.034905	-1.59948	-1.4956	-1.15698				+	+
O75427	LRCH4	S	25	1	LRCH4_S25_1	ATTSVPGSPGLPGRR	0.137835	0	0.188106	-0.0200148	-0.0988398	-0.543781	0.0424767	-0.182069	0.0200148	-0.519904	0.417963	-0.24275	0.0494833	0.0783777	0.167571	0.126942	-0.186148	0.0499353	0.161527	0.237056	0	-0.0354385	-0.187209	0.186641	0.464272	-0.876291	0.183762	0.00686932	-0.283347	-0.622262	-0.236217	0.113831	-0.00686932	-0.188546	0.0988398	-0.364997	-0.36534	-0.633725
O75427	LRCH4	S	521	0.999612	LRCH4_S521_1	QSGSGPSSPDSVLRP	0.151806	0.124365	0.173901	0.0884595	-0.188354	0	0.146173	0.137977	0.445318	-0.115328	0.546063	-0.210417	0.12182	-0.0241609	0.233218	0.54313	-0.273843	-0.12182	-0.342277	-0.0346441	-0.474993	0	-0.163073	0.0241609	0.338485	-0.635097	0.0100412	0.244433	0.328988	0.0640497	-0.301066	-0.00798702	-0.17591	-0.995947	0.0346441	-1.67584	-0.965768	-0.909449					+
O75427	LRCH4	S	313	0.999998	LRCH4_S313_1	DSGSKRWSGNESTDE	-0.466185	0.11996	-0.56612	-1.85409	-1.411	0.125353	-0.425304	1.02951	0.110817	0.859548	0.107266	-0.199435	0.118118	-0.23225	-0.757482	-1.81673	0.19217	-0.508663	-0.110817	0.582201	0.523317	0.0262337	1.04964	0.278167	-0.124631	-0.19099	-0.065156	-0.118118	-1.3592	0.456655	0	0	-0.328629	0.199992	-1.39747	0.132536	0.369146	0.124631
O75436	VPS26A	T	307	0.923048	VPS26A_T307_1	EKLRKQRTNFHQRFE	-0.058877	0.145555	-0.0157118	-0.902091	0.188099	0.300076	-0.109029	-0.0115519	-0.766583	1.12561	-0.000520706	-0.203767	-0.226201	0.347809	-0.443848	0.544009	0.0400085	0.617555	0.871211	-0.514342	-0.570821	0.17289	-0.126648	-0.657156	-1.30315	1.06811	0	0.0115519	-0.347809	0.7814	0	-0.100912	0.365144	0.737548	-0.188099	1.1769	1.05434	0.764198
O75436	VPS26A	S	318	0.998768	VPS26A_S318_1	QRFESPESQASAEQP	-0.224563	0.158138	-0.0946856	-0.142001	0.00800228	0	-0.129935	-0.363548	-2.26661	0.377919	-0.234462	-0.227582	1.35554	0.113476	-0.364978	0.0837421	-0.0444775	0.494504	0.452747	-0.475641	1.13726	0.20997	-0.375853	-0.113476	0.0136309	0.758274	0	-0.196943	-1.69722	0.437235	-0.355603	0.127039	0.0946856	0.383212	-0.299296	1.49944	0.48558	-0.00800228
O75436	VPS26A	S	315	0.987122	VPS26A_S315_1	NFHQRFESPESQASA	0.151615	0.103988	-2.1414	-0.668756	0.0544109	-0.257926	-0.133584	0.182051	-2.05282	0.329009	-0.534708	-0.215285	-0.141628	0.0358496	-0.499228	0	-0.0450802	-0.956061	0.44005	-0.400914	2.56138	0.212676	0.550685	-0.0358496	0.17196	0.531268	0.0376863	0.141628	-1.64932	0.399557	-0.562538	0	0.673292	0.469583	-0.303303	-0.180052	0.535034	-0.0544109
O75439	PMPCB	T	49	0.963393	PMPCB_T49_1	LRSTQAATQVVLNVP	-1.20217	0.0268354	0.191391	-0.0304632	-0.356067	0	-0.00758076	-0.375864	0.0927906	-0.0503922	0.272775	-0.0739555	0.146633	0.125872	0.262736	0.6399	0.0205736	0.13749	-0.0780277	0.0988579	-1.88269	-0.00515079	-0.114143	0.0304632	0.0292788	-0.156965	0	-0.120543	-0.0439072	-0.0292788	0.0254688	0.0848179	-0.082418	0.0450325	0.290751	0.082418	-0.0843048	-0.0888624
O75448	MED24	S	873	0.999997	MED24_S873_1	DDANILSSPTDRSMS	0	0.243455	0.395495	-0.702512	0.110325	1.17661	0.155903	-0.159303	-0.896421	1.27329	-0.339604	-0.0299511	-0.455161	0.638539	-0.110325	0.000699997	-0.0681295	0.615583	0.849056	-0.221389	-1.15845	-0.0102072	-0.633765	-0.638539	-2.00038	0.541118	0.0703888	0.0406351	-1.2079	0.612883	-0.279509	0	-0.0406351	0.83626	-0.12815	1.1216	0.848965	0.494083
O75448	MED24	S	862	0.999555	MED24_S862_1	SKLMRLLSSNEDDAN	-0.427002	-0.127265	-0.365248	-0.693363	-0.243161	0.758178	0.00713634	-0.0557451	-0.178596	0.86922	-0.127603	0	-0.149282	0.179199	-0.366091	0.036974	-0.0712776	0.1307	0.0706549	-0.115961	-1.22689	-0.020915	-0.362339	-0.543178	-0.759574	0.53037	0.0744047	0.0557451	-0.0706549	1.17844	0	0.103124	0.213221	0.623785	0.115961	0.393903	0.725628	1.14763
O75448	MED24	S	872	0.994999	MED24_S872_1	EDDANILSSPTDRSM	-0.0676813	0.248152	0.4002	-0.582695	0.475038	0.994345	0.0331507	0.0596194	-0.828244	0.686376	0.0332575	0.0031023	-2.6712	0.582695	-0.262283	-0.238507	-0.0770473	-0.117426	0.919625	-0.507915	-0.444736	-0.0227728	-1.25257	-1.02238	-2.8999	0.46871	-0.111217	-0.0596194	-1.15355	0.745304	0	0	0.54232	1.00429	-0.48506	0.301466	0.978377	0.262283
O75449	KATNA1	S	170	0.992379	KATNA1_S170_1	GREEKNKSPAAVTEP	0.0636091	0.036787	-1.32015	0.278833	0.786628	0.284714	-0.0324678	-0.0795293	-0.0803676	1.10339	-0.15716	-1.14463	-0.760201	0.732533	-0.123052	0.856216	0	0.123618	-0.359998	-0.548835	-0.523293	-0.118694	0.0957894	-0.0817466	-0.731618	0	0.496458	0.43181	0.119188	0.721819	-0.236761	0.0602484	-0.165166	0.0803676	-0.172984	0.0795293	-0.145304	0.123052
O75475	PSIP1	S	171	0.997972	PSIP1_S171_1	VVTTATASVNLKVSP	0.209735	-0.442178	0.0185776	0.24336	-0.0505757	0	0	-0.267784	0.588331	0.0292048	0.599874	0.0308275	0.112795	-0.0198874	0.305323	-2.8207	-0.422682	-0.827387	-0.157281	0.195315	0.848366	0.0225248	0.303256	-2.05013	-0.0292048	-0.460739	-0.0558119	0.0266361	0.337293	-0.380146	-1.48781	0.0463705	-0.0185776	-0.553941	0.0997586	-0.444507	0.0198874	-0.364252
O75475	PSIP1	S	177	1	PSIP1_S177_1	ASVNLKVSPKRGRPA	0	1.15034	0.176386	-0.048048	0.0395155	-0.581671	-0.415905	-0.0949183	0.0825052	-4.16822	0.115632	-2.3905	0.152542	-0.164623	1.07077	0.181033	0	-0.306997	-0.367459	-0.0395155	0.624822	1.0718	0.249162	0.168481	0.804106	-0.913695	0.770626	0.042284	0.048048	0.694936	-0.436411	-0.347413	-0.042284	0.447094	-1.65131	-0.659549	-0.207917	-0.366455
O75475	PSIP1	S	106	0.985883	PSIP1_S106_1	TKQSNASSDVEVEEK	-1.87136	0	0.325949	0.147405	0.0504193	1.12211	0.39932	0.384262	-0.307246	0.647135	-5.34529	0.0320339	-1.98641	-0.487507	-0.285264	1.02723	-0.145603	0.340967	0.393366	-0.0504193	0.247287	-0.126793	0.214969	-0.147405	-0.156037	0	0.0944262	-0.294865	-0.361979	0.39944	-0.120504	-0.650123	-4.7839	0.702928	0.171329	-0.214969	1.13958	-0.728096
O75475	PSIP1	T	122	0.988285	PSIP1_T122_1	TSVSKEDTDHEEKAS	0	0.0058403	-0.568399	-0.17913	-0.0314403	-1.17574	-1.51051	0.722341	0.383353	1.86257	1.4324	-2.21145	-2.14534	-0.746003	-0.0622725	-0.115223	0.0869932	0.552578	-1.30273	-2.47587	0.188127	0	-0.552578	0.17913	-0.29459	0.234139	-0.0669174	0.782214	-0.541215	2.29914	-0.108771	0.992233	-2.767	0.548164	0.115065	0.598986	1.26951	0.0314403
O75475	PSIP1	S	116	0.999602	PSIP1_S116_2	EVEEKETSVSKEDTD	-0.92995	0	-0.370666	-0.259918	-0.219473	-0.38029	1.82874	0.683782	1.21518	0.847024	-0.855618	-0.0763206	-0.473881	-0.0869803	-0.323843	0.178884	-2.13732	0.0990839	-0.454726	0.124435	0.0762882	0.0904627	-1.66926	-1.14349	-0.658342	0.37252	-0.800432	0.390783	0.852534	1.33456	0	0.55896	1.382	1.23955	1.39222	-0.0990839	0.0869803	-0.124435
O75475	PSIP1	T	115	0.999756	PSIP1_T115_2	VEVEEKETSVSKEDT	-0.54966	-0.0896902	-0.176717	-0.325117	-0.0720382	0	1.73905	0.87773	1.14998	0.99446	-0.475328	-0.166011	-0.279932	-0.15218	-0.176407	-0.370956	-0.079011	-0.0948644	-0.021781	-0.0230002	0.456578	0	-1.47532	-2.08018	-0.865406	0.729314	0.826386	1.19863	0.787334	1.482	1.30129	0.261303	1.4505	1.11258	1.18044	0.0948644	0.021781	0.0230002			+	+
O75486	SUPT3H	S	7	0.999894	SUPT3H_S7_1	_MNNTAASPMSTATS	0.066556	-0.226589	0.167693	0.00383425	0.154619	-1.10714	0	-0.112859	0.558364	-1.12891	0	0.332796	0.013566	-0.00383425	0.874758	-0.127071	-0.10611	-0.387452	-0.192442	0.43685	0.187619	0.231696	0.301854	0.69577	-1.8867	-0.255426	0.048912	-0.013566	0.369805	-1.02113	0.0781345	-0.0163136	0.0549612	-0.335133	0.283535	-1.07186	-0.251117	-0.154619
O75486	SUPT3H	S	10	0.893592	SUPT3H_S10_1	NTAASPMSTATSSSG	0.0341949	-0.226553	0.145193	0.0644155	-0.0535626	-1.1065	0	-0.120549	0.508667	-0.357313	0	0.332789	0.013329	-0.0644155	0.642338	-0.163589	-0.120478	-0.419253	-0.430228	0.202073	0.171368	0.235259	0.29853	0.64952	0.8097	-0.255045	0.048913	-0.013329	0.32395	-1.2575	0.0668669	-0.0163136	0.0326753	-0.379143	0.0535626	-0.88803	-0.294006	-0.38624
O75509	TNFRSF21	S	541	1	TNFRSF21_S541_1	ALLTVEPSPQDKNKG	0.379366	0.0130396	0.0574059	-0.127664	-0.195986	0.533983	0.449285	0.28727	0.251748	0.722933	0.13034	0.238067	0.341928	0.500135	0.188408	0	-0.263334	-0.296011	0.0069685	-0.0637383	-0.759091	-0.478786	-0.352208	-0.267179	-0.679834	-0.1344	0	0.186467	-0.0069685	0.447859	-0.533716	-0.00107861	-0.0574059	0.0553102	0.0637383	-1.78741	-0.399241	-0.204121
O75521	ECI2	S	117	0.953807	ECI2_S117_1	NYVDLVSSLSPSLES	0.190958	0.0932178	-0.153256	-0.279492	-0.00357199	0.628748	0.0307951	0.00309134	-0.363411	-0.129848	0	-0.0811024	-0.114748	0.0630174	0.00357199	-0.00487137	0	0.39072	0.334569	0.0933185	-0.612227	-0.0358248	-0.00309134	-0.0630174	-0.304565	0.163544	0.050209	-0.130823	-0.197665	0.128017	-0.203155	-0.0790892	0.141848	0.229275	-0.00823545	0.294187	0.129576	0.120133
O75521	ECI2	S	121	0.997638	ECI2_S121_1	LVSSLSPSLESSSQV	0.15081	0.0718603	-0.0150328	-0.324689	0.0372105	0.538752	0	0.0150328	-0.351971	-0.0771227	-0.052206	-0.0727453	-0.0892029	0.0735345	-0.146288	0	0.0244951	0.33222	0.331419	-0.0241013	-0.50801	-0.042388	-0.126195	-0.0735345	-0.368197	0.0860949	0.0663919	-0.150492	-0.264283	0.156182	-0.275071	-0.0392065	0.292183	0.198244	0.0241013	0.352471	0.100107	0.0287905
O75521	ECI2	S	119	0.864056	ECI2_S119_1	VDLVSSLSPSLESSS	0.170034	0.102105	0.0893221	-0.301348	0.00880337	0.552787	0	-0.0893221	-0.317809	-0.0798149	0	-0.0867796	-0.148903	0.0573106	-0.00880337	-0.0222273	0.0299664	0.314605	0.326571	0.0379953	-0.49996	-0.0833979	-0.226475	-0.048738	-0.216395	0.0641356	0.0573196	-0.0917358	-0.200463	0.127432	-0.185723	-0.00077343	0.161733	0.048738	-0.0173502	0.283607	0.102907	0.125898
O75528	TADA3	S	298	0.910351	TADA3_S298_1	GADGASTSPRNQNKP	-0.0202513	-0.500789	-0.0592122	-0.0368195	0.572105	0.234405	0.276613	0.0139155	0.28547	1.67538	0.000600815	0	0.0285506	0.803264	-0.0261545	-0.544541	-0.061758	0.0945678	-0.331374	-0.518262	-0.146145	-0.455656	-0.0621104	0.0185652	0.0261545	0	0.0161743	0.337755	-0.0185652	1.18508	0.321092	0.0188828	-0.0139155	0.416755	-0.0427637	-0.991378	-0.286777	-0.311546
O75533	SF3B1	T	350	0.99287	SF3B1_T350_1	ASQMGGSTPVLTPGK	0	-0.168318	0.00423908	0.0805988	0.261	-0.234262	0.127724	-0.0147524	-0.137051	0.926546	-0.269618	0.0656881	0.10706	0.96494	-0.554266	0.36021	-0.214377	-0.812878	-0.0594339	-0.414494	-0.65274	-0.553281	-0.00423908	0.0594339	-0.323126	0.27897	0	0.445029	-0.336068	0.422014	0.58324	0.123927	0.0646973	0.263361	0.12777	-0.910255	-0.205975	-0.12777
O75533	SF3B1	T	354	0.999289	SF3B1_T354_1	GGSTPVLTPGKTPIG	0	-0.566924	-0.0797744	0.164167	0.107979	1.29611	0.0638056	-0.199429	-0.104208	0.747665	-0.596574	0	0.0797744	1.03153	-0.326072	0.22781	-0.452411	-0.723979	-0.215855	-0.107979	-0.132847	-0.470674	0.147744	0.111698	-0.649458	-0.55163	0.0685062	0.250168	-0.338279	0.136967	0.690945	0.228033	0.0860753	0.104208	0.12142	-1.18321	-0.389668	-0.21771
O75533	SF3B1	S	129	1	SF3B1_S129_1	HRRTMIISPERLDPF	-0.643479	0.139151	0.15727	-0.110106	0.00430393	-0.0304375	-0.139669	-0.115829	-0.167418	0.414792	0.257265	-0.0976276	-0.0959339	0.0842209	-0.139476	0.227898	-0.159964	-0.126842	0.118998	-0.190534	0	0.422846	0.0959339	0.167244	-0.016181	-0.0544281	0.131021	0.16172	-0.16596	0.217214	0.714096	0	0.110716	-0.0496082	0.00888157	-0.260633	0.0496082	-0.00430393
O75533	SF3B1	T	142	1	SF3B1_T142_1	PFADGGKTPDPKMNA	-0.773241	0.261354	0.144898	-0.00565958	0.441149	0.734222	-0.175651	-0.200843	-0.0982242	-0.49051	0	-0.024148	-0.0437064	-0.120076	-0.00886011	-0.444164	-0.248003	0.0385346	0.211817	-0.0140634	0.110992	0.65708	0.0352883	0.184569	0.65098	-0.144761	0.165816	0.200036	0.0454431	0.333887	0.922574	0	-0.0352883	-0.230275	0.00886011	-0.0526404	0.00565958	-0.0539613
O75533	SF3B1	T	142	0.999717	SF3B1_T142_2	PFADGGKTPDPKMNA	0.0579863	-0.728057	-0.241048	-0.468322	-0.524024	-1.21781	-1.3595	-1.54954	-2.06505	-0.219506	-1.24575	0	0.241048	0.254498	0.438963	1.27816	0.718181	2.31305	1.79621	0.889384	0	0.436461	0.391084	0.932527	1.01503	0.64778	1.34261	2.10169	2.19989	0.18717	-0.429231	-1.09858	-0.364674	-0.254498	-0.18717	-1.99497	-2.05481	-2.58015				+	+
O75533	SF3B1	S	129	1	SF3B1_S129_2	HRRTMIISPERLDPF	0.0579863	-0.728057	-0.241048	-0.468322	-0.524024	-1.21781	-1.3595	-1.54954	-2.06505	-0.219506	-1.24575	0	0.241048	0.254498	0.438963	1.27816	0.718181	2.31305	1.79621	0.889384	0	0.436461	0.391084	0.932527	1.01503	0.64778	1.34261	2.10169	2.19989	0.18717	-0.429231	-1.09858	-0.364674	-0.254498	-0.18717	-1.99497	-2.05481	-2.58015				+	+
O75533	SF3B1	T	273	0.968813	SF3B1_T273_1	ATPGRGDTPGHATPG	0.877297	-0.950857	0.36233	-0.711879	0.294732	0	0	0.526635	-0.844557	-0.247719	-1.18619	-1.68591	0.057374	-0.855206	0.247719	0.95995	-0.799088	-0.057374	0.671436	1.13024	-0.741416	0.702495	0.31916	-0.240201	-0.480463	0.409324	0.301487	-0.127201	0.858754	-5.6181	-0.231682	0.033782	-0.582475	0.240201	-0.357566	-0.85894	0.888314	1.46638
O75533	SF3B1	T	267	0.999887	SF3B1_T267_1	HTPAGAATPGRGDTP	-0.920898	0.674478	-1.87447	-0.179652	0.471764	0.849592	-3.64875	0.639493	0.204802	-0.102858	1.52491	1.12957	0.441817	0.247367	0.28606	0	1.16657	-0.0643029	-0.0608101	0.11917	0.301551	-1.07137	0.00133181	0.0608101	-2.71273	-0.0941162	0	-0.00133181	-0.312363	0.102858	-1.23814	-0.00191402	0.676552	-0.401498	-0.673002	-1.07989	0.157441	-0.863541
O75533	SF3B1	S	488	1	SF3B1_S488_1	DVDESTLSPEEQKER	-0.837229	-0.169018	0.232445	-11.7903	0.72337	0.364831	0.670547	-1.11694	-11.7903	2.84186	-2.27904	-0.139769	0.00730371	1.70209	-0.946792	0.401034	-0.891719	-2.13947	0.94097	-0.566953	0	0	-0.00730371	-0.94097	-1.57083	-2.78901	0.149233	-1.71361	-1.47012	1.86768	1.0612	0.416264	0.651269	2.0023	-0.683099	2.30164	2.01583	0.566953
O75533	SF3B1	S	485	0.996955	SF3B1_S485_1	LLVDVDESTLSPEEQ	0.314291	-0.30102	0.831839	-0.0164213	0.384096	0	0.856004	-1.09096	-1.32144	2.32345	-0.677307	0	-0.388513	1.21837	-0.538662	-0.28781	0.0781021	-0.286775	0.00658607	-0.510302	-0.486871	-0.632627	-0.0283542	-0.657637	-0.701931	0.276412	0.135158	0.0522084	-0.00658607	1.50361	0.288532	-0.0283937	1.16768	1.13621	-0.384096	0.0283542	0.46009	0.468528
O75533	SF3B1	T	426	0.989341	SF3B1_T426_1	AGYVPIRTPARKLTA	-0.115463	0	-0.77175	-0.0224681	-0.628637	0.283493	-0.540581	-0.0537443	0.550791	-0.0772147	1.15819	-2.50878	0.66926	-0.0343003	0.966343	0.594783	1.4187	-0.0245771	-0.176675	0.321868	-0.00815105	0.332225	0.084692	0.304909	0.817462	0	-0.0097847	0.0245771	0.0224681	-2.18453	-0.150346	0.523977	-0.422223	-0.421309	0.0772147	0.218688	0.440082	-0.109353
O75533	SF3B1	T	434	0.978602	SF3B1_T434_1	PARKLTATPTPLGGM	-0.0464029	-0.184374	-11.0871	0.52866	0.433363	0.162636	-0.831004	-0.467579	-0.0464206	3.21479	0.685923	0.225869	0.47756	-1.4959	-0.433363	0	0	0.467579	0.363396	0.703565	-0.114554	0.16228	-1.30496	0.0464206	-0.603096	0.104031	-0.352624	1.6973	1.39829	1.86527	-0.2358	0.0855436	-0.561964	-2.3972	-2.40647	0.550212	-0.479798	-3.32905
O75533	SF3B1	S	400	0.999988	SF3B1_S400_1	DERNRPLSDEELDAM	0.233807	1.09552	-0.00366735	0.708381	0.883797	0.0539789	-1.04071	-0.393286	-0.210386	0.221511	-0.948714	0	-0.611821	-1.63648	-1.7355	0	1.05893	0.738293	0.411189	0.955096	0.73484	1.93664	0.954846	0.940147	0.673408	-2.77498	-1.80009	-2.78503	-3.54352	-1.57405	-1.48273	-0.210923	0.00366735	-0.160597	-1.05444	0.393636	0.160597	-0.221511
O75569	PRKRA	S	18	1	PRKRA_S18_1	PPLEREDSGTFSLGK	0.00317001	-0.102165	-0.168766	0.178119	-0.548863	-0.286011	-0.350889	0.366375	0.030551	-0.0617304	0.0914097	0.0609226	0.317144	-0.287301	-0.175797	-0.170362	0.183741	-0.015625	-0.268323	0.159652	-0.176596	0.16482	0.0122375	-0.030551	0.020772	0.0730591	-0.20742	-0.0122375	0.465356	0.266414	0	0	-0.0640335	-0.247872	-0.020772	0.469227	0.117408	0.363788
O75569	PRKRA	T	20	0.951039	PRKRA_T20_1	LEREDSGTFSLGKMI	0.23399	0.0077076	-0.393725	-0.0110669	-0.410203	-0.0173178	-0.248501	-0.0495219	0.112608	0.298746	0	0	0.380153	-0.300157	-0.118157	-0.00695801	0.178915	0.00591993	-0.299384	0.259096	-0.150171	0.0511436	-0.00591993	-0.245411	-0.121145	0.209373	-0.161856	-0.0180135	0.392409	0.118157	0.0514297	-0.0137091	0.04211	0.0110669	-0.194892	0.153059	0.398601	0.374032
O75569	PRKRA	S	22	0.999747	PRKRA_S22_1	REDSGTFSLGKMITA	0.217909	0	-0.491985	-0.0369921	-0.397464	0	-0.253266	-0.0950413	0.0369921	0.367973	-0.0716896	0.0223217	0.319553	-0.329717	-0.0815606	-0.0946722	0.149627	0.0306664	-0.359982	0.277865	-0.321263	0.0557318	-0.0306664	-0.290612	-0.191895	0.155658	-0.161836	-0.119404	0.331232	0.0815606	0.0124998	-0.0137548	0.0412731	0.0373011	-0.161825	0.128423	0.363243	0.318898
O75592	MYCBP2	S	2869	0.996435	MYCBP2_S2869_1	LDPPRERSKSDSYTL	-0.21526	0.0829964	-0.052207	-0.220634	-0.034277	0.0140686	0.036253	-0.0969725	0.12914	0.197666	0.0665607	-0.0754299	-0.0135756	-0.192788	0.0205002	-0.170382	-0.160822	0.0238829	-0.00582218	-0.0735645	-0.038126	0.0264168	0.0241728	0.0564356	0.174328	0.293831	0	0.0777102	0.0312223	0.150236	0	-0.0560684	-0.0289583	-0.159678	-0.0205002	0.0135756	0.00582218	-0.213282
O75592	MYCBP2	T	2875	0.998779	MYCBP2_T2875_1	RSKSDSYTLDPDTLR	-0.265246	0.142512	0.0218568	-0.0334702	-0.0245194	-0.261021	-0.0198832	-0.113218	0.219794	0.260726	0.0450001	-0.0436811	0.0421319	-0.187565	-0.0953336	-0.250797	-0.0274687	-0.140152	0.0334702	-0.0948195	0	0	0.0693698	0.22469	0.332596	0.196688	0.0281754	0.000426769	0.31006	0.122993	0.0229721	0.0407572	-0.152647	-0.166278	0.0245194	-0.000426769	-0.0833092	-0.327734
O75592	MYCBP2	S	2871	0.992151	MYCBP2_S2871_1	PPRERSKSDSYTLDP	-0.208517	0.113156	-0.00253773	-0.163391	0.010066	-0.0531254	0.0176477	-0.0361261	0.116846	0.266074	0.0605583	-0.0203056	0.0580206	-0.228252	-0.0153685	-0.0821114	0.0496511	-0.00244427	-0.0201988	-0.0482893	0	-0.0110931	0.0854635	0.0201988	0.264213	0.357599	-0.00379944	0.178151	0.138769	0.267364	0.0390911	0	-0.00298405	-0.164614	-0.010066	0.00244427	0.0210705	-0.228816
O75592	MYCBP2	S	2873	0.909968	MYCBP2_S2873_1	RERSKSDSYTLDPDT	-0.253993	0.144876	0.00483179	-0.0362177	-0.0194359	-0.22884	-0.0206747	-0.107466	0.221173	0.263842	0.0539227	-0.038312	0.0330462	-0.135896	-0.0873413	-0.240085	-0.0221014	-0.144773	0.0362177	-0.122972	0	0.0146799	0.062242	0.28306	0.362594	0.207119	0.0138731	0.0549922	0.355003	0.130974	0.00896263	0	-0.17322	-0.157381	0.0194359	-0.00483179	-0.04356	-0.311722
O75592	MYCBP2	Y	2874	0.999918	MYCBP2_Y2874_1	ERSKSDSYTLDPDTL	-0.190331	0.0328379	-0.131438	-0.238556	-0.0374775	0.36594	0.060462	-0.0541959	0.164309	0.233376	-0.0218935	0	0.019381	-0.149947	0.0563631	0.0844316	0.0960388	0.182343	0.112665	0.0374775	-0.134722	-0.0673027	-0.019381	-0.257696	-0.131207	0.6001	-0.0436277	0.325779	-0.0512128	0.452725	0	-0.103687	0.19642	0.0512128	-0.0834446	-0.074472	0.325117	-0.12588
O75592	MYCBP2	S	2789	0.999994	MYCBP2_S2789_1	DSHSRSLSPNHNTLQ	-0.116249	0.0402508	-0.107519	0.169825	-0.047956	-0.218264	-0.0809917	0.0389376	0.220307	-0.313491	0	-0.067771	0.0879574	-0.301835	0.299506	0.101778	0	-0.113688	-0.17298	0.229819	0.0469532	0.194489	0.120967	0.155138	-0.0347285	-0.313648	0.166526	0.01612	0.440491	-0.550278	0.123995	-0.02775	-0.01612	-0.282451	0.085319	-0.0900774	-0.155138	0.0347285
O75592	MYCBP2	S	2787	0.999927	MYCBP2_S2787_1	RSDSHSRSLSPNHNT	-0.120058	0	-0.0922751	0.170903	-0.087986	-0.247788	-0.173779	0.0210652	0.242615	-0.323126	0	-0.123465	0.0555816	-0.275543	0.2566	0.113227	0.015461	-0.11667	-0.144987	0.16563	0.0888147	0.25697	0.0786157	0.144987	0.0258417	-0.264281	0.0601273	-0.00709486	0.404654	-0.523566	0.146683	-0.0260086	0.00709486	-0.246176	0.0208883	-0.165191	-0.148954	-0.0208883
O75592	MYCBP2	T	3508	0.976862	MYCBP2_T3508_1	RRVNSGDTEVGSSLL	-0.180644	-0.115027	0.0794683	-0.566143	-0.244804	0.712334	0.200585	0.77602	0.754034	-0.31878	-0.191723	0	0.171072	0.0871987	0.124499	-0.24438	-0.0517406	-0.288733	-0.273394	0.268008	0.0862799	0.100294	-0.0794683	0.139	-0.254919	0.713043	-0.0538492	0.794981	0.269501	0.309917	0	0.287469	-0.0892005	-0.0871987	-0.124499	-1.41575	-0.375062	0.219835
O75592	MYCBP2	S	3505	1	MYCBP2_S3505_1	IPRRRVNSGDTEVGS	-0.396643	-0.0495396	0.113782	-0.272579	0.00709724	0	0.152825	0.536913	0.542509	-0.10973	-0.304636	-0.146847	0.213137	0.105321	0.255208	-0.306221	0	-0.113782	-0.447881	-0.00709724	0.00145626	0.178668	-0.326383	0.127035	0.100925	0.288658	-0.0246124	0.799074	0.156218	0.332865	0.0303764	0.0777531	-0.138497	-0.105321	-0.325474	-1.4348	-0.688607	-0.594292
O75592	MYCBP2	S	125	0.954835	MYCBP2_S125_1	KSKVKTRSKSENLEN	0.275385	-0.110136	0.196189	-0.15421	0.185514	0	0.45567	-0.547444	0.353429	0.115054	0.0701523	0.329106	0.588968	0.304946	0.381205	0.196247	-0.299722	0.784904	0.0520439	0.150896	-0.871021	-0.181795	-0.333197	-0.00227261	-0.170602	-0.428503	0.0832644	-0.196189	0.00227261	-0.115054	-0.622308	0	0.700358	-0.282492	-0.244258	-0.3638	-0.722746	-0.567951
O75592	MYCBP2	S	3090	0.989753	MYCBP2_S3090_1	TKLKNRHSLEISSAL	0	0.22737	0.704447	0.134948	0.125151	0.242452	0	0.194539	-0.0618711	0.279663	-1.06415	-0.418722	-1.00888	-0.77365	-0.446962	0.554836	1.1903	0.858802	1.05907	0.633178	-0.850296	-0.0179987	-0.803303	-0.0839925	-0.882835	-5.70828	-1.10646	-1.33338	-0.536629	-1.18929	2.30706	0.73847	2.00948	1.82581	2.21944	-0.194539	0.0618711	-0.125151				+
O75607	NPM3	S	13	1	NPM3_S13_1	AAALAFLSQESRTRA	0	-0.0869989	0.758191	-0.0242581	-0.411206	-1.24128	0.034605	-0.304483	0.137827	-0.115994	0.233533	-0.0289755	-0.154204	0.0242581	0.183759	-0.437352	0.735473	0.603515	0.698812	0.401825	0.0759344	-0.523809	-0.234286	0.419466	0.115994	-1.20059	0	0.154204	-0.557429	-0.242726	0.34377	0.0161953	-0.297382	-0.192806	0.32203	1.25172	-0.14667	-0.720458
[truncated: 10,423 more rows]
[truncated: 9 more columns]

## Sheet: SN_output
PG.ProteinGroups	PG.Genes	PG.UniProtIds	PG.FastaFiles	PTM.ProteinId	PTM.CollapseKey	PTM.Multiplicity	PTM.ModificationTitle	PTM.SiteAA	PTM.SiteLocation	PTM.FlankingRegion	res_3nM_P25_46.raw.PTM.SiteProbability	res_3nM_P31_54.raw.PTM.SiteProbability	res_3nM_P36_62.raw.PTM.SiteProbability	res_3nM_P37_70.raw.PTM.SiteProbability	res_3nM_P42_78.raw.PTM.SiteProbability	res_100nM_P25_48.raw.PTM.SiteProbability	res_100nM_P31_56.raw.PTM.SiteProbability	res_100nM_P36_64.raw.PTM.SiteProbability	res_100nM_P37_72.raw.PTM.SiteProbability	res_100nM_P42_80.raw.PTM.SiteProbability	res_100pM_P25_44.raw.PTM.SiteProbability	res_100pM_P31_52.raw.PTM.SiteProbability	res_100pM_P36_60.raw.PTM.SiteProbability	res_100pM_P37_68.raw.PTM.SiteProbability	res_100pM_P42_76.raw.PTM.SiteProbability	res_ctrl_P25_42.raw.PTM.SiteProbability	res_ctrl_P31_50.raw.PTM.SiteProbability	res_ctrl_P36_58.raw.PTM.SiteProbability	res_ctrl_P37_66.raw.PTM.SiteProbability	res_ctrl_P42_74.raw.PTM.SiteProbability	sens_3nM_P25_45.raw.PTM.SiteProbability	sens_3nM_P31_53.raw.PTM.SiteProbability	sens_3nM_P36_61.raw.PTM.SiteProbability	sens_3nM_P37_69.raw.PTM.SiteProbability	sens_3nM_P42_77.raw.PTM.SiteProbability	sens_100nM_P25_47.raw.PTM.SiteProbability	sens_100nM_P31_55.raw.PTM.SiteProbability	sens_100nM_P36_63.raw.PTM.SiteProbability	sens_100nM_P37_71.raw.PTM.SiteProbability	sens_100nM_P42_79.raw.PTM.SiteProbability	sens_100pM_P25_43.raw.PTM.SiteProbability	sens_100pM_P31_51.raw.PTM.SiteProbability	sens_100pM_P36_59.raw.PTM.SiteProbability	sens_100pM_P37_67.raw.PTM.SiteProbability	sens_100pM_P42_75.raw.PTM.SiteProbability	sens_ctrl_P36_57.raw.PTM.SiteProbability	sens_ctrl_P37_65.raw.PTM.SiteProbability	sens_ctrl_P42_73.raw.PTM.SiteProbability	res_3nM_P25_46.raw.PTM.Quantity
[truncated: 13,938 more rows]
[truncated: 37 more columns]

[truncated: 2 more sheets: Reg_insulin_stim, Reg_RES_vs_SENS]
