# Supplementary material for: Multi-layered proteomics identifies insulin-induced upregulation of the EphA2 receptor via the ERK pathway which is dependent on low IGF1R level
Source: Sci Rep. 2024 Nov 21;14:28856. doi: 10.1038/s41598-024-77817-5 (PMC11582730; doi:10.1038/s41598-024-77817-5)
Supplement: Supplementary file 3 — Supplementary Material 3 [file 41598_2024_77817_MOESM3_ESM.xlsx]

## Sheet: Reference_proteome
PG_Genes	PG_ProteinDescriptions	PG_UniProtIds	res_3nM_P37	sens_ctrl_P37	sens_100nM_P42	sens_0.1nM_P36	res_0.1nM_P37	sens_3nM_P37	sens_100nM_P36	res_0.1nM_P31	res_100nM_P37	sens_0.1nM_P31	res_100nM_P31	sens_ctrl_P36	res_ctrl_P31	sens_100nM_P37	sens_0.1nM_P37	res_3nM_P42	res_100nM_P42	res_3nM_P31	sens_ctrl_P42	res_0.1nM_P42	res_ctrl_P42	sens_3nM_P42	sens_ctrl_P31	res_100nM_P25	res_0.1nM_P36	res_0.1nM_P25	sens_0.1nM_P42	res_3nM_P25	sens_3nM_P36	sens_0.1nM_P25	sens_3nM_P31	sens_ctrl_P25	sens_3nM_P25	res_3nM_P36	sens_100nM_P31	res_ctrl_P37	res_ctrl_P25	Sig. UP in resistance	Sig. DOWN in resistance	-log10(p-value)	Difference	KEGG name
GATD3B	Glutamine amidotransferase-like class 1 domain-containing protein 3B, mitochondrial;Glutamine amidotransferase-like class 1 domain-containing protein 3A, mitochondrial	A0A0B4J2D5;P0DPI2	0.0854769	0.282454	0.335017	0.0623932	0.0811071	-0.0424948	-0.05159	-0.0898333	-0.388005	0.130139	0.117648	0.868395	-0.0289431	0.0424948	-0.15355	-0.241469	0.349898	0.0528746	0.208916	0.0751748	-0.407289	-0.46954	0.0289431	0.492035	0.05159	-0.0175705	-0.0751748	0.118967	-0.535674	0.160093	-0.20818	-0.0551605	0	-0.483301	-0.170318	-0.309365	-0.292873			0.309294	-0.0651247
PIGBOS1	Protein PIGBOS1	A0A0B4J2F0	-0.0570183	-0.20267	-0.414593	-0.712007	0.484149	0.162534	-0.237104	-0.076961	-0.0442772	-0.125638	-0.0412507	0.40424	0.0412507	0.0442772	0.23885	0.239995	-0.128519	-0.0819039	-0.198213	-0.10238	0.10238	0.470907	0.138969	-0.139091	0.298131	0.106217	0.210344	0.135502	0.131657	-0.0517445	0.0691562	0.0986214	-0.0566225	-0.131657	0.272689	-0.314447	0			0.0143842	0.00329398
ZC3H11B	Zinc finger CCCH domain-containing protein 11B	A0A1B0GTU1	-0.294102	0.0190415	0.225731	-0.219782	0.280696	-0.0190415	0.0496869	0.0617747	0.044435	0.0378299	-0.35488	0.414861	0.158149	-0.54557	-0.353079	-0.114801	0.677784	-0.799253	-0.137643	0.114801	-0.635636	0.400342	0.152159	-0.181713	-0.0496869	0.0412579	-0.794775	0	0.376384	0.115492	-0.0378299	0.13511	-0.303877	-0.265955	-0.280402	0.454398	-0.317278			0.0849748	-0.0252739
RBM47	RNA-binding protein 47	A0AV96	-0.591142	0.300312	-0.25845	0.523843	0.487303	0.0816746	-0.0140266	0.5252	0.144312	0.0436425	0.059546	0.279277	0.218367	-0.335443	-0.514164	0.166543	-0.0469332	-0.0436425	0.0469332	0.112822	0.289579	-0.203465	-0.0496678	0.102086	0.0140266	0.220878	-0.0636015	0	-0.68933	-0.716081	-0.468359	-0.453802	-0.923995	-0.299281	-1.1174	-0.0816746	0.0795813			1.93274	0.313952
UBA6	Ubiquitin-like modifier-activating enzyme 6	A0AVT1	-0.00208855	-0.157656	-0.00097084	-0.0169077	0.160868	-0.0733852	0.142983	-0.0752335	0.059967	0.0325451	0.0498962	-0.0557375	-0.123028	-0.178827	0.141703	0.163107	0.170197	0.096735	-0.112986	-0.00829124	0.00097084	0.00735283	-0.265123	0.0317917	0.0169077	-0.209555	-0.130268	0	-0.0206213	-0.0292568	-0.00675583	0.0601311	-0.167244	0.295327	0.00675583	0.00208855	0.0364342			1.46364	0.0803878	Ubiquitin mediated proteolysis
ESYT2	Extended synaptotagmin-2	A0FGR8	0.0128784	-0.108988	0.0590315	0.0235891	-0.00859737	0.00859737	-0.054987	-0.0937815	0.136814	-0.04597	-0.131421	0.266997	0.0485849	0.0352755	-0.215054	0.0517406	0.239247	0.0628777	-0.0642977	0.0547295	-0.0517406	-0.158712	0.04597	-0.119287	0.124341	0.135838	-0.0781384	0.0428066	-0.0584269	0	0.149065	-0.0931606	-0.0324316	-0.0235891	-0.0841637	-0.0452347	0.0359802			0.774747	0.0475906
UHRF1BP1L	UHRF1-binding protein 1-like	A0JNW5	-0.0499625	0.0499625	-0.322913	-0.0569868	-0.325499	0.334036	0.0569868	0.39902	0.517848	-0.296317	0.421809	0.423572	-0.490289	-1.36338	0.112127	0.0455542	0.519674	0.0577912	-0.993816	0.00744343	-0.00744343	-0.190406	-0.489688	-0.553892	-0.89489	0.165307	0.0501719	0.0204191	0.12708	0	0.0234294	0.22353	-1.10272	-0.54644	-0.0234294	-0.358609	-0.249487			0.326973	0.107563
SHTN1	Shootin-1	A0MZ66	0.0211954	-0.0210085	-0.241283	0.031744	0.153462	0.0160494	-0.0621109	0.240915	-0.210553	0.0624657	-0.125881	0.593645	0.0649128	-0.0160494	-0.05165	0.0839748	0.00869179	-0.116772	-0.253689	0.117964	-0.0365124	0.00731277	0.135511	0	-0.031744	0.463585	-0.00731277	-0.0216789	-0.0393963	0.234505	-0.0624657	-0.170048	-0.0080471	0.192911	-0.132515	0.194425	0.0859089			0.52428	0.0594428
FAM168B	Myelin-associated neurite-outgrowth inhibitor	A1KXE4	0.296661	-0.432273	-0.0173984	0.152514	-0.0296903	-0.00764894	-0.00546741	-0.158431	-0.446751	0.084271	-0.471615	0.465627	0.128896	0.571445	0.00764894	-0.231798	-0.843142	0.206615	-0.0648513	0.228449	0.357349	0.66671	-0.329523	-0.719533	0.00546741	0.0350533	0.0173984	-0.802418	-0.104468	0.106618	0.0176682	0	-0.122279	-0.202609	-0.0176682	0.114043	0.0594673			1.06453	-0.189461
ILVBL	Acetolactate synthase-like protein	A1L0T0	0.0585427	0.25409	0.327273	0.151824	0.124402	-0.197845	-0.0436072	-0.0630479	0.144244	-0.0117517	0.143071	0.638322	0.0117517	-0.28735	-0.0585427	-0.0095582	0.085834	0.198159	-0.0334144	-0.441834	0.0095582	0.0692286	0.189814	0.139773	0.0436072	-0.0497599	-0.0794244	-0.120184	-0.12897	0	-0.0196624	0.0826855	0.0520067	-0.420743	-0.217988	-0.328438	-0.0514488			0.47556	-0.0653677
ELOVL7	Elongation of very long chain fatty acids protein 7	A1L3X0	-0.46755	-0.285057	-0.777354	-0.176793	0.10564	0.128059	-0.44205	-0.0988097	-0.0494022	0.159596	0.0731874	0.11555	-0.0731874	-0.359745	0.0494022	-0.149263	-0.3965	0.125692	-0.447858	0.336851	0.149263	0.26403	-0.0783038	-0.553576	-0.11555	0	0.65922	-0.382498	0.649011	0.203234	-0.133852	0.170681	-0.0967388	0.967065	0.538049	1.01476	0.383303			0.119124	0.0409813
SH3PXD2B	SH3 and PX domain-containing protein 2B	A1X283	-0.0913672	0.835285	-0.564638	0.057044	-0.30223	-0.66716	-0.0671062	0.284902	0.114401	-0.0714083	-0.411323	0.776322	0.266075	0.132362	-1.00606	1.10249	-1.1695	-1.28394	-0.197567	0.197567	1.69192	2.85591	0.325254	-0.119733	-0.057044	0.598214	-1.25344	-0.315436	0.0627213	0	0.0714083	-0.429845	0.342376	-0.156399	-0.58112	0.0913672	0.114481			0.00246133	-0.00184667
NBAS	Neuroblastoma-amplified sequence	A2RRP1	0.0478401	0.42487	0.252311	-0.277823	0.124796	0.0239563	0.287453	-0.0771422	-0.0239563	-0.260016	0.447414	0.156607	0.0797486	-0.448126	-0.13817	0.0141444	0.0807576	0.282606	0.132536	-0.0270162	-0.0141444	-0.220163	0.0771422	0.169196	-0.0605426	-0.258477	-0.656241	0.272862	0.0605426	-0.044734	-0.428596	0.327861	0	-0.769465	-0.116715	-0.257471	-0.651538			0.0374172	0.0101289
TYW5	tRNA wybutosine-synthesizing protein 5	A2RUC4	0.0762258	-0.668946	-0.0239568	-0.107197	0.171963	-0.0427489	-0.309212	-0.200032	0.0427489	-0.0468693	0.127504	1.01933	-0.0899582	-0.457945	0.0744519	-0.215158	0.0239568	-0.243632	-0.629001	-0.80048	0.375094	0.36236	0.0468693	-0.160557	-0.452369	0.264442	0.119476	-0.0104151	0.107197	0.00780773	0.208948	0	-0.0668278	0.420325	0.349733	-0.0440192	0.181332			0.0901098	-0.0266374
TMEM131L	Transmembrane protein 131-like	A2VDJ0	-0.174001	1.28761	-0.827046	-2.22517	0.11123	0.684097	-0.260164	0.107557	-0.11123	-0.146221	0.431804	1.51611	-0.395327	-0.896996	0.134753	0.470015	0.0428667	1.0621	1.40119	-0.124729	1.19793	-0.0428667	0.119772	0.107428	-0.0888848	0.173611	-0.197703	-1.26063	0.251812	-0.011672	-0.489399	0.271553	0	0.0888848	-0.107557	-0.223941	-1.4262			0.0356411	-0.0249613
VWA8	von Willebrand factor A domain-containing protein 8	A3KMH1	-0.00593758	-0.0483351	0.0935717	0.0530782	0.0430889	-0.00364208	-0.0387807	0.0262299	0.00364208	0.112971	0.00711441	-0.0333552	-0.00711441	-0.308422	0.0142698	-0.0580111	0.000873566	0.0296278	-0.112179	0.0833006	-0.000189781	0.000189781	-0.0485926	-0.0238123	-0.00990152	0.22465	-0.168839	0	0.00990152	0.135305	-0.224462	0.325951	-0.0524931	0.178961	-0.155218	0.360415	-0.0489988			0.968911	0.068299
SBNO1	Protein strawberry notch homolog 1	A3KN83	0.317904	-0.0207524	0.61756	-0.766299	-0.00405741	0.00405741	-0.148624	-0.253507	0.0885844	0.280405	3.59683	0.489907	-1.09639	-1.32613	0.0422454	0.0569029	-0.0569029	0.349273	0.391136	-0.327036	0.5009	-1.0385	-1.22542	0.328654	0.0112367	-0.0881443	-0.414437	-0.16651	0.00646448	-0.0748205	-0.840986	0	0.342462	-0.00646448	0.253507	-0.216337	0.285979			0.801088	0.364928
GTPBP10	GTP-binding protein 10	A4D1E9	0.577578	1.66997	2.18032	1.4591	0.130104	0.348866	-0.405926	-0.0473285	-0.209965	0.0191255	0.0570836	0.811478	0.354421	-0.130104	-0.491031	-0.599175	-0.0818248	-0.0191255	0.595092	0.0925527	-0.177373	-0.186828	0.0525508	-0.838278	-0.347985	0.678283	0.0818248	-0.248691	-1.30424	0	-0.400368	0.639088	-0.28703	0.347985	-0.187076	-0.347588	0.371676			0.595701	-0.252082
WDR91	WD repeat-containing protein 91	A4D1P6	0.260127	-0.281162	0.185178	0.170429	0.0992579	0.226328	0.0514584	0.225392	-0.142394	0.461611	-0.539263	0.407718	-0.564803	0.0825915	-0.0825915	0.104616	-0.0154705	-0.0229945	0.0154705	-0.100041	-0.158915	-0.0250139	0.111011	-0.0352335	-0.0899591	0.200609	0.129633	-0.175193	-0.0514584	0	0.0229945	0.302156	-0.264972	-0.466065	-0.294212	-0.255615	0.0556526			1.28872	-0.151446
PMS2P1	Putative postmeiotic segregation increased 2-like protein 1	A4D2B8	0.058217	0.222075	0.492361	0.467335	-0.058217	0.0846491	0.115948	0.124688	0.338777	0.00489712	0.155555	-0.733122	-0.0550394	-0.0923452	-0.200793	-0.204111	-0.144066	0.237073	0.73842	-0.0764065	0.0788479	0.0764065	-0.392482	0.0778847	-0.115948	-0.133083	-0.210981	0.138874	0.215612	-0.156223	-0.0510206	-0.0820408	0	-0.251646	-0.00489712	-0.651513	0.0464401			0.228084	-0.0500824
CNOT1	CCR4-NOT transcription complex subunit 1	A5YKK6	-0.0728741	0.035141	-0.068985	0.0651979	0.181936	-0.00105095	-0.0651979	0.0257173	0.00105095	0.00488997	-0.0320916	0.170562	-0.0651259	-0.287792	-0.0166626	0.182161	-0.0207424	-0.00488997	-0.0468941	0.0128727	0.222979	0.0705719	0.0558591	-0.0834217	-0.0940733	0.120817	-0.0128727	0.106672	-0.11416	0	-0.10544	0.134012	-0.0530586	0.14684	0.0255904	0.201809	-0.0884857			0.850089	0.0522429	RNA degradation
MAP1LC3B2	Microtubule-associated proteins 1A/1B light chain 3 beta 2;Microtubule-associated proteins 1A/1B light chain 3B	A6NCE7;Q9GZQ8	-0.139974	0.100995	-0.0541868	0.219975	0.166541	0.0591459	0.00418568	-0.0613556	-0.0591459	-0.359928	0.131115	0.34578	0.153046	0.136441	-0.177131	0.192971	0.186959	0.311768	-0.239684	0.177236	-0.112964	0.0541868	-0.013319	0	-0.0229311	0.125446	-0.338748	0.273201	-0.0712996	-0.318867	0.013319	-0.276237	-0.282423	-0.00418568	-0.144268	-0.281608	0.473959			1.69378	0.154528
C2orf72	Uncharacterized protein C2orf72	A6NCS6	0.0478067	0.178304	-0.242161	0.524697	-0.146995	0.0534296	0.129142	-0.02563	0.221189	0.492616	0.313058	0.538527	0.02563	-0.0478067	-0.450093	-0.541666	-0.0309687	-0.160899	0.0309687	0.228282	-0.169387	0.359803	-0.25833	-1.49852	-0.129142	-0.274657	0.472833	-1.71495	-0.166417	0	0.185941	0.145193	0.252184	-0.232629	-0.103507	-0.715478	0.0516262		+	1.88241	-0.374354
FAM83G	Protein FAM83G	A6ND36	-0.128661	0.317277	0.269498	0.598137	0.00645018	-0.00645018	-0.0863252	-0.139748	0.129801	0.21057	-1.47944	0.245472	-0.0727377	0.402627	-0.436037	-0.0140328	-0.527088	0.0727377	0.0515761	-0.192902	-1.59229	0.369055	0.266099	-0.16061	0.0863252	0.219776	0.0140328	-0.179869	-0.148657	-0.531322	0.195785	0.232723	0.178756	-0.546397	-0.222287	-0.776641	0		+	2.1826	-0.395265
PGP	Glycerol-3-phosphate phosphatase	A6NDG6	-0.0140972	-0.0078392	0.0627413	-0.0247765	0.0714359	0.0966873	-0.134003	-0.191216	-0.107283	-0.282564	0.348581	0.475901	-0.0823708	-0.113237	0.468695	-0.184045	-0.0130682	0.313145	0.0130682	0.153586	0.189424	-0.0689516	-0.0181637	0.0472603	-0.211468	-0.0616207	-0.266059	-0.00728798	0.0247765	0	0.0515938	0.0471497	0.0405006	0.101646	0.0181637	0.0078392	-0.136581			0.0482768	-0.00775604	Glyoxylate and dicarboxylate metabolism
C5orf51	UPF0600 protein C5orf51	A6NDU8	0.185084	0.179021	-0.190637	-0.00728512	0.285348	-0.0909472	-0.433778	-0.0300422	-0.000752449	-0.0439858	0.325244	0.00728512	0.0300422	-0.393163	0.000752449	0.162612	0.0152826	-0.0646825	-0.0978632	-0.0152826	0.231246	-1.35177	-0.0733199	-0.954291	-0.460378	0.0609913	0.0476065	-1.0097	0.0400286	0.0665722	0.197785	-0.0303135	0	0.400104	0.476086	-0.0644808	0.072958			0.136986	0.043215
GRXCR2	Glutaredoxin domain-containing cysteine-rich protein 2	A6NFK2	0.339256	1.19023	0.103374	-0.435826	-0.0192552	-0.0297923	0.403307	0.213341	0.0704656	-0.201647	0.267934	0.344121	0.229171	-0.201682	-0.142971	-0.159307	-0.35097	-0.111089	0.642389	0.0189552	-0.138539	0.130909	0.111089	0.013567	-0.387912	0.00158024	-0.0189552	-0.118564	0.257749	0	-0.157712	0.387897	-0.491685	-0.257749	-0.850842	0.0192552	-1.36791			0.561922	-0.151277
SDHAF1	Succinate dehydrogenase assembly factor 1, mitochondrial	A6NFY7	0.0424509	0.074544	0.194014	-0.00828409	0.0859175	-0.0424509	-0.0598741	0.0205183	-0.6842	-0.00615978	-0.107098	0.00828409	0.871078	0.143847	-0.167118	-0.147846	-0.888498	0.00615978	-1.63173	0.147846	-1.44224	0.149196	0.7033	0	0.0888667	-0.339982	0.222564	0.804538	0.0996108	-0.0155773	-0.319026	-0.00216103	0.513216	-1.88406	-0.4453	-1.64023	1.08703			0.410196	-0.190091
GGT3P	Putative glutathione hydrolase 3 proenzyme	A6NGU5	-0.179238	-1.6678	-2.14485	0.956491	0.2627	0.0749235	-0.139134	-0.318106	-0.0749235	-0.393565	0.638975	-0.306949	0.395739	-0.905894	0.121415	-0.0548134	-0.0626831	-0.25436	-0.710625	0.0548134	0.0746593	0.38938	-0.610566	0.0676022	0.139134	0.130505	0.161133	-0.309708	0.279698	0.113039	8.63416	0	-0.0024929	-0.251967	0.25436	0.696801	-0.281271			0.136038	-0.178496
GLTPD2	Glycolipid transfer protein domain-containing protein 2	A6NH11	-0.233363	-0.149951	-0.397666	0.0174952	2.3473	0.0580802	-0.0862303	-1.14226	0.298207	-0.646693	0.124889	0.350202	-0.0743237	-0.0580802	0.332411	-0.217362	-0.484278	0.260035	0.0130234	0.427504	0.110396	0.290321	-1.3084	-0.641057	0.550824	0.256877	-0.0130234	-0.116705	-0.0174952	-0.272123	0.299666	0.589638	0.185163	-0.0805168	0.0743237	-0.479596	0			0.192948	0.0892776
TUBAL3	Tubulin alpha chain-like 3	A6NHL2	-0.0532522	0.284145	-0.0404615	1.39266	0.0589809	-0.0741682	-0.275294	-0.178922	0.0532522	-0.606943	0.51189	0.555991	-0.150784	-0.860711	-0.119641	0.270164	-0.909557	0.770022	0.514695	0.342972	0.0404615	-0.0837641	-0.179982	0.144449	-0.0506148	-1.75219	-0.088932	0.113664	0.0506148	0	0.150784	0.36417	-0.138353	-0.230768	0.414279	0.107525	-0.0475225			0.316756	-0.119614	Gap junction;Pathogenic Escherichia coli infection;Phagosome
SMCHD1	Structural maintenance of chromosomes flexible hinge domain-containing protein 1	A6NHR9	0.0271735	0.0071187	0.120563	0.117043	0.148018	0.259235	-0.109472	-0.0370302	-0.0147767	0.187982	0.0364456	-0.064641	0.165207	-0.0685258	-0.0071187	0.00751829	-0.0622172	-0.0364456	-0.177781	-0.00751829	0.0376372	0.147171	0.129302	-0.224423	-0.0396566	0.0551825	-0.0671601	-0.0377426	0.0396566	-0.0724745	-0.167518	0.180623	0.108062	0.0944099	-0.217937	-0.237359	0			0.269017	-0.0250885
UNC119B	Protein unc-119 homolog B	A6NIH7	-0.0748787	0.784408	-0.105777	0.526029	-0.0177126	0.144217	0.0474858	0.340176	-0.280981	0.213092	-0.207128	0.0855937	-0.288605	0.0177126	0.0654125	0.308588	-1.2349	0.56599	-0.210798	-0.362046	0.512139	0.267548	-0.477785	-0.505708	-0.269681	0.345467	0.105777	-0.033947	-0.0474858	0	0.207128	0.0556154	0.231611	-1.24325	-1.02883	-0.0419779	-0.0533867			0.692757	-0.187579
	Ras-related protein Rap-1b-like protein	A6NIZ1	0.409264	-2.11912	-0.863136	0.11331	-0.664171	-0.159628	-0.270013	0.374037	0.130879	0.477079	-0.19865	-0.11331	-0.0374055	0.595595	-0.130879	0.0558643	1.29839	-0.612852	-0.0558643	-0.814473	0.66176	0.397672	0.0374055	0.452556	-1.13486	0.280047	-0.609646	-0.475401	0.619368	0	-0.52881	-0.348693	0.326931	0.378893	0.0698533	1.03353	-0.524478			0.369669	0.168888
METTL15	Probable methyltransferase-like protein 15	A6NJ78	0.0960407	0.0976114	0.82959	0.862763	-0.33031	-0.0495567	-0.00629187	0.418849	0.17026	-0.112692	0.210569	0.549081	0.0611672	0.0495567	-0.703363	-0.00594187	0.496033	-0.0611672	0.00594187	-0.248458	-0.515646	0.178071	-0.636622	0.692534	-0.758328	-0.133318	-0.855848	0.572134	0.00629187	0	-0.905402	-0.373838	-0.299829	-2.14387	0.318139	-1.625	0.270498			0.205955	-0.102368
RTL8C	Retrotransposon Gag-like protein 8B	A6ZKI3	0.340334	-3.04051	-0.528608	-0.358855	-0.619122	0.0873842	-0.116833	-0.185499	0.573902	0.211809	-1.36487	0.849538	0.185499	1.47412	-0.0873842	0.101483	-0.164527	-0.305132	-0.287522	-0.00454807	0.00454807	0.114801	0.264902	0	0.116833	-1.32537	0.211402	0.303484	0.760902	0.0644112	0.358255	-0.0831766	0.435715	-0.984611	-0.330136	-1.09877	-0.0643349			0.496916	-0.249495
TBKBP1	TANK-binding kinase 1-binding protein 1	A7MCY6	-0.548642	0.115776	0.0397048	0.356169	-0.0688272	0.214719	-0.159564	-0.768325	-0.0286765	-0.122644	-0.627293	1.7867	0.122644	0.285185	0.0286765	-0.124172	-0.134985	0.364256	0.058826	0.0100188	0.49816	-0.0100188	0.645811	-0.876991	-0.815765	0.249956	-0.276321	-0.0589876	0.159564	0	0.688542	0.448687	0.0300798	-0.350315	-2.21458	-0.124356	-0.211973			0.900256	-0.303353	RIG-I-like receptor signaling pathway
PDZK1P1	Putative PDZ domain-containing protein PDZK1P1	A8MUH7	-0.20092	-1.04956	-0.813421	0.243559	0.881545	0.452095	-0.57554	-4.18311	-0.425183	0.180182	0.301383	1.06891	-1.42064	-2.41813	0.20092	-0.00685978	0.00685978	0.218134	-2.03047	0.677565	0.844644	1.10431	-0.583968	0.177853	-0.507945	1.0952	-0.0333509	-0.82499	-0.243559	0.0114965	0.198909	-0.482348	-0.12812	0.597304	-0.180182	1.10327	0			0.207352	0.174728
SNRPGP15	Putative small nuclear ribonucleoprotein G-like protein 15;Small nuclear ribonucleoprotein G	A8MWD9;P62308	0.792706	-1.23573	-0.771058	0.292168	-0.00527668	0.572938	-0.265364	-0.331037	0.313788	-0.0746031	0.943545	0.0968552	-0.689862	-0.0499067	-0.456075	-0.352502	-0.818754	0.171494	0.0829515	-0.0829515	0.648959	0.757602	0.166106	-0.632206	-0.0968552	-0.123734	0.576735	0	0.155483	0.478661	-0.290881	-0.310837	0.222921	-0.14562	0.0746031	0.00527668	0.436491			0.00143967	0.000671256	Spliceosome
NUDT19	Nucleoside diphosphate-linked moiety X motif 19	A8MXV4	-0.0711241	0.282834	-0.00289345	-0.0231285	-0.0480871	0.0480871	-0.306202	-0.00189781	-0.124202	0.236181	-0.00490665	-0.905532	0.0545788	0.109525	-0.214443	-0.0469971	-0.510769	-0.0803432	-0.15217	0.00289345	0.154802	0.581429	-0.0181284	-0.414762	0.0231285	-0.331042	0.135763	-0.198706	0.391016	0.195553	0.00319195	0.102268	0.150314	0.5324	0.00189781	0.303515	0			0.37962	-0.0747046	Peroxisome
SMIM1	Small integral membrane protein 1	B2RUZ4	0.0928979	0.485273	0.42666	0.166599	0.0442681	-0.0654531	0.0721645	-0.239908	-0.165586	0.196804	-0.011796	0.813123	-0.126895	-0.0287662	0.0287662	-0.190317	0.234921	0.011796	0.013341	-0.0569706	-0.301418	-0.013341	0.144419	-0.106682	-0.0721645	0.0399446	0.0231171	-0.055419	-0.289972	0.102364	0.0910959	0.145533	-0.0225248	-0.374586	-0.236075	-0.559721	0			2.17232	-0.21015
EIF3CL	Eukaryotic translation initiation factor 3 subunit C-like protein;Eukaryotic translation initiation factor 3 subunit C	B5ME19;Q99613	0.1554	-0.000632286	-0.102471	-0.120084	0.000632286	-0.00607967	-0.104426	0.544874	0.112386	-0.129749	0.152784	-0.139426	0.479134	0.127618	-0.108373	0.0151548	0.0792646	-0.427606	0.0936975	-0.0151548	0.0635138	-0.177566	0.129749	0.497173	0.216508	0.478096	-0.0881853	0	0.202472	0.160179	-0.923358	-0.550345	-0.17014	0.104426	-0.198726	-0.0931578	-0.13101			2.07693	0.234857	RNA transport
RABGAP1L	Rab GTPase-activating protein 1-like, isoform 10	B7ZAP0	-0.311255	-0.924611	-0.272978	-0.171867	0.160476	-0.0216579	0.310298	-0.416586	0.0216579	-0.26278	0.786873	0.535121	-1.50327	-0.469007	0.129652	0.0572548	0.0582628	0.439958	-0.994193	-0.221572	0.262938	-0.0156031	-0.800686	0.254298	-0.220012	0.258106	0.0156031	-0.504035	-0.0655169	0	0.61705	0.00895691	-0.253403	0.0655169	0.26278	0.574284	-0.261771			0.270887	0.0971711
WASH3P	Putative WAS protein family homolog 3;WAS protein family homolog 2	C4AMC7;Q6VEQ5	0.0015378	-0.440627	-0.1702	-0.243433	0.182366	0.104743	-0.374026	-0.483029	-0.0015378	-0.276937	0.168921	0.418383	-0.0375805	-0.307754	-0.00495863	-0.064425	-0.493531	0.220795	0.0510058	0.17282	0.0204139	0.371752	0.191628	-0.634132	-0.385231	0.169974	-0.0204139	-0.0945902	0.243433	0	0.0200672	0.0613785	-0.507534	0.302834	-0.0200672	0.438911	0.146724			0.113148	0.0270689
MCRIP1	Mapk-regulated corepressor-interacting protein 1	C9JLW8	0.0294743	-0.329714	-0.428548	0.0960383	0.0139351	0.0555487	-0.0854821	-0.988302	-0.0139351	-0.614623	-0.482085	0.231229	-0.085835	0.188392	-0.186278	0.0615468	-0.454046	0.085835	-0.0211406	0.0211406	0.139429	-0.0231423	0.266547	-0.00751972	-0.234284	0.130132	0.101592	-0.244455	0.0854821	0.0546074	0.344383	-0.00618172	0	-0.203713	0.279885	-0.0367231	0.0385199			0.789471	-0.12439
NACA	Nascent polypeptide-associated complex subunit alpha, muscle-specific form	E9PAV3	0.461318	0.0993609	0.22982	0.0903111	-0.0865073	0.032825	0.310695	0.236093	0.386254	0.329605	0.0623007	1.52396	0.039669	-0.032825	-0.222624	-0.329783	0.630285	-0.714585	0.177658	-0.858365	-0.854426	0.247792	-0.039669	0.0223703	-0.387948	0.109391	-0.177658	0	-0.0903111	0.203655	-0.40405	-0.538647	-0.102462	-0.429667	-0.920007	-1.38053	-0.091136			0.700091	-0.214719
C11orf98	Uncharacterized protein C11orf98	E9PRG8	-0.539146	0.0413289	0.24517	0.0155802	-0.140496	-0.781861	0.00501728	-1.18789	0.0659547	0.0611777	0.637804	0.222343	-1.31317	0.150955	-0.0413289	-0.13284	0.182174	-0.0611777	-1.03583	-0.197619	0.265856	-0.013979	0.371118	-0.0477428	-0.00501728	-0.421129	0.013979	0.00303364	-0.344924	0.365245	0.257101	0.298453	0	-0.806231	-0.620766	0.349765	-0.278337			0.543423	-0.159813
GOLGA8R	Golgin subfamily A member 8R	I6L899	-0.328666	-0.93299	-0.97448	0.0694485	0.119981	0.0863333	-0.404598	0.12769	-0.0863333	0.270093	-0.839081	-0.65196	-0.007792	-0.113938	0.262654	-0.0332203	-0.522915	-0.122207	-1.16861	0.120253	0.29627	0.0332203	0.0213151	0.0371952	-0.0694485	0.697525	0.376787	-0.215071	0.259417	0.247177	-0.0807509	-0.452497	-0.103938	0.258488	0.007792	1.09336	0			0.746454	0.200251
ASDURF	ASNSD1 upstream open reading frame protein	L0R819	-0.0317693	0.0415044	0.030725	-0.12086	-0.121142	0.0317693	0.214375	-0.0449924	0.258966	-0.189445	-1.11333	0.907396	0.0449924	0.539692	-0.305518	0.221408	-1.37642	0.0514374	-0.0301299	-0.10474	-0.0937209	0.0364833	0.549177	0	0.12086	-0.391727	0.0301299	-0.312642	-0.173854	0.476662	0.0833817	0.458178	0.412818	-0.15967	-0.283635	-0.453807	-0.371973		+	2.15703	-0.35803
MIEF1	MIEF1 upstream open reading frame protein	L0R8F8	-0.0123696	-0.834753	-0.570004	-0.0584145	-0.0956359	0.0123696	-0.123155	0.0541048	0.0720897	-0.0254869	-0.308672	-0.672448	-0.132879	0.44984	-0.166305	0.0238466	-0.601237	-0.0195971	-0.56146	0.108468	-0.0238466	0.37251	0.0690937	-0.36569	0.277474	0	0.0536547	-0.00452137	0.702085	0.177975	0.105124	0.311872	0.463359	0.0584145	0.0195971	0.257183	-0.271225			0.146298	-0.040222
AGPS	Alkyldihydroxyacetonephosphate synthase, peroxisomal	O00116	0.00813627	0.24466	0.139389	0.383499	0.160445	-0.00813627	0.0370164	0.00912237	-0.171191	-0.00678205	0.091167	0.32795	-0.148869	-0.158485	-0.00924158	0.0597029	0.196732	0.0134864	-0.321573	-0.0434542	-0.0969534	0.0434542	-0.152696	0.0400782	-0.223423	0.100286	-0.136528	0.195319	-0.150845	-0.0381651	-0.155495	0	-0.0695667	-0.0370164	0.00678205	0.384503	-0.396656			0.0572997	0.00915979	Ether lipid metabolism;Peroxisome
UBXN8	UBX domain-containing protein 8	O00124	-0.281028	-0.0514531	0.27266	-0.0813174	0.0306745	0.102999	0.156472	0.189936	0.0646119	0.0558643	-0.0942736	0.678234	-0.0540314	0.309206	-0.0306745	0.0793018	-0.142885	0.293159	0.68271	-0.121222	0.381454	-0.0793018	0.0540314	0	0.0813174	-0.548003	-0.402887	-0.685521	-0.467893	0.125311	-0.240491	-0.634803	0.464967	-0.156039	-1.22437	-0.336985	0.123151			0.157845	-0.0489999
KIF2A	Kinesin-like protein KIF2A	O00139	0.162539	-0.785982	-0.319379	-0.470479	0.456958	-0.078723	0.0645089	0.272449	-0.0353918	0.00670528	0.596542	0.237113	-0.00670528	-0.590674	0.0353918	-0.1257	0.884383	-0.352859	0.270839	-0.266517	0.237324	-0.0544534	-0.467977	0.113582	-0.358991	0.613188	0.0544534	-0.280358	0.454027	-0.741178	-0.0484686	0.244802	0	-0.0645089	0.285123	0.267725	-0.0786171			1.09656	0.213287
DDX39A	ATP-dependent RNA helicase DDX39A	O00148	0.00469017	0.213787	0.543139	0.190036	0.173603	-0.265884	-0.0978308	-0.0550385	-0.00240517	0.0550385	0.146084	0.715243	0.180628	-0.118315	0.00240517	-0.208227	0.706512	-0.179466	0.218435	-0.238901	-0.295303	0.0231705	0.100878	0.0500164	0.0263681	-0.0902214	-0.0231705	0.171686	-0.0263681	0	-0.461586	0.0144367	-0.163864	-0.186967	-0.504782	-0.303259	-0.0717926			0.140458	-0.0313851
PDLIM1	PDZ and LIM domain protein 1	O00151	0.190914	0.121599	-0.299149	0.0878954	-0.14422	-0.0471077	-0.246051	-0.838896	-0.0305595	-0.580608	-0.120314	0.654321	-0.225595	0.446184	-0.0487595	0.00962448	-0.178282	0.167841	0.032793	0.0861626	-0.0319271	-0.00962448	0.22455	-0.315729	0.0112219	1.90735e-06	0.142279	-0.205433	-0.0112219	0	0.173555	0.238876	-0.0182686	-0.117873	0.120314	0.0305595	0.0602417			1.05278	-0.143454
ACOT7	Cytosolic acyl coenzyme A thioester hydrolase	O00154	0.00963306	-0.0225382	0.0103483	0.046608	0.164533	-0.00963306	-0.0469093	0.0019207	-0.0524073	0.0330143	0.190123	0.432304	-0.00819016	-0.174396	0.0139322	0.0378828	0.136273	0.0185471	-0.0852232	-0.00879192	-0.0182276	-0.123446	-0.0564079	0.0400009	-0.0683136	-0.0870972	0.00879192	0.168825	0.00126076	0	-0.0019207	-0.0173416	0.105131	-0.00126076	-0.0357895	0.259725	-0.11895			0.415618	0.0328074	Biosynthesis of unsaturated fatty acids
MYO1C	Unconventional myosin-Ic	O00159	0.0422001	0.0192242	0.168155	0.0838108	-0.211555	0.002985	0.0304337	0.00248623	-0.002985	0.0179682	0.0890455	-0.0156536	-0.0783606	-0.143995	-0.245205	-0.0968847	0.10348	-0.00248623	0.0271063	-0.0271063	-0.0503111	0.0806742	-0.143918	-0.0164337	-0.127747	0.160862	-0.143643	0	0.0156536	0.0720806	-0.0389013	-0.0806046	0.0752621	-0.286486	0.0176172	0.0169601	-0.0413113			0.230114	-0.018681
SNAP23	Synaptosomal-associated protein 23	O00161	0.11878	0.182462	-6.19888e-05	0.0344248	-0.0708308	0.0778613	-0.140679	-0.153879	-0.196039	0.104817	0.319785	0.33607	-0.360594	-0.379475	0.0708308	-0.147683	0.0119858	-0.00255442	-0.11739	6.19888e-05	-0.142179	0.0582933	0.242002	-0.76812	-0.0344248	0	0.152181	-0.261064	0.0441427	0.213666	0.00255442	0.103192	0.336474	-0.121368	-0.107331	-0.452991	-0.298635			2.33848	-0.206105	SNARE interactions in vesicular transport
HAX1	HCLS1-associated protein X-1	O00165	-0.0221152	-0.149029	0.12742	0.268999	0.188183	0.0221152	0.579855	0.33823	0.150842	-0.380937	0.208886	0.22658	0.0938053	-0.0330729	0.432011	0.00489473	0.311122	0.00155163	0.0202136	-0.215513	-0.00489473	-0.912217	-0.127614	0.284775	-0.258463	0	-0.450066	0.117009	-0.231663	0.093751	-0.593859	-0.608352	-0.286257	-0.22658	-0.00155163	-0.197439	-0.192019			0.761525	0.137805
FXYD1	Phospholemman	O00168	-0.296067	1.10543	0.762621	0.00352144	1.13707	-0.267841	0.231679	-0.681996	-0.303703	0.648263	0.419023	1.72946	-0.220795	-0.999757	0.460667	-0.235865	1.32252	0.119249	-0.154684	-0.193899	0.154684	0.215953	0.414464	0.0760164	-1.25119	-0.428775	-0.598064	0.0398054	-0.00352144	0.215663	-0.352476	0	-0.776871	-0.142659	-0.119249	0.267841	-0.777681			0.427369	-0.187738
AIP	AH receptor-interacting protein	O00170	-0.150354	-0.00927639	-0.00684929	-0.0146585	0.0256872	-0.09025	0.0146585	-0.0963616	-0.197256	-0.0200744	-0.223081	0.779317	-0.00408792	0.0615425	0.0897322	0.0245314	0.0725689	0.108859	0.00684929	-0.1115	-0.052536	-0.186068	0.156356	0.0392456	-0.0576549	-0.0635929	0.0111828	-0.0060091	-0.0871587	0.139811	0.146807	0	-0.173903	0.127462	0.00408792	0.00927639	0.050519			0.733045	-0.0712846
GTPBP1	GTP-binding protein 1	O00178	0.139489	-0.0313821	0.134374	0.206771	0.0534596	-0.0378222	0.0551596	0.516786	0.176883	0.51077	0.604177	0.475581	-0.0608439	-0.0656314	0.0313821	0.0603447	-0.466631	-0.151155	-0.138471	0.226309	0.0565062	-0.0565062	0.0489526	0.237333	-0.0551596	0	-0.472264	-0.107448	-0.173114	-0.394387	-0.0489526	0.141634	0.110377	-0.890038	-0.507249	-0.342039	-0.881955			0.134323	-0.0380165
STXBP3	Syntaxin-binding protein 3	O00186	-0.094213	-0.351684	-0.089962	-0.0585046	0.219491	0.094213	0.0932879	0.031713	0.218694	0.130777	0.258579	-0.441815	-0.0862441	-0.21081	0.10547	-0.0297079	0.22211	0.0104508	-0.296397	0.0278282	0.176395	0.155928	-0.029963	-0.177937	-0.135587	-0.136407	-0.0278282	0	0.0854917	-0.106876	-0.170361	0.0734968	0.112718	0.0585046	-0.0104508	-0.105524	0.116583			0.886709	0.0815753
AP4M1	AP-4 complex subunit mu-1	O00189	0.0702972	-0.128337	-1.45031	0.668868	-1.11871	0.918363	-0.123742	0.123327	-0.0702972	-0.528301	-0.141698	-1.45181	-1.52692	1.2256	-0.193492	0.134666	-1.49376	0.665374	-0.853733	0.425268	0.222524	0.139475	-0.123327	-0.00623035	0.123742	0.993112	-0.134666	0	-0.619297	-0.294616	0.576676	0.962907	0.0447359	0.222229	0.450385	0.527112	-0.0751247			0.00479365	-0.00325603	Lysosome
ARVCF	Armadillo repeat protein deleted in velo-cardio-facial syndrome	O00192	-1.43436	2.09247	-3.04996	2.41284	-1.07206	1.47655	-0.245473	-0.0802526	-0.707231	-0.253852	-0.0160542	-0.146647	0.286359	-0.162856	0.162856	-0.0482368	0.203035	0.0160542	-0.4093	0.0482368	0.912271	0.282946	0.440204	0	-0.845119	0.329784	-0.171501	-0.735525	0.146647	0.523032	-0.366962	-0.286191	-0.879342	0.358748	0.108232	0.726642	0.316813			0.260665	-0.184805
SMAP	Small acidic protein	O00193	-0.0756021	0.139258	0.40257	0.0747867	0.30788	-0.180917	0.624092	0.437715	-0.322648	0.306442	-0.148385	1.11543	0.247796	0.0756021	0.330006	0.0880771	0.893444	-0.385961	0.149496	-0.274313	-0.301362	-0.762476	0.148385	0.852599	-0.0747867	0.0851793	-0.0880771	0	-0.133085	-0.055233	-0.550888	-1.50026	0.0628452	-0.225899	-0.28095	-0.35288	-1.16824			0.0354079	-0.0167159
AP3B1	AP-3 complex subunit beta-1	O00203	0.0496616	-0.310434	-0.336022	0.0533009	-0.0846767	0.0100288	-0.0533009	0.647364	0.147673	-0.0489025	0.703003	-0.267761	0.571097	-0.125591	-0.0100288	0.0465212	-0.173188	-0.699496	-0.121184	-0.000630379	0.234742	0.336059	-0.372651	-0.191953	-0.450085	0	0.000630379	0.0868855	0.367477	0.0544376	-0.57827	-0.35749	0.0947866	0.618443	0.0489025	0.523897	-0.0883503			1.12011	0.192882	Lysosome
SULT2B1	Sulfotransferase family cytosolic 2B member 1	O00204	-0.156706	0.0175719	0.634086	-0.240378	0.358211	-0.0249171	0.193447	0.394183	0.3412	0.436626	0.49241	0.911206	-0.0161457	-0.720132	0.618374	0.755017	-0.41966	-0.651381	0.563843	-0.0185137	0.00119114	-0.0819769	-0.607616	1.07582	-0.193447	0.368238	-0.00119114	-0.207566	0.221056	0	-2.08598	0.363766	-0.126908	-0.198853	0.0161457	-0.0175719	-1.06878			0.0814788	0.0419557	Steroid hormone biosynthesis;Sulfur metabolism
NDUFS8	NADH dehydrogenase [ubiquinone] iron-sulfur protein 8, mitochondrial	O00217	0.884978	0.0632696	1.07632	0.41734	-0.0317564	-0.37014	0.589029	0.00864697	0.210354	0.15639	-0.106106	-0.41734	-0.0210037	0.0317564	-0.208109	0.163662	0.0533552	0.331919	0.670297	-0.284263	-0.370695	-0.394802	-0.101208	-0.151444	0.513931	-0.452169	-0.0533552	0.109022	-0.463789	0.0800323	-0.00864697	0.0212564	0	-0.659144	0.138297	-0.768901	-0.377754			0.418122	-0.117189	Alzheimer's disease;Huntington's disease;Oxidative phosphorylation;Parkinson's disease
PSMD11	26S proteasome non-ATPase regulatory subunit 11	O00231	0.115617	0.100966	0.239483	0.0977678	0.109874	-0.0513411	-0.11011	-0.025445	0.0312986	0.103959	0.0570688	0.13639	0.135533	-0.418895	-0.0312986	0.120464	0.221022	0.025445	-0.00956345	0.00956345	-0.20714	-0.196344	-0.0826883	0.218805	-0.0100031	-0.34483	-0.279692	0.256872	0.0100031	-0.263962	-0.0890779	0.129919	0	-0.106791	-0.0967875	-0.162251	-0.077486			0.613682	0.0631217	Proteasome
PSMD12	26S proteasome non-ATPase regulatory subunit 12	O00232	-0.0369282	0.201195	0.355688	-0.133201	0.208282	-0.0546989	0.132161	-0.0252676	-0.00291061	0.0432978	0.357148	0.558095	0.0252676	-0.419731	0.0935993	0.137905	0.492954	0.0546007	-0.0329494	0.0329494	-0.151394	-0.19894	-0.0654325	0.385073	-0.19736	-0.0801411	-0.126865	0.0916729	-0.0998049	0.0221424	-0.15816	-0.0401897	-0.0415154	0.0998049	-0.0695696	0.00291061	0			0.634777	0.0793117	Proteasome
PSMD9	26S proteasome non-ATPase regulatory subunit 9	O00233	0.431785	-0.165705	0.628308	0.179372	-2.52145	0.769896	-0.378361	-0.255545	-0.658578	-0.245955	0.604371	0.284034	0.0755005	-0.246108	0.934429	0.127327	0.954466	-0.0251026	-0.271727	-0.265975	-0.172939	-0.127327	0.0251026	-0.131885	-0.158867	0	1.03393	1.08704	-0.123852	-0.150497	-0.1955	0.0179911	-0.0980272	0.123852	0.0995712	0.165705	1.86866			0.0555774	-0.0343085
ATOX1	Copper transport protein ATOX1	O00244	0.0822873	-0.371745	-0.0611672	0.173942	0.866085	0.380461	0.199559	-0.468273	-0.109532	-0.0637631	0.479045	1.21657	-0.340208	-0.0822873	0.116806	0.11205	-0.229302	-0.323987	0.162614	0.349217	0.0297475	-0.0297475	0.0637631	-1.47197	-0.173942	-0.0812445	-0.26779	-0.226015	-0.260968	0	0.144768	0.295478	0.497277	-0.207531	0.168438	-0.430509	0.0437441			1.0406	-0.236802	Mineral absorption
MEN1	Menin	O00255	0.0524883	0.538236	0.344773	0.0350828	0.144654	0.201547	-0.0350828	0.194849	-0.180082	-0.0849376	-0.0686698	-0.393893	0.45726	-0.131454	-0.0524883	-0.335553	0.33245	-0.163091	0.811596	0.359277	-0.33245	-1.53951	0.0686698	0	-1.85769	0.132684	-0.462003	-0.140853	0.299812	0.0541468	1.00603	0.374642	-0.870886	0.459931	-0.223879	-0.674742	-0.775031			0.310583	-0.129895
CBX4	E3 SUMO-protein ligase CBX4	O00257	-0.495208	0.14493	0.0686874	0.0568261	0.352249	-0.0391402	0.190833	0.00122643	-0.0294623	0.00991535	0.248776	0.163994	-0.00122643	0.0294623	0.199842	0.059453	-0.0440159	-0.0408211	-0.260627	0.0981417	-0.0860682	-0.00853252	0.112502	-0.093564	-0.152609	0.789709	0.00853252	-0.162966	-0.0568261	0.357676	-0.206171	-0.800098	0.0374432	-0.303002	-0.0660572	-0.503003	0			0.0721988	-0.0171429
PGRMC1	Membrane-associated progesterone receptor component 1	O00264	0.156834	0.0486279	0.24982	-0.00332737	-0.288624	-0.0344238	0.0121126	0.0399218	0.0344238	0.00124073	-0.288907	0.241549	0.143205	0.373409	-0.325197	0.124959	-0.068284	-0.00124073	0.264279	-0.314816	-0.260161	0.00867367	0.0603819	0	0.00332737	-0.398458	-0.00867367	0.0197372	-0.0525808	-0.366684	-0.124801	0.23892	0.138393	-0.546618	-0.261533	-0.549742	-0.181343			1.47553	-0.156209
SUPT5H	Transcription elongation factor SPT5	O00267	0.30405	0.208187	0.0296469	0.0696583	-0.32819	-0.0127125	-0.0696583	0.370392	0.0127125	0.158321	-0.0250111	0.990158	0.269142	0.138714	-0.37866	-0.0761414	-0.155359	0.0182419	0.348868	-0.0296469	0.161777	0.332211	-0.0182419	0.281047	0.163244	0.19541	-0.147946	0.486824	-0.177015	0	-0.105085	-0.0483904	-0.035181	-0.739214	-0.389956	-1.17546	-0.301116			0.293167	-0.078512
TAF4	Transcription initiation factor TFIID subunit 4	O00268	0.168489	0.154434	-0.0214705	0.149999	0.0740848	0.271619	0.342631	0.0665274	-0.0740848	-0.106896	0.935335	2.06426	-0.0439253	-0.228439	-0.181911	0.127034	0.0214705	0.0261087	-0.414093	-0.135455	0.606938	0.586808	0.0708103	-0.532932	-0.244963	0.563082	-0.0450644	-0.26729	-0.149999	0.0193901	-0.0261087	0	0.179493	-0.757224	-0.371081	-0.24392	-0.381712			0.371573	-0.125892	Basal transcription factors;Huntington's disease
DFFA	DNA fragmentation factor subunit alpha	O00273	0.00601578	0.198248	0.111098	0.255869	0.0584831	0.109932	-0.0081234	0.178756	-0.21167	-0.0022707	0.0659037	0.805052	0.0022707	-0.440791	-0.188969	0.172698	0.303641	-0.168858	-0.607709	-0.111098	-0.140794	0.328025	0.193332	0.027895	0.0081234	0.493465	-0.124986	0.110229	-0.23282	0	-0.0204706	-0.436404	-0.180122	-0.563225	-0.340377	-0.00601578	-0.904994			0.024053	-0.00712724	Apoptosis
CLIC1	Chloride intracellular channel protein 1	O00299	-0.0907068	0.116456	0.133888	0.00646019	0.146642	-0.117011	-0.00646019	-0.1279	-0.0411997	0.0052309	0.0872545	-0.0970688	-0.0589819	-0.166158	0.174199	0.076025	0.49865	-0.0662909	0.0340881	-0.0998249	-0.123543	-0.0340881	0.0018034	0.145067	-0.0970554	-0.0515404	-0.216009	0.0486851	0.222229	-0.164125	0.0564966	0	-0.152063	0.177206	-0.0018034	0.0411997	0.200787			0.509947	0.0476486
EIF3F	Eukaryotic translation initiation factor 3 subunit F	O00303	0.0268278	-0.302659	0.0858326	0.00120068	-0.0217981	-0.0553045	0.062501	0.00327206	0.148088	0.033576	0.047473	-0.346248	0.144107	0.0699244	-0.0104856	-0.147194	-0.017334	-0.00327206	0.0464344	-0.183977	0.017334	0.0268803	-0.267045	0.183168	-0.00120068	0	-0.0577106	0.199839	0.116986	-0.179319	-0.149249	-0.0807343	-0.0832119	-0.298921	-0.0473604	0.0104856	0.0663948			0.943054	0.0694164	RNA transport
PDHX	Pyruvate dehydrogenase protein X component, mitochondrial	O00330	0.0150719	-0.129047	-0.0168304	0.126292	0.121742	0.0767536	0.0164537	-0.00631428	-0.0357895	0.00322056	0.0661573	-0.113051	0.0178652	-0.020956	-0.0150719	-0.103397	0.124207	0.0666742	-0.107302	0.0850735	-0.0517445	0.0680885	-0.0733252	-0.0691109	-0.0712061	0	0.0168304	-0.0251141	-0.0164537	0.0508728	-0.146613	0.0686989	0.0175228	0.206912	-0.00322056	0.167196	-0.0511608			0.71334	0.035768	Citrate cycle (TCA cycle);Glycolysis / Gluconeogenesis;Pyruvate metabolism
SULT1C2	Sulfotransferase 1C2	O00338	0.0352416	-0.2635	-0.496249	-0.161019	-0.318588	0.271183	-0.375822	0.440974	-0.0352416	0.00946283	-0.177299	0.255076	0.0957522	-0.139998	0.242232	0.010108	-0.367146	-0.00946283	-0.901766	-0.010108	0.286639	0.157766	-0.133661	-0.71272	-0.460061	0.371943	0.211515	-0.798765	0.161019	0.554871	0.0615888	0.366183	-0.135397	0.281466	-0.302627	0.534301	0			0.0415955	-0.0136894
	LINE-1 retrotransposable element ORF2 protein	O00370	0.0985279	-0.591475	-0.969309	0.000136375	0.0563412	0.433176	-0.232795	-0.341917	-0.0563412	0.131988	-0.230594	-0.000136375	-0.259664	-0.0660305	-0.145168	0.0627937	-1.57561	-0.0165443	-0.801449	-0.0627937	0.613819	0.652102	0.125905	-1.13017	-0.198686	-0.259769	0.510727	-0.410801	0.0309019	0.0830021	0.0165443	0.285986	0.459473	0.170505	0.511699	0.500601	0			0.641757	-0.191815
SLC33A1	Acetyl-coenzyme A transporter 1	O00400	0.438664	1.04929	-1.09804	0.0754972	0.171642	-1.39672	-0.0754972	0.137769	-0.615429	0.448106	-0.0700655	0.73791	0.027297	-0.00204659	0.00204659	0.247907	0.773285	0.339286	0.0313172	-0.417384	-0.0313172	0.108449	-0.027297	-0.139686	0.380449	0.279209	-1.14534	0.359562	-0.486024	-0.684861	-0.488064	0.697692	0	-0.185567	-0.37262	-1.05546	-0.635199			0.33865	0.138497	Glycosphingolipid biosynthesis - ganglio series
WASL	Neural Wiskott-Aldrich syndrome protein	O00401	-0.101146	-0.189348	-0.00770664	0.0605702	0.0209417	0.00964546	-0.0143552	-0.0822248	0.109685	-0.0294828	-0.517761	0.350791	0.0424395	0.240568	-0.00964546	0.00747585	-0.423162	0.0544796	0.108568	-0.00747585	0.0644474	0.192029	0.14713	-0.391947	0.0143552	0.104437	-0.0602674	0	-0.197079	0.0160761	-0.187423	0.0146275	-0.0290709	-0.122224	0.0294828	-0.17418	-0.166919			1.31259	-0.110581	Adherens junction;Bacterial invasion of epithelial cells;Chemokine signaling pathway;Fc gamma R-mediated phagocytosis;Pathogenic Escherichia coli infection;Regulation of actin cytoskeleton;Shigellosis
IPO5	Importin-5	O00410	-0.0282593	0.0282593	0.116664	-0.0470037	0.156984	-0.103935	0.182534	0.124718	0.119791	0.201477	-0.00524521	-0.286239	0.08041	-0.302883	0.0521698	0.13762	0.439361	0.00524521	0.024106	-0.024106	-0.128028	-0.33653	-0.174129	0.281866	-0.0695639	0	-0.230409	0.0545387	0.0470037	-0.327833	-0.337273	0.000623703	-0.0950432	0.211993	-0.154202	-0.0399132	-0.1665			2.16251	0.155657
POLRMT	DNA-directed RNA polymerase, mitochondrial	O00411	-0.010963	0.41458	0.337442	0.447495	0.0136609	-0.0836091	0.0369797	0.218884	0.010963	-0.0305719	0.205904	0.196623	0.0305719	-0.345591	-0.0392728	0.0414662	0.26952	0.420739	0.214961	-0.0414662	-0.382722	-0.328416	-0.365113	0.292719	-0.149004	0.234566	-0.444689	0.110626	-0.0369797	-0.12089	-0.260695	0	-0.0966988	-1.07404	-0.639047	0.103003	-0.613712			0.156938	0.0424461
IGF2BP3	Insulin-like growth factor 2 mRNA-binding protein 3	O00425	-0.0931425	0.299922	-0.0270576	-0.0271721	0.0830107	0.172666	-0.116793	0.100821	-0.0830107	-0.0984497	0.305817	0.0190887	-0.0127411	-0.177587	-0.185403	-0.207436	0.0217533	-0.0220718	-0.0455093	0.163427	0.2617	0.201834	-0.12219	-0.179308	-0.0190887	0.0881252	-0.0217533	-0.0197887	0.0581303	0.0566769	0.0127411	-0.0836372	0	0.148087	0.0150433	1.08716	0.0155754			0.715386	0.0947047
DNM1L	Dynamin-1-like protein	O00429	-0.01614	-0.106108	-0.0946941	-0.16886	0.0653229	0.0574036	-0.135129	0.0725088	-0.0575809	-0.00960827	-0.0433512	0.161616	-0.0636415	-0.129906	0.01614	-0.0209503	-0.0573597	-0.0061903	-0.205294	0.0209503	0.113842	0.107592	0.0120821	-0.17415	0.0488405	0.179733	0.0891743	-0.0389347	-0.0488405	0.123322	0.0061903	0	-0.00623894	0.184218	0.0961332	0.312283	0.0802212			0.671042	0.045682	Bacterial invasion of epithelial cells;Endocrine and other factor-regulated calcium reabsorption;Endocytosis;Fc gamma R-mediated phagocytosis
RTCA	RNA 3'-terminal phosphate cyclase	O00442	-0.155027	0.0287228	0.230594	0.0486612	0.166113	-0.205954	-0.196315	0.0158138	-0.0287228	-0.152437	0.273392	0.469842	0.0920715	-0.663857	0.23571	0.00512791	-0.0427084	-0.217857	0.0375185	-0.00512791	-0.119159	0.213531	-0.0158138	0.0284901	-0.158969	0	-0.170527	-0.258635	-0.0486612	0.179834	0.0558052	-0.966549	0.0175419	0.275283	-0.0619678	0.197617	-0.194456			0.215109	0.0437119
PIK3C2A	Phosphatidylinositol 4-phosphate 3-kinase C2 domain-containing subunit alpha	O00443	-0.256505	0.999601	0.15312	-0.324331	0.881699	-0.0168648	0.415973	-0.0121965	0.0168648	-0.511105	0.119609	0.316703	0.212421	-0.199072	0.300446	0.00279713	-0.0798235	0.129104	-0.111091	0.403842	0.0704193	-0.00279713	0.0121965	0.316539	-0.178447	0.526202	-0.333152	0	-0.548591	0.628508	-0.376484	-0.0576468	-0.603023	0.178447	-0.517694	-0.433571	-0.0957785			0.584249	0.140896	Inositol phosphate metabolism;Phosphatidylinositol signaling system
IFRD1	Interferon-related developmental regulator 1	O00458	0.616851	0.69845	0.146482	1.05485	-0.0575886	-0.0453911	-0.426771	0.0942798	0.281797	-0.0264068	0.367138	1.54439	0.1138	-0.374152	0.0453911	-0.496933	-0.0924439	-0.586225	-0.143713	-0.788227	0.339024	0.0924439	-0.349795	-0.402448	-0.445808	0	0.86414	-0.499056	-1.17	0.329779	-0.735579	0.765126	-0.977534	0.426771	0.0264068	-0.758951	0.427156			0.355205	-0.150534
GOLIM4	Golgi integral membrane protein 4	O00461	-0.103678	-0.200959	0.815818	0.919625	0.511275	0.46223	0.201154	-0.110437	0.0869336	0.355182	-0.591572	0.861973	0.344014	-0.0690999	0.0690999	0.332273	0.682001	0.768743	0.932538	-0.332747	-0.658854	-2.2704	0.110437	1.11853	-1.97401	-2.14139	-0.332273	-0.174581	-2.99126	0	-1.09735	-0.455681	0.673026	-0.201154	-1.52575	-1.42927	0.0767679			0.026506	-0.0245479
AGRN	Agrin	O00468	-0.0326056	-0.0318494	0.32142	0.363228	0.191444	0.0318494	-0.247262	-0.0659513	0.22233	0.0695086	0.210118	-0.149859	-0.172428	-0.171127	-0.0689721	-0.0495691	-0.138812	-0.164415	0.0495691	-0.0822163	-0.062602	0.284211	0.0099659	-0.608158	-0.375217	0.0983829	0.191234	-0.0443335	0.445128	0	-0.0099659	0.235432	0.159533	0.149859	0.257504	0.457735	-0.0489674			1.00197	-0.120189	ECM-receptor interaction
PLOD2	Procollagen-lysine,2-oxoglutarate 5-dioxygenase 2	O00469	0.00964689	-0.108088	0.250229	0.414184	-0.00964689	0.198063	0.16012	0.118084	0.0652423	0.322915	0.280739	-1.68983	-0.118084	-0.298025	-0.136064	-0.176822	0.406039	-0.462174	-0.390366	-0.062716	0.297102	-0.206479	0.134784	0.813243	-0.0787501	-0.346814	0.062716	-1.21613	0.00678205	0.796141	-0.150467	0.858531	0	-0.00678205	-1.09493	0.747992	-1.72445			0.0669623	-0.0355708	Lysine degradation
EXOC5	Exocyst complex component 5	O00471	0.436403	-0.567049	0.366479	0.268072	0.983295	0.0995812	-0.0276747	0.283361	-0.0995812	0.438668	2.02116	0.64535	0.0416799	-0.220109	0.126435	0.0492387	-0.0492387	-0.0416799	-1.21786	1.54844	-0.677147	0.070435	-0.23041	0.114597	-0.716376	0.0990105	-0.871992	-0.0162544	0.0276747	0	-0.667643	0.0526686	-1.15063	-0.235591	-0.140615	-0.1941	-0.504128			0.930996	0.326882
NDUFA4	Cytochrome c oxidase subunit NDUFA4	O00483	0.0165052	0.0493383	0.0789366	-0.0797091	0.18155	-0.385974	0.353822	0.0360174	0.15101	0.102839	0.75829	-0.466165	-0.0639524	-0.209834	-0.0165052	0.0697412	0.460364	-0.0360174	0.0368814	-0.227912	-0.288384	-0.0368814	-0.227071	0.152504	0.0218668	-0.247137	-0.330653	0	0.159808	-0.255482	-0.100879	0.13051	0.0446396	-0.0218668	0.263509	-0.0870123	-0.155706			0.566376	0.0867748	Alzheimer's disease;Huntington's disease;Oxidative phosphorylation;Parkinson's disease
PSMD14	26S proteasome non-ATPase regulatory subunit 14	O00487	-0.0124178	0.0525923	-0.0154591	0.0164981	0.139688	-0.00237942	0.195449	0.0222464	-0.0408831	0.100476	-0.0222464	-0.0164981	0.0612135	-0.17733	0.0351667	-0.0578556	0.32288	0.088706	0.0589581	0.00247574	-0.00247574	0.0887165	-0.100928	0.191095	-0.0241694	0	-0.141712	-0.0662556	-0.0349336	-0.107368	-0.0756159	0.0483856	-0.105491	0.37865	-0.0493765	0.00237942	0.099369			1.25956	0.0722832	Proteasome
KPNA3	Importin subunit alpha-4	O00505	-0.454432	-0.191159	-0.245145	-0.218722	-0.0576296	-0.0185137	-0.131745	0.0658417	0.146255	-0.0721397	0.228567	0.202138	0.169815	0.0185137	0.238864	0.0581255	0.169528	-0.106016	-0.148044	0.18579	0.299911	-0.245122	-0.0658417	-0.0752449	-0.249663	0.170546	-0.0581255	-0.00582504	0.156922	0	-0.0963516	-0.0168972	0.0382938	0.131745	0.192339	0.479936	0.121656			1.06718	0.105826
LAD1	Ladinin-1	O00515	0.109169	-0.0835609	0.0997791	-0.0268183	0.0128651	-0.0128651	0.0268183	-0.0100927	0.0675011	-0.113139	-0.369367	0.128875	0.0304918	0.0882034	-0.26948	0.170736	0.155367	0.0100927	-0.088335	-0.195665	-0.127098	0.088335	0.116836	-0.110334	0.0619707	0.0938663	-0.225843	-0.0786877	-0.0754709	0	0.0577002	0.144094	-0.185144	-0.122256	-0.191047	-0.255262	0.0642529			0.000503468	6.59876e-05
PES1	Pescadillo homolog	O00541	0.0612211	0.411741	-0.0503001	-0.00831842	0.0519648	0.206814	0.0501323	0.298595	-0.230802	0.0306516	-0.589184	-0.380757	0.058763	-0.266736	-0.0519648	-0.131267	0.116877	-0.0306516	0.0503001	0.131787	0.110576	-0.687774	-0.170065	0.180034	0.0362792	0.0371695	-0.0652671	0	0.00831842	-0.24719	0.0981879	-0.364057	0.131197	-0.112493	-2.10686	-0.440187	-0.237964			0.523438	0.141283
EBAG9	Receptor-binding cancer antigen expressed on SiSo cells	O00559	0.374024	-0.42152	0.00632858	0.0608139	0.206884	-1.0873	-0.0608139	0.0854859	0.535843	0.264386	-0.68003	0.394141	0.261215	0.25907	-0.206884	0.282703	0.0212002	-0.0854859	-0.00632858	-0.660452	-0.127748	0.744946	0.218757	0	-0.544167	0.527617	-0.612835	-0.221917	-1.80472	0.242941	-0.64313	-0.217516	0.335383	0.18116	-0.636733	-1.39097	-0.212542			0.19766	0.0864965
SDCBP	Syntenin-1	O00560	-0.127239	0.0895844	0.0133882	0.219402	0.249825	0.0499592	0.010716	-0.575737	-0.246472	-0.372209	0.00169706	0.433063	-0.221727	-0.23118	-0.0499592	-0.248587	-0.00831652	-0.00169706	0.155707	0.00831652	-0.0457673	0.234268	0.114328	0.10041	-0.90584	0	-0.0317655	0.0388842	-0.010716	-0.162343	0.150777	-0.617572	-0.163654	-0.132213	0.136117	0.0592222	0.237367			0.604066	-0.0993042
MPHOSPH10	U3 small nucleolar ribonucleoprotein protein MPP10	O00566	0.25608	0.666659	0.224698	0.6519	0.589739	0.442667	0.114392	0.243995	-0.25608	-0.0831327	0.279539	1.28893	0.126699	-0.796305	-0.338632	0.319536	0.118495	-0.0592461	-0.118495	-0.307234	0.37817	-0.235672	0.0592461	0	-0.114392	0.254798	-0.728932	-0.259981	-0.339528	-0.188631	-0.201592	0.414421	-0.364633	-0.460289	-0.161477	-0.277709	0.481139			0.164665	0.05686	Ribosome biogenesis in eukaryotes
NOP56	Nucleolar protein 56	O00567	-0.0127568	0.587183	0.348422	0.0336957	0.278157	0.29533	-0.0459113	0.216062	0.0127568	-0.140272	0.248085	0.0131717	0.153767	-0.172089	-0.110103	-0.408166	0.111342	0.0531836	0.113559	-0.053793	0.053793	-0.143835	-0.0531836	-0.00279713	0.0733266	0.0982466	-0.198471	-0.0535259	-0.0131717	0.300579	-0.361711	0.196761	0	-0.195899	-0.431899	-1.4884	-0.186573			0.296766	-0.072765	Ribosome biogenesis in eukaryotes
DDX3X	ATP-dependent RNA helicase DDX3X	O00571	-0.0684156	0.262382	-0.0939646	0.09377	-0.0214891	0.0214891	0.0104151	0.148806	0.0410376	-0.279978	0.330162	-0.535939	0.110321	-0.174396	-0.132777	-0.298903	0.0467176	-0.267886	-0.00781155	0.0317831	0.0963545	0.00781155	0.0539017	-0.262424	-0.0992231	0.0084362	-0.203	-0.19595	-0.0104151	0.0127583	-0.0539017	-0.0459423	0	0.0237989	-0.182331	0.161511	0.0414104			0.510997	0.0565428	RIG-I-like receptor signaling pathway
RNASET2	Ribonuclease T2	O00584	0.358351	-0.386174	0.0362363	0.0288773	0.179548	0.00759506	-0.640669	-0.777998	-0.103067	-0.434079	0.0979171	-1.24842	-0.175949	-0.00759506	-0.359262	0.161043	-0.136803	0.129534	-0.167564	-0.236088	0.0933871	0.197598	-0.0979171	0.0240002	0.0036478	0.255026	-0.0362363	-0.19979	-0.0036478	-0.244035	0.292269	0.104424	-0.00161552	0.0787792	0.209782	0.0139503	0			0.687727	0.131731
PIR	Pirin	O00625	0.204243	-1.3479	0.215588	-0.310544	0.588384	-0.137565	-0.000267029	0.0177808	-0.418908	-0.0442815	0.0356317	0.205916	-0.0706258	0.115258	0.0358524	0.0129228	0.462759	0.207177	-0.33981	-0.230242	-0.237644	0.0269704	0.0439658	0.125194	0.000267029	0.14118	-0.0129228	0	-0.0346346	-0.700377	-0.352173	-0.119849	-0.623166	0.327765	-0.0177808	-0.0358524	0.75651			1.80843	0.283635
KPNA4	Importin subunit alpha-3	O00629	0.0019269	0.0928235	0.0904965	0.807459	0.102742	-0.261341	0.519766	0.282056	-0.0019269	-0.00527906	0.312554	-0.0308528	0.0722432	-0.513245	0.0174861	0.0617051	0.610113	-0.0880818	-0.0617051	0.131419	-0.227416	-0.309633	-0.150608	0.110024	-0.277709	-0.164198	-0.193596	0.195851	0.0308528	0	-0.119081	-0.165555	0.0948124	-0.74943	0.00527906	-0.163297	-0.26647			0.0175885	0.00477944
PPP6C	Serine/threonine-protein phosphatase 6 catalytic subunit	O00743	-0.0660133	-0.15633	-0.633094	-0.179032	-0.174404	0.14123	-0.117177	-0.0611591	0.0660133	-0.0109835	-0.59201	-0.629603	0.159358	0.107925	-0.232315	-0.10209	-0.602929	-0.0709972	-0.282241	0.164859	0.10209	0.34839	0.0109835	0.0270653	0.117177	0	0.361634	-0.157187	1.0533	-0.0753403	0.0813704	0.194298	-0.000198364	0.542834	0.0339518	1.1087	0.133451			0.100073	0.0321595
CES2	Cocaine esterase	O00748	-0.214954	0.0636978	0.116457	0.0860624	0.0316067	0.0321159	-0.0860624	-0.0621767	-0.200669	0.0885305	-0.163978	0.382678	0.0284224	-0.104918	0.229004	0.058825	0.140172	-0.0435991	0.066958	-0.0718579	-0.0823121	-0.124831	0.0972815	0.263435	-0.0911512	-0.181659	-0.058825	-0.0803719	0.154489	0	0.0531015	0.183361	0.0355759	-0.237716	-0.0284224	-0.0316067	-0.0159569			2.0773	-0.11552	Drug metabolism - other enzymes
MAN2B1	Lysosomal alpha-mannosidase	O00754	0.021513	-0.271662	0.217547	0.023109	0.116746	0.0642471	0.107678	-0.0287461	-0.021513	0.0783811	0.42546	0.264268	0.00410604	-0.104769	0.027029	0.0148225	0.853956	0.372792	-0.0705533	-0.0539708	-0.166408	0.520384	-0.00410604	0.0443077	-0.427021	0	-0.0148225	-0.020689	-0.211951	0.163915	-0.0689521	-0.0394192	0.0540009	-0.023109	-0.261377	-0.210454	-0.151223			0.080869	0.0168063	Lysosome;Other glycan degradation
ACACB	Acetyl-CoA carboxylase 2	O00763	-0.01966	0.18871	0.0215874	0.129953	0.104865	-0.0520124	0.0545235	0.00923252	-0.0305834	-0.00923252	0.190708	0.0600262	0.0265484	-0.30097	0.01966	-0.0700912	0.277817	0.0184269	-0.0215874	0.044405	0.0856781	-0.0353184	-0.145272	0.0335999	-0.0545235	-0.00191307	-0.104177	0.131672	-0.27369	0	-0.107052	-0.22599	-0.454191	-0.221163	-0.0389967	0.0221319	0.101332			1.59575	0.104134	Fatty acid biosynthesis;Insulin signaling pathway;Propanoate metabolism;Pyruvate metabolism
PDXK	Pyridoxal kinase	O00764	-0.0244999	2.25035	0.805632	1.80607	0.716788	0.0244999	-0.509405	0.260596	-0.0794001	-0.072288	3.03864	0.374227	0.072288	0.695131	-0.250312	0.594314	-0.328562	-0.572088	-0.304783	1.916	-0.309229	0.304783	0.457947	0.0624266	-0.0794864	0	-0.58039	-0.577267	0.0580153	-0.0333061	-0.207253	-0.0886297	0.140715	-0.0580153	-0.932171	-0.605338	0.137666			0.0308641	0.0240727	Vitamin B6 metabolism
SCD	Acyl-CoA desaturase	O00767	0.0313692	0.939559	0.742923	0.863603	0.13429	0.0246058	0.0927153	-0.0771809	-0.345123	0.127175	1.0722	2.04422	0.0771809	-0.138246	-0.0246058	-0.227662	0.4598	-0.167988	0.138326	-0.505817	-0.23676	-0.0622396	0.331833	0.0694952	-0.226996	0	0.0622396	-0.0897694	-0.0927153	0.35358	-0.287638	0.073844	-0.0697269	-0.165431	-0.26394	-0.233327	-0.123285			1.1496	-0.286387	Biosynthesis of unsaturated fatty acids;PPAR signaling pathway
CLDN4	Claudin-4	O14493	-0.403225	0.170635	-0.141674	-0.0359201	0.206028	0.199721	0.493693	-0.672194	0.396401	-0.603858	0.711345	0.582874	-0.476711	-0.410359	-0.219758	-0.0462966	-0.171134	0.656057	0.0877671	0.174191	-0.27655	0.704957	-0.798172	0.113667	-0.525506	0.698743	0.0462966	0.935596	0.0359201	-1.07174	0.476711	0	-1.08385	-0.187659	0.58206	-0.170635	-0.00114536			0.273496	0.105213	Cell adhesion molecules (CAMs);Hepatitis C;Leukocyte transendothelial migration;Tight junction
ARID1A	AT-rich interactive domain-containing protein 1A	O14497	-0.0173883	0.0115108	-0.0580502	0.0224004	0.252379	0.368182	0.0325665	0.311008	0.123792	0.0813899	-0.00427389	0.522414	0.145291	-0.0450802	-0.0852499	-0.00811768	-0.0263138	0.0003438	-0.127323	0.0185747	0.35675	0.374078	-0.0209022	-0.549149	-0.125808	0	0.00811768	-0.143156	-0.0224004	0.166384	-0.0379767	0.260201	0.0621948	-0.127885	-0.0003438	-0.0115108	-0.230489			0.684995	-0.0815822
TXNDC9	Thioredoxin domain-containing protein 9	O14530	-0.0632958	-3.06309	0.219382	-1.91756	0.194426	-2.61854	-1.86337	-1.06574	0.0632958	0.0384526	-3.80631	0.487632	0.745359	0.442832	-0.184494	0.423107	0.556267	0.0401435	-0.200355	-1.26512	-0.0136585	-0.348779	0.0418468	1.54787	0.142297	0	0.0136585	-0.173522	0.311795	-0.322365	-0.0915036	-0.367702	0.685695	-0.142297	-0.0384526	0.0935712	0.105338			0.418294	0.316378
DPYSL4	Dihydropyrimidinase-related protein 4	O14531	0.00394917	-0.136081	0.0455866	-0.00888348	-0.056674	-0.0225191	0.0315847	0.0397539	-0.00394917	-2.1641	-0.106589	-0.0335093	-0.00635052	0.198472	0.0176058	-0.0410833	0.25912	0.00635052	0.0410833	-0.386512	-0.339953	0.113935	0.136992	0.185263	-0.0725012	0	-0.130506	0.0822086	0.134398	-0.264158	0.0578604	-0.153858	0.0728531	0.00888348	-0.100921	0.0897436	-0.352089			0.25615	0.0755459
COX7A2L	Cytochrome c oxidase subunit 7A-related protein, mitochondrial	O14548	0.100889	0.154452	-0.172032	0.00610828	0.272088	0.00173092	0.103707	-0.187771	-0.123481	-0.071384	0.476452	-0.227209	0.000826359	-0.030242	-0.00173092	0.253619	0.716853	0.167401	0.0807605	-0.979167	0.0953441	-0.0807605	0.0965648	-0.245608	0.136985	-0.795452	-0.607283	0	-0.155012	0.199853	-0.000826359	0.226017	-0.00594425	-0.00610828	-0.292706	-0.947743	0.590078			0.0439335	0.0144612	Alzheimer's disease;Cardiac muscle contraction;Huntington's disease;Oxidative phosphorylation;Parkinson's disease
UBFD1	Ubiquitin domain-containing protein UBFD1	O14562	-0.0284243	-0.100551	-0.189769	-0.00317097	0.0797052	-0.00747585	-0.12711	-0.0816135	-0.0689478	0.0432358	-0.0468884	0.203059	-0.104595	0.033864	0.0229864	-0.000422478	-0.131156	0.0430183	-0.164529	0.112985	0.0197783	0.0740099	0.110128	-0.151899	0.106158	0	0.000422478	-0.0609875	0.00317097	0.0337963	0.115347	0.0450592	0.11652	-0.0273714	-0.0430183	0.00747585	-0.0240383			0.472737	-0.0285813
COPE	Coatomer subunit epsilon	O14579	0.048686	0.391793	0.33331	0.216805	-0.0327873	-0.197177	0.279446	0.0609426	0.0512714	0.00192738	-0.148025	-0.0918708	0.132813	0.0327873	-0.241088	-0.00271702	0.402522	-0.0568209	0.386875	0.00271702	-0.299181	-0.192033	-0.00192738	0.434407	-0.113826	-0.171911	-0.258426	0.155337	0.0918708	-0.282968	0.019908	0.0159883	-0.164649	-0.547145	-0.258418	-0.0708227	0			0.063789	-0.0129095
EIF1AY	Eukaryotic translation initiation factor 1A, Y-chromosomal;Eukaryotic translation initiation factor 1A, X-chromosomal	O14602;P47813	0.0191932	0.88515	0.12329	-0.0371056	0.750777	0.0635953	0.0371056	-0.0689526	-0.127366	-0.242043	0.236741	0.758254	0.343014	-0.0191932	-0.345905	0.0247188	0.600703	0.0689526	0.244528	-0.293655	-0.0890326	-0.50134	0.10931	0.397823	-0.475905	0.210754	-0.0247188	0.0151777	0.801063	-0.126212	-0.687087	-0.203422	-0.498416	-0.43646	-1.03499	-0.732232	0			0.172375	0.0614244	RNA transport
AP3D1	AP-3 complex subunit delta-1	O14617	-0.228041	0.237731	0.0860286	0.417906	-0.0225854	-0.0145211	0.0417056	0.152251	0.0145211	-0.0889244	-0.116469	0.922259	0.237139	-0.39177	0.0767465	0.024509	0.0151582	-0.0725012	-0.0151582	-0.335159	-0.0695014	0.0308356	0.176641	-0.0898256	-0.0417056	-0.0449448	-0.155305	0.0850191	-0.0686412	0	0.0103188	0.150475	0.0472794	-0.126388	-0.0103188	0.38837	-0.0234261			0.661914	-0.0905766	Lysosome
CCS	Copper chaperone for superoxide dismutase	O14618	-0.0704861	1.20284	1.05089	0.0942154	-0.615924	0.152929	0.594124	0.0573034	0.0704861	0.475301	-0.845367	2.62818	0.195148	0.470679	-0.171958	-0.0171371	0.0681577	-0.0573034	1.24298	-0.546838	-0.141659	-0.0378613	0.475458	0.393974	-0.623207	0.130658	0.0171371	-0.0579643	-0.439301	0.0863247	-0.102446	-0.0363789	-1.10231	-0.0942154	-0.163453	-1.85315	0		+	1.79241	-0.561448	Amyotrophic lateral sclerosis (ALS)
ENPP3	Ectonucleotide pyrophosphatase/phosphodiesterase family member 3	O14638	-0.194504	0.538199	0.543571	0.427413	0.736209	-0.0148954	-0.219156	0.214298	-0.488873	-0.147363	0.162415	0.352703	-0.217361	-1.54783	0.513661	0.0146103	0.698879	0.148576	-0.348631	-0.905584	0.245524	-0.0847101	-0.0917273	-0.161359	-0.0116248	0	-0.0146103	0.0552673	0.0116248	0.300989	0.0917273	0.158522	-0.248434	-0.274335	-0.312116	0.0148954	-0.38594			0.0365297	-0.0145913	Nicotinate and nicotinamide metabolism;Pantothenate and CoA biosynthesis;Purine metabolism;Riboflavin metabolism;Starch and sucrose metabolism
ABLIM1	Actin-binding LIM protein 1	O14639	0.139431	0.198836	0.0737143	0.173884	-0.0356946	0.193781	0.0132861	-0.237839	-0.1694	0.0455742	0.0169735	0.467508	-0.512014	0.0356946	-0.215986	-0.152363	-0.352225	0.00313473	-0.0737143	0.142317	0.0986662	0.218685	0.226033	-0.12383	-0.0934472	0.48778	-0.139426	0	-0.0132861	0.420435	-0.00313473	-0.115083	0.0925064	-0.136986	-0.0867596	-0.402874	-0.253044			1.71694	-0.167464	Axon guidance
GOSR2	Golgi SNAP receptor complex member 2	O14653	0.206791	0.334614	0.329242	0.263453	0.335651	-0.209789	-0.257725	0.0388985	-0.508109	-0.0388985	0.185476	0.257725	-0.0800323	-0.546029	-0.206791	0.243083	0.266509	0.225771	0.044879	-0.178245	-0.496039	-0.044879	0.0991955	0.0508709	-0.404507	-0.200827	-0.154731	0	-0.642307	-0.165449	-0.270752	0.234461	-0.415438	0.643303	-0.285175	0.720116	0.319397			0.89501	0.164132	SNARE interactions in vesicular transport
ADAM10	Disintegrin and metalloproteinase domain-containing protein 10	O14672	0.376856	0.538807	-0.0841746	-0.106717	0.0316262	-0.348192	-0.320246	0.074501	0.0733418	0.649826	-0.328933	1.02416	0.188429	-0.103095	-0.459232	0.0876546	0.156088	-0.074501	-0.36791	-0.156241	0.0841746	-0.182644	0.239367	0.337126	0.106717	-0.265198	0.135897	0	0.211924	0.241293	-1.20485	-0.308733	0.464109	-0.436178	-0.681366	-0.0316262	-0.303659			0.0867259	0.0303959	Alzheimer's disease;Epithelial cell signaling in Helicobacter pylori infection
RIOK3	Serine/threonine-protein kinase RIO3	O14730	-0.0227284	-0.417325	-0.0860434	0.000532627	0.150527	0.321259	0.117518	0.0282812	0.211922	0.401756	1.05885	0.0321546	-0.309533	-0.471607	0.0227284	0.0911627	-0.0209007	0.8379	-0.973734	0.0209007	1.03121	0.442463	-0.424965	-0.428701	-0.469852	0.653666	-0.0746279	-0.0291052	-0.575514	0.0237646	-0.21227	-0.0173292	0	-0.000532627	-0.0282812	-0.492762	0.376266			1.11737	0.250281
IMPA2	Inositol monophosphatase 2	O14732	-0.402642	-1.07774	-0.0838318	-0.061801	0.414298	0.189469	0.364827	0.419942	0.020257	0.245145	0.249534	0.0640421	0.258309	-0.474223	-0.00605488	0.190334	-0.0765018	-0.245145	-0.228769	0.0846767	-0.12575	0.117201	-0.924603	0.0173836	-0.331445	-0.1943	0.0765018	0.169392	0.061801	-0.196987	-0.910111	0.369532	-0.171108	-0.151996	-0.253705	0.00605488	0			0.839385	0.169454	Inositol phosphate metabolism;Phosphatidylinositol signaling system;Streptomycin biosynthesis
MAP2K7	Dual specificity mitogen-activated protein kinase kinase 7	O14733	-0.175337	-0.349872	-0.156268	-0.0221148	0.175337	0.183266	0.18707	0.171475	-0.545347	0.0921302	-0.385538	-0.253451	0.0186448	-0.380198	0.237218	0.0350051	-0.447046	-0.256583	-0.652742	-0.0350051	0.232347	0.507185	0.0017066	-0.769053	-0.262641	0.284823	0.286584	0	0.331479	0.239172	-0.0017066	0.270329	-0.288405	0.0221148	-0.33279	0.289157	-0.478614			0.560106	-0.112788	ErbB signaling pathway;Fc epsilon RI signaling pathway;GnRH signaling pathway;MAPK signaling pathway;Neurotrophin signaling pathway;Osteoclast differentiation;Protein processing in endoplasmic reticulum;T cell receptor signaling pathway;Toll-like receptor signaling pathway
ACOT8	Acyl-coenzyme A thioesterase 8	O14734	0.232051	0.0233908	0.206269	-0.24228	-0.0236511	0.198446	0.215325	0.0811243	-0.0233908	-0.00977612	-0.574357	0.95662	0.0943689	0.751585	-0.391817	-0.244067	-0.199201	-0.0721579	0.212039	0.466834	-0.163353	-0.00684881	0.00977612	-0.0588789	0.0347147	-0.262161	0.00684881	0	-0.0347147	-0.27048	0.0908995	0.141693	0.123999	-0.370485	-0.436692	-0.0997076	0.033596			0.861823	-0.145096	Peroxisome
CDIPT	CDP-diacylglycerol--inositol 3-phosphatidyltransferase	O14735	-0.219842	0.6661	0.170032	0.0530796	-0.030035	0.00195312	-0.0530796	-0.0719223	0.119947	-0.0833569	0.643288	0.358398	-0.467744	-0.328002	-0.00195312	-0.338717	0.0523672	0.0145798	0.363835	-0.30429	-0.00773335	0.00773335	0.0145149	0.0256176	-0.339227	-0.0388451	-0.0877542	0.220474	-0.102596	0.269722	-0.00787163	0	-0.359751	0.119135	0.00787163	0.250195	-0.123438			0.429196	-0.074349	Glycerophospholipid metabolism;Inositol phosphate metabolism;Phosphatidylinositol signaling system
PDCD5	Programmed cell death protein 5	O14737	-0.0262213	-0.22166	-0.352767	-0.0941286	-0.167504	-0.0204477	-0.0637007	-0.205148	0.0336657	-0.216542	-0.00999928	-0.0941153	0.0358	0.0240583	0.0204477	-0.00638485	-0.247653	0.00999928	-0.547822	0.00638485	0.0840082	0.0415831	0.035388	-0.126595	0.125857	-0.0257282	0.143262	-0.08778	0.149743	0.0521107	0.0251493	0.0191917	0.162588	0.0637007	-0.0253801	0.0448694	0			0.197046	0.0229793
PRMT5	Protein arginine N-methyltransferase 5	O14744	0.0098052	-0.0357881	-0.12586	0.0392051	0.0534616	-0.0908542	-0.098825	0.180194	-0.0500102	0.0102029	-0.200565	0.480796	-0.00735807	0.090137	-0.0098052	0.118729	-0.0746498	-0.161888	-0.0564203	0.0837135	0.183821	-0.166749	0.0146623	-0.0466547	-0.0894036	0.0461979	0.0564203	0.11258	-0.0392051	-0.0139189	0.00735807	0.120867	-0.0452623	0.153384	-0.420465	0.233262	0			0.449245	0.0451779	Cell cycle - yeast;RNA transport
SLC9A3R1	Na(+)/H(+) exchange regulatory cofactor NHE-RF1	O14745	-0.120594	0.0387135	0.199225	0.0300694	0.281054	-0.238615	-0.0300694	-0.409857	-0.312016	-0.193729	0.0895844	0.856739	-0.0486279	0.0979462	0.00558281	0.157201	0.74056	0.0585709	0.0650396	-0.179236	-0.26253	-0.271949	0.246008	0.32181	-0.238735	0.0398083	-0.0650396	-0.214241	-0.180452	0.106813	0.0121593	0	-0.172348	0.0919132	-0.0121593	-0.00558281	-0.164434			0.168082	-0.0357384
TNFRSF10B	Tumor necrosis factor receptor superfamily member 10B	O14763	-0.0400901	-0.205598	0.53927	0.130022	0.279553	0.267255	0.398637	0.237793	0.0292001	-0.0177021	0.938834	0.162638	0.094924	-0.0292001	0.446688	0.0499816	0.429962	0.0177021	0.0254188	-0.0254188	-0.482772	-0.216411	-0.286891	0.434735	-1.09233	-0.616621	-0.194673	0	-0.231891	1.47853	-0.365017	0.02384	-0.202509	-0.130022	-0.258039	-1.35154	-0.264496			0.486341	-0.159883	Apoptosis;Cytokine-cytokine receptor interaction;Measles;Natural killer cell mediated cytotoxicity
TPP1	Tripeptidyl-peptidase 1	O14773	0.00377941	0.0537081	0.0916634	-0.0353441	0.0433321	0.0341215	-0.202565	-0.241199	-0.0120058	0.100586	-0.210882	0.0980558	0.0478935	-0.00377941	-0.168416	-0.14204	-0.141331	0.292927	0.0102367	-1.75614	-0.0102367	0.185455	-0.0160866	0	-0.392734	-0.0162849	0.132492	-0.179876	0.0353441	-0.000537872	-0.144733	0.105869	0.239634	0.483047	0.0160866	-0.213658	0.0342731			0.8584	-0.161941	Lysosome
TCERG1	Transcription elongation regulator 1	O14776	0.0897322	-0.000445366	-0.0631647	-0.0278463	-0.0387716	0.121556	-0.186946	-0.0066824	0.000445366	0.0066824	0.0552721	0.151359	-0.0183401	0.0779257	-0.196582	0.0605593	-0.107823	0.155496	-0.224538	0.0671358	0.021924	0.127681	-0.060462	-0.408926	-0.130092	0	-0.021924	0.0253868	0.0278463	-0.0265141	0.102296	0.143164	0.0666142	0.0794344	-0.0289354	-0.0805655	-0.018713			0.137375	-0.0134966	Spliceosome
TNPO2	Transportin-2	O14787	-0.351205	-3.3273	1.48569	-5.49312	1.83805	-0.0189161	0.103343	-0.295475	0.115298	0.376568	0.325565	-1.46279	-0.00524282	-0.553937	0.0189161	0.118229	-0.052372	0.22615	-0.356533	-0.374409	0.155476	0.052372	-0.348694	-0.0148373	-0.103343	0.245876	-0.12809	0	0.594703	-0.0921755	-0.247952	0.212202	0.117973	0.349088	0.00524282	0.280519	-1.13685			0.791912	0.550336
POLR3A	DNA-directed RNA polymerase III subunit RPC1	O14802	-0.132106	0.125262	-0.106959	-0.09337	0.0348353	0.127061	-0.00450277	0.221712	-0.123792	0.0525274	-0.0525274	0.408231	0.198325	-0.0348353	-0.214458	0.0757103	-0.110806	-0.154558	-0.086648	0.0458212	-0.0458212	0.137101	0.297587	-0.186708	-0.152443	0	0.0874214	-0.0520697	0.126672	0.182047	-0.107575	0.0984993	0.0366535	0.00450277	-0.31688	0.185382	-0.10169			0.579978	-0.0568054	Cytosolic DNA-sensing pathway;Purine metabolism;Pyrimidine metabolism;RNA polymerase
PSMA7	Proteasome subunit alpha type-7	O14818	0.0774908	0.117822	0.102595	0.0137844	-0.093564	-0.0955915	-0.0137844	-0.0293074	0.0270624	0.162196	-0.0355101	0.914507	0.0820417	0.119744	-0.0270624	0.00587559	-0.00587559	0.15388	0.0130339	0.0581007	-0.104501	-0.111775	0.0293074	0.281282	0.0444031	-0.141836	-0.0234728	0.0240383	-0.0699062	0.0837364	-0.0483751	-0.0929356	-0.0189533	-0.212925	-0.0904093	-0.108764	0			0.389942	-0.0495448	Proteasome
SCAMP3	Secretory carrier-associated membrane protein 3	O14828	0.0648079	-0.00390816	0.0838985	0.0770712	0.00535393	0.00390816	-0.166324	-0.00702858	-0.0936146	-0.00381851	0.325964	0.665158	-0.0351925	-0.109158	0.0107441	-0.135212	-0.0294533	0.11788	-0.0709782	0.0294533	-0.0498905	0.130825	0.00381851	-0.115412	-0.0770712	0.265783	0.0295582	-0.0325356	-0.1937	-0.0860367	0.0720863	0.103762	0	0.24616	-0.0441608	-0.174149	0.142761			0.0100591	-0.00153787
OPLAH	5-oxoprolinase	O14841	0.12888	0.189066	0.114217	0.273981	-0.00632906	0.0780311	0.00142097	0.00656223	0.00632906	-0.00980663	0.0790787	0.502996	-0.00656223	-0.122141	-0.0546851	-0.148952	0.00439167	-0.0390139	-0.177902	0.030591	-0.01966	0.184751	0.208546	-0.178032	-0.0811777	-0.0118885	-0.00439167	-0.0245876	-0.00142097	0.0374708	0.0864096	0.254011	0	-0.024415	-0.0511961	-0.191193	0.0822611			1.6351	-0.101313	Glutathione metabolism
BCKDK	[3-methyl-2-oxobutanoate dehydrogenase [lipoamide]] kinase, mitochondrial	O14874	0.114724	0.0279231	-0.184011	0.241519	0.252442	0.14713	-0.261602	0.171774	-0.287656	0.282301	0.518836	-0.418202	0.0279717	-0.224678	-0.256733	-0.010684	0.324773	-0.0287137	-0.389434	0.0212851	0.010684	-0.180223	-0.0655503	-0.122319	0.0516534	0	0.135352	-0.0356426	0.446046	0.26156	-0.0279717	0.0124254	-0.101542	-0.0516534	-0.525737	-0.0279231	0.199866			0.925154	0.119662
GEMIN2	Gem-associated protein 2	O14893	0.101746	-0.430857	0.190131	0.00452757	0.128424	0.214799	-0.371153	0.180832	0.0196896	0.0345707	0.0786581	0.00240946	-0.0345707	-0.0196896	-0.0488605	0.00368834	0.665265	0.331791	-0.214926	-0.217043	-0.00368834	-0.412064	-0.226457	-0.509072	0.151376	0.0405941	0.087666	-0.409209	-0.00240946	0	-0.349518	0.1467	0.187079	-3.73188	-0.0514688	-0.223077	-0.18716			0.268516	-0.134467	RNA transport
TAX1BP3	Tax1-binding protein 3	O14907	0.165413	-0.189919	-0.0455146	0.151888	0.24389	-0.31219	0.171377	0.0171561	-0.11925	0.0268407	-0.0167565	-4.39137	0.162333	0.11925	-0.344272	0.236994	0.074553	0.0167565	-0.54992	-0.200014	-0.260092	0.0455146	-0.11352	0.301307	-0.151888	0.480288	0.153625	0.264517	0.164282	-0.149376	-0.0385947	-1.20547	0	-0.29666	-0.0980153	0.136033	-0.340281			0.889687	0.387335
GIPC1	PDZ domain-containing protein GIPC1	O14908	0.0171618	-1.18147	-0.0199614	-1.28247	0.403821	-0.0171618	0.573008	0.762835	-0.0860553	-0.14164	-0.886037	0.0286379	0.115482	0.0888715	0.108326	0.383673	-0.552429	-0.48792	0.0599623	-0.812087	0.0199614	0.874108	0.571989	0.501049	0.253477	0	-0.470325	-0.153139	-0.0286379	0.283285	0.314291	-0.204953	0.115449	-0.129102	-0.115482	-0.186879	-0.0129147			0.0544503	-0.0237949
LIN7A	Protein lin-7 homolog A	O14910	0.454102	-1.15552	0.373428	0.12677	-0.140406	0.140406	-0.0147605	0.103312	0.461871	-0.247724	-1.07124	1.47105	-0.000646114	0.392586	-0.163436	-0.287108	-0.164445	0.0417066	0.404012	-0.379974	-0.438225	0.313079	0.000646114	-0.0414362	-0.0455785	-0.218907	0.164445	0.206353	0.0147605	-0.0069561	0.0640502	0	0.696864	-0.0814748	-0.324869	-0.552031	0.141876			0.917629	-0.230151
IKBKB	Inhibitor of nuclear factor kappa-B kinase subunit beta	O14920	-0.046792	0.881728	0.725346	0.824159	0.997605	-0.035943	-0.0865068	0.0954962	0.0873518	-0.237432	0.430823	0.0969896	-0.0954962	-0.148585	-0.0729742	0.0564137	0.142393	0.10307	-0.284697	-0.0564137	-0.222097	0.394156	-0.433715	-0.33493	-0.418708	0.193476	-0.217245	0	0.0865068	-0.192999	-0.155194	0.0712223	-0.475655	-0.183358	0.157825	0.035943	0.103767			0.00635597	0.00215377	Acute myeloid leukemia;Adipocytokine signaling pathway;Apoptosis;B cell receptor signaling pathway;Chagas disease (American trypanosomiasis);Chemokine signaling pathway;Chronic myeloid leukemia;Cytosolic DNA-sensing pathway;Epithelial cell signaling in Helicobacter pylori infection;Hepatitis C;Insulin signaling pathway;MAPK signaling pathway;Neurotrophin signaling pathway;NOD-like receptor signal…
TIMM23	Mitochondrial import inner membrane translocase subunit Tim23;Putative mitochondrial import inner membrane translocase subunit Tim23B	O14925;Q5SRD1	0.0120816	0.0572314	0.0869246	0.14405	-0.559791	-0.0120816	0.14607	0.0167775	0.385026	0.172415	0.210451	0.239375	0.0125985	0.178955	-0.0524764	0.172369	0.460538	-0.0125985	0.530375	-0.479465	-1.40001	-0.0869246	-0.226302	0	-0.14405	-0.410981	-0.154766	0.367209	-0.87537	0.0671854	-0.153605	-0.295547	-0.0930891	-0.466242	-0.342989	-0.197847	0.0260096			0.270708	-0.0762579
HAT1	Histone acetyltransferase type B catalytic subunit	O14929	0.185519	0.193716	0.0240164	0.00598049	0.00776911	0.118925	0.0714722	0.126698	-0.0250249	0.147498	0.189075	-0.302091	0.229595	-0.0685525	-0.0271029	0.159639	0.161787	-0.126698	0.0411282	-0.0240164	-0.0899229	-0.0523281	-0.201154	0.0552711	-0.267769	-0.0202589	-0.213732	0.128263	-0.00598049	-0.0539598	-0.283961	0.213286	-0.0853662	0.0200729	-0.236545	-0.00776911	0			0.952884	0.0766313
CASK	Peripheral plasma membrane protein CASK	O14936	0.211154	0.762456	-0.64186	0.282509	0.0168524	-0.0168524	0.0104036	-0.236011	-0.0402203	0.280735	-0.188293	0.140862	0.479301	0.188977	-0.134497	0.0138507	0.337801	-0.021843	0.341872	0.184075	-0.0138507	-0.312952	0.525575	-0.253981	-0.173987	-0.392276	-0.323812	0.238041	-0.384362	0	0.021843	0.0162163	0.257129	-0.0104036	-0.943687	-1.04582	-0.325104			0.249161	-0.0715307	Tight junction
UQCRQ	Cytochrome b-c1 complex subunit 8	O14949	-0.0978556	-0.0166941	0.110649	0.0172195	0.198894	0.0166941	-0.183144	0.00541592	0.0984182	0.269552	0.27351	-0.329466	-0.00541592	-0.543426	0.107787	0.297447	-0.18902	0.19969	-0.232027	0.0301914	-0.0301914	-0.405039	-0.150622	-0.175621	-0.0172195	0	0.0560493	-0.432886	0.0778427	0.713755	-0.0262833	0.623119	0.450228	0.0653839	-0.121193	-0.154595	-0.583337			0.236648	-0.0516277	Alzheimer's disease;Cardiac muscle contraction;Huntington's disease;Oxidative phosphorylation;Parkinson's disease
MYL12B	Myosin regulatory light chain 12B;Myosin regulatory light chain 12A	O14950;P19105	0.0947628	1.52289	0.85424	-0.0480843	-0.166278	-0.403962	-0.0283995	-0.0822859	-0.0947628	0.117858	-0.395948	0.552599	0.326123	0.529011	0.140202	-0.330386	0.106614	0.0296793	0.663771	0.15661	-0.106614	-0.471667	0.241704	0.78738	0.0283995	0	-0.22247	0.334923	0.0482645	0.308905	-0.0296793	-0.104473	-0.318166	-0.627636	-0.0392981	-0.825246	-0.536379			1.01907	-0.246662	Focal adhesion;Leukocyte transendothelial migration;Regulation of actin cytoskeleton;Tight junction
UQCR11	Cytochrome b-c1 complex subunit 10	O14957	0.0521708	-0.145782	-0.438187	0.130691	0.259116	0.183936	-0.0832839	-0.677739	0.124297	0.264989	0.866266	0.466381	-1.56848	-2.20404	-0.0521708	0.177295	-0.456604	0.315452	-0.327851	0.36255	0.108071	-0.0486808	-1.74583	0	0.0465922	-0.254307	0.0486808	0.157897	-0.0575786	0.0267668	-0.00285053	-0.498757	0.815184	-0.0465922	0.00285053	-0.156921	-0.358557			0.292676	0.134618	Alzheimer's disease;Cardiac muscle contraction;Huntington's disease;Oxidative phosphorylation;Parkinson's disease
HGS	Hepatocyte growth factor-regulated tyrosine kinase substrate	O14964	0.117182	-0.0436096	0.0897417	-0.114491	0.331751	-0.00657272	0.019392	-0.154904	0.00657272	-0.13627	0.399365	0.6427	0.00679302	-0.256807	-0.0452194	0.102887	-0.00326061	0.0542841	-0.210824	-0.261329	0.0129557	-0.276425	-0.00345325	0.127512	0.0483398	-0.0263672	0.00326061	0.252577	-0.427904	0	-0.169101	-0.320465	0.112478	-0.019392	0.00345325	0.147987	-0.139254			1.08127	0.115767	Endocytosis;Phagosome
AURKA	Aurora kinase A	O14965	-0.411184	0.443097	0.107661	0.459885	0.210668	0.00354338	0.0955935	0.334764	-0.330617	-0.0578914	-0.358887	0.420714	-0.185554	-0.00354338	-0.325095	-0.101776	-0.0975909	0.0578914	-0.0261436	-0.213982	0.0427995	0.0261436	0.47114	-0.435368	-0.381004	0.864178	0.312016	-0.23813	-0.0955935	0	0.311175	1.44441	0.652463	-0.529655	-0.308301	0.389031	-0.125077			1.58439	-0.29077	Oocyte meiosis
CLGN	Calmegin	O14967	-0.0346498	-0.0311232	0.701108	0.092113	0.0311232	0.0460978	-0.607963	-0.151639	0.0378313	0.0215697	0.163789	-0.0151687	-0.0215697	-0.605608	0.282357	0.085032	-0.530987	-0.128806	-0.307476	-0.231911	0.553852	0.993041	0.388936	-0.350659	-0.188134	0.0396481	-0.085032	-0.0729713	0.462735	0	0.220348	0.307512	0.140764	0.0151687	-0.31436	-0.979275	-0.0338182			0.919512	-0.188827
PPP1R12A	Protein phosphatase 1 regulatory subunit 12A	O14974	-0.0782824	0.0638742	-0.0697699	0.0183735	0.0620089	0.0321989	-0.0813637	0.0162239	-0.0689001	0.0391388	-0.0162239	0.42329	0.0228806	0.0119658	-0.0119658	-0.000117302	0.0747309	-0.0830288	-0.156486	0.000117302	-0.0372229	0.0893049	0.0273285	0.011055	-0.0239582	0.186266	0.061038	-0.184687	-0.00670624	0.0635185	-0.147015	-0.20529	0	0.00670624	-0.168768	-0.060092	-0.139395			0.179265	-0.0164166	Focal adhesion;Long-term potentiation;Regulation of actin cytoskeleton;Vascular smooth muscle contraction
SLC27A2	Very long-chain acyl-CoA synthetase	O14975	0.203684	-0.00709152	0.444066	0.269314	0.0791044	0.0963182	0.233354	-0.0452628	0.00709152	0.283575	0.100569	0.631518	-0.00441027	-0.0709248	-0.143411	0.00174522	0.0716829	-0.11502	-0.288669	0.00096035	-0.185065	-0.00144863	0.0434194	-0.103202	-0.233354	-0.0345125	-0.00096035	0	-0.257201	0.216567	0.00441027	0.29718	0.308785	-0.370831	-0.650505	-0.323913	-0.18993			1.07937	-0.137491	Peroxisome;PPAR signaling pathway
GAK	Cyclin-G-associated kinase	O14976	0.397564	-0.139281	-0.144059	0.0905485	-0.0119805	0.0304103	-0.251033	-0.0112734	-0.379465	-0.143123	0.659136	0.121047	0.0205107	-0.269781	0.0119805	0.0730433	-0.0730433	-0.0452652	0.199843	-0.268885	0.295795	0.517163	0.0269108	-0.445483	-0.440037	0	-0.360188	0.0217113	-0.0905485	0.124612	-0.0288343	0.17149	-0.23841	0.52271	0.0112734	0.57251	-0.0387087			0.329662	0.066104
HNRNPDL	Heterogeneous nuclear ribonucleoprotein D-like	O14979	0.121573	-0.106411	1.22834	0.0595174	0.98385	0.251552	0.502349	0.644673	-0.348091	0.154017	0.802827	-0.0595174	0.33068	0.0119028	-0.0119028	0.265782	1.40525	-0.154017	-0.299644	0.0183196	-0.0183196	-0.463666	-0.275979	0.321268	-0.104144	0.164022	-0.0793939	0.204576	-0.17093	0	-0.495399	-0.827124	-0.137415	0.221151	-0.190462	-0.497606	-1.35517			0.667117	0.214938
XPO1	Exportin-1	O14980	0.118922	0.171159	0.157241	0.174959	0.00353336	-0.134889	0.0259628	0.0636125	-0.00353336	-0.00215292	0.640755	-0.186512	0.00215292	-0.50738	-0.105945	0.0772848	0.0976114	0.0785356	0.0264196	-0.0264196	-0.110635	-0.141551	-0.226089	0.253658	-0.0701981	0.0879612	-0.122365	0	-0.0259628	-0.11676	-0.0548015	0.058054	-0.0561142	0.100431	-0.155576	0.0678339	-0.00748253			1.91785	0.140666	Ribosome biogenesis in eukaryotes;RNA transport
BTAF1	TATA-binding protein-associated factor 172	O14981	-0.0456557	0.231222	0.0587997	0.201108	0.208403	0.231173	0.0648651	0.162776	0.0327258	0.0131354	0.124008	-0.0938721	0.0509124	-0.24558	-0.108099	0.0880089	-0.0282059	-0.0131354	-0.262748	-0.0365124	0.0799923	-0.0501528	-0.233559	-0.00420094	-0.085227	0.181001	0.0282059	-0.317537	-0.0101748	0.106241	-0.724452	0.192248	0	0.0101748	-0.353883	-0.0327258	-0.136907			0.495798	0.063507
ZNF609	Zinc finger protein 609	O15014	0.00478506	-0.117568	-1.79145	0.303463	0.39538	0.0672288	-0.0474858	-0.203189	-0.914444	-0.204674	0.11978	0.367398	0.314352	-0.00478506	0.216789	0.0631442	-0.435269	-0.11978	-0.45515	0.954356	0.37652	-0.0631442	0.141589	0	-0.361291	1.16644	0.279686	-0.0363579	-0.857703	0.259964	-0.184819	0.1457	-0.859479	0.0474858	0.634117	-0.415853	-0.165945			0.435596	0.158123
SEC16A	Protein transport protein Sec16A	O15027	0.0806293	0.141926	-0.0884857	0.143208	-0.00878525	-0.0476379	-0.243505	0.15278	0.00371361	-0.133993	-0.0703974	0.199301	0.144685	-0.00371361	-0.235001	0.0781384	-0.111736	0.0459471	0.0349216	0.0808277	-0.0349216	0.155554	0.0309668	0	-0.146605	0.328342	-0.10603	-0.141807	-0.0809174	0.126217	-0.0344362	0.0275488	-0.000763893	0.0809174	-0.0309668	0.0281544	-0.10711			0.335285	0.0300503
PLXNB2	Plexin-B2	O15031	0.0480838	0.0957723	0.212261	0.63468	0.313385	-0.00846052	0.52601	-0.114532	-0.0318112	0.186625	0.164375	-0.00545549	0.0630836	-0.1543	0.00846052	0.0917559	0.0910358	0.0676594	-0.0346384	-0.145308	-0.436149	-0.000919342	-0.0630836	0.345153	0.00545549	0	0.000919342	0.0657835	-0.153077	0.00814819	-0.224659	-0.549859	-0.316554	-1.01656	-0.189225	-0.0332255	-0.503993			0.243828	-0.0555498	Axon guidance
U2SURP	U2 snRNP-associated SURP motif-containing protein	O15042	0.0838728	0.0867081	-0.477644	0.863015	-0.154801	-0.015975	0.607247	0.542087	0.015975	0.115514	0.363574	-0.0788193	0.466871	0.469783	-0.386159	0.11176	0.0382519	-0.514935	-0.0675716	-0.0125399	0.0125399	-0.562965	-0.115514	0	-0.194667	0.0702343	0.0279446	-0.00264359	-0.0953255	0.945269	-1.53387	-0.450759	0.178716	0.0788193	-0.749705	-0.161453	-0.242702			0.272001	0.0930604	Spliceosome
SETD1A	Histone-lysine N-methyltransferase SETD1A	O15047	0.225158	-1.67893	-1.09274	-0.822418	-0.168858	-0.179972	-0.0917273	-0.0550857	0.366871	-1.27821	0.0523572	0.751171	0.0515151	-0.323293	0.168858	-0.40151	0.12776	0.0452724	-0.12776	0.276415	0.404573	0.496442	-0.0452724	0.0422487	-0.00144482	0	-0.292961	-0.791112	0.00144482	0.0536442	0.220093	-0.132456	0.139967	1.25854	-0.554743	1.36204	-0.0669022	+		1.46089	0.403592	Lysine degradation
SYNJ2	Synaptojanin-2	O15056	-0.296753	-0.584231	-0.519551	-0.213274	0.0500607	0.0570712	0.0310407	-0.63782	-0.0500607	-0.334156	0.0575981	0.0680671	-0.0575981	0.23788	-0.127663	0.0811405	0.327363	0.0652866	-0.299973	0.0374231	-0.0374231	-0.120097	0.0716629	-0.114799	-0.0310407	0.184903	0.329281	-0.291932	-0.186018	0.337942	-0.543585	0.116193	0	0.0846009	0.482638	0.0868545	-0.0115786			0.146929	0.0322227	Inositol phosphate metabolism;Phosphatidylinositol signaling system
KIF3B	Kinesin-like protein KIF3B	O15066	0.0315175	-0.205548	-0.0260043	0.38172	0.293803	-0.0315175	-0.33172	0.219931	0.140766	-0.101812	-0.0525341	0.519497	0.067193	-0.136693	-0.239637	-0.159332	-0.0393672	0.0525341	0.0260043	0.0540309	0.107234	0.287072	0.0920506	0	-0.338885	0.852869	-0.188421	0.087204	-0.0935917	0.000973701	-0.221725	-0.232224	-0.88106	0.0935917	-0.305967	0.0585475	-0.0935278			1.13659	0.165295
PFAS	Phosphoribosylformylglycinamidine synthase	O15067	0.11416	0.111541	0.104823	0.0853033	-0.0363817	0.0114107	-0.0806856	-0.00570488	-0.0262804	0.0357876	-0.105156	0.395322	0.159985	0.350844	-0.0114107	-0.0921583	0.160897	-0.0450783	0.0339766	-0.10259	-0.202668	0.0259733	0.206354	0.025116	-0.0711641	-0.176653	-0.0259733	0.0413399	0.0711641	-0.0291748	0.00570488	0	0.0787735	-0.289746	-0.189989	-0.0604506	-0.00123787			1.67231	-0.101746	Purine metabolism
ANKRD28	Serine/threonine-protein phosphatase 6 regulatory ankyrin repeat subunit A	O15084	-0.433068	-0.154182	-0.251004	0.102752	0.0734239	0.032804	-0.102752	0.026176	-0.032804	-0.209987	0.564723	-0.56098	0.245422	-0.542765	0.198565	-0.0592632	0.0866737	-0.184859	-0.810708	-0.313448	0.532892	0.760293	-0.129252	-0.112845	-0.259294	0.178152	0.0592632	-0.0098238	0.12336	0	-0.026176	0.141211	-0.00244904	0.899084	0.0275168	0.92801	0.18886			0.99903	0.199541
KIAA0391	Mitochondrial ribonuclease P catalytic subunit	O15091	0.178406	0.427391	0.239002	0.224799	-0.0848265	-0.0403414	-1.07151	-0.209796	-0.3041	-0.60605	0.465398	0.677172	0.210101	0.380252	0.0403414	-0.157023	0.0811772	-0.255541	-0.0811772	0.944687	-0.642329	0.11296	0.542872	0.186556	-0.145817	0.214696	-0.116805	0	-0.571808	-0.0183039	0.209796	-0.104872	0.0393057	0.145817	-0.555178	-0.356501	-0.265709			0.0399589	0.0146126
CHUK	Inhibitor of nuclear factor kappa-B kinase subunit alpha	O15111	-0.0716639	-2.68614	-0.289865	0.129256	-1.50273	1.07716	0.0114641	0.821871	0.0716639	-1.92179	0.644014	-0.0114641	0.474885	0.484657	1.51823	-2.78074	-0.612374	-0.35033	0.0256066	0.153206	-0.0231404	0.0231404	0.35033	0	1.61309	0.362133	0.190199	-0.237802	-0.895864	-0.014596	-0.759279	0.332745	-0.0345926	-0.0849028	-0.513095	-0.237743	0.0133514			0.0722731	0.0599797	Acute myeloid leukemia;Adipocytokine signaling pathway;Apoptosis;B cell receptor signaling pathway;Chagas disease (American trypanosomiasis);Chemokine signaling pathway;Chronic myeloid leukemia;Cytosolic DNA-sensing pathway;Epithelial cell signaling in Helicobacter pylori infection;Hepatitis C;MAPK signaling pathway;Measles;NOD-like receptor signaling pathway;Osteoclast differentiation;Pancreatic…
LSM1	U6 snRNA-associated Sm-like protein LSm1	O15116	0.362871	-3.01468	-0.93412	0.504594	2.02455	-1.91295	1.31761	0.148981	-1.00367	-0.148981	-0.722287	0.19483	0.605917	-0.362871	0.570852	0.651208	0.86258	-0.204402	0.139715	-0.139715	-0.179198	0.318202	-1.69466	-0.440124	-0.24951	0.218389	-0.22322	-0.135596	-0.931287	0	0.7527	0.345624	-0.925303	-0.19483	0.175495	1.33252	0.509806			0.979612	0.498288	RNA degradation
NPC1	NPC intracellular cholesterol transporter 1	O15118	0.149892	0.0788708	0.468405	-0.090899	-0.185621	0.0425787	-0.0319571	0.00225782	-0.137964	0.0890536	-0.14627	1.19354	-0.0397449	0.0633745	-0.0425787	0.303239	0.0133066	0.0009408	-0.0986853	-0.201064	-0.0133066	0.378163	-0.0009408	-0.138895	-0.303817	0.639524	-0.0152769	0	0.0319571	0.531006	0.05164	-0.400627	0.512316	0.221545	-0.0914483	-0.101699	-0.556381			0.981934	-0.167895	Lysosome
SCAMP1	Secretory carrier-associated membrane protein 1	O15126	0.0987105	-0.0635896	-0.0851789	-0.12758	0.0202508	0.112781	0.0410838	-0.0317373	-0.063127	0.0317373	0.0893145	0.248107	-0.0330372	0.237331	-0.0202508	0.032867	-0.0728459	0.120289	-0.265639	-0.032867	0.0745835	0.193822	-0.0538158	-0.0992565	-0.0410838	0.167969	0.0614924	-0.175175	-0.0640168	0.00104046	0.182469	0.0662088	0	0.131002	-0.0407782	-0.126556	-0.15102			0.338542	-0.0290547
SCAMP2	Secretory carrier-associated membrane protein 2	O15127	0.247328	-0.0157189	0.13253	0.062562	-0.255947	0.0157189	-0.226964	0.0121937	0.015965	-0.0121937	-0.0495796	0.222571	-0.0555077	0.489575	-0.418995	0.214551	-0.102578	0.202002	-0.0653491	-0.0148768	0.0148768	0.366227	0.178366	0.235279	0.00722599	-0.0517941	-0.0384269	0	-0.234461	-0.0810318	0.0284519	0.054882	-0.0351467	-0.00722599	-0.209166	-0.302828	0.246088			0.04958	0.00849866
ARPC1B	Actin-related protein 2/3 complex subunit 1B	O15143	0.00533199	-0.0322447	-0.0150795	0.0349817	0.118627	-0.103213	-0.217643	0.08426	0.0880709	-0.0373659	0.330337	-0.0349817	0.116622	-0.108495	-0.00533199	0.0670624	0.195362	-0.017251	0.0159702	-0.111639	0.0150795	-0.178816	-0.136725	0.299589	-0.110347	0.0379772	-0.132872	0.0302219	0.0777311	-0.094965	-0.237708	-0.049017	0	0.194358	0.017251	0.0810385	-0.00628281			3.75116	0.143986	Bacterial invasion of epithelial cells;Fc gamma R-mediated phagocytosis;Pathogenic Escherichia coli infection;Regulation of actin cytoskeleton;Shigellosis
ARPC2	Actin-related protein 2/3 complex subunit 2	O15144	-0.0152516	0.0500178	0.413064	0.209978	0.342411	-0.119874	0.377962	0.0326581	0.0152516	0.0997119	0.456789	-0.219607	0.0260053	-0.405368	0.165374	0.110273	0.779629	-0.0730472	-0.0147567	-0.0720162	-0.213137	-0.363053	-0.207347	0.576352	-0.260585	0	0.0147567	0.231358	-0.0854669	-0.563396	-0.236046	-1.12252	-0.40693	0.0854669	-0.0260053	-0.052834	0.0397606			1.5553	0.24001	Bacterial invasion of epithelial cells;Fc gamma R-mediated phagocytosis;Pathogenic Escherichia coli infection;Regulation of actin cytoskeleton;Shigellosis
ARPC3	Actin-related protein 2/3 complex subunit 3	O15145	0.157664	-0.243686	0.11033	-0.0136814	0.0252161	-0.0252161	0.18199	-0.0376577	0.0407171	0.102645	0.0875444	-0.151314	0.0376577	0.298997	-0.0791426	0.117751	-0.0417318	-0.054328	-0.153071	-0.0104494	-0.227874	0.0339975	0.0693026	-0.0546169	0.0768967	0.0533276	0.0104494	0.215464	-0.0173111	-0.298792	-0.246457	-0.520786	0.0927715	0.0136814	-0.0377893	-0.259652	0			0.514596	0.0544279	Bacterial invasion of epithelial cells;Fc gamma R-mediated phagocytosis;Pathogenic Escherichia coli infection;Regulation of actin cytoskeleton;Shigellosis
BET1	BET1 homolog	O15155	0.011652	-0.990492	0.236783	0.0801516	0.0853424	0.015583	0.101803	0.0779433	-0.12173	0.193856	-0.0779433	-1.30613	0.090548	-1.2031	0.208721	-0.0335374	0.00791025	0.182371	0.0438514	0.0853133	-0.179076	-0.496828	-0.272007	0.177653	-0.218062	9.34601e-05	-0.00791025	-0.205268	-0.0801516	0	-0.147729	0.051528	-0.00107479	0.285107	-0.15551	-0.011652	-0.363553			0.915499	0.184751	SNARE interactions in vesicular transport
POLR1C	DNA-directed RNA polymerases I and III subunit RPAC1	O15160	0.0795355	0.00127125	0.13737	0.23931	-0.00127125	0.0127821	-0.186602	-0.0419388	-0.14795	-0.0196428	0.128688	0.811625	0.0196428	-0.26417	0.0254755	0.00802135	-0.00802135	0.130366	0.158086	-0.12914	-0.0545015	0.26007	-0.0528231	0.149165	-0.11206	-0.0476627	-0.211037	0	0.0378103	-0.418323	0.137115	0.0327482	-0.0695724	-0.0378103	-0.280076	-0.209851	0.0872269			0.176652	-0.0289158	Cytosolic DNA-sensing pathway;Purine metabolism;Pyrimidine metabolism;RNA polymerase
TRIM24	Transcription intermediary factor 1-alpha	O15164	0.128815	-0.0756326	-0.0863137	0.0944672	0.0276637	-0.0995345	0.0200472	0.0508575	-0.410875	-0.0908413	0.013175	0.520858	0.0206995	0.079452	-0.0276637	0.0220399	-0.0220399	-0.0190353	-0.230087	0.0543914	-0.0267596	0.240314	0.131819	-0.0864143	-0.151311	0.184322	0.0321412	-0.303989	-0.0200472	0.258011	-0.013175	0.0890007	0	-0.196074	-0.264622	0.685187	-0.410264			0.348279	-0.0538014
PGRMC2	Membrane-associated progesterone receptor component 2	O15173	0.186274	0.0367298	0.153265	0.0551491	0.0855618	-0.0942574	0.00433922	0.0245638	-0.0367298	0.233712	-0.155219	-0.0562153	0.119285	0.329355	-0.0512314	-0.0620899	-0.0914898	-0.0245638	0.104622	0.060606	-0.060606	0.207163	0.144887	0.0971184	-0.061388	-0.0657368	-0.0856018	0.0157967	-0.00433922	-0.0411758	-0.0388308	0.0636616	0	0.22401	-0.358937	-0.316402	-0.0601368			0.390435	-0.0384301
PFDN6	Prefoldin subunit 6	O15212	0.173133	-0.0591559	0.0232515	0.060133	0.0135398	-0.0135398	0.00228596	-0.414591	0.107845	-0.285673	0.40184	0.838905	-0.089292	0.322711	-0.16215	0.0410566	-0.0328426	0.101234	-0.0172834	0.0227728	-0.0205088	-0.196489	-0.110962	-0.0191011	-0.0428791	0.124043	0.0172834	0	-0.00228596	0.196527	0.089292	-0.0889292	0.356139	-0.390407	0.209125	-0.0654082	-0.118331			0.497234	-0.0736122
WDR46	WD repeat-containing protein 46	O15213	0.220491	-0.0208435	-0.355607	-1.0063	-1.7578	0.0208435	-1.14553	-0.395383	-0.113666	0.109541	-0.109541	0.323309	0.337251	0.200176	0.196512	2.28625	-0.642981	-1.78621	-0.706837	-4.05312e-05	0.0767894	1.51431	0.400687	1.35092	-0.0537548	0.0598269	4.05312e-05	-1.20227	0.0619621	0.864965	-2.89026	0	-0.185362	0.0537548	1.78178	-0.290695	-0.503358			0.111517	-0.093213
NKRF	NF-kappa-B-repressing factor	O15226	0.256735	0.343269	0.292347	-0.424879	0.146995	-0.973389	0.0720954	0.239244	-0.715779	0.187937	0.723585	0.24885	0.0927048	-0.0554929	-0.119065	-0.447992	0.732767	-0.217816	-0.278388	0.0483546	-0.0531821	-0.0483546	-0.242882	0.983861	0.225802	-0.116733	0.681372	0	-0.25731	0.252783	-0.237244	0.106641	-0.683565	-0.0720954	-0.0927048	0.0554929	-0.445619			0.543356	0.144426
GNPAT	Dihydroxyacetone phosphate acyltransferase	O15228	0.0231457	-0.159525	-0.0181327	0.287463	0.185963	0.179108	-0.175875	0.0941329	-0.401252	0.0915627	0.62279	0.262778	-0.09374	0.124987	-0.243104	-0.516827	0.17341	-0.311469	-0.350717	0.0181327	0.156998	0.0534244	-0.83132	0.168037	-0.242568	0.19407	-0.326249	-0.517515	-0.0473704	0	-0.0915627	0.0830059	-0.425422	0.0473704	0.212059	-0.0231457	-1.05866			0.0326237	-0.00992228	Glycerophospholipid metabolism;Peroxisome
LAMA5	Laminin subunit alpha-5	O15230	0.0485549	-0.12999	0.0935297	0.245745	-0.0176854	-0.0651622	-0.129457	0.0165811	0.0176854	-0.0165811	-0.147443	0.167461	0.292694	0.0318837	-0.175343	-0.261486	-0.554641	0.438582	0.151929	0.234027	-0.0985231	0.0887117	0.278083	-0.0454912	-0.291403	0.298348	-0.0887117	-0.24167	0.0460892	0.0467834	-0.0686173	0	0.324008	-0.0460892	-0.845157	0.210599	-0.306967			0.105725	-0.0228827	Amoebiasis;ECM-receptor interaction;Focal adhesion;Pathways in cancer;Small cell lung cancer;Toxoplasmosis
CASC3	Protein CASC3	O15234	-0.189489	-0.994499	-0.268482	-0.0754762	0.595347	0.470791	-1.07371	0.213703	-0.175504	-0.0539608	0.748621	-0.0939851	0.0539608	0.129727	-0.129727	0.373995	-0.231331	-0.325389	-1.26262	-0.0670915	0.258715	0.357079	-0.1268	-0.632132	0.26922	0.833441	0.0670915	0.220459	0.0754762	-0.445464	-0.867262	0	-0.60508	0.12248	0.160289	0.962755	0.115022	+		2.08393	0.424117	mRNA surveillance pathway;RNA transport
MRPS12	28S ribosomal protein S12, mitochondrial	O15235	-0.270844	0.447048	0.541551	0.146454	0.00359774	-0.373858	0.248013	0.211704	0.101789	-0.0127463	0.0701528	-0.253197	0.0842195	-0.113324	-0.00359774	-0.205659	-0.142994	-0.0968318	-0.117919	0.334328	0.178431	-0.0910912	0.0127463	-0.219619	-0.140646	0	0.0910912	-0.109189	-0.283591	0.0935392	-0.380682	0.415215	0.194336	0.140646	-0.447308	0.364321	-0.142442			0.0131329	0.00301195
ACOX3	Peroxisomal acyl-coenzyme A oxidase 3	O15254	0.0124049	0.137476	0.196439	0.179265	0.148343	-0.0124049	0.0931106	0.25511	-0.171537	0.0516052	0.443824	0.030149	-0.166722	-0.419355	-0.0420413	-0.105251	-0.0227461	-0.164695	0.115251	-0.170087	0.0227461	0.269418	-0.472847	-0.324987	-0.686809	0.492034	-0.104787	0.181167	-0.0537162	-0.666611	-0.0516052	0	0.00642681	-0.030149	0.193153	0.276704	-0.926781			0.0870072	-0.0230757	alpha-Linolenic acid metabolism;Biosynthesis of unsaturated fatty acids;Fatty acid metabolism;Peroxisome;PPAR signaling pathway
RER1	Protein RER1	O15258	-0.123455	0.133841	0.214834	0.289948	-0.0894547	0.0780602	0.204184	0.174582	0.277906	0.442862	-0.00749683	-0.291759	0.278292	-0.445801	0.0154629	0.0221825	0.125105	0.00749683	0.231678	-0.0765877	-0.0221825	-0.613908	-0.287902	0.266415	-0.21257	0.0555363	-0.143164	0	-0.0501328	-0.0654697	-0.159819	0.0131893	-0.207237	0.0501328	-0.0630989	-0.0154629	-0.126993			0.478883	0.0694785
SURF4	Surfeit locus protein 4	O15260	-0.268456	-0.018013	0.0860825	0.0640011	0.0321999	0.018013	0.115852	-0.206732	-0.0817299	-0.0145531	0.167704	-0.598454	-0.191303	-0.285006	0.045784	0.167021	-0.117432	0.0145531	0.0176888	-0.0209866	-0.0176888	0.343102	-0.182421	-0.243935	-0.0640011	0	-0.0597382	-0.1898	-0.125326	0.18816	0.125635	-0.118958	0.0100498	0.257423	0.13492	0.0653763	0.181585			0.0984768	-0.0153526
MAPK13	Mitogen-activated protein kinase 13	O15264	0.270783	0.489689	0.766952	0.0839491	0.129689	-0.709441	0.227626	0.0766411	-0.121979	0.184959	-0.797049	0.258884	-0.0766411	-0.176193	0.0874467	-0.0169168	0.136237	-0.28665	0.0169168	-0.192348	0.220297	-0.04812	0.206096	0.109099	-0.0839491	-0.167437	-0.838374	0.297509	-0.298962	-0.0863104	0.454268	0	-0.195882	-0.235866	-0.694886	-0.0874467	0.256557			0.0550288	-0.0173541	Amyotrophic lateral sclerosis (ALS);Chagas disease (American trypanosomiasis);Epithelial cell signaling in Helicobacter pylori infection;Fc epsilon RI signaling pathway;GnRH signaling pathway;Hepatitis C;ko05152;Leishmaniasis;Leukocyte transendothelial migration;MAPK signaling pathway;MAPK signaling pathway - yeast;Neurotrophin signaling pathway;NOD-like receptor signaling pathway;Osteoclast diff…
SPTLC1	Serine palmitoyltransferase 1	O15269	-0.183115	0.217614	0.234424	-0.143654	0.327207	0.00951147	-0.0304422	0.0722556	-0.00951147	-0.0118222	0.0118222	0.836668	0.0460258	-0.165555	0.36045	0.00818348	0.159294	0.223379	-0.00807381	-0.0756025	-0.032815	-0.566426	-0.0823197	0.158072	-0.0867529	-0.0426893	0.00807381	-0.412236	0.0304422	0.0620232	-0.0912833	0	0.183965	0.100283	-0.0586782	-0.0236363	-0.635201			0.351857	-0.0632579	Sphingolipid metabolism
SPTLC2	Serine palmitoyltransferase 2	O15270	0.0988374	1.02817	-0.263221	-0.256405	0.099134	0.12885	0.25402	-0.0196848	-0.0988374	-2.40783	0.0196848	0.327713	-0.363745	-0.52449	-0.246941	0.112743	-0.0778589	0.15899	-1.5465	0.0778589	-0.30133	0.133518	0.111336	-0.189717	0.147792	0.0956821	0.105991	-0.564128	-0.147792	0	-0.15302	-0.202104	0.522111	-0.312268	0.0245152	-0.40001	0.0728521			0.18865	0.0835713	Sphingolipid metabolism
OGT	UDP-N-acetylglucosamine--peptide N-acetylglucosaminyltransferase 110 kDa subunit	O15294	-0.0715008	-0.220098	-0.225649	-0.100952	0.413392	-0.0038538	0.0545311	0.53159	0.331937	-0.116997	0.220337	0.368394	0.260977	0.0038538	-0.230013	0.175425	0.187334	-0.0147457	-0.459003	0.0851755	0.173177	-0.125026	-0.203	0.109657	-0.0647907	0.192466	-0.0851755	0	-0.0545311	-0.338405	0.0147457	-0.190223	-0.228828	0.29941	-0.238306	0.0931149	0.321236			5.3949	0.305419	Other types of O-glycan biosynthesis
PMM2	Phosphomannomutase 2	O15305	0.0470562	-0.0558872	-0.162824	0.0746107	0.131016	-0.0351334	-0.0593805	0.102415	-0.0384426	-0.0021534	0.342951	0.015605	0.0433502	-0.104891	0.0351334	0.0107756	0.0519419	0.00127792	-0.196441	0.0085001	-0.0798731	0.029645	-0.0545769	-0.00173569	-0.134748	0	-0.0085001	-0.0412254	-0.015605	0.0385952	-0.00127792	0.0339813	0.0590725	0.180514	-0.062933	0.281361	-0.107933			1.3376	0.0691816	Amino sugar and nucleotide sugar metabolism;Fructose and mannose metabolism
CTAGE5	Endoplasmic reticulum export factor CTAGE5;Melanoma inhibitory activity protein 2	O15320;Q96PC5	-0.01475	-0.151129	0.192502	-0.100631	0.159485	0.0812316	0.397957	0.0778289	-0.170567	0.238647	0.207391	0.100631	0.125475	-0.0176291	0.01475	0.0297732	0.245486	-0.0778289	-0.142359	-0.00637674	-0.278594	-0.0177588	-0.159251	0.501725	0.172534	0.0606699	0.00637674	0.0644445	-0.299478	-0.163211	-0.27364	-1.03008	0	-0.201056	-0.142122	0.0962453	-0.650136			0.546112	0.0961015
TM9SF1	Transmembrane 9 superfamily member 1	O15321	-0.0884161	0.129576	0.0416288	0.216637	0.281437	0.151229	0.0320792	-1.28944	0.0884161	0.202016	-0.619997	0.675291	0.103527	-3.03238	-0.101405	0.140559	0.560149	0.0225606	-0.912429	-0.130959	-0.321113	0.00105762	-0.281109	0.967419	-0.0867448	0	-0.00105762	0.280663	-0.0866818	-0.209977	0.059936	-0.17389	0.0133553	-0.0320792	-0.0225606	-0.426757	-0.040494			0.298235	0.140767
HMGB3	High mobility group protein B3	O15347	-0.0902042	0.0026226	-0.156625	0.157263	-0.22555	-0.00393677	-0.22661	-0.0335245	0.043417	0.0612535	-0.263022	0.416063	0.0316114	0.399015	-0.0026226	-0.0502615	-0.117162	-0.0316114	-0.198543	0.0502615	0.130513	0.182622	0.178967	-0.11364	-0.123158	0	0.0686579	-0.0920315	0.123158	0.205542	0.120944	-0.0346584	0.141483	-0.164183	-0.0732546	0.14749	0.0608711			1.69271	-0.118326
PPM1G	Protein phosphatase 1G	O15355	-0.00615406	0.165269	0.0857277	-0.011302	0.0690298	-0.0214891	0.011302	0.0335255	-0.12186	-0.00716782	0.0753975	0.689309	0.0553112	-0.0979872	0.153186	0.00207901	0.214348	-0.0995178	-0.0348625	-0.00207901	0.0147057	-0.14517	0.00716782	0.207491	-0.0228167	-0.0117645	-0.115902	0.0276432	-0.0624228	0	-0.155703	-0.0789948	-0.117238	0.0790854	-0.0619144	0.00615406	0.126623			0.218896	0.0253342
INPPL1	Phosphatidylinositol 3,4,5-trisphosphate 5-phosphatase 2	O15357	0.329276	0.462169	-0.114312	0.00394726	-0.0650873	-0.0139551	-0.279851	-0.258247	-0.0877981	0.122188	-0.388038	0.286691	0.231127	0.31977	-0.232809	-0.296665	-1.10157	0.412825	0.329498	-0.0823269	0.0823269	0.460824	-0.690153	-0.746406	-0.00394726	-0.118822	0.126909	-0.111724	0.191574	0.0292196	0.149457	0.0562582	0.0825825	-0.22961	-0.122188	0.0139551	0			1.15096	-0.195949	Inositol phosphate metabolism;Phosphatidylinositol signaling system
EIF3D	Eukaryotic translation initiation factor 3 subunit D	O15371	0.10498	0.161654	0.153235	-0.0245624	-0.0493383	-0.00053215	0.0629754	0.216922	0.0884018	0.0224943	-0.0224943	0.0113492	0.195573	-0.123444	-0.0244274	-0.00625086	-0.0140071	-0.13148	0.233119	0.00625086	0.198166	-0.0348506	0.0880423	0.108459	-0.0113492	0.0847187	-0.0647197	0.0502205	0.0303893	-0.0090723	-0.12854	-0.0346184	-0.0424805	-0.301905	-0.195731	0.00053215	0			0.28477	0.0245192	RNA transport
EIF3H	Eukaryotic translation initiation factor 3 subunit H	O15372	-0.0568314	-0.150446	-0.0611525	-0.180832	0.154018	0.0783215	-0.0669594	0.12335	-0.0112305	0.0344353	0.0363941	0.0669594	0.0940533	-0.18759	0.0112305	0.0481882	0.0608816	-0.100969	-0.297896	-0.0163126	0.0403128	-0.130881	-0.0672588	0.141588	0.226198	0.0784855	0.0163126	-0.164146	0.0872726	-0.0437527	-0.0344353	0	-0.103758	-0.0728817	-0.102369	0.033659	0.219059			2.42591	0.105944	Measles;RNA transport
NVL	Nuclear valosin-containing protein-like	O15381	0.402587	-0.422671	-0.457359	-0.121598	0.672072	-0.248947	0.162279	-0.0421052	0.0512218	-0.185359	0.143308	0.165055	0.0421052	-0.0512218	-0.29413	0.031837	0.249258	-0.0660272	-0.0124116	-0.954357	0.43256	-0.00213957	0.778843	-0.213783	0.0102692	-0.0482817	0.00213957	-0.18138	-0.0102692	0	0.267658	0.0356903	0.103466	-0.917233	-0.213635	0.428465	0.168097			0.129152	0.0381481	Ribosome biogenesis in eukaryotes
IPO8	Importin-8	O15397	-0.355605	0.126267	-0.0164251	0.905809	0.18544	-0.648595	0.0437756	-0.0540485	0.554451	-0.0154858	0.0632849	0.606944	0.0154858	0.206776	-0.126267	0.193673	0.638743	0.0433989	0.160851	0.0125771	-0.0125771	-0.263857	-0.625047	0.293881	-0.298309	-0.155366	-0.202925	0.527493	-0.466654	0	-0.169257	0.357607	-0.439432	-0.0437756	0.375215	-0.493421	-0.0473661			0.251477	0.0693679
STX7	Syntaxin-7	O15400	0.0941458	-0.0692244	0.218307	-0.00273991	0.259393	-0.149354	0.11472	0.02666	-0.131444	0.0283098	0.170262	0.99071	0.00722218	0.0692244	0.102353	-0.0634375	0.0620337	-0.00722218	-0.121943	-0.0307589	-0.171872	0.0307589	-0.157248	0.0818596	0.00273991	0.622791	0.031148	0.1	-0.0676565	-0.301556	-0.0272608	0	-0.0758419	-0.190923	-0.37289	-0.320603	-0.213905			0.0168173	0.00387483	Phagosome;SNARE interactions in vesicular transport
SLC16A3	Monocarboxylate transporter 4	O15427	0.00876617	-0.00876617	0.207257	-0.0461655	0.089016	-0.060482	0.0461655	0.0408192	0.0638523	-0.0179176	0.270264	0.0521622	0.07514	-0.127075	0.0224075	0.00855732	0.224372	-0.0746593	-0.129424	-0.00855732	-0.215894	-0.0351667	-0.094656	-0.186876	-0.221771	-0.186983	0.0704279	0.0881538	-0.0522346	0	-0.0388985	0.213356	-0.0568085	0.184515	0.0179176	-0.166309	0.229958			0.131475	0.0143483
SLC31A1	High affinity copper uptake protein 1	O15431	-0.13131	-0.00335693	0.0909519	-0.03267	-0.402386	0.0163879	0.0434504	0.142941	0.00335693	-0.052002	-0.0333424	-0.11906	0.0708904	0.200348	0.00762939	-0.0146484	0.194599	0.0333424	-0.1287	0.0146484	-0.028904	0.0484905	-0.0871048	-0.236572	0.188439	-0.18619	-0.169558	-0.0671902	-0.34492	0	0.109865	0.28142	0.0908623	0.03267	-0.107922	-0.458921	0.222404			0.215718	-0.0282494	Mineral absorption
CD3EAP	DNA-directed RNA polymerase I subunit RPA34	O15446	0.00406313	0.38959	-0.239567	-0.069942	0.0823836	0.274442	0.00934935	-0.399346	-0.00406313	-0.455274	0.246673	0.556719	-0.0292788	-0.0560489	-0.0994439	-0.0278058	0.0278058	0.0292788	-0.164677	0.121078	0.241823	-0.148688	0.083951	0	0.203153	0.118315	0.0309768	-0.0199289	-0.00934935	0.117562	0.147102	0.0984411	-0.536169	-0.192561	-0.529953	-0.193675	-0.103354			0.200939	0.0374394
MSH4	MutS protein homolog 4	O15457	0.330277	0.157964	0.176777	0.0861015	-0.0324073	0.0244946	-0.0861015	-0.285246	-0.0244946	-0.595235	1.50149	0.169693	0.803199	-1.52013	0.171754	-0.425998	-0.0838504	0.285246	0.0959373	0.0838504	-0.115594	0.37598	0.757809	-0.430318	-0.506127	0.00150394	-0.476035	-0.28914	0.124396	0.476348	-1.38302	0	0.307762	-0.248816	-0.514114	-0.239773	-0.087595			0.239464	0.0999443
P4HA2	Prolyl 4-hydroxylase subunit alpha-2	O15460	0.359813	0.624858	0.657467	0.617119	-0.218995	-0.147169	-0.0595918	0.0991426	-0.450359	0.163101	0.220599	1.03538	0.162809	-0.122908	0.122908	-0.0616465	0.241405	-0.108858	0.0621681	-0.21299	-0.152245	-0.556371	-0.0991426	0.128545	-0.439064	-0.962602	0.0616465	0.0652399	-0.308421	-0.479718	-0.133671	-0.360809	0	0.0595918	-0.435861	0.157705	0.034482			0.338827	-0.0935928	Arginine and proline metabolism
YKT6	Synaptobrevin homolog YKT6	O15498	0.375092	0.115953	0.322077	-0.126806	0.38704	-0.23368	0.198956	0.219529	-0.49215	0.366161	1.63179	3.86936	-0.463596	-0.611205	-0.115953	0.319431	0.0998297	0.182365	0.0405588	-0.257858	-0.0405588	-0.506604	-0.301417	0.361556	0.126806	-0.15964	-0.954851	0.00539207	-0.431185	-0.341402	-0.486683	-0.800946	0	-0.181334	-0.182365	0.466691	0.177327			0.270971	0.162681	SNARE interactions in vesicular transport
ARPC5	Actin-related protein 2/3 complex subunit 5	O15511	0.0798016	-0.12137	0.011591	0.00831127	0.315865	0.0271244	-0.0497599	0.165531	0.195387	0.00879669	0.468313	0.716109	0.0135651	-0.232412	-0.342001	0.249435	0.311796	-0.0156612	-0.456682	-0.011591	-0.201534	0.244545	-0.00879669	0	-0.254916	0.0102386	-0.129061	0.162594	-0.00831127	-0.10088	-0.0309334	-0.135393	-0.153948	0.367959	-0.0410995	-0.0271244	0.0915985			1.35858	0.148535	Bacterial invasion of epithelial cells;Fc gamma R-mediated phagocytosis;Pathogenic Escherichia coli infection;Regulation of actin cytoskeleton;Shigellosis
DDX3Y	ATP-dependent RNA helicase DDX3Y	O15523	0.375675	-0.0973549	-1.03533	-1.90314	-0.109423	0.0698118	0.287532	0.082377	0.410646	-0.0427852	-0.104743	0.705142	0.175918	-0.159259	0.380904	0.528092	0.0376892	0.111867	-0.351084	0.205533	-0.121922	0.0644073	0.0427852	0.0871401	0.148553	0.378625	-0.0376892	-0.187123	-0.558825	0.117437	-0.159932	-0.109299	0	-0.148553	-1.06773	-0.0698118	-0.25651			1.21359	0.288643	RIG-I-like receptor signaling pathway
PDPK1	3-phosphoinositide-dependent protein kinase 1	O15530	-0.00666094	0.0248981	0.104486	0.146115	-0.405713	0.0897326	0.00327301	-0.0311198	0.00666094	0.171545	-0.146068	-0.269771	0.084578	0.234586	-0.0543599	-0.262729	0.0174246	-0.558435	-0.195878	-0.106694	0.0887051	0.0878267	0.209131	-0.279542	-0.00327301	0.191989	-0.0174246	-0.254119	0.0238304	0.00553322	0.0157924	0.046277	0	-0.285276	-0.0157924	-0.187664	-0.596243			2.47339	-0.183994	Aldosterone-regulated sodium reabsorption;Endometrial cancer;Focal adhesion;Insulin signaling pathway;mTOR signaling pathway;Non-small cell lung cancer;PPAR signaling pathway;Prostate cancer
TAPBP	Tapasin	O15533	0.206441	-0.792878	-0.0274429	0.288089	0.173112	0.0882521	-0.0321627	0.17225	0.011611	0.00600719	-0.00600719	-0.0823965	-0.177339	-0.23392	-0.011611	0.0274429	-0.0535603	0.501885	0.0510578	-0.17033	0.214386	0.0621586	-0.078681	0	-0.213645	0.00209999	-0.831162	0.708729	0.0321627	-0.222315	0.226029	0.133724	-0.920301	0.129687	-0.609921	-0.170785	-0.0738106			1.49397	0.226774	Antigen processing and presentation
PER1	Period circadian protein homolog 1	O15534	0.367667	0.204062	-0.00149632	0.188404	-0.0573177	-0.109814	0.00916386	-0.00207043	-0.108697	0.00207043	0.343036	0.460285	-0.0441961	0.0573177	-0.0837116	0.00149632	-0.296779	0.108891	-0.324376	0.117438	0.359815	0.639448	-0.0200558	-0.215764	-0.264734	-0.0252705	-0.238631	-0.125723	-0.599405	0.0094347	0.0288754	0	0.0419598	-0.00916386	-0.00548458	0.434236	0.0940075			0.116259	0.0240226	Circadian rhythm - fly;Circadian rhythm - mammal
RNF113A	E3 ubiquitin-protein ligase RNF113A	O15541	0.254982	0.0656362	0.998459	0.186811	0.242714	-0.248796	0.126558	0.503338	-0.315833	0.0831857	0.252421	0.141146	0.134573	-0.0656362	0.132178	0.334517	1.02377	-0.238995	-0.0134387	0.0134387	-0.0864463	-0.125843	-0.141441	0.0554905	-0.126558	0.304491	-0.0184789	-0.846502	-1.03612	0	-0.0831857	-0.641047	-0.747107	-1.86714	-0.71882	-0.836628	0.127402			0.110663	0.0513405
DHX15	Pre-mRNA-splicing factor ATP-dependent RNA helicase DHX15	O43143	0.0270147	0.0452394	0.115319	0.052352	-0.0164938	0.0164938	0.0179586	0.392289	0.0678797	-0.0204554	0.0665216	-0.530778	0.4171	-0.0380163	-0.104104	-0.134322	-0.0327234	-0.154315	0.0432749	0.0553083	0.0327234	-0.0869551	0.0204554	0.282152	-0.0179586	0.0687809	-0.201985	0.131338	0.0308924	0	-0.0828257	-0.214924	-0.0458412	-0.357953	-0.130094	-0.226897	-0.0800896			0.887151	0.0875398	Spliceosome
RNMT	mRNA cap guanine-N7 methyltransferase	O43148	0.00137424	0.0764284	-0.0276356	-0.00994921	0.157104	0.0223055	0.00994921	-0.0390601	-0.0433893	0.0499234	-0.218729	0.478778	-0.151993	-0.160913	-0.00137424	-0.0878773	0.00670052	0.0416932	-0.22414	0.124504	0.0230274	-0.00670052	0.00805712	-0.0345173	-0.0703101	-0.0579805	0.120736	0	-0.0544448	0.0678282	-0.00805712	-0.0156088	0.211662	0.252329	0.060554	-0.170884	0.0397921			0.508861	-0.0441208	mRNA surveillance pathway
ZZEF1	Zinc finger ZZ-type and EF-hand domain-containing protein 1	O43149	-0.101552	0.377632	-0.0725455	0.490978	0.196987	-0.0934401	-1.75873	-0.128093	-0.153788	0.244472	-0.0276079	0.240595	-0.0716152	0.249162	-0.566558	0.0125194	-0.0176721	0.331167	0.119522	-0.504464	-0.0125194	0.0801492	-0.0292749	-0.0113564	-0.162446	0	0.136218	-0.124946	0.162446	-0.002882	0.0276079	0.0114574	0.201712	-0.924308	0.243697	0.0934401	0.0596333			0.30603	-0.0891977
TTI1	TELO2-interacting protein 1 homolog	O43156	0.539237	0.213664	0.691922	0.273724	0.0539927	0.130812	0.194604	0.096601	-0.0539927	0.295192	0.01829	0.0701814	0.243112	-0.752812	-0.192995	0.350929	0.500878	-0.01829	-0.423546	-0.217647	-0.0367136	0.0367136	-0.438469	-0.530506	-0.233137	0.0652008	-0.198918	-0.508057	-0.329257	-0.424447	-0.538787	0.194171	0	-0.0701814	-0.565191	-0.188011	0.163875			0.441441	0.102567
RRP8	Ribosomal RNA-processing protein 8	O43159	-0.0919704	0.0913534	-0.736382	-0.0755415	0.501688	0.247642	0.0591555	0.462461	0.124676	0.0267339	-0.207907	0.67956	0.389629	-0.151581	-0.0913534	-2.81196	0.539624	-0.340539	-0.720915	0.156275	0.0879412	0.0200682	0.317803	0.121442	-0.0261345	0.276912	-0.0200682	0.28314	0.0261345	-0.151015	-0.528443	-0.0191517	0	-0.21349	-0.0267339	-0.175313	-0.204369			0.0136009	-0.00725389
CYB5B	Cytochrome b5 type B	O43169	0.146528	0.767738	0.789058	0.476729	0.348162	-0.146528	-0.0557528	0.0826588	-0.395004	0.0769596	0.0540085	1.46807	-0.0540085	-0.360807	0.151276	0.15805	1.16115	0.0707798	0.0317526	-0.232882	-0.323993	-0.282529	-0.198675	0.566234	0.0121469	-0.0525494	-0.0317526	0.144259	-0.208878	-0.0418072	-0.409147	0.67221	0	-0.0121469	-0.468042	-0.586461	-0.10478			0.172365	-0.0627974
PRPF4	U4/U6 small nuclear ribonucleoprotein Prp4	O43172	0.152065	-0.219257	-0.114976	0.0727339	0.129493	0.30334	-0.0727339	0.0108833	-0.182188	-0.0108833	0.571166	0.205077	0.02847	0.0315895	-0.0315895	-0.0842195	0.327492	-0.152382	-0.297087	-0.0320878	0.404039	0.0320878	0.0552979	-0.509662	-0.396346	0.10678	0.0723968	0.264526	0.175105	0	-0.0109749	-0.109666	0.125619	-0.145974	-0.599012	-0.179055	-0.323527			0.0951446	0.0200959	Spliceosome
PHGDH	D-3-phosphoglycerate dehydrogenase	O43175	0.0695267	0.0576038	-0.0701609	0.0950813	-0.197453	0.0410423	-0.0447044	-0.11861	-0.11253	0.00709343	-0.0625515	0.42099	-0.00709343	0.122618	-0.0410423	-0.0131521	0.120807	0.190378	-0.12078	0.0680628	-0.0377913	0.0984793	0.249226	-0.207762	-0.00899696	-0.185999	0.0131521	0	0.00899696	-0.0120392	0.248804	0.155668	0.0961857	-0.0649471	-0.0249329	-0.119658	0.0475979			1.87311	-0.104054	Glycine, serine and threonine metabolism;Methane metabolism
NDUFS4	NADH dehydrogenase [ubiquinone] iron-sulfur protein 4, mitochondrial	O43181	-0.0248404	0.813329	1.27096	0.0616241	0.0248404	0.137438	0.465099	-0.178585	0.0662508	0.279301	0.74373	0.346383	-0.391643	-0.980905	-0.229446	0.316057	0.776092	0.251337	-0.306099	-0.0238385	-0.182985	-0.102308	0.00419617	0.104166	-0.0616241	-0.00258446	0.0238385	0.120514	-0.117323	-0.128404	-0.00419617	0.0101385	0	-0.131176	-0.0388384	-0.800485	-0.0721264			0.144346	-0.0495827	Alzheimer's disease;Huntington's disease;Oxidative phosphorylation;Parkinson's disease
DYNC1LI2	Cytoplasmic dynein 1 light intermediate chain 2	O43237	0.107347	0.128758	0.0727396	0.0270729	-0.00495815	0.135943	0.0949306	-0.0556669	-0.245772	0.0862474	-0.0858889	0.654566	-0.0833101	0.00495815	-0.14552	0.233129	0.00709629	0.184279	-0.193225	0.00736332	-0.0865259	-0.00709629	0.0556669	-0.107252	-0.0270729	0.191603	-0.0396032	0	-0.100317	0.0486507	0.11527	0.119467	-0.0929089	-0.271975	-0.0983171	-0.0281744	-0.274311			0.773662	-0.0756515	Phagosome;Vasopressin-regulated water reabsorption
PSMD3	26S proteasome non-ATPase regulatory subunit 3	O43242	-0.0573339	0.0906038	0.182728	-0.0414371	-0.00744534	-0.0826044	0.0212116	0.0469608	0.00744534	0.0333519	-0.0333519	0.226963	0.0337276	-0.170381	0.126298	0.0763474	0.146706	-0.0648842	0.0732193	-0.0732193	-0.214653	-0.342854	-0.107296	0.23592	-0.0212116	0.014143	-0.116879	0.023283	-0.0540009	-0.296412	-0.0886192	0	-0.157953	0.0307655	0.0410423	0.0371656	-0.0712452			0.483346	0.0409578	Proteasome
PAPSS1	Bifunctional 3'-phosphoadenosine 5'-phosphosulfate synthase 1	O43252	0.143042	-0.00499868	0.102295	0.0524006	0.107415	-0.10804	0.137375	-0.142591	-0.272439	0.0634508	0.187835	0.443184	0.0287085	0.0748487	0.00499868	0.0134106	0.574421	-0.0684042	0.0446243	-0.0134106	-0.136606	-0.296718	0.0818224	0.0749111	-0.0976152	0.171306	-0.262664	-0.114146	-0.0524006	-0.00650311	-0.0287085	0.178748	0	-0.0638876	-0.104781	-0.030519	-0.244161			0.0650725	-0.010271	Purine metabolism;Selenocompound metabolism;Sulfur metabolism
ZW10	Centromere/kinetochore protein zw10 homolog	O43264	-0.0592141	0.0592141	0.10489	0.227684	0.331406	0.088306	0.059329	0.164168	-0.0762858	0.11043	0.695447	0.817122	-0.0123134	-0.121517	0.101738	0.0396042	-0.0658636	0.00226545	-0.277695	-0.0396042	0.0924635	0.062501	-0.00226545	0	-0.162025	0.0391788	-0.201749	-0.0556068	-0.283951	0.0135908	-0.115633	0.269568	-0.216847	-0.059329	-0.0571599	-0.203353	-0.406242			0.102678	-0.0210725
SART1	U4/U6.U5 tri-snRNP-associated protein 1	O43290	-0.210752	0.207299	0.00683832	0.027122	0.0279107	0.356809	0.184587	0.276186	0.0129886	0.0512323	0.0312166	0.250165	-0.0312166	-0.0474076	-0.0129886	-0.208822	-0.00683832	-0.0383024	-0.0749478	0.14206	0.10294	-0.467	0.0770206	-0.145509	-0.160395	0.260615	0.0576711	-0.0826836	-0.027122	0.105874	-0.0332899	0	-0.0176544	-0.193065	-0.324213	-0.45153	0.185808			0.323358	-0.0440301	Spliceosome
DAPK3	Death-associated protein kinase 3	O43293	-0.215645	0.47566	0.889912	0.131383	0.575807	0.544002	0.253811	-4.68555	-0.00348949	0.397141	0.575008	0.411359	0.469748	-0.464934	-0.319449	-0.069983	-0.188193	-0.530007	-0.0846353	0.097508	0.069983	0.282076	0.204839	-0.404018	-0.653277	0.0944128	-0.232394	0.217334	-0.131383	0.0129337	-0.204839	-0.302535	-0.0112352	-0.413001	-0.302761	0.00348949	0			0.698586	-0.362628	Bladder cancer;Pathways in cancer
AP5Z1	AP-5 complex subunit zeta-1	O43299	-0.0062561	-0.240116	-0.232396	-0.0836544	0.0062561	0.069128	-0.504545	0.0236216	0.109394	0.167861	0.812173	0.0836544	-0.114182	-0.287462	-0.258177	-0.00960445	-0.52773	-0.168815	-0.225259	0.247558	0.166104	0.118121	-0.0853453	-0.254946	-0.699463	-1.0168	0.00960445	-0.424456	0.321808	0	-0.0236216	0.345024	0.0921631	0.419722	0.750442	0.129028	0.337059			0.189874	-0.0548699
HSPA12A	Heat shock 70 kDa protein 12A	O43301	0.265264	-0.401874	-0.147922	-1.12122	-0.565304	-0.717075	0.516649	0.49494	0.310507	0.198023	0.0810771	1.06687	-0.332385	0.372645	0.219192	0.292993	-0.129876	-0.546679	0.0818572	-0.666325	0.152797	-0.0818572	0.240044	-0.382593	-0.0787048	-0.422152	0.114076	-0.156834	0.0787048	0	-0.0810771	0.006464	0.75511	-0.314493	-0.325324	-0.219192	0.177762			0.554199	-0.153988
PPIP5K2	Inositol hexakisphosphate and diphosphoinositol-pentakisphosphate kinase 2	O43314	-0.075695	0.0909634	0.146713	0.16172	0.0617275	0.155671	-0.345658	-0.00984001	-0.327748	-1.31361	0.014122	0.482139	-0.461036	-0.0671024	-0.0617275	0.11149	-0.0193768	0.00984001	-0.481383	-0.0514269	0.164201	0.0193768	-0.635672	0.490672	-0.34142	1.07788	-0.0629673	0	-0.16172	-0.00854206	0.640537	-0.799945	0.171495	0.269785	0.931877	0.167413	-0.0816526			0.369999	0.115382
MAP3K7	Mitogen-activated protein kinase kinase kinase 7	O43318	0.0899949	0.0278144	0.033031	-0.00950003	0.138384	0.0160832	-0.0945535	0.00895262	-0.0160832	-0.109768	0.0341449	1.02527	0.104537	-0.293542	-0.0934472	-0.175786	0.185809	-0.00895262	-0.0790095	0.122647	-0.033031	0.272123	0.0532594	0.272548	0.0632977	0.646911	-0.211751	0.39194	-0.0797133	-0.328465	-0.0568948	-0.0856304	0	0.00950003	-0.268841	-0.0467429	-0.179791			0.678672	0.104272	Adherens junction;Leishmaniasis;MAPK signaling pathway;Measles;NOD-like receptor signaling pathway;Osteoclast differentiation;RIG-I-like receptor signaling pathway;T cell receptor signaling pathway;Toll-like receptor signaling pathway;Toxoplasmosis;Wnt signaling pathway
EEF1E1	Eukaryotic translation elongation factor 1 epsilon-1	O43324	-0.367263	0.0364771	0.227662	0.317589	0.474906	0.114797	0.196482	0.217223	-0.186425	0.108201	-0.239753	-0.196482	0.010829	-0.685327	-0.0336943	0.0568895	-0.0568895	0.0282888	-0.353724	0.101209	0.289781	-0.227092	-0.196139	-0.0377235	-0.600569	0	-0.120923	0.0756512	0.273575	-0.172045	-0.407081	-0.132191	0.0189095	-0.244677	-0.010829	0.0336943	0.0769691			0.230087	0.0449231
RIPK2	Receptor-interacting serine/threonine-protein kinase 2	O43353	-0.596347	0.469285	0.0787134	-0.232178	-0.00742006	0.450531	-0.200775	0.25621	0.0571046	-0.328366	0.0775647	0.26578	-0.0775647	-0.265855	0.00742006	-1.62774	0.238444	0.569243	-0.0632381	-0.272303	0.0733871	0.0632381	0.223443	0.0925312	0.375653	-0.0872602	-0.472487	0.0810785	0.200775	0.117384	-0.108963	0	-0.231199	-0.273258	-0.403919	-0.0599647	-0.470725			0.230083	-0.0690891	ko05152;Neurotrophin signaling pathway;NOD-like receptor signaling pathway;Shigellosis
HNRNPR	Heterogeneous nuclear ribonucleoprotein R	O43390	-0.114877	0.971824	0.433522	0.059052	0.411075	0.427078	-0.0211606	0.228522	-0.0399146	-0.380833	0.017776	0.318281	0.0886626	-0.561611	-0.25077	-0.278033	0.243357	-0.341258	0.191482	-0.13247	0.102589	-0.102589	0.117112	-0.203478	0.0211606	0	-0.337114	0.202359	-0.230284	0.144126	-0.017776	0.0513802	-0.000585556	-0.288062	-0.22073	0.0399146	-0.185952			0.187458	-0.0437754
PRPF3	U4/U6 small nuclear ribonucleoprotein Prp3	O43395	-0.105497	0.122374	-0.235556	-0.0190191	0.248632	0.146254	-0.248279	-0.0297766	-0.158207	0.107701	-0.0365267	0.545051	0.143151	-0.163076	0.105497	0.0367432	-0.135038	0.0297766	-0.279264	0.145298	0.252916	0.362095	0.109391	-0.550781	-0.06882	0.0539989	-0.0367432	-0.343584	0.0190191	0.0714607	-0.153188	-0.145014	0.0125332	0.0935793	-0.146047	-0.125946	0			0.254177	-0.0397806	Spliceosome
TXNL1	Thioredoxin-like protein 1	O43396	-0.071249	0.115211	0.30663	0.0880861	0.392214	0.071249	-0.020524	0.117822	-0.114172	0.040307	0.119685	0.603929	-0.156035	-0.144716	0.168745	0.184621	0.439689	0.0570269	0.0660715	-0.3387	-0.135749	-0.087594	-0.040307	0.326904	-0.471611	-0.281952	-0.0660715	0.0951157	-0.0417299	0	-0.246242	0.113914	-0.0277786	0.020524	-0.0726995	-0.517471	-0.277355			0.490722	-0.0774264
TPD52L2	Tumor protein D54	O43399	0.00811958	-0.00204086	-0.0764303	-0.113129	0.00204086	-0.0840816	0.00260162	-0.226953	-0.117903	-0.120227	0.0786753	0.175449	-0.190959	-0.0111084	0.0107021	-0.0301523	0.0301523	-0.0296984	-0.132995	0.0456209	-0.11062	0.116597	0.0296984	-0.066328	-0.020731	0.0379658	0.0898352	0.0293007	-0.00260162	0	0.0988779	-0.0514088	-0.055624	0.24382	0.132482	0.116339	0.0984459			0.0672077	-0.00606187
EIF4G3	Eukaryotic translation initiation factor 4 gamma 3	O43432	0.0987282	0.231192	0.0074625	0.198115	0.0971327	-0.0493889	0.0628324	-0.0912418	-0.216288	-0.0044899	0.0044899	-1.02727	0.208483	-0.48964	0.0493889	0.0437746	-0.402048	-0.0240965	0.0384665	0.0023098	-0.0214052	-0.0023098	0.0721912	0.0432596	0.0833335	-0.0313454	-0.167144	0.0284281	-0.22798	-0.14025	0.0593529	0.0470009	0	-0.0628324	-0.104465	-0.0666828	-0.0134201			0.370046	0.0584089	RNA transport;Viral myocarditis
PPIH	Peptidyl-prolyl cis-trans isomerase H	O43447	-0.0752006	0.466893	0.0891962	0.0657091	0.22533	-0.278205	0.637354	-0.463731	0.263434	-0.519048	0.231176	0.00831699	-0.0852757	-0.917764	0.0752006	0.0813828	-0.00938129	0.459042	-0.167782	0.00938129	-0.0277891	0.53054	0.0987148	0	-1.04079	0.350272	-1.76152	2.60265	-0.00831699	0.0697069	-0.0197105	-0.253712	-1.77631	-0.764882	0.0197105	-0.724975	-0.693708			0.422322	0.210352	Spliceosome
HTRA2	Serine protease HTRA2, mitochondrial	O43464	0.00367212	-0.263075	0.182592	0.136658	0.167837	0.0207973	-0.0402613	-0.381512	-0.0154576	0.0966506	0.70642	0.757839	0.0392251	-0.00367212	-0.0110555	-0.441451	-0.0237803	-0.0750966	0.0237803	0.0581441	-0.281379	0.102619	0.200142	0.0729866	0.0402613	-0.0901508	-0.0371108	0	-0.23181	0.128242	-0.0392251	-0.0412579	0.107094	-0.485825	-0.26658	0.301503	-0.400394			0.5168	-0.0880045	Parkinson's disease
AKR7A2	Aflatoxin B1 aldehyde reductase member 2	O43488	0.223068	-0.0500164	-0.0526428	0.0932484	-0.397402	0.0500164	-0.0867271	0.0520372	0.0908298	0.062047	-0.30882	0.166664	-0.0596819	0.413065	-0.09091	0.0526428	-0.108515	-0.0520372	0.116655	-0.0551968	-0.0632782	0.2013	0.0957651	-0.204473	0.0228577	-0.103577	0.246778	-0.0418835	-0.0228577	0	0.124373	0.37364	0.17165	-0.323904	-0.119514	-0.261417	0.0818157			2.63549	-0.170022
PROM1	Prominin-1	O43490	0.257444	0.37794	1.85743	-1.23298	-3.17555	0.536709	-0.337078	-0.520616	-0.398738	0.0282788	0.428823	1.08364	-0.0315089	0.0325232	-2.07429	-0.12173	-0.0448446	-0.0530372	0.268143	0.0242481	-0.967135	0.181783	0.262361	-0.474934	0.183922	-0.233013	-0.0242481	0.117636	0.237763	0.168493	0.203543	0	0.373269	-0.183922	-0.0282788	-0.0325232	-0.216567			0.89007	-0.403125
EPB41L2	Band 4.1-like protein 2	O43491	0.0095892	0.0534258	0.0254402	0.00219822	0.00783443	0.0903749	-0.0316629	0.16104	-0.111457	0.0856142	0.00262356	0.430802	-0.00262356	-0.00783443	-0.0715742	-0.00602341	0.151102	-0.170291	-0.0911865	-0.0283699	-0.09235	0.0958977	0.12886	-0.255857	-0.0453997	0.0944748	0.00602341	-0.225166	-0.00219822	0.154894	-0.202422	0	0.0199795	0.0521822	-0.0645685	-0.191955	-0.00826836			1.0112	-0.0693465	Tight junction
TGOLN2	Trans-Golgi network integral membrane protein 2	O43493	0.0782003	-1.0997	0.395891	0.545167	-0.360177	-0.0782003	0.00137329	0.410425	0.336562	0.375273	-1.1238	-0.0899696	0.0400758	0.106803	0.0942469	0.232903	0.0179939	-0.0400758	-0.18701	-0.11228	-0.0179939	0.277351	0.495092	0.3697	0.551478	-0.618307	-0.331495	-0.00605011	-0.76959	0	-0.690715	0.157981	0.037015	-0.00137329	-0.393273	-0.895833	-0.624161			0.0953387	-0.0372044
LAMTOR5	Ragulator complex protein LAMTOR5	O43504	0.117924	1.11875	-0.688861	0.824885	0.0581532	-0.319892	-0.0545478	-1.09084	-0.165195	-0.732884	-0.163082	0.404611	0.0557117	0.576984	-0.0581532	1.03049	0.929673	0.0250549	1.12941	-0.157977	-0.509917	0.157977	0.148259	0.029315	-0.0258374	-0.981014	-0.406317	0.0912266	-0.746059	-1.38038	-0.0250549	-0.985252	0.205164	0.0258374	0.312455	-1.01918	0			0.131878	-0.0698921
B4GAT1	Beta-1,4-glucuronyltransferase 1	O43505	0.013875	0.113171	-0.184256	0.270684	-0.0953102	0.168165	-0.0182705	0.0892043	-0.013875	0.0534682	-1.54523	1.60399	0.077558	-0.25148	0.117433	-0.0844755	0.181282	-0.0346246	-0.380468	0.0828161	0.160621	-0.0828161	0.0346246	0.574351	0.0182705	0.793489	0.113782	0	-0.03444	0.560727	-0.454373	-0.194818	-0.0766649	-0.533283	-0.0712609	-0.186202	-0.869336			0.440828	-0.143907	Glycosaminoglycan biosynthesis - keratan sulfate;Glycosphingolipid biosynthesis - lacto and neolacto series
AKAP10	A-kinase anchor protein 10, mitochondrial	O43572	1.16428	-0.711842	-1.21193	-1.67697	-0.306188	-0.658708	-1.39773	0.256285	-1.72224	0.499345	-0.00700903	-0.168697	-0.467293	1.29123	0.983478	-0.0438638	0.799139	0.0849862	0.218506	0.787235	0.0438638	-0.460326	-0.337333	-0.179184	0.168697	0.342496	-0.149708	0.389924	0.309969	0.0303373	0.00700903	-0.130768	-0.830844	0.489873	-0.0445313	0.306188	0			0.882816	0.350725
DENR	Density-regulated protein	O43583	-0.303274	0.592553	0.86233	0.18467	0.569153	-0.237072	0.37369	0.0638165	-0.256152	-0.0372453	0.0372453	0.63114	0.257967	-0.39656	0.630382	0.102886	0.655685	-0.0987201	0.614249	-0.212012	-0.102886	-1.12535	-0.15565	1.47205	-0.616742	0.453444	-0.17803	0	-0.593315	0.442396	-0.205768	-0.628988	-0.717009	-0.18467	0.0405984	0.237072	-0.236698			0.244256	0.0970138
XPOT	Exportin-T	O43592	0.0613327	-0.0754766	0.133769	-0.178653	0.117392	0.0497704	-0.0074482	-0.0239944	0.228476	0.0239944	0.143224	0.610469	-0.0678902	-0.265954	-0.0497704	0.254233	-0.00206661	-0.0557365	-0.137346	0.0521669	-0.460595	0.00206661	0.128501	-0.102375	0.0074482	0.034256	-0.00263596	0	-0.0478773	-0.175807	0.175945	0.233812	-0.0588131	0.424447	-0.0443335	-0.165557	0.0926247			0.080126	0.0133172	RNA transport
DNPH1	2'-deoxynucleoside 5'-phosphate N-hydrolase 1	O43598	0.0515575	-0.049881	0.0261116	0.223384	-0.0577869	0.116854	-0.180961	-0.095273	-0.0760689	0.0985823	-0.0544262	0.670856	0.0732565	0.0975723	0.049881	0.214169	-0.479433	-0.00638866	-0.0261116	-0.287557	-0.0594273	0.0367832	0.00638866	-0.300766	-0.0510244	0.261497	0.193003	-0.0173225	0.0510244	-0.0468979	0.117314	0.0606079	0.0739269	-0.25734	-0.227612	-0.356275	0			1.72011	-0.151194
SPRY1	Protein sprouty homolog 1	O43609	-0.205175	0.138554	-0.438025	-0.380655	0.539129	0.592527	0.247318	0.594941	-0.210289	-0.329086	0.00102139	0.0743914	-1.3363	-1.84383	0.27983	0.210666	-0.481619	-1.33061	0.106686	0.0301843	-0.569727	-0.0301843	0.258389	0.250033	-0.0743914	0.706946	0.281184	-0.495091	0.158011	0	0.188231	0.836041	-0.156296	-0.442572	-0.00102139	-0.138554	-0.29898			0.480778	-0.179633	Jak-STAT signaling pathway
TIMM44	Mitochondrial import inner membrane translocase subunit TIM44	O43615	0.00981426	-0.136479	0.107989	0.00142002	0.120912	-0.115933	-0.00142002	-0.0213394	0.0106974	0.0324917	0.237917	0.332845	0.0213394	-0.0857096	-0.00981426	0.053298	0.260652	0.123398	-0.143386	-0.0585489	-0.121085	-0.00518703	-0.153069	0.283095	-0.0961781	0.150779	0.00518703	-0.116273	-0.0975304	0.181533	-0.330103	-0.0363998	0	0.340442	-0.0651073	0.182918	-0.0254011			1.4692	0.102656
TRAPPC3	Trafficking protein particle complex subunit 3	O43617	0.000723362	-0.11134	0.14159	0.237516	0.227291	0.00160456	-0.107144	0.0777798	-0.000723362	-0.0160999	0.19081	0.107144	0.0160999	-0.494273	0.286391	0.149845	0.335056	-0.173645	0.080317	-0.109449	-0.080317	-0.117239	0.0822926	0.487285	-0.235044	-0.454075	-0.258611	0.0831146	-0.296452	-0.619595	-0.0458879	0	-0.513028	0.180655	-0.336679	-0.0916047	0.155191			1.15093	0.14635
CHMP2A	Charged multivesicular body protein 2a	O43633	-0.371252	-0.769815	-0.567213	-2.49483	-0.0967269	0.645575	-1.01693	-0.0270338	0.0967269	0.0471745	-0.102736	0.168397	-0.295468	-0.344537	0.955751	-1.0204	-0.818435	-0.141583	0.609451	0.041388	0.36172	0.477277	0.0270338	-1.34451	-0.168397	0.421091	-0.041388	-0.72844	0.386995	-0.456439	0.542769	0.380263	0	0.466532	0.495472	0.476196	0.425218			0.19709	-0.106744	Endocytosis
PLRG1	Pleiotropic regulator 1	O43660	-0.198664	0.25814	-0.04038	0.093874	-0.221766	0.400094	0.111713	0.0310159	0.569131	0.125428	-0.266721	0.105682	0.0823789	0.13153	-0.13153	-0.1285	-0.451455	-0.0310159	0.53373	0.04038	0.134162	0.119872	-0.549004	-0.205256	-0.093874	-0.361569	-0.302961	0	-0.170269	-0.796161	0.127196	0.265135	0.49828	-0.581	-0.321303	-0.279256	0.251169			0.606469	-0.119208	Spliceosome
ZNF207	BUB3-interacting and GLEBS motif-containing protein ZNF207	O43670	-0.280479	0.224077	-0.00799656	0.0467834	0.168995	-0.0169382	0.110493	-0.672236	-0.438906	-0.581032	0.159133	0.719772	-0.119586	-0.226587	0.0169382	0.0641222	0.0281305	0.0315852	-0.0665569	-0.0414152	0.132497	-0.195571	0.158134	0	-0.268367	0.233283	0.00799656	-0.188966	-0.150223	0.288049	-0.0315852	-0.305071	-0.415678	-0.0467834	0.0442061	0.0917225	0.0154724			0.210047	-0.042836
NDUFB5	NADH dehydrogenase [ubiquinone] 1 beta subcomplex subunit 5, mitochondrial	O43674	0.643061	-1.59927	0.733884	0.479368	0.323413	0.428404	0.121403	-0.520721	-0.0776281	0.0997357	0.543782	0.665865	0.0578723	-0.0316477	-0.38004	-0.0717726	0.0709896	0.425942	0.096529	-0.165802	-0.0709896	0.263955	-0.0578723	-0.69278	-0.121403	0	-0.755994	-0.0405493	-0.393888	0.301582	-0.145857	0.400165	0.0312014	-0.292344	-0.667381	0.0316477	-0.647937			0.0272748	-0.0120518	Alzheimer's disease;Huntington's disease;Oxidative phosphorylation;Parkinson's disease
NDUFB3	NADH dehydrogenase [ubiquinone] 1 beta subcomplex subunit 3	O43676	-0.0427322	0.0240173	0.291708	-0.0570574	0.303165	0.0915508	-0.286433	-0.464923	-0.0240173	-0.00528717	-0.0736837	0.033555	-0.141355	-0.0663147	0.0626297	0.103674	0.148844	0.11871	-0.353461	-0.344584	-0.188749	0.0713062	0.0476513	0.157436	0.103076	-0.91545	-0.0713062	-0.259575	0.0291281	0.32849	0.00528717	-0.104589	0	-0.0291281	0.0351601	-0.515462	0.0454035			0.838141	-0.116188	Alzheimer's disease;Huntington's disease;Oxidative phosphorylation;Parkinson's disease
NDUFA2	NADH dehydrogenase [ubiquinone] 1 alpha subcomplex subunit 2	O43678	0.0397844	-0.0870028	-0.117342	0.00594616	-0.0228567	0.1491	-0.00594616	-0.561098	-0.0633345	-0.238213	-0.0962486	0.0717516	-0.210875	0.500861	0.0228567	0.0816154	-0.432447	0.214752	0.0871124	-0.121332	-0.0816154	0.150822	0.124823	-0.474085	-0.00888348	-0.385784	0.160166	-0.435257	0.220599	0.22699	0.269165	0.268446	0	-0.139001	0.0962486	-0.233075	0.323195			3.02446	-0.245144	Alzheimer's disease;Huntington's disease;Oxidative phosphorylation;Parkinson's disease
ASNA1	ATPase ASNA1	O43681	-0.0193424	0.0193424	-0.0196075	0.43408	0.205229	0.0617256	-0.055994	0.133373	-0.230007	-0.156424	0.228354	-0.426977	-0.0600872	-0.256723	-0.121603	0.218304	0.258333	-0.180791	-0.0486412	-0.0589828	-0.20253	0.0196075	-0.115238	-0.017498	-0.065937	0.167437	0.0486507	-0.154182	0.323624	0	0.0906963	0.0276489	-0.0205021	0.055994	0.0600872	0.0547352	0.0604286			0.213409	0.0289948
BUB3	Mitotic checkpoint protein BUB3	O43684	-0.0016613	0.00686264	0.214205	0.0151262	0.0471783	0.0568485	0.0924063	0.0132017	-0.0896568	-0.0406408	0.071723	0.754489	0.000887871	0.0016613	-0.0458717	-0.0890064	0.13516	0.0473471	0.0779247	-0.0326691	-0.188774	-0.339748	-0.000887871	0.163448	-0.07265	-0.192377	0.0326691	0.222321	-0.0151262	0.0331669	-0.0134363	-0.272575	0	-0.278264	-0.112241	-0.198137	-0.237211			0.497718	-0.0611422	Cell cycle;Cell cycle - yeast
ACTN4	Alpha-actinin-4	O43707	-0.02145	0.118385	0.280737	-0.00132179	0.304325	-0.000478745	0.0695629	-0.00260162	-0.118723	0.0102234	0.167601	0.332407	0.0427856	-0.124781	0.0667152	0.0704899	0.657013	-0.148594	0.0597992	-0.160816	-0.069685	-0.17449	0.00260162	0.496025	-0.134378	-0.0243702	-0.0597992	0.132532	-0.0791168	0	-0.228516	-0.0430489	0.0550652	0.00132179	-0.189915	0.000478745	-0.0476685			0.464692	0.0586224	Adherens junction;Amoebiasis;Arrhythmogenic right ventricular cardiomyopathy (ARVC);Focal adhesion;Leukocyte transendothelial migration;Regulation of actin cytoskeleton;Systemic lupus erythematosus;Tight junction
GSTZ1	Maleylacetoacetate isomerase	O43708	0.464961	-0.0448298	0.200273	-0.0395727	0.191044	-0.308157	-0.236794	0.118959	0.0448298	0.294784	0.342173	-0.130538	0.00508738	-0.397886	0.216278	0.0130949	0.214061	-0.0199046	-0.152815	-0.155707	-0.0130949	0.428655	-0.0667644	0.0326691	0.0395727	0.337774	-0.336752	0	0.294346	0.00080204	-0.304365	-0.338244	-0.222475	0.355449	-0.00508738	-0.0797648	-0.441765			1.13474	0.141006	Drug metabolism - cytochrome P450;Glutathione metabolism;Metabolism of xenobiotics by cytochrome P450;Styrene degradation;Tyrosine metabolism
GATC	Glutamyl-tRNA(Gln) amidotransferase subunit C, mitochondrial	O43716	0.0416255	-0.182541	-0.497456	0.246411	0.141281	0.170813	-0.138801	-0.827603	-0.0416255	-0.579077	0.0261011	0.770451	0.39479	-1.21503	0.138916	0.0852785	0.500773	-0.0012331	0.536511	-0.117615	-0.203576	-0.0852785	0.0333452	0.430331	-0.323269	0.186231	0.553407	0.242736	0.138801	0	0.0012331	-0.274141	-0.130166	-0.227793	-0.72067	-0.0957456	-0.323986			0.179567	0.0586145
HTATSF1	HIV Tat-specific factor 1	O43719	0.306599	-0.183584	0.25689	0.141976	-0.0605602	0.0398579	-0.0445147	-0.474907	-0.0398579	-0.430621	0.0926228	0.877587	0.339376	0.342201	0.147746	-0.383324	-1.09006	0.074296	0.0130787	-0.0130787	0.0476942	-0.224908	0.23205	-0.21939	0.0445147	0.327997	0.105206	0.0934935	-0.173431	-0.0876951	-0.411515	0	-0.0904064	-0.12225	-0.074296	-0.35167	0.124459			0.432249	-0.0953744
PRKAB2	5'-AMP-activated protein kinase subunit beta-2	O43741	0.554644	0.0234103	0.842592	0.241651	-0.300826	-0.154083	-0.0215073	0.530739	-0.0234103	-0.42608	0.184028	0.268798	-0.754387	0.0506949	0.241246	-0.0664244	0.0664244	-0.035481	-0.51168	-0.851226	0.283214	0.134504	0.814649	-0.962066	0.0215073	0.0418911	-0.486892	0	-0.771861	-0.602948	0.035481	-0.285533	0.364152	-0.378557	-0.634828	-0.0692468	0.0563488			0.129969	-0.0483787	Adipocytokine signaling pathway;Hypertrophic cardiomyopathy (HCM);Insulin signaling pathway
AP1G1	AP-1 complex subunit gamma-1	O43747	-0.203704	-0.0495811	0.11627	0.0311627	-0.168832	0.0319905	0.118521	-0.0064497	0.358423	-0.0227985	-0.109769	-2.72805	0.0314932	-0.0319905	0.0478101	0.179565	-0.0737286	0.097929	0.17227	-0.0109978	0.0109978	-0.239967	-0.145993	0.0950756	-0.0464597	-0.0203257	-0.135089	0.183794	0.143536	-0.33544	0.0064497	0.23695	-0.0830889	-0.0311627	0.226802	0.23991	0			0.541805	0.168168	Lysosome
STX6	Syntaxin-6	O43752	-0.0645027	-0.330153	0.454738	-0.400645	0.119763	0.200033	0.443746	0.302508	0.037694	0.287308	0.100491	0.551247	0.178357	-0.0645733	-0.037694	0.292717	0.587762	-0.360631	-0.110813	-0.133554	-0.0851889	0.0851889	-0.398741	0	-0.152145	0.3319	-0.102618	-0.727181	0.0064187	0.0505648	-0.100491	-0.529591	-0.6242	-0.0064187	-0.420753	0.149888	0.0788298			0.410841	0.090918	SNARE interactions in vesicular transport
SYNGR2	Synaptogyrin-2	O43760	0.0234871	-0.0203571	-0.134253	-0.0463409	0.0203571	-0.0287304	-0.130716	0.0899601	-0.096489	-0.0365219	-0.0362825	0.443144	0.0996008	0.0319633	-0.215177	-0.0771294	-0.013813	0.0362825	-0.123859	0.0703011	0.013813	0.421549	0.0537081	0.0669918	-0.0797081	0.0677309	0.0377617	0	0.0463409	-0.211416	-0.106487	0.208983	-0.42434	0.348583	-0.140646	0.289152	-0.502532			0.255647	0.0375524
SGTA	Small glutamine-rich tetratricopeptide repeat-containing protein alpha	O43765	0.0450935	-0.0837097	0.762938	-0.122518	0.407018	-0.0450935	-0.007617	-0.0690765	-0.395614	0.104784	0.454302	1.57696	-0.0879526	-0.483551	0.482078	0.246321	1.21095	0.0690765	0.0053215	-0.0265675	-0.0053215	-0.0945768	-0.385345	0.709963	0.125286	-0.142403	-0.778284	0.26728	-0.855573	-0.350101	0.210762	-0.260425	0.213378	0.007617	-0.49273	0.17219	0			0.675907	0.197762
ENSA	Alpha-endosulfine	O43768	-0.00113201	0.190009	-0.265485	0.253734	-0.0670643	0.00113201	-0.196812	-0.690234	-0.0925083	-0.198097	-0.410382	1.19549	0.0232658	0.352538	0.152112	0.0653667	0.267658	0.147108	0.334831	0.0844173	-0.0653667	-1.08027	0.435415	-0.0409718	0.085	0.288511	-0.172008	-0.605608	-0.085	0	0.28829	0.0877514	0.266817	-0.534139	-0.0232658	-0.0585699	-0.293758			0.873464	-0.186371
SLC25A20	Mitochondrial carnitine/acylcarnitine carrier protein	O43772	-0.027513	-0.12321	0.865738	0.546778	0.302978	0.453105	-0.0887637	0.211194	0.157273	-0.0387878	0.622724	-0.920583	0.0387878	-0.296532	0.027513	0.114575	-0.435826	-0.225666	-0.0671053	0.325456	-0.573462	-0.0119791	-0.392495	0	0.34893	-0.46503	0.0119791	0.436232	0.0887637	0.574407	-0.506292	0.780336	-0.497753	-0.117366	0.24087	-1.17313	-1.2031			0.360779	-0.126386
NARS	Asparagine--tRNA ligase, cytoplasmic	O43776	0.0903606	0.0721436	0.282458	0.064044	0.184635	0.0129223	-0.102143	0.153004	-0.0129223	0.0223923	0.304356	0.130364	0.0408516	-0.107447	-0.0997429	-0.116036	0.498986	-0.0501537	-0.228045	-0.00645542	0.00645542	0.107303	-0.0223923	0	-0.14207	0.0463066	-0.0843916	-0.00547409	-0.061141	0.0468502	-0.23657	-0.065443	-0.0164127	0.061141	-0.0885792	-0.106184	0.0182838			0.917341	0.0732911	Aminoacyl-tRNA biosynthesis
MYO1B	Unconventional myosin-Ib	O43795	0.0101185	0.0860653	0.0466413	0.0869732	0.121281	-0.0101185	0.0053997	0.0515947	0.122351	-0.025979	0.155543	-0.245146	-0.0288286	-0.176277	-0.0230274	0.0461416	0.173638	0.0505857	-0.0838995	0.0751791	-0.0461416	-0.102756	0.025979	-0.00829887	-0.0654793	0	-0.0693655	0.151678	-0.0053997	-0.0168247	-0.0813875	-0.0559235	0.0219784	0.0513096	-0.126809	-0.144207	0.0252399			2.19094	0.080673
NUDT21	Cleavage and polyadenylation specificity factor subunit 5	O43809	0.0454459	-0.344132	-0.0589175	0.0664611	-0.0454459	0.101607	-0.0664611	-0.448163	0.132716	-0.328415	0.136063	0.166411	0.00396395	0.248007	-0.159895	0.130648	-0.100635	0.03544	-0.255407	-0.0516515	0.0516515	0.166594	-0.00396395	0.113083	-0.212266	-0.0197725	0.089952	-0.148954	0.165412	0.31381	0.170434	0	0.405294	-0.228796	-0.174428	-0.640694	-0.0958052			0.822804	-0.101061	mRNA surveillance pathway
LANCL1	LanC-like protein 1	O43813	-0.0288029	0.188766	0.0374146	0.00299931	0.0356255	-0.0524502	-0.203263	-0.0522432	0.139675	0.0844221	0.229701	-0.156203	-0.105559	-0.246111	0.0288029	-0.0938511	0.0923901	-0.0409956	0.0403748	-0.166904	-0.0418587	0.157515	-0.00113201	-0.289492	-0.00299931	-0.130337	-0.0374146	-0.052515	0.0219164	0	0.00113201	0.140406	0.0227413	0.155263	0.200582	-0.0837479	0.0778408			0.362729	-0.0320654
STRN	Striatin	O43815	0.0738602	0.0795288	0.260768	0.10451	0.070034	0.114012	-0.233113	0.0119824	-0.209358	-0.138491	0.192386	0.38343	-0.0119824	-0.15695	-0.070034	0.0624514	-0.0757208	0.0143275	-0.0624514	-0.111239	0.0738726	0.155252	0.046	-0.273339	-0.10451	0.153103	-0.0919962	-0.138929	-0.121444	0	-0.0814872	0.118738	0.0748444	0.132482	-0.3792	-0.203167	-0.142391			0.216402	-0.0271085
RRP9	U3 small nucleolar RNA-interacting protein 2	O43818	-0.00518513	0.88464	-0.0223165	0.559553	0.537792	-0.127652	-0.211029	0.634137	-0.203438	-0.0457816	-0.0298047	1.07499	0.632829	-0.821908	0.104309	0.0904212	-0.177972	0.0298047	-0.185852	0.0967708	-0.0645251	0.189147	0.511387	0	-0.134521	0.0229282	0.0223165	0.196082	-0.10265	-0.190931	-0.0490975	0.105674	-0.201102	0.10265	-0.402369	0.00518513	-0.304296			0.0667039	0.0219427
SCO2	Protein SCO2 homolog, mitochondrial	O43819	-0.0370374	0.306345	0.181388	-0.103548	-0.118831	0.138276	0.128517	-0.0262051	0.000852108	0.0262051	0.0360699	-1.19475	0.0451002	0.291134	-0.000852108	0.0764418	-0.0196667	0.105627	0.540761	-0.185205	-0.086153	-0.0484457	-0.231854	0	-0.00890207	0.0128288	0.0196667	-0.183117	0.0487771	0.169485	-0.202238	0.184806	-0.103492	0.00890207	-0.345414	-0.625017	-0.216549			0.271217	-0.05755
AKAP8	A-kinase anchor protein 8	O43823	-0.0613551	0.627742	0.443851	0.649655	0.580917	0.111285	0.250288	0.0684986	-0.356649	-0.120091	0.786917	0.958251	-0.0136309	-0.450405	0.0613551	0.208302	0.0924339	0.0534544	-0.142751	0.0151548	-0.137164	-0.0804329	-0.0910416	0.326351	-0.250288	0	-0.0151548	0.108353	-0.345545	-0.541738	0.0136309	0.0875244	-0.0576992	-0.323176	-0.319595	-0.483815	-0.637436			0.187416	-0.0559761
GTPBP6	Putative GTP-binding protein 6	O43824	0.0425472	0.00601292	0.226609	-0.269159	-0.0850801	-0.00601292	0.0617852	0.10029	0.119479	-0.106285	0.097384	0.199797	0.110304	0.119389	-0.523988	-0.298524	-0.387887	0.0174947	-0.00619268	0.109473	-0.234879	0.0249772	-0.0365624	0	-0.33522	-0.261951	0.00619268	0.0422421	-0.0617852	-0.0955715	-0.0174947	0.375196	0.233995	0.149314	-0.730525	-0.366653	-0.262887			0.280999	-0.048694
IDH3B	Isocitrate dehydrogenase [NAD] subunit beta, mitochondrial	O43837	0.23556	0.242251	0.134789	0.166698	0.019268	-0.108242	0.0352106	0.0304689	0.119563	0.0433493	0.0469446	-0.341105	-0.0321426	-0.0981245	-0.019268	0.0283856	0.0521874	0.0581884	-0.0283856	0.0508313	-0.104376	-0.126074	-0.0714903	0.228491	0.0672178	-0.116409	-0.124341	0.232439	-0.207335	-0.101522	-0.0304689	0.0208912	0	-0.0352106	-0.342049	-0.146749	-0.0989571			1.20995	0.0855913	Citrate cycle (TCA cycle)
NRDC	Nardilysin	O43847	-0.137981	-0.123011	0.0357461	0.134802	0.269231	0.0154738	0.109263	0.0619593	-0.0154738	0.202298	-0.0164595	0.217611	0.0330324	-0.402925	0.042521	0.19586	0.104771	-0.151562	-0.100975	-0.0216823	0.0216823	-0.0657363	0.0164595	0.0546207	-0.110109	0.0209637	-0.094542	0	-0.155985	-0.00974464	-0.155889	0.159441	-0.152591	-0.109263	-0.269672	0.188568	-0.151627			0.451571	0.0445856
CALU	Calumenin	O43852	0.177874	0.357521	0.407607	0.0317659	0.43886	-0.207964	0.0292387	0.187435	-0.217419	0.25934	0.336134	0.498151	0.178585	-0.177874	0.193365	0.144597	0.630958	-0.495972	0.156583	-0.316112	-0.144597	-0.217454	-0.250288	0.57403	-0.157039	0.124241	-0.230071	0	-0.0292387	-0.018034	-0.506763	-0.638158	0.351034	-0.0391741	-0.178585	-0.19265	-0.196871			0.284724	0.0663204
AHCYL1	S-adenosylhomocysteine hydrolase-like protein 1	O43865	0.0454845	-0.14592	-0.105125	0.15834	0.00753403	0.146725	-0.0880461	0.210991	-0.0204678	0.060885	-1.41133	-0.0392447	0.01331	-0.00753403	0.112823	-1.90735e-05	0.136225	-0.984575	1.90735e-05	-0.263567	0.0911465	-0.171906	0.175608	0	0.0392447	-0.197784	0.0616894	-0.116873	0.256469	0.179703	-0.711994	0.300471	0.00953197	-0.117631	-0.01331	-0.103067	-0.442046			1.01281	-0.182399	Cysteine and methionine metabolism
KIF1C	Kinesin-like protein KIF1C	O43896	-0.013711	-0.548863	-0.111442	0.419165	-0.40365	0.140662	-0.0158458	-1.84495	0.375472	-0.271849	0.520281	0.389126	0.0918927	0.013711	-0.232461	0.405593	0.470581	0.475111	-0.0766873	-0.243824	-0.118702	0.255575	-0.0918927	-0.412873	-0.404505	0.184753	0.0766873	-0.429215	-0.316844	-0.0790806	0.455569	0.0910492	0	0.0158458	-0.210604	0.181201	0.0831985			0.150026	-0.0533043
GAS2	Growth arrest-specific protein 2	O43903	0.0304999	0.0494275	0.139336	0.374897	-0.32762	0.265945	-0.19938	0.00539255	-0.0669312	0.236187	-0.231727	0.216392	-0.101902	0.36972	-0.0304999	-0.207209	-0.338306	-0.00539255	-0.0990267	-0.136876	0.0990267	0.310677	-0.0211043	-0.322128	-0.249824	0	0.355809	-0.638158	-0.248828	0.213985	0.0789332	-0.525423	0.141429	0.19938	0.187863	-0.0743756	0.0835924			2.36526	-0.222405
NDUFS5	NADH dehydrogenase [ubiquinone] iron-sulfur protein 5	O43920	-0.0992217	0.0992217	0.428743	-0.157013	0.908411	0.422521	-0.445961	-0.334668	-0.206621	-0.122349	0.380813	0.134971	-0.590122	-0.730494	-0.224098	0.523962	-0.182893	0.190803	-0.437439	-0.373468	-0.097435	0.14275	0.170109	-0.0885973	-0.134971	-0.247731	0.097435	-0.0615902	0.253384	0.219357	0.0614529	0	0.154311	0.846461	-0.0614529	0.445903	0.224158			0.213899	0.0610017	Alzheimer's disease;Huntington's disease;Oxidative phosphorylation;Parkinson's disease
PEX1	Peroxisome biogenesis factor 1	O43933	1.69854	0.182976	-0.250565	0.518976	-0.201702	-0.182976	-0.490955	1.50936	-0.524544	-2.45284	-0.349514	0.490955	-1.18996	1.19893	-0.878085	-0.454008	0.262743	2.05141	0.312483	-0.0420041	1.24969	-0.196342	-0.0978231	0.0389242	-0.878119	-0.176694	0.0420041	0	-0.511136	-1.52522	0.0978231	1.83714	1.61557	1.33541	0.183906	0.692617	-1.66817			0.244357	0.191868	Peroxisome
RAD21	Double-strand-break repair protein rad21 homolog	O60216	0.265633	-0.422507	0.214642	0.0887246	0.587061	0.30114	0.666298	-0.078516	-0.105541	0.25436	-0.727345	1.09699	0.605567	-0.1601	0.0862422	0.160077	-0.615965	0.0279293	0.126627	-0.126627	-0.461464	0.330968	-0.0279293	0.478533	-0.201425	1.0167	-0.490491	0.602511	-0.0887246	0	0.635934	-1.4151	-0.0613527	-0.576108	-0.213895	-0.0862422	-0.572323			0.0844186	-0.0378251	Cell cycle;Cell cycle - yeast
AKR1B10	Aldo-keto reductase family 1 member B10	O60218	0.103909	-0.238915	0.0733213	-0.0725603	0.211328	-0.027379	0.0804262	-0.0712786	0.027379	0.0733519	0.247069	-0.201568	0.077075	-0.0949965	-0.0698595	0.24089	0.0298719	0.0712786	-0.0460882	0.170152	-0.0298719	-0.104476	-0.148902	0.0759735	0.0725603	0	-0.0330343	0.490232	-0.0817842	-0.163788	-0.0936956	-0.0862656	-0.0173149	0.0876856	-0.0771437	0.253959	0.217321			5.23138	0.196454	Bisphenol degradation;Butanoate metabolism;Chloroalkane and chloroalkene degradation;Fructose and mannose metabolism;Linoleic acid metabolism
TIMM8A	Mitochondrial import inner membrane translocase subunit Tim8 A	O60220	0.205946	0.0980759	-0.161675	0.291977	0.0188942	-0.062768	0.0439711	-0.685097	-0.0188942	-0.255919	0.933843	1.25629	-0.149657	-0.124417	0.13063	0.306675	-0.00239944	0.303202	-0.429605	0.00239944	0.185039	-0.411883	0.152122	0.0530424	-0.0907812	-0.36453	0.226324	0.0217285	-0.0439711	0.21403	0.149657	-0.200943	-0.086545	-0.302773	-0.152471	-0.201163	0			0.0688295	-0.0213388
DHX16	Pre-mRNA-splicing factor ATP-dependent RNA helicase DHX16	O60231	-0.255752	0.327121	0.0208917	0.0557375	0.406896	-0.0211124	-0.0423555	-0.0586162	-0.0811348	0.110205	0.284656	-0.216115	0.133693	-0.348726	0.0211124	-0.0208917	0.269327	-0.197119	-0.0791326	-0.137879	0.127862	0.30615	0.0268769	-0.148382	-0.648026	0.119087	-0.0536828	-0.00535583	0.0423555	0	-0.0648637	0.15426	0.0250978	0.22466	-0.0268769	0.329698	-0.0243883			0.0269417	0.00521455	Spliceosome
PRPSAP2	Phosphoribosyl pyrophosphate synthase-associated protein 2	O60256	0.134899	0.209873	0.204523	0.0807962	0.123489	0.0220108	-0.0576029	0.00244141	-0.123386	-0.00244141	0.0676365	0.457276	0.0576172	-0.34491	-0.0220108	0.0188065	0.232431	-0.13562	0.0543842	-0.0188065	-0.0463467	-0.25559	0.0331459	0.240515	-0.332589	0.290382	-0.0826683	0.275736	-0.305314	0	-0.101387	-0.0548725	-0.023962	0.0576029	-0.178297	-0.30781	-0.0329113			0.358264	0.0473231
SMARCA5	SWI/SNF-related matrix-associated actin-dependent regulator of chromatin subfamily A member 5	O60264	0.388195	0.516654	0.484542	0.269274	0.197475	-0.0121856	-0.125934	-0.0825901	-0.0613799	0.0825901	0.288273	0.125934	0.254872	-0.111971	-0.219	-0.132854	0.666701	0.100661	0.469158	0.132854	-0.173658	-1.02482	-0.242319	0.605635	-0.86264	0.589621	-0.456686	0	-0.383437	1.32022	-0.878279	-0.276258	-0.578481	0.625727	-0.352244	0.0121856	-0.877293			0.500212	0.166205
SPAG9	C-Jun-amino-terminal kinase-interacting protein 4	O60271	-0.0882454	0.0081501	0.117519	-0.0431986	0.267607	-0.0081501	-0.0534544	0.083005	-0.0328979	0.0677156	0.110206	0.136586	-0.0468683	-0.0523701	0.103487	0.107672	0.314144	0.0468683	-0.0384903	-0.0947933	-0.250822	0.0384903	-0.252212	0.229916	0.0431986	0.201925	-0.0755081	0.0412407	-0.113734	-0.0401669	-0.354396	-0.163155	0	0.16915	-0.302821	0.04426	-0.0292511			1.80183	0.116002
LCMT2	tRNA wybutosine-synthesizing protein 4	O60294	0.157955	0.0806985	0.458086	0.223911	0.128289	-0.0806985	-0.0851607	-0.163015	0.156226	0.118773	0.0503311	0.488159	-0.091918	-0.214148	-0.608088	-0.411089	0.236143	0.130322	0.679737	-0.59906	-0.0812364	0.0600495	0.143217	-0.664446	-0.0584531	0.894773	-0.0600495	-0.321021	-0.191546	-0.10104	-0.0503311	0.798148	0	0.0584531	-0.095293	-0.524785	0.771317			0.376686	-0.100739	Histidine metabolism;Polycyclic aromatic hydrocarbon degradation;Tyrosine metabolism
AQR	RNA helicase aquarius	O60306	0.355208	-0.153821	0.418329	0.00206137	0.148553	-0.00701618	0.187899	0.423647	0.00701618	-0.320216	-0.0280743	0.101692	0.478607	-0.220547	0.262739	0.0864143	0.105334	0.478303	0.283578	-0.399617	-0.0864143	-0.505468	0.0280743	0.0315533	-0.246879	-0.247788	-0.120286	0	-0.0841908	0.402592	-0.317266	-0.192592	-0.0513191	-0.00206137	-0.31776	-0.208934	0.705909			0.709536	0.120696	Spliceosome
OPA1	Dynamin-like 120 kDa protein, mitochondrial	O60313	-0.0977588	0.0978074	0.164939	-0.0600119	0.62155	-0.0073266	0.478093	0.210472	-0.203694	0.308234	0.688811	-0.506289	-0.0633259	-0.320035	0.21069	0.311955	0.394498	0.000501633	-0.162108	0.0343971	-0.0343971	-0.414948	-0.15517	0	-0.00976181	0.0663719	-0.0960178	-0.527088	0.255076	0.228279	-0.000501633	-0.188772	0.0181065	0.00976181	-0.123219	0.0073266	-0.20062			0.430522	0.0815443
KIF1B	Kinesin-like protein KIF1B	O60333	-0.325747	0.493774	-0.735545	0.0426683	0.336312	0.0237494	0.0858431	0.086339	-0.10188	0.0825977	0.170226	-0.0426683	0.290294	-0.327572	0.163161	0.00709486	0.245064	-0.171215	0.0936913	0.0730538	-0.161527	-0.275971	-0.101013	0.519456	-0.238787	0	-0.00709486	0.237478	-0.675442	-0.418283	-0.0825977	-0.916332	-0.611524	0.100053	-0.0937853	-0.0237494	0.192575			1.72404	0.242421
KDM1A	Lysine-specific histone demethylase 1A	O60341	0.243821	0.251754	0.135575	0.0507736	0.0282602	0.0838289	0.0387535	-0.0550127	-0.150247	-0.00195408	0.205668	0.176262	-0.00851917	-0.292718	-0.245837	-0.279426	-0.122689	0.0360136	0.138497	-0.157269	0.142756	0.104072	0.234887	-0.169234	-0.191511	0	-0.104072	-0.153723	-0.0387535	0.00597954	0.00195408	0.23838	-0.153293	-0.195877	-0.0787573	-0.0282602	0.337606			0.534503	-0.0574596
TBC1D4	TBC1 domain family member 4	O60343	0.0158954	-0.0708213	0.141429	0.107347	-0.074264	0.00178385	0.127978	0.145678	-0.00178385	0.166342	-0.49505	-0.0869246	-0.137516	-0.147045	0.148387	-0.00891781	0.121282	0.0775204	-0.251958	0.00891781	0.107646	-0.213126	0.205532	-0.0271254	0.0869246	0.128639	-0.0326118	-0.0154705	-0.130057	0	-0.096488	0.184946	0.0795012	-0.0968714	-0.0775204	0.241899	-0.144165			0.0490137	-0.00669295
PHLPP1	PH domain leucine-rich repeat-containing protein phosphatase 1	O60346	-0.141386	-0.17765	0.0108857	-0.573388	0.0480108	0.220951	0.0105581	0.148863	0.0718517	0.119569	-0.148254	0.413418	0.00401783	-0.137115	-0.0148525	-0.0108857	-0.83032	-0.277928	-0.439167	0.394117	0.0895562	0.331722	0.136887	-0.112067	-0.312308	-0.146995	-0.0856013	0.19931	0.00992393	0	-0.335083	0.401214	0.180101	-0.00992393	-0.00401783	0.0148525	-0.562931			0.502634	-0.0915098
FADS1	Fatty acid desaturase 1	O60427	-0.20996	-0.461147	0.0733438	-0.448026	-0.39009	0.234593	0.177846	0.737383	0.0922627	-0.00175571	0.00175571	0.376846	0.551325	-0.0922627	0.185203	0.153159	0.0486207	-0.0742168	-0.0486207	-0.855789	-0.123563	-0.0491157	0.29356	1.33741	-0.541259	-0.195891	0.270652	0.467017	0.774856	-0.00330544	-0.217578	0	0.100937	-0.177846	-0.436078	0.866646	-1.09751			0.0127369	-0.00567052	Biosynthesis of unsaturated fatty acids
PPL	Periplakin	O60437	-0.187556	-0.0735216	0.0759315	-0.123856	0.0263872	0.346606	-0.0237656	-0.446659	-0.0263872	0.258364	0.30832	0.202818	0.0192285	-0.0715265	0.0633497	0.134727	-0.264189	-0.0192285	-0.404736	-0.00916862	0.135277	0.00916862	-0.328277	-0.251891	-0.164585	0.809338	-0.778719	0.078474	0.0237656	-0.703859	-0.315548	0.0665245	0	0.333958	0.269129	0.20258	-1.72968			0.0564551	0.0209844
GSDME	Gasdermin-E	O60443	0.0427136	-0.0427136	0.726384	0.37157	0.259691	-0.189019	0.463821	0.0292926	0.121389	0.0944428	0.202714	-0.71688	-0.0292926	-0.36118	0.141872	0.375893	-0.00797844	0.0500436	0.479446	-0.0749817	0.00797844	-0.208485	-0.0616794	0.64145	0.0788875	0.00402737	-0.71496	0.103852	-0.0788875	-0.741001	-0.337718	-0.210799	-0.218935	-0.0978246	-0.50204	-0.401502	0			0.97711	0.183457
MAN1A2	Mannosyl-oligosaccharide 1,2-alpha-mannosidase IB	O60476	0.691336	-1.41009	0.0740924	0.916984	0.330545	0.180818	0.0275235	0.0756736	-0.308365	-0.0756736	0.891593	0.379869	-0.442854	-0.317336	-0.180818	-0.0661302	-0.378699	0.379661	-0.232003	0.0661302	-0.883322	0.834496	0.431446	-0.905737	-0.250519	-0.174517	0.475907	-0.381433	-0.0275235	0.166816	-1.48334	1.04861	0.577561	-0.500283	-0.874862	0.190528	0			0.259832	-0.11955	N-Glycan biosynthesis;Protein processing in endoplasmic reticulum;Various types of N-glycan biosynthesis
ACSL4	Long-chain-fatty-acid--CoA ligase 4	O60488	-0.0541744	0.142694	0.076333	0.0184278	-0.0572128	-0.0169907	-0.0184278	-0.0360365	-0.0307331	0.176744	0.0553503	-0.0244398	0.0284777	0.0169907	0.109653	0.0585032	0.354535	-0.0267649	0.0418139	-0.129479	-0.109664	-0.0418139	-0.00829601	-0.00879288	-0.123336	-0.0524979	-0.0844679	0	0.0406885	-0.097929	0.00829601	0.164173	0.100021	0.114144	-0.0258818	0.0181904	0.0825634			0.377349	-0.0257843	Adipocytokine signaling pathway;Fatty acid metabolism;Peroxisome;PPAR signaling pathway
SNX3	Sorting nexin-3	O60493	-0.0164204	-0.118958	-0.380988	0.0654182	0.110308	0.0255165	-0.247612	0.136086	-0.20153	-0.018465	0.222084	-0.0262184	-0.0677891	-0.382776	0.0164204	-0.0293207	-0.285394	-0.0271358	-0.504142	0.0293207	0.0576887	0.0922537	-0.0214443	-0.123848	-0.157598	0.260963	0.121501	0.089426	0.0262184	-0.0521927	0.018465	0	-0.00113487	0.411039	0.127592	0.312218	0.21899			1.23722	0.118516
STX10	Syntaxin-10	O60499	0.358116	-0.137898	0.228567	0.23672	-0.234524	0.0730109	-0.79657	-0.0623064	-0.223488	0.0653477	-0.0134363	0.602204	0.229276	-0.0730109	0.208384	0.218491	-0.0306368	-0.0944548	-0.143654	-0.22789	0.171926	-0.0376549	0.0339355	-0.196745	-0.111152	-0.0751896	0.0306368	0.149492	-0.278291	0	-0.196283	0.0185423	0.0198498	0.111152	0.0134363	0.229598	-0.210634			0.0288796	0.00629642	SNARE interactions in vesicular transport
OGA	Protein O-GlcNAcase	O60502	0.0211129	-0.0981603	0.321961	0.105439	0.657908	0.218355	0.478859	-0.943274	-0.0211129	-0.71186	-0.304055	0.828149	0.0296774	-1.34206	-1.36114	-0.158113	-0.247037	0.0537481	0.434615	-0.0969868	-0.269059	0.28465	0.305408	-0.597627	-1.48469	0	0.0969868	-0.405964	-0.326301	0.270602	0.12348	0.488329	0.529191	-0.105439	-0.0296774	0.134315	-0.183825			0.795564	-0.250265
ADCY9	Adenylate cyclase type 9	O60503	-0.140491	-0.422375	0.0521789	-0.185969	-0.319634	0.0437012	-0.0527797	-1.13377	-0.0437012	0.00866175	0.412856	0.572832	-0.275923	0.38842	0.111856	-0.600406	0.0339866	0.0785718	-0.627031	-1.08715	0.168513	-0.0339866	-0.302192	-0.587892	-0.142215	0.632835	0.0557122	0	0.138326	-0.0307579	-0.00234842	0.253667	-0.125923	0.0527797	0.00234842	0.383624	0.377698			0.41742	-0.113492	Bile secretion;Calcium signaling pathway;Chemokine signaling pathway;Dilated cardiomyopathy;Endocrine and other factor-regulated calcium reabsorption;Gap junction;Gastric acid secretion;GnRH signaling pathway;Melanogenesis;Oocyte meiosis;Pancreatic secretion;Progesterone-mediated oocyte maturation;Purine metabolism;Salivary secretion;Vascular smooth muscle contraction;Vasopressin-regulated water …
SORBS3	Vinexin	O60504	0.798755	0.315405	4.7642	0.795544	0.0180221	-0.0180221	-1.54405	-0.242403	-1.19309	-5.47037	0.120549	-0.236546	-1.14202	-0.117706	-0.279675	0.831971	-0.0171394	-0.0375409	-1.90697	-0.330852	0.224065	0.0171394	0.988289	-1.46496	0.236546	-0.190572	-0.127012	-6.80925	0.508571	2.94856	0.0375409	0	0.228653	-1.23721	0.479433	0.435677	0.601012			0.475201	-0.594924
SYNCRIP	Heterogeneous nuclear ribonucleoprotein Q	O60506	-0.0520191	0.542717	0.013217	-0.128598	0.0520191	0.256821	0.0853033	0.257054	-0.0734367	-0.169196	0.338294	0.108993	0.121284	-0.393921	-0.0969067	-0.158906	-0.0440054	-0.0473814	0.105531	0.00750446	0.270789	-0.00750446	0.0473814	-0.121475	-0.0382338	0.0401669	-0.237466	0.0598907	-0.058507	0	-0.137307	-0.0495777	-0.129019	0.0382338	-0.234534	0.411362	0.034029			0.79052	0.0862414
RANBP6	Ran-binding protein 6	O60518	1.30622	-0.150454	0.621922	0.203508	-0.0949974	0.619409	-0.443937	-0.113493	-0.345463	-0.462063	2.7307	0.305672	0.113493	0.0949974	-1.50241	-0.100264	0.100264	0.662886	0.141665	-1.3101	0.344365	-0.47548	0.13845	-0.126955	-0.203508	0.310721	-2.31726	0	1.04436	-0.630785	-0.147636	-0.396829	0.197936	-0.340202	-1.07952	0.209743	0.0141478			0.853628	0.398497
NEMF	Nuclear export mediator factor NEMF	O60524	-0.0325608	0.531974	-0.0745797	-0.133929	-0.724557	0.342271	-0.106536	0.0907621	0.0325608	0.0402479	1.24985	0.968626	0.131701	0.233465	-1.11429	0.298223	-0.804854	-0.235541	-0.056993	0.056993	0.30383	-0.100882	-0.0402479	-0.104225	0.106536	-0.87829	0.173017	-0.457684	0.234059	0.920531	-0.779097	0.982879	0.649324	-0.798235	-0.612873	-0.36373	0			0.672975	-0.226552
GMDS	GDP-mannose 4,6 dehydratase	O60547	-0.0163717	0.0163717	0.165171	-0.0350714	0.0791845	-0.173507	0.295157	0.0443659	0.178485	-0.00581264	0.143308	-0.2268	-0.0142927	-0.178121	0.0440817	0.0224304	0.416674	0.0559816	0.06287	-0.0224304	-0.153872	-0.200998	-0.15487	0.409134	0.137063	-0.13026	-0.209034	0.308136	0.0350714	-0.208479	-0.0561438	0.056675	0	-0.0646067	0.00581264	-0.020772	-0.132919			1.38339	0.109248	Amino sugar and nucleotide sugar metabolism;Fructose and mannose metabolism
NMT2	Glycylpeptide N-tetradecanoyltransferase 2	O60551	-0.522797	-0.624186	-0.351304	0.151525	0.42614	0.151669	-0.151525	0.00251532	-0.229866	0.280405	-0.176404	1.00723	-0.0564017	-0.151669	0.248835	0.2378	-0.282407	0.237633	-0.773586	0.127612	0.227448	-0.0961514	0.131479	-0.362918	-0.175576	-0.308939	0.0961514	0	-0.236624	0.495919	-0.163398	-1.0956	0.275277	0.209482	-0.00251532	0.893587	0.522725			0.268555	0.0852877
CCNT1	Cyclin-T1	O60563	0.335721	0.333443	-0.314447	0.425358	-0.0880132	0.0880132	0.312184	0.853249	-0.138848	0.275407	0.379318	0.0893679	-0.275407	0.443591	-0.338492	-0.0399494	0.107429	-0.474509	-0.265077	0.224134	0.200834	0.0399494	0.784442	-0.0604048	-0.0893679	-0.216704	-0.308631	0.0964279	-0.81356	0.179763	-0.819965	0.121026	0	-0.847478	-1.5969	-1.74372	-0.519843			0.118566	-0.055801
PLOD3	Procollagen-lysine,2-oxoglutarate 5-dioxygenase 3	O60568	0.00707245	0.149925	0.166046	0.0626459	0.0326748	-0.00707245	-0.0626459	0.0163088	-0.38846	0.0294008	0.0337591	0.445003	0.00546932	-0.299028	-0.221746	-0.0481262	0.0585155	-0.0102587	-0.18969	0.0481262	-0.104113	0.0957146	-0.00546932	-0.0168781	-0.45534	0.381383	-0.110962	-0.0498657	-0.0708628	0.0739746	-0.0792017	0	-0.0626936	0.0971746	-0.041234	0.126534	0.322101			0.061119	0.00984672	Lysine degradation;Other types of O-glycan biosynthesis
EIF4E2	Eukaryotic translation initiation factor 4E type 2	O60573	0.274109	0.132719	-1.44058	0.130541	-0.416674	0.0405765	-0.433035	0.24042	0.106209	0.104449	-0.104449	0.361599	0.356938	-0.0405765	-0.130683	0.752544	0.0282888	-0.319039	0.0217018	-0.0217018	0.0979509	-0.600491	-0.521013	0.466595	-0.130541	-0.641315	-0.0333872	0	0.300503	-0.499251	0.129171	0.144247	-0.0332708	-0.30143	-0.520619	-0.780625	0.277611			0.542325	0.145573	Insulin signaling pathway;mTOR signaling pathway;RNA transport
CCNT2	Cyclin-T2	O60583	0.567837	-0.675421	-0.814179	0.184725	0.123566	0.68364	0.510815	0.0122223	-0.123566	-0.0129232	0.298513	0.466303	0.088069	0.55599	-0.155372	0.311094	-0.67017	0.031848	-0.827001	-0.0656695	0.268677	0.10057	-0.394789	-0.175578	-0.824654	0	0.0656695	-0.357321	-0.303293	0.0490751	-0.0122223	0.391747	-0.44541	-0.184725	-0.0613432	-0.515723	0.362161			0.0284265	-0.0109165
DIAPH1	Protein diaphanous homolog 1	O60610	-0.00267029	-0.0205746	-0.127004	-0.0848351	0.0855522	0.00971222	-0.0817013	0.0364561	0.00267029	-0.0150156	0.193477	0.425716	0.00657558	-0.10099	-0.116146	0.0444078	-0.0857573	-0.00657558	-0.269233	0.0166788	-0.0166788	0.113488	0.0174284	-0.106281	-0.178606	0.183983	0.0309954	0.024292	0.0817013	-0.0217762	-0.162578	0	-0.0781269	0.177084	-0.268992	0.335367	0.0426006			1.01348	0.076964	Focal adhesion;Regulation of actin cytoskeleton;Shigellosis
EXOC3	Exocyst complex component 3	O60645	0.114135	-0.0245957	0.616598	0.287809	0.0810065	-0.0100265	-0.684833	-0.003685	-0.0699229	-0.102195	0.0053854	0.373033	0.0974445	0.0100265	0.0669522	-0.0292187	0.400367	0.003685	-0.5473	-0.434566	0.0292187	0.326771	0.033884	-0.259901	0.350987	-0.847974	-0.207113	0.0596399	-1.10202	-0.187405	-0.222847	0	0.141534	-0.287809	-0.107973	-1.06695	0.198753			0.0630072	-0.0216786	Tight junction
PLIN3	Perilipin-3	O60664	0.109861	-0.00806046	0.0227413	0.057373	0.109509	-0.0555191	-0.100943	-0.0899782	-0.0860023	0.013648	0.140748	0.25178	-0.0711298	0.00806046	-0.0372963	-0.0881844	0.0840244	0.0158873	-0.0308571	-0.00652313	-0.134737	0.0844402	0.126529	0.0830574	-0.0709839	0	0.00652313	0.0761776	-0.00880623	-0.164566	-0.0298147	-0.0915642	-0.032032	0.00880623	-0.013648	0.132378	0.0753365			0.232152	0.0161196
PRMT3	Protein arginine N-methyltransferase 3	O60678	0.632066	0.876187	-0.248282	1.13299	-0.140501	0.0504246	-0.200295	0.179285	-0.354966	-0.0560975	0.131608	1.27135	0.0560975	-0.0504246	-0.64748	-0.455083	0.371953	-0.581476	0.0308709	-0.0308709	0.285658	0.448549	0.147514	0	-0.0349712	0.573477	-0.187363	-0.393726	-0.46401	-0.121935	-0.335223	0.413305	0.310609	0.0349712	-0.103086	0.703803	-0.420982			0.251723	-0.0884398
KPNA6	Importin subunit alpha-7	O60684	0.0378447	0.0722532	0.377747	0.0637779	0.182319	-0.0611792	-0.00296021	0.132452	-0.0871725	0.116842	0.02075	0.353102	-0.00428391	0.00675297	-0.161464	-0.00341415	0.0183792	-0.170038	-0.114464	-0.0695591	-0.0688896	0.103107	-0.113913	-0.0351353	-0.0645123	0.181055	0.00341415	-0.0260334	-0.236725	-0.180878	-0.118608	0	0.106684	0.00296021	0.00428391	-0.00675297	0.0893173			0.0351305	-0.00427921
UGDH	UDP-glucose 6-dehydrogenase	O60701	0.04498	-0.0113783	0.185541	-0.0139847	0.0551786	-0.0615358	0.0139847	-0.0119562	-0.00259876	0.0109816	-0.0109816	0.106585	0.0730257	-0.0230913	0.00958538	0.0963974	0.494625	0.0334501	-0.0518723	0.0503979	-0.0503979	-0.0623779	0.0808516	0.121414	0.0336781	0	-0.0623302	0.0331917	-0.121218	-0.0611038	-0.0355482	-0.183676	-0.0716934	-0.0380287	-0.110112	0.00259876	0.0729408			1.63033	0.0797762	Amino sugar and nucleotide sugar metabolism;Ascorbate and aldarate metabolism;Pentose and glucuronate interconversions;Starch and sucrose metabolism
CTNND1	Catenin delta-1	O60716	0.0351443	0.0263076	0.113768	0.155127	-0.321074	0.0111985	-0.0597358	-0.0352054	-0.0624719	0.130155	-0.180955	0.390473	-0.0191016	0.295742	-0.0783582	-0.103171	-0.04287	-0.184526	0.18094	-0.0702186	-0.0915208	0.04287	0.182399	-0.0741558	-0.126588	-0.0124359	0.106577	0	0.0597358	0.179642	0.0919671	0.232853	0.150704	-0.253108	0.0191016	-0.0111985	-0.00851727			5.8983	-0.204222	Adherens junction;Leukocyte transendothelial migration
ICMT	Protein-S-isoprenylcysteine O-methyltransferase	O60725	-0.853895	-3.16174	-0.124178	0.0530825	0.180583	-0.0281878	-0.0530825	-0.00419283	0.0281878	-0.217188	0.22511	-0.909502	-0.302733	-0.771884	0.215652	-0.0121994	-0.363044	-0.472339	-0.447803	0.0121994	0.247156	0.200474	0.0876689	-0.160916	-0.588732	0.182444	0.138405	-0.245846	0.532529	0.0382881	0.323742	-0.257257	0	0.430514	0.00419283	0.609591	0.102869			0.401556	0.175622
EIF1B	Eukaryotic translation initiation factor 1b	O60739	-0.0406094	0.356688	0.507618	-0.614651	0.978181	0.0406094	0.491617	0.218923	-0.246453	-0.145934	1.24139	1.0341	-0.0487971	-0.456673	0.384509	0.361183	1.16677	0.0719905	-0.407537	0.0821118	-0.396965	-0.891929	-0.29348	0.192113	-0.371847	-0.0504723	-0.0821118	0.196329	-0.51589	-0.104257	-0.326354	0	-0.0352011	0.371847	0.0487971	-0.559975	0.451489			0.918271	0.254118	RNA transport
SNX2	Sorting nexin-2	O60749	-0.0197887	-0.0593967	0.000921249	-0.101107	0.135633	0.00964355	-0.138208	0.084096	-0.00964355	0.0830259	-0.0651751	0.201496	-0.0146112	-0.094677	0.0174408	0.0754414	0.189165	0.0146112	-0.0370979	0.036377	-0.000921249	-0.0409985	0.158154	0.0412312	-0.0401459	0.00974846	-0.00994873	0.0879631	0.0401459	0	-0.0279303	-0.0215015	-0.0909233	0.0932903	-0.0310335	0.0368938	-0.0169373			1.02478	0.0428749
DPM1	Dolichol-phosphate mannosyltransferase subunit 1	O60762	-0.139845	0.0380998	0.455139	0.484388	0.175226	0.0817351	-0.0504127	-0.103925	-0.0380998	-0.0804229	0.534807	1.8323	-0.0545382	-0.351515	0.133804	-0.150713	0.830133	0.0545382	0.18973	-0.0392933	-0.15456	0.00957489	-0.259971	0.0796738	-0.594637	-0.157085	-0.00957489	0	-0.163596	-0.215682	0.217754	0.0529537	-0.153165	0.0504127	0.181693	-0.238893	0.0193319			0.449557	-0.121909	N-Glycan biosynthesis
USO1	General vesicular transport factor p115	O60763	-0.0754957	0.0474405	0.114379	-0.0542278	0.155551	-0.0510206	0.106173	0.0802546	0.0113611	0.0658293	0.0213213	0.252104	0.0402842	-0.0478811	0.0862017	0.0660677	0.209249	-0.0213213	-0.0133295	0.0133295	-0.214458	-0.24323	-0.0417128	0.442673	-0.0961628	-0.0130653	-0.083066	0.234783	-0.19766	0	-0.0836649	-0.0974731	0.050251	0.0542278	-0.110997	-0.0113611	-0.0193138			0.849276	0.0646623
SLC19A2	Thiamine transporter 1	O60779	0.0591168	0.201889	0.395617	-0.124333	0.0221839	0.0544658	0.166337	0.0903292	-0.0221839	0.469924	-0.607528	-0.289807	0.379792	-0.101284	-0.160022	0.00290871	-0.00290871	-0.0903292	0.117539	-0.193873	0.189824	-0.641126	0.197818	-0.179379	-0.427826	0.0865879	-0.529855	0	0.124333	0.113894	-0.16338	-0.448995	0.408597	0.284694	-0.220501	-1.72182	-0.102195			0.358926	-0.101461	Vitamin digestion and absorption
MRPS14	28S ribosomal protein S14, mitochondrial	O60783	0.427614	0.53206	0.51099	0.445267	0.0162916	0.203013	-0.00537252	0.261382	-0.0162916	0.0268621	0.106423	1.78785	0.206551	-0.501184	-0.80253	-0.0371909	0.0371909	-0.107575	-0.0961185	-0.51751	-0.0744796	0.233439	-0.0268621	-0.0375757	0.00537252	0.0378551	0.0544524	0	-0.53398	0.0107727	-0.442346	0.198761	-0.18852	-0.37796	-1.02102	-1.26452	-0.393434			0.312523	-0.116283
TOM1	Target of Myb protein 1	O60784	0.0399618	0.264981	0.266022	0.0486879	-0.0399618	0.141664	-0.0369234	0.298677	-0.311618	0.112123	-0.0698767	0.493051	0.0698767	-0.362653	-0.1107	0.0734138	0.0335712	0.130566	0.00279236	-0.0972061	-0.00279236	-0.342918	-0.210741	0.12446	-0.0698061	0.240404	-0.102129	0	0.0369234	0.0746689	-0.125343	-0.138746	-0.106749	-0.615913	-0.415464	0.0569048	-0.269918			0.0202722	0.00418212
HIST1H2BK	Histone H2B type 1-K;Histone H2B type F-S;Histone H2B type 1-D;Histone H2B type 1-C/E/F/G/I;Histone H2B type 2-F;Histone H2B type 1-H;Histone H2B type 1-N;Histone H2B type 1-M;Histone H2B type 1-L	O60814;P57053;P58876;P62807;Q5QNW6;Q93079;Q99877;Q99879;Q99880	0.34666	0.727535	-0.0578628	0.0551081	-0.190592	0.233136	-0.0210199	0.0941515	-0.092907	0.0414591	1.19431	-0.397628	0.0793428	0.092907	-0.133045	-0.502076	-0.160685	-0.0437851	0.0578628	1.0314	-0.773477	0.544957	-0.0989161	0	0.351155	-0.0547562	0.947866	-0.0907869	0.0210199	0.0828266	-0.361166	0.518814	-0.141439	-0.452447	-0.0414591	-2.16537	0.636928			0.381961	-0.15305	Systemic lupus erythematosus
CCDC22	Coiled-coil domain-containing protein 22	O60826	-0.191745	0.00387478	0.0417871	0.106783	0.0625906	-0.00387478	-0.215723	0.0516186	-0.364764	0.149143	-0.0345802	1.06761	-0.0607033	0.0486574	-0.192342	-0.0225306	-0.207007	-0.0164509	-0.16433	-0.326909	0.129779	0.0225306	0.0546207	-0.311975	-0.106783	0.117104	0.138209	-0.452545	-0.31982	0.0664692	0.0164509	-0.612847	0	0.147692	-0.163036	0.154792	0.289345			0.333878	-0.0658285
PQBP1	Polyglutamine-binding protein 1	O60828	-0.030179	0.0324583	-0.187904	0.192976	0.030179	0.0524225	-0.33814	0.18386	-0.0503397	-0.134748	-0.290793	0.585646	0.0901041	0.249698	-0.0662432	0.15909	-0.444374	-0.0565977	-0.130268	-0.0138111	0.137466	0.303825	0.0565977	-0.399626	-0.0828094	0.223103	0.0138111	-0.307158	0.0828094	0	0.10995	0.244396	0.148319	-0.0920773	-0.278787	-0.300218	-0.0325756			1.03582	-0.120237	Spliceosome
DKC1	H/ACA ribonucleoprotein complex subunit DKC1	O60832	-0.124242	0.563354	-0.731136	-0.0616326	0.195403	0.406895	-0.137356	0.658555	-0.00275469	-0.0294781	-0.00876427	0.132577	0.627284	-0.660945	0.00275469	-0.343778	0.0988755	-1.58519	-0.156937	0.0591865	0.296884	0.404362	0.0359993	-0.629288	-0.0489841	0	-0.0591865	0.147214	0.0489841	0.227783	0.00876427	-0.112515	-0.14607	0.218032	-0.77184	-1.00307	0.888954			0.0542045	0.0236355	Ribosome biogenesis in eukaryotes
EIF5B	Eukaryotic translation initiation factor 5B	O60841	-0.0238962	0.141284	0.0544233	0.129797	0.104964	0.0238962	0.0799351	0.358374	-0.0638208	-0.0329018	0.123255	0.580906	0.142435	-0.0308847	-0.159678	0.0301352	0.250943	-0.201666	-0.191781	0.0869665	-0.0429678	-0.279058	0.0329018	0.0482502	-0.0799351	0.114887	-0.0301352	-0.0331821	-0.14049	0.111082	-0.431324	-0.147074	-0.0360699	-0.188292	-0.359219	0.0922976	0			0.654214	0.0759509	RNA transport
EDF1	Endothelial differentiation-related factor 1	O60869	-0.0661383	-0.00113964	-0.109253	0.112775	0.00113964	0.0760107	0.057023	-0.363459	0.0291357	-0.172594	0.00889778	0.480874	-0.0990772	0.398208	-0.0728273	0.200529	-0.0620289	-0.00889778	0.0230923	-0.0230923	0.0962639	-0.0610676	0.132906	-0.0558567	-0.057023	0	0.0631332	-0.0538406	-0.132657	0.197126	0.0519218	0.120565	0.398521	-0.293723	0.236502	-0.306947	-0.0264511			2.17861	-0.154722
KIN	DNA/RNA-binding protein KIN17	O60870	-0.705125	0.317252	0.0027113	0.174387	0.23706	0.455184	0.0326781	0.0775237	0.258326	0.835126	0.530622	-0.0326781	-0.0775237	-0.306364	-0.510529	0.235036	-0.0278559	0.504817	0.207928	-0.0027113	0.0182753	-0.913513	-0.221511	-0.11681	-0.3116	-0.00596046	-0.00889397	0.367318	-0.411793	0.522705	-0.399557	0	0.484672	0.177162	-0.859144	-0.23706	-0.0220613			0.281232	0.0831969
DIAPH2	Protein diaphanous homolog 2	O60879	-0.00561905	0.00561905	0.181926	0.0194321	-0.316159	0.1365	0.211474	-0.0320449	-0.132807	0.0320449	0.428476	1.08818	0.0579686	0.0149822	-0.349724	-0.100498	0.0199046	-0.0644803	-0.252141	-0.0199046	0.375079	0.179562	-0.172398	-0.342801	-0.0291138	0.221988	-0.0275578	0	-0.248871	0.101114	0.102731	-0.0737486	0.0460672	-0.0194321	-0.407496	0.0458679	-0.749939			0.317325	-0.0677935	Regulation of actin cytoskeleton
DNAJA2	DnaJ homolog subfamily A member 2	O60884	0.016036	0.539721	0.0593271	-0.24102	0.258382	-0.094738	0.0591192	0.0273085	-0.201828	-0.0273085	0.0453119	0.541179	-0.0879011	-0.148544	-0.016036	0.145591	0.532147	0.0311213	-0.0159864	-0.188787	-0.0290785	-0.0223818	-0.535489	-0.0999746	-0.451923	-0.0567207	0.0159864	-0.290313	-0.0591192	0	-0.107593	0.162043	0.123983	0.163491	0.175649	0.107911	0.156015			0.0851633	-0.0172493	Protein processing in endoplasmic reticulum
BRD4	Bromodomain-containing protein 4	O60885	-0.0307531	-1.15086	-0.324164	-0.0402632	0.224013	0.0664434	0.0402632	-0.0382562	0.0190592	-0.680254	0.798045	-0.92705	-0.122505	-0.186407	-0.0190592	-0.394593	0.02283	-0.150925	-0.453723	-0.02283	0.335664	0.296361	0.650264	-2.08471	-0.331291	0	0.590634	-1.37586	0.131305	0.592052	0.0382562	-0.2064	0.471045	0.389705	0.384183	0.489493	0.704703			0.0932281	-0.0488404
CUTA	Protein CutA	O60888	-0.295399	-0.520874	0.369936	-0.231256	0.154705	-0.283756	0.337886	-0.258783	0.0544701	-0.0546455	-0.333826	0.0837488	0.328737	0.288227	-0.0544701	0.0900326	0.553696	0.0273571	0.683243	-0.396614	-0.0978451	-0.196901	0.365543	0.503576	-0.0837488	0	-0.0900326	-0.0850563	0.162551	-0.274977	-0.0273571	0.427803	-0.568366	-0.223642	0.230762	0.063036	0.329975			0.0563397	-0.0156854
PFDN1	Prefoldin subunit 1	O60925	0.131953	-0.134471	-0.27205	-0.132418	-0.231856	-0.0797262	-0.0317993	-0.517994	0.0797262	-0.483849	0.203463	0.929945	-0.16081	0.343673	-0.189139	0.0368948	-0.139272	0.0438309	-0.0741377	0.0929537	-0.0368948	0.499633	0.18539	-0.258833	0.0317993	0.00845718	0.209826	0	0.203711	-0.051239	0.021122	0.147781	0.0378265	-0.477654	-0.021122	0.10045	-0.0308456			0.773356	-0.120846
PPP1R11	E3 ubiquitin-protein ligase PPP1R11	O60927	0.0120406	-0.108437	-0.190396	0.00577688	-0.0774941	0.00975466	-0.00577688	0.0494747	-0.00975466	0.0561838	-0.29447	0.0815043	-0.131219	0.0245481	-0.0271516	0.00735092	-0.171521	0.0460482	-0.477646	0.0320044	-0.00735092	0.396496	0.0420694	-0.0220108	-0.0993104	0.384147	0.125294	-0.0298424	-0.188962	-0.00542164	-0.0420694	0	0.096694	0.0795588	-0.0950155	0.232786	0.0292606			0.131963	0.0175739
CTNS	Cystinosin	O60931	-1.15195	-1.64685	-1.01066	-0.555708	1.32975	-0.494389	0.32687	0.176157	-0.279718	0.357031	0.0811543	-0.0348034	-0.0811543	0.279718	1.57326	0.723701	-0.220407	-0.344456	-0.419651	0.209497	0.553644	-0.209497	0.236652	0	-0.401239	0.38019	0.391476	0.607288	0.467857	-0.0938702	-0.254506	0.224947	-0.255095	0.0348034	-0.4407	0.546655	-0.155669			0.467109	0.193565	Lysosome
NBN	Nibrin	O60934	0.160282	0.061192	0.00300455	-0.0118299	-0.0890183	0.030766	0.122529	0.141779	-0.0947709	0.431392	-0.627859	0.391115	0.384519	0.0354915	-0.209951	0.0429158	-0.308856	-0.330917	-0.121405	-0.0121655	-0.00300455	0.0381989	-0.141779	-0.224725	-0.110585	0.0531855	0.015244	-0.379585	0.0118299	0.132001	0.249314	0	0.0274572	-0.0771632	-0.721416	-0.030766	-0.417853			0.907141	-0.124982	Homologous recombination
ABCB7	ATP-binding cassette sub-family B member 7, mitochondrial	O75027	-0.68295	0.2327	-0.142176	0.565963	0.391253	0.0514026	0.230408	-0.134002	-0.141078	-2.26008	3.7365	0.293406	-0.20961	0.650844	-0.318305	0.367235	0.444996	0.593926	-1.09434	-0.478729	0.151705	0.126832	0.0854383	0.316414	-0.240934	-0.235974	-0.126832	0	-0.235835	0.727639	0.85919	-0.213322	0.0855875	-0.230408	-0.0854383	-0.0514026	-0.675034			0.309187	0.192166	ABC transporters
SRGAP2	SLIT-ROBO Rho GTPase-activating protein 2	O75044	0.00647163	-1.10472	0.0108275	0.396722	-0.00647163	-0.393741	0.0282564	-0.0719247	-0.714867	0.0523324	0.361438	0.337368	-0.480295	0.227962	0.271002	0.254117	-0.0414796	-0.0141177	-0.0108275	0.886663	-0.039577	0.109361	-0.536747	0.259758	-0.490582	0.213981	-0.247455	-0.0972834	-0.874514	0	0.0141177	-0.159005	-0.0743837	-0.0282564	0.137604	0.14656	0.144706			0.430363	0.111617	Axon guidance
PLXNA2	Plexin-A2	O75051	-0.016387	-0.188073	0.244792	-0.0201664	0.016387	-0.241736	0.449574	0.00134754	0.0811319	0.0117445	0.140471	-0.541477	-0.00134754	-0.32809	0.0466013	-0.239463	0.542369	-0.219277	0.398166	-0.228517	0.170337	-0.170337	-0.121041	0.0277729	0.0201664	-0.251518	-0.214097	0.170481	-0.0692711	0.085741	-0.0487833	0	-0.627474	0.286198	0.0432291	0.445918	-0.612368			0.469029	0.0864705	Axon guidance
NOS1AP	Carboxyl-terminal PDZ ligand of neuronal nitric oxide synthase protein	O75052	0.990726	-0.918471	-0.834058	-0.380678	-0.38522	0.00563335	-0.564052	0.281563	-0.959019	0.0214338	-0.109617	0.609408	0.0801888	0.683949	0.483016	0.235011	1.07476	-0.0214338	-1.55929	-0.0107846	0.0570168	-0.174533	0.633403	-0.19104	0.256957	0.516209	0.0107846	0.116422	-0.110266	0	-0.766647	-0.767857	0.301297	0.110266	-1.19354	-0.00563335	-0.0971899			1.1504	0.345651
WDR1	WD repeat-containing protein 1	O75083	0.143809	0.0267668	0.110056	-0.0403519	-0.0267668	-0.0373602	0.0431271	-0.00811672	0.109021	0.0160341	-0.1246	0.157141	0.0235281	0.0984144	-0.071393	-0.00558853	0.304405	0.0138998	0.00558853	0.0575447	-0.0643425	-0.019743	0.00811672	0.117157	-0.00365067	0	-0.0424004	0.0583839	0.00365067	-0.0891228	-0.0726309	-0.0101681	-0.090271	-0.00704575	-0.191171	-0.0653105	0.0821514			0.853398	0.043883
N4BP1	NEDD4-binding protein 1	O75113	-0.147225	-2.0122	-1.61709	0.535777	-0.106581	0.272101	0.0275769	0.755028	0.106581	0.389375	-0.119662	0.419312	0.25813	-0.474741	0.14546	0.347203	0.0865932	-0.348038	-0.0865932	-0.125603	0.154272	-0.0866866	-0.00128222	0.0462132	-0.0639253	0	0.156517	-0.0957479	-0.0275769	-0.270375	-1.77016	-1.19499	0.0141535	-0.368029	0.00128222	0.460684	0.373893			1.15736	0.361124
ROCK2	Rho-associated protein kinase 2	O75116	0.0106945	0.0089798	0.0489683	-0.0880575	0.223366	-0.0089798	-0.102164	0.225297	-0.0566025	0.212274	0.189897	0.645875	0.0567331	-0.0171318	-0.0625496	0.0294218	0.237988	-0.0567331	-0.112714	-0.0084219	0.0084219	-0.0924387	-0.0670996	0.0868835	0.0542212	0.134205	-0.106385	-0.0383167	-0.0542212	0	-0.0739813	0.0443287	-0.160204	0.196866	-0.0926867	0.407177	-0.00396538			1.203	0.0984003	Axon guidance;Chemokine signaling pathway;Focal adhesion;Leukocyte transendothelial migration;Pathogenic Escherichia coli infection;Regulation of actin cytoskeleton;Shigellosis;TGF-beta signaling pathway;Vascular smooth muscle contraction;Wnt signaling pathway
CLASP2	CLIP-associating protein 2	O75122	0.0280285	-0.209185	-0.0699677	0.125858	-0.0331173	0.586935	0.381639	0.627353	-0.0280285	0.251449	0.497389	-1.12652	-0.213266	0.141159	-0.139716	0.0604377	-0.0604377	-0.292135	-0.0956855	0.120595	0.531404	-0.0626092	-0.248966	-0.143417	-0.125858	0.273453	0.293334	-0.0458632	0.293253	0.281294	-0.192827	0.193713	0	-0.303511	0.192827	0.301172	-0.00563049			0.127353	0.034664
PTCD1	Pentatricopeptide repeat-containing protein 1, mitochondrial	O75127	-0.443554	-1.03709	-1.04058	-0.0318766	0.124033	-0.0385447	0.00905418	0.183846	0.115111	0.000691414	-1.15464	-1.63084	0.0118952	0.334193	-0.0626183	-0.0410914	-0.356898	-0.340134	-0.248606	0.0410914	0.10162	0.332018	-0.000691414	-0.46479	-0.00905418	-0.142017	0.417579	-0.176607	0.726775	1.12189	-0.406321	0.148139	0.203758	0.158095	0.0650282	0.0385447	0			0.171015	-0.0709118
COBL	Protein cordon-bleu	O75128	-0.00722408	0.00722408	-0.0119433	0.0485501	0.17505	0.254342	-0.00232077	-0.0345478	-0.070302	0.219213	0.0577497	0.571747	-0.0759821	0.118326	-0.13588	-0.178139	0.0119433	-1.00768	-0.516499	0.152801	-0.120759	0.212853	0.107899	-0.738328	-0.250995	0.456438	0.284415	0	0.00232077	0.254964	0.0345478	0.198441	-0.121348	-0.483984	-0.272593	-0.504308	-0.413244			1.66025	-0.234431
CPNE3	Copine-3	O75131	0.533885	0.655319	0.751367	0.327333	-0.0079937	0.221213	0.647246	0.280284	-0.187822	-0.591547	0.842737	2.54389	0.262472	-1.58942	-1.06945	-0.486083	0.368424	0.458052	0.0935717	-0.0935717	0.158095	-0.158392	-0.262472	-0.291373	-0.766923	0	-0.168573	-0.657035	-0.327333	1.56839	-0.7241	0.213929	-1.58556	-0.6829	-1.9116	0.0079937	1.86443			0.230292	0.160942
ATG13	Autophagy-related protein 13	O75143	-0.14929	-0.312155	-0.415398	0.23403	0.696067	-0.0404701	0.115819	0.521418	0.0404701	0.375659	0.153738	0.128853	0.25736	-0.274412	0.332806	0.0329123	0.403783	-0.153738	0.0491686	0.1378	-0.0329123	-0.265301	-0.265728	0	-0.115819	-0.305053	-0.0579882	-0.187925	-0.419219	0.362622	-0.443214	0.177146	0.131014	-0.138891	-0.274485	0.178958	-0.677733			0.387825	0.0820593
HIP1R	Huntingtin-interacting protein 1-related protein	O75146	-0.099915	-0.00895739	0.0258331	0.178859	0.124682	0.116188	0.221642	0.027441	-0.130866	0.0732841	-0.0541277	-0.0826774	0.158729	0.0370498	-0.0305219	-0.119562	0.0230742	-0.027441	-0.251146	0.0612755	0.0154009	-0.303169	0.0400915	0.174507	-0.162319	0.39029	-0.0154009	0.00249672	0.0826774	0	-0.320532	-0.00943661	-0.234929	-0.0996432	-0.222281	0.00895739	-0.194293			0.398817	0.0425051
RNF40	E3 ubiquitin-protein ligase BRE1B	O75150	0.0833311	-0.0595274	-0.104385	0.0953298	-0.0430908	0.0972576	0.00523806	0.0874815	-0.189348	-0.0372028	0.00780392	0.185098	-0.00780392	0.0700073	0.0430908	0.0387435	-0.021831	-0.145876	-0.110219	0.0948853	-0.0235791	0.021831	0.143723	-0.26309	-0.00523806	0.202295	0.0604148	-0.172109	-0.0613904	0	0.0606499	0.378171	0.0410643	-0.140885	-0.181168	-0.121149	-0.0878916			1.12944	-0.0734017
ZC3H11A	Zinc finger CCCH domain-containing protein 11A	O75152	-0.29345	-0.10683	-0.0734949	-0.0722923	0.203206	0.177258	0.402539	0.34404	0.10683	-0.0869579	-0.0939922	-0.0813532	0.172337	-0.271169	-0.211971	0.0716467	0.122381	0.0633736	-0.448127	0.113007	-0.00255013	-0.0977316	-0.106751	-0.402236	-0.00135899	0.475541	0.00255013	0.527804	0.00135899	0.25504	0.0570354	0	-0.0163116	0.255802	-0.0570354	0.438241	-0.715219			0.752666	0.115611
CLUH	Clustered mitochondria protein homolog	O75153	-0.0142841	0.254734	0.191818	0.00125408	0.0142841	0.0478325	-0.174426	-0.0121131	-0.163013	0.0121131	0.222661	0.0608206	0.0231233	-0.228939	-0.0829983	0.0867729	-0.0211658	-0.168087	-0.0577106	-0.0207024	0.0207024	0.128027	0.0993876	-0.0765972	-0.303569	-0.131172	-0.0452309	-0.0598183	0.0726366	0	-0.321937	0.106312	0.0546646	-0.00125408	-0.0427833	0.15591	0.0697079			0.245842	-0.0250118
DNAJC13	DnaJ homolog subfamily C member 13	O75165	0.112523	-0.844523	0.217682	0.322285	0.17234	0.262978	0.0527482	-0.293612	0.247611	0.361549	0.579714	0.876706	-0.804952	-0.112523	-0.294541	-0.264097	0.25634	-1.46365	0.266811	-0.0681629	0.0681629	-0.393194	-0.124233	-0.318485	-0.166723	0.564547	-0.48543	-0.205151	-0.152033	0.265082	0.124233	0	0.121436	-0.0527482	0.216449	-0.324427	-1.09015			0.744816	-0.205363
PPP6R2	Serine/threonine-protein phosphatase 6 regulatory subunit 2	O75170	-0.12718	0.00552797	0.341533	0.2114	0.164312	0.126083	-0.160389	0.0917416	-0.00552797	0.160768	0.799657	0.562944	-0.178185	0.0340667	-0.164217	-0.0418262	0.0688372	0.0363407	-0.319453	0.086195	-0.15581	-0.106094	-0.0363407	0	-0.370027	0.239094	0.0418262	-0.032527	-0.112831	0.111325	-0.330993	0.0143776	-0.0942793	0.112831	-0.383534	-0.548196	-0.121253			0.0262365	0.00619904
CNOT3	CCR4-NOT transcription complex subunit 3	O75175	0.305759	0.634673	0.312755	-0.00338697	-0.103545	0.213844	0.00338697	0.0106964	-0.137197	0.0402775	0.167979	0.745291	-0.0046978	0.103545	-0.434594	-0.20687	0.435473	-0.067997	-0.233668	-0.114035	0.114035	0.322255	0.0046978	0	0.281547	0.234061	-0.232494	0.236076	-0.146486	0.291369	-0.0920944	-0.230229	-0.295433	-0.522636	-0.243685	-0.619473	-0.0951996			0.188054	-0.0447803	RNA degradation
ANKRD17	Ankyrin repeat domain-containing protein 17	O75179	0.134073	-0.0249233	0.0331268	0.875703	0.0959997	0.0249233	0.0610027	-0.159545	-0.113774	0.452631	-1.6687	1.0319	-0.291695	0.101915	-0.424993	-0.0769138	0.00484276	0.168403	-0.356297	-0.00484276	0.29284	-0.197834	0.268427	0.627309	-0.0610027	-0.194805	0.133965	0	-1.87661	-1.81725	0.147288	2.14679	-0.68284	-2.10644	-0.147288	-0.405191	0.173087			0.32	-0.186065
XYLB	Xylulose kinase	O75191	0.0728712	-0.0328302	0.234805	0.132191	-0.0122538	0.0538607	-0.123917	-0.0598021	-0.120906	0.168046	0.115241	0.593332	0.00937939	0.0471182	0.0122538	0.0742579	-0.338997	-0.0977373	-0.108586	-0.12049	0.0635538	-0.0182333	0.123662	-0.0802708	0.123917	0	0.0182333	-0.0270271	-0.206303	0.0716629	-0.00937939	0.0263405	0.0259418	-0.272417	-0.115938	-0.189151	-0.0508366			1.24086	-0.0975538	Pentose and glucuronate interconversions
COQ9	Ubiquinone biosynthesis protein COQ9, mitochondrial	O75208	-0.16058	-0.0274835	0.121317	-0.0182142	0.985765	-0.081367	0.298728	0.115004	0.0538411	-0.000922203	-0.249366	-0.278777	0.147365	0.0829682	0.0274835	0.26012	-0.299227	0.204882	-0.121317	0.2281	-0.138438	-0.666184	0.000922203	-0.0725565	0.123487	0	0.178117	0.0397882	0.0182142	-0.153957	-0.115178	0.136644	0.4825	-0.495447	-0.149261	-0.164567	-0.20134			0.152403	0.0349228
GGCT	Gamma-glutamylcyclotransferase	O75223	0.141857	0.181211	0.30082	0.150238	0.205614	-0.141857	0.0696602	0.069066	-0.303726	0.0796404	0.31342	-0.0583076	-0.069066	-0.456179	0.180227	0.0539618	0.25386	0.129762	-0.00819683	0.00819683	-0.225259	-0.439567	-0.251851	0.551555	0.0583076	-0.0461798	-0.161189	0.38572	-0.282734	0.133086	-0.117229	-0.226616	0	-0.23143	-0.22428	-0.366318	-0.242099			0.745982	0.105187	Glutathione metabolism
NDUFS7	NADH dehydrogenase [ubiquinone] iron-sulfur protein 7, mitochondrial	O75251	0.106438	0.293465	0.273409	0.295156	-0.029274	0.183235	0.0463848	-0.275387	-0.0146198	0.193944	0.246527	-0.174326	0.0338922	-0.11949	0.0146198	-0.0529194	-0.225237	0.206702	0.0571651	-0.272943	-0.0947495	0.220192	-0.371944	-0.513637	-0.151199	-0.150761	0.0529194	0.022624	-0.0463848	0	-0.0338922	0.0180111	0.0817041	0.0996952	-0.234526	-0.190384	-0.10867			1.18285	-0.115227	Alzheimer's disease;Huntington's disease;Oxidative phosphorylation;Parkinson's disease
NDUFS2	NADH dehydrogenase [ubiquinone] iron-sulfur protein 2, mitochondrial	O75306	0.306536	0.280209	0.553709	-0.0704293	-0.166956	-0.0467863	0.0748296	-0.0826192	0.0467863	0.0212712	-0.04913	0.582651	0.156971	0.500939	-0.160143	0.0325074	0.233164	0.122892	0.288778	-0.0325074	-0.435578	-0.102762	-0.0212712	-0.0282774	0.0704293	-0.129849	-0.236145	-0.0455036	-0.334934	0.0696726	0.0277953	0.0534267	0.220361	-0.291078	-0.280861	-1.06114	0			0.921788	-0.149939	Alzheimer's disease;Huntington's disease;Oxidative phosphorylation;Parkinson's disease
ZPR1	Zinc finger protein ZPR1	O75312	0.0609565	0.0709405	0.122599	0.0548196	0.257555	0.219435	-0.0927272	0.0741267	-0.20648	-0.0181613	-0.0860848	0.439505	0.0636916	-0.064549	-0.0872426	0.126611	-0.0338593	0.100421	0.0149183	-0.0149183	0.147738	-0.0970612	0.0181613	-0.206157	-0.0548196	0	-0.377658	0.0315075	-0.246151	-0.0314922	-0.113595	0.0133324	0.10574	0.0635619	-0.334991	-0.0609565	-0.398556			0.0925842	0.0137358
NIPSNAP2	Protein NipSnap homolog 2	O75323	0.0120535	0.285804	0.000244141	0.204347	-0.276723	0.0559683	-0.0568991	-0.142	-0.0345182	-0.0472641	-0.117563	-0.159875	-0.0169067	0.0625944	-0.0120535	-0.000244141	-0.264292	0.0192184	0.0494766	-0.0718689	-0.0469627	0.22946	0.0169067	-0.246824	-0.101542	-0.0737267	0.0265446	-0.056036	0.136642	0.0439339	0.133087	0.145731	0	0.0568991	0.124342	-0.0942278	0.0759544			3.58823	-0.141838
HMMR	Hyaluronan mediated motility receptor	O75330	0.753949	-0.809378	-2.95174	1.27358	0.786741	2.2631	0.401419	0.46823	-1.55824	0.215983	-0.382667	0.231685	-0.231936	-2.4542	-0.753949	0.917088	-1.34351	-0.0401239	-0.596567	0.282542	0.487199	0.128558	0.536168	-0.312972	-0.310733	0.0257168	-0.128558	-0.522465	-0.231685	0.283892	-0.000496864	0.00530434	0	-0.299644	0.000496864	0.94954	-0.172368			0.135131	0.108145	ECM-receptor interaction
PDCD6	Programmed cell death protein 6	O75340	0.669189	0.878528	-0.148886	0.228171	-0.449812	-0.00941086	-0.18583	0.00402927	0.479494	0.195802	-0.536098	0.302777	0.301244	0.00941086	-0.204339	-0.190489	-0.0749722	-0.00402927	0.60679	-0.442979	0.0749722	0.134747	0.0304079	0.685794	-0.0733924	-0.298796	0.121493	0.431694	0.0733924	0	-0.20607	-0.0385818	0.221476	-2.28626	-0.361124	-0.303123	-0.330547			0.699633	-0.217003
TBCA	Tubulin-specific chaperone A	O75347	0.0882959	0.39083	0.721076	-0.122354	0.556138	-0.235034	0.253901	-0.450871	-0.0882959	-0.360104	0.199205	1.05146	0.00712013	-0.160588	0.458985	0.239644	0.651063	0.106091	0.2221	-0.2221	-0.448104	-0.711024	0.0557384	0.945114	-0.00335979	-0.538839	-0.24789	0	-0.00675678	-0.469181	-0.139605	0.208237	0.0447254	0.00335979	-0.00712013	-0.276549	-0.514732			0.10036	-0.0357974
ATP6V1G1	V-type proton ATPase subunit G 1	O75348	0.188871	-0.0538883	-0.438367	0.165257	-0.125476	0.100962	-0.169705	-0.496159	0.0538883	-0.462623	-0.144734	0.621049	-0.221692	0.186848	-0.14869	-0.003263	-0.424847	0.183874	0.003263	0.146644	0.249951	0.140977	0.212274	-0.639331	-0.0366869	0.117149	-0.248791	-0.285702	-0.235694	0	0.316827	0.274067	0.0011673	0.0366869	0.144734	-0.116723	-0.164307			0.731278	-0.114998	Collecting duct acid secretion;Epithelial cell signaling in Helicobacter pylori infection;Oxidative phosphorylation;Phagosome;Rheumatoid arthritis;Vibrio cholerae infection
VPS4B	Vacuolar protein sorting-associated protein 4B	O75351	-0.149855	-0.306797	-0.152317	-0.0362015	0.16324	0.182535	-0.0533504	0.0365076	-0.0538731	0.023551	-0.0531092	0.0853748	0.0371695	-0.0520859	0.0520859	0.0272808	-0.0834427	-0.023551	-0.176931	0.0676994	0.261147	-0.0272808	-0.0788412	-0.199978	-0.163942	0.104958	0.0613461	0.0010128	0.0362015	0	0.0409117	-0.00868988	0.126434	0.464378	-0.0556917	0.34827	-0.0153389			0.666044	0.0605799	Endocytosis
MPDU1	Mannose-P-dolichol utilization defect 1 protein	O75352	-0.130363	-0.144931	-0.144103	0.0537176	0.3269	0.130363	0.0382624	0.0362177	0.318278	0.275485	-0.0362177	-0.295819	-0.136804	-0.221143	0.153821	-0.0174685	0.00763607	0.06248	0.00141239	-0.00141239	0.345504	0.145827	-0.132911	-0.0368156	-0.0382624	0.177788	-0.098155	-0.0762997	-0.246781	0	-0.223321	0.151115	-0.138731	0.0933657	0.124093	-0.307221	0.211237			0.712852	0.0744581
ENTPD5	Ectonucleoside triphosphate diphosphohydrolase 5	O75356	-0.174163	0.104387	0.142611	-0.109036	0.347531	0.122487	-4.33922e-05	0.0291862	-0.123831	0.259446	-0.0291862	0.0849919	-0.0352125	-0.104387	0.326067	0.00513411	0.138938	-0.1694	-0.135901	-0.216549	-0.162762	-0.00513411	-0.0760031	0.0357866	0.0694861	0	0.0127101	-0.038682	-0.178194	-0.259157	0.104111	0.0629492	0.0736046	4.33922e-05	0.0785761	-0.283316	-0.247849			0.847496	-0.0740222	Purine metabolism;Pyrimidine metabolism
ZNF217	Zinc finger protein 217	O75362	-0.0970421	0.0970421	-0.0144453	-0.180046	-0.211985	0.56251	-0.140108	-0.188806	0.327311	0.0235529	0.377805	0.688475	0.0135698	-0.214518	-0.161489	0.397233	0.0144453	0.00360394	-0.180416	-0.140034	0.471038	-0.291224	-0.0510883	-0.0984888	0.140108	0.0827007	0.232474	-0.0184116	-0.505132	0.133952	-0.833429	-0.386098	0	0.178913	-0.00360394	0.523401	0.116168			1.05142	0.169485
H2AFY	Core histone macro-H2A.1	O75367	0.106055	1.28372	-0.365223	0.610681	0.481618	1.68029	-2.61352	-1.78656	-2.12631	-0.97311	1.62308	0.179364	-0.254117	-0.334525	-0.106055	0.543489	-0.366757	0.209586	-1.39711	0.469541	0.74361	0.20285	-0.209586	-0.685121	-0.393779	0	-0.20285	-0.48271	-0.179364	0.146898	0.212889	-0.254579	0.209967	0.193048	0.24497	-0.214211	0.0825062			0.00597187	-0.00504744	Systemic lupus erythematosus
SH3BGRL	SH3 domain-binding glutamic acid-rich-like protein	O75368	0.252326	-0.0123034	0.244264	0.0610185	0.0123034	0.394975	-0.120992	-0.25949	-0.220191	-0.0497327	-0.768339	-0.169949	0.0752864	0.265729	-0.23573	0.453146	-0.281132	0.254735	-0.132757	-0.00705767	-0.143172	0.332704	0.0497327	-0.00955009	0.079144	-0.0723896	0.00705767	-0.0666809	0.318778	0.505222	0.168705	0.293179	0	-0.0610185	-0.287535	-0.012846	0.121278			0.861507	-0.122228
FLNB	Filamin-B	O75369	0.0210609	0.127926	0.0604353	0.151615	-0.0638275	-0.0083847	-0.00181198	0.0155611	-0.0238705	0.132295	0.0223589	0.457371	-0.0155611	0.169371	-0.0174828	-0.0082655	0.122069	-0.202834	0.0504923	-0.150844	-0.0998583	0.0082655	0.0836992	0	-0.00760269	-0.12438	-0.0233564	-0.122921	0.00181198	0.350412	-0.0806589	0.389832	0.347425	-0.106077	-0.176888	0.0083847	-0.0444946			2.75859	-0.149835	Focal adhesion;MAPK signaling pathway
NCOR1	Nuclear receptor corepressor 1	O75376	0.0660295	-0.183517	0.0326438	0.328559	0.0630894	0.128069	-0.0133486	0.62404	0.0640545	0.424053	-1.28308	0.0164146	-0.335084	-0.302617	-0.0630894	0.103498	-0.17169	-0.0667353	-0.64948	-0.0326438	0.0940642	0.121239	0.0667353	0.378424	-0.271787	0.214525	-0.417004	0	0.0133486	0.204488	-0.321497	-0.0452099	-0.62108	-0.298991	0.147803	-0.072854	-0.630473			0.0865762	-0.0267658
NDUFS6	NADH dehydrogenase [ubiquinone] iron-sulfur protein 6, mitochondrial	O75380	0.110938	0.916474	1.15821	0.959446	0.765448	0.119198	0.12407	-2.67801	-0.201444	-0.481243	0.554508	0.560177	-0.622688	-0.751731	-0.110938	-0.0479875	0.109005	0.255878	-0.195003	0.0479875	-0.474868	0.173071	0.44692	-1.15325	-0.206022	-0.18889	-0.24447	-0.409732	-0.273999	0	-0.255878	0.0529289	0.852077	-0.12407	0.27902	-0.494554	0.559716			1.18346	-0.4084	Alzheimer's disease;Huntington's disease;Oxidative phosphorylation;Parkinson's disease
PEX14	Peroxisomal membrane protein PEX14	O75381	0.0304556	-0.214248	0.0461125	-0.0624843	-0.0427895	0.0965405	0.13431	-0.248396	-0.00177097	0.359107	0.0863795	0.212921	-0.292501	-0.0473747	0.0992985	-0.00463629	-0.145874	0.225474	0.00463629	-0.0352435	0.0921111	0.00466394	0.157012	-0.0435133	-0.180811	0.0848265	-0.104112	-0.165047	0.0624843	0	-0.741142	-1.50238	0.340125	-0.323383	-0.0863795	0.00177097	0.401145			0.123752	0.0340998	Peroxisome
CS	Citrate synthase, mitochondrial	O75390	0.212687	-0.0117064	0.0041914	0.014925	0.0701494	-0.0365496	-0.188074	0.0217743	0.0734892	-0.010231	0.0898743	0.052063	0.010231	-0.133073	-0.0613394	0.116176	0.207299	0.0694847	-0.004529	0.0954599	-0.0389452	-0.0041914	-0.166182	0.138979	-0.014925	-0.0479355	-0.0967741	0.245687	-0.0606575	-0.088913	-0.0407047	0.0394707	0	0.029644	-0.0638866	0.0117064	-0.0777397			3.87289	0.112455	Citrate cycle (TCA cycle);Glyoxylate and dicarboxylate metabolism
SPAG7	Sperm-associated antigen 7	O75391	0.0673032	0.54726	0.561379	0.177638	0.502808	-0.0945477	0.662486	-0.46156	-0.17568	-0.780855	0.201801	1.18032	0.0657802	-0.0673032	0.393807	-0.191487	1.03385	-0.123909	0.133617	-0.0656919	-0.00107956	-0.290984	0.163434	0.656831	-0.368085	0.530004	0.00107956	0	-0.35705	0.120394	-0.0657802	-0.758785	-0.425167	-0.177638	0.134813	-0.554122	-0.327092			0.0777608	-0.0310378
MRPL33	39S ribosomal protein L33, mitochondrial	O75394	0.0585055	-0.0808787	0.206924	-0.00639153	0.0283504	-0.228727	0.183726	0.47505	0.232049	0.60769	0.0484557	0.00639153	0.227025	0.0418172	-0.0283504	-0.296459	0.0253282	-0.105138	-0.0253282	-0.0663476	-0.557393	0.308194	-0.118137	0.0671301	-0.339651	-0.271607	0.0393004	0.119354	0.15349	-0.0595379	-0.0484557	0.0134544	0	-0.174795	-0.313303	-0.776824	-0.110583			0.7426	-0.113062
SEC22B	Vesicle-trafficking protein SEC22b	O75396	0.300619	0.207924	0.194305	0.209663	-0.0225239	-0.0010376	-0.109138	0.0733986	0.0010376	0.162651	0.378433	0.421339	-0.120655	-0.112869	0.130697	-0.0967922	-0.103235	0.197685	-0.0773964	0.00378036	-0.00378036	0.255871	-0.08004	0.08922	-0.0104046	-0.0888195	0.0194683	0.0725212	-0.168911	-0.0922089	-0.0733986	0.148113	0	0.0104046	-0.0746498	-0.0654926	-0.179291			0.216984	-0.0263183	Phagosome;SNARE interactions in vesicular transport
PRPF40A	Pre-mRNA-processing factor 40 homolog A	O75400	0.319065	0.0611858	-0.0151563	0.36268	0.229256	0.0781765	-0.0801668	0.637656	-0.246187	-0.146285	0.209691	0.239324	0.369997	-0.0611858	-0.161443	0.0868211	0.422493	-0.189576	-0.260764	0.0151563	-0.0671506	-0.0155883	0.146285	-0.134174	-0.0670967	0.141795	0.023046	-0.146286	0.0670967	0	-1.1239	0.276359	-0.168952	-0.134598	-0.506192	-0.181499	0.204544			0.895601	0.149318	Spliceosome
TACC1	Transforming acidic coiled-coil-containing protein 1	O75410	0.211154	1.08714	-2.25876	0.492146	0.558339	-0.0291433	0.0121093	-0.207	-0.270312	0.232065	-0.108004	-0.266861	-0.316239	-0.592108	-0.596719	-0.00843	0.270217	-0.276458	-0.120096	0.00843	0.218516	-0.464862	0.319142	-0.686869	0.0398593	0.170839	0.0134959	-1.08742	-0.217102	0.177621	0.108004	-0.215134	0	-0.0121093	0.147017	0.0291433	0.224966			0.0978445	0.0453528
LRCH4	Leucine-rich repeat and calponin homology domain-containing protein 4	O75427	-0.0691333	-0.129227	-0.0745749	-0.0557575	0.244567	0.173488	0.0557575	-0.186694	-0.166578	0.179585	0.183189	0.0868139	-0.0173965	0.021441	-0.021441	0.114652	-0.151488	-0.0124955	-0.247753	0.0745749	0.301589	0.350842	0.0224595	-0.065815	-0.121897	0.440119	-0.167926	-0.0554724	-0.120067	-0.189416	-0.0928617	0.145626	0	0.155448	0.0124955	0.411639	0.290259			0.742303	0.078718
VPS26A	Vacuolar protein sorting-associated protein 26A	O75436	-0.151006	0.0505228	0.224017	0.0573654	0.215392	-0.218417	0.226971	0.176019	-0.0505228	0.151277	0.218888	-0.556723	0.0352964	-0.344838	0.12539	0.110742	0.425414	-0.0396299	0.230458	-0.110742	-0.180732	-0.12885	-0.110429	0.353542	0.0469379	0.193722	-0.150174	0.070034	-0.0620117	0	-0.10674	-0.429281	-0.249706	-0.0469379	-0.0352964	0.0713186	-0.0898018			1.38967	0.139144
PMPCB	Mitochondrial-processing peptidase subunit beta	O75439	0.0271807	-0.0790472	-0.0153379	0.0206041	-0.00696468	-0.000891685	-0.170634	0.174608	0.053443	-0.0479832	0.00512695	0.521018	0.0635052	0.0994024	0.000891685	-0.118346	-0.00819874	-0.00512695	0.00206089	0.0763884	-0.00206089	0.0959826	0.1133	-0.00187683	-0.0206041	0.0158939	0.00839901	-0.00687218	-0.0464525	-0.0363102	-0.182657	0.0714951	0	0.0481844	-0.170691	-0.0284891	0.15382			0.138672	0.0136723
MED24	Mediator of RNA polymerase II transcription subunit 24	O75448	-0.0698142	0.0289502	0.119132	-0.183794	0.0971484	0.0463204	0.214055	0.259826	-0.384099	0.287701	0.848301	0.663645	-0.233243	-0.482833	-0.0289502	-0.039844	-0.00314856	0.0834255	0.181596	-0.0103555	0.40096	-0.432158	-0.0834255	0.163485	-0.437725	-0.0750647	0.00314856	-0.301473	-0.2192	-0.195561	-0.809674	0.226802	0	0.183794	-0.132216	0.763824	2.57327			0.816171	0.254101
KATNA1	Katanin p60 ATPase-containing subunit A1	O75449	-0.362446	0.150086	-0.231499	-0.350718	0.209238	-0.0313854	0.0632701	-0.0143609	-0.299774	0.000632763	0.525063	0.0317006	0.0675502	-0.597075	0.0313854	0.279346	0.0398083	0.172781	-0.321013	0.341463	-0.0398083	0.338964	-0.0902076	-0.414947	-0.311335	0.285881	-0.730165	-0.0893278	-0.0317006	0.0307274	-0.0363002	0	-0.149644	0.32878	-0.000632763	0.700357	0.105056			1.28277	0.18587
ERN1	Serine/threonine-protein kinase/endoribonuclease IRE1	O75460	-0.0260978	-0.0338149	-0.000314713	-0.0371761	0.630055	0.947545	0.0371761	0.484088	0.167641	-0.702259	0.0759006	0.321919	0.167902	-0.0854831	-0.588598	0.287308	0.000314713	-0.0759006	-0.158954	-0.704679	-0.143853	0.102771	0.48278	0	0.14902	0.612457	0.0531673	-0.0794659	-0.636799	-0.0402155	-0.130576	0.320459	-0.0951262	-0.630451	-0.49733	0.0260978	0.390072			0.429939	0.112902	Alzheimer's disease;Protein processing in endoplasmic reticulum
PSIP1	PC4 and SFRS1-interacting protein	O75475	0.0340052	0.333135	0.786705	0.0771689	-0.428514	0.0317059	-0.0771689	-0.273767	0.449637	0.170648	-0.347651	0.895552	-0.149444	-0.0317059	-0.247233	-0.23453	0.535331	-0.109745	-0.326638	-0.935894	-0.0789056	0.334877	0.438906	-0.501312	-0.143282	0.0740414	0.0789056	0	0.383518	0.0746403	0.144425	0.127405	-0.167853	-0.470126	0.109745	-0.765156	-0.600794		+	2.74449	-0.38432
ERLIN1	Erlin-1	O75477	-0.176138	0.330274	0.847859	1.16746	0.417861	-0.191237	0.157659	0.189741	0.0145679	0.111425	0.752433	0.780697	-0.151971	0.0305533	-0.0145679	0.084516	0.619431	0.0417752	0.577048	-0.084516	-0.319048	-0.424965	-0.286936	0.781621	-0.157659	-0.102073	-0.377684	0.646761	-0.303135	0	-0.0417752	-0.857208	0.340185	-0.28501	-0.0558562	-0.290309	-0.19088			0.0127611	0.00530565
NDUFS3	NADH dehydrogenase [ubiquinone] iron-sulfur protein 3, mitochondrial	O75489	0.0688863	-0.0688863	0.703514	0.058198	0.281578	-0.156464	-0.114216	-0.0374742	-0.267133	0.0905995	-0.285491	0.013485	0.0374742	0.124111	0.0832763	0.218852	0.658324	0.0492778	0.270404	-0.218852	-0.345545	-0.220349	-0.173531	-0.003438	-0.0105095	0	-0.23981	-0.209212	-0.152371	0.0672331	0.0415063	-0.168453	0.0707579	0.0105095	-0.267958	-0.537583	0.0551424			0.133843	-0.0276829	Alzheimer's disease;Huntington's disease;Oxidative phosphorylation;Parkinson's disease
GMNN	Geminin	O75496	-0.135477	-0.834889	-0.343258	0.0534635	-0.435572	-0.469553	0.468171	0.485393	0.135477	-0.247783	-0.202371	-0.665932	-1.58568	0.289243	0.457801	0.00579882	-0.00579882	0.202371	0.800644	-0.106032	-0.345316	0.164454	-0.455332	-0.514791	-0.382429	-0.110383	0.508855	0.09548	0.694702	0.109994	0.68715	0	0.0813141	-0.0534635	0.456859	0.186491	-0.50617			1.09203	-0.27422
ECI2	Enoyl-CoA delta isomerase 2, mitochondrial	O75521	-0.00815487	-0.0660028	-0.0594931	0.174953	0.14853	0.169335	-0.123672	-0.0719137	-0.0931349	0.0529184	0.131438	0.100728	-0.0570459	-0.312655	0.15764	0.11448	-0.0903311	0.0978327	-0.20637	0.0594931	-0.0713453	0.184751	0.000449181	-0.0761623	-0.251565	0	0.0902109	0.00554657	-0.100728	0.0837326	-0.000449181	-0.0136585	0.00765991	0.103765	-0.063283	0.00815487	-0.0129585			0.070936	-0.00752407	Fatty acid metabolism;Peroxisome
EED	Polycomb protein EED	O75530	0.0179272	-0.0179272	-0.0602784	0.523077	-0.250463	-1.50998	-3.5853	2.31351	0.423715	-0.246576	0.365618	3.04601	0.545773	1.18219	-0.600975	-0.014957	0.545617	-1.37823	0.014957	-0.211452	0.378164	0.95036	0.246576	0.435616	-0.697707	-0.628385	-0.587105	0	-0.352927	-0.245748	-0.399653	1.51802	0.0660973	0.352927	-0.985904	0.0524654	-0.552655			0.168768	0.149309
BANF1	Barrier-to-autointegration factor	O75531	0.71668	-0.0925436	0.5491	1.02797	0.607852	-0.0598049	-1.56378	-0.560642	-0.31497	-0.885701	0.935235	2.23781	-0.833415	0.296675	-0.499297	-0.140305	-0.0795698	0.284087	-0.452548	0.0912828	0.383382	-0.450422	0.824687	0.881588	0.196155	-0.0972652	0.0795698	-0.90521	-0.386794	0	-0.108448	-0.541903	0.510345	-0.196155	0.108448	0.0598049	0.636703			0.102566	0.061284
SF3B1	Splicing factor 3B subunit 1	O75533	-0.00324154	0.00324154	-0.254089	-0.0262566	0.0221605	0.0281096	-0.0549221	0.0942364	-0.0658426	-0.0483856	-0.040247	0.305588	0.0607967	0.0230551	-0.0615473	-0.00401497	0.0823269	-0.0714321	-0.0860767	0.00401497	0.0176506	-0.0841465	0.10527	-0.0669136	-0.0160885	0.169167	0.0314522	-0.0614605	0.0160885	0.0687866	0.040247	0	0.00647545	0.0346889	-0.0676308	-0.202449	-0.0754414			0.0446436	-0.00390164	Spliceosome
CSDE1	Cold shock domain-containing protein E1	O75534	0.0165539	0.101036	0.102688	0.176589	0.147955	0.00664711	0.0677652	0.123713	-0.289507	-0.0221729	0.107389	0.667579	0.0534668	-0.0604935	-0.0598698	-0.150902	0.251202	-0.0989819	-0.0027771	0.0027771	-0.0260696	0.0470219	0.0221729	0.0518169	-0.0710001	0.0903549	-0.158886	-0.022562	-0.0677652	0.00117683	-0.20252	0	-0.0777588	-0.164477	-0.213654	-0.00664711	-0.058033			0.146358	-0.0195851
WBP4	WW domain-binding protein 4	O75554	1.20712	0.0449166	0.651926	0.0833449	0.39159	0.0031085	0.161088	0.14045	-0.0031085	0.14006	-0.197203	0.161191	0.164891	-0.927565	-1.43134	-0.0827098	0.48384	0.600089	-0.298365	-0.369632	-0.671841	0.0827098	-0.14006	-0.450898	-0.0833449	0.0820427	0.355611	0	-0.277156	0.0306091	-0.14416	-0.72201	0.213226	-0.694726	-0.469042	-0.333241	-0.0899162			0.407456	0.135816
PRKRA	Interferon-inducible double-stranded RNA-dependent protein kinase activator A	O75569	0.238818	0.0408816	0.00958395	-0.032402	-0.115722	-0.0408816	-0.0369349	0.100792	-0.303412	-0.0399604	-0.0126729	0.166265	0.169275	0.211122	-0.492757	0.706733	-0.207023	-0.217266	-0.0636687	0.0529799	0.214657	-0.364717	0.0126729	0	-0.0739994	-0.00976944	-0.00958395	0.0382729	0.032402	-0.113616	0.0695195	-0.238638	0.304985	0.0723162	-0.281517	0.34747	0.254717			0.952215	0.115431
MYCBP2	E3 ubiquitin-protein ligase MYCBP2	O75592	-0.122811	-0.416223	-0.153868	0.16945	0.432479	-0.056756	-0.16945	0.325582	0.0043211	0.115657	0.241149	0.205535	-0.115657	-0.0043211	0.131061	0.182213	-0.746708	-0.462995	-1.00488	0.0330009	0.141806	0.121605	0.254943	-0.266062	-0.25908	0.80374	-0.0330009	0	-0.65235	0.244621	-0.742047	-0.156075	0.424839	0.260898	-0.281322	0.72791	-0.305626			0.635734	0.153963
GCAT	2-amino-3-ketobutyrate coenzyme A ligase, mitochondrial	O75600	1.59234	-1.20036	1.30325	0.193859	0.0101328	0.610455	0.0402899	-0.15371	-0.0929136	0.0307341	0.375749	0.543106	-0.0475883	0.344419	-0.567186	0.017055	-0.078094	-0.0307341	0.0494246	-0.017055	0.583096	-0.0387425	-0.37415	0.153238	-0.0402899	-0.140204	-0.573888	0.216541	-0.544935	0.814399	0.0951471	-0.587984	-0.070715	-0.149677	0.133874	-0.0101328	0			0.292158	0.110963	Glycine, serine and threonine metabolism
NPM3	Nucleoplasmin-3	O75607	-0.134666	-0.177099	-0.143008	-0.214345	-0.306467	0.0915012	0.0630617	0.0815029	0.150448	-0.0104179	-0.498432	0.0683393	0.0551548	0.185005	0.0477638	0.0973063	-0.0727034	-0.0991344	0.349578	0.0328951	-0.026782	-0.292571	0.274567	-0.0301743	-0.328691	0.0507832	0.026782	0	-0.0630617	-0.127577	0.0104179	0.0110798	-0.126835	0.177152	-0.0733395	-0.0477638	0.175684			0.265823	-0.0349445
LYPLA1	Acyl-protein thioesterase 1	O75608	-0.0125732	-0.124058	0.172267	0.124265	0.233728	-0.0136814	-0.277635	-0.0585918	0.0125732	0.00422859	0.17264	-0.533755	-0.0525513	-0.42787	0.0245209	0.158353	0.102929	0.0167923	-0.102069	0.00505733	-0.115983	-0.0441504	-0.186693	0.128721	-0.124265	-0.0708427	-0.00505733	0	0.225852	-0.16328	-0.00422859	0.0366173	-0.117624	0.297313	0.160635	0.215229	0.16831			1.56083	0.125704	Glycerophospholipid metabolism
ERAL1	GTPase Era, mitochondrial	O75616	0.188058	0.0147343	0.431729	0.379644	0.00820065	-0.00820065	0.206835	0.376037	-0.0123816	-0.00568247	0.456859	0.239373	0.00568247	0.00969124	-0.128243	0.00478125	-0.00478125	-0.0489669	-0.0528712	0.0251136	0.0480371	-0.0682759	0.118572	0.114755	-0.206835	0.00691128	-0.126438	-0.184015	-0.394059	0	-0.143455	-0.163889	0.0712099	-0.380497	-0.931456	-0.264137	-1.21906			0.113572	-0.0313581
SNRNP200	U5 small nuclear ribonucleoprotein 200 kDa helicase	O75643	-0.0352049	0.364713	0.181719	-0.0127859	0.078948	0.0743914	-0.133597	0.0935206	0.00233936	-0.0436759	0.320951	-0.0956106	0.0775781	-0.307889	-0.00233936	0.00652313	0.10985	-0.0822883	0.0812988	-0.0300655	-0.00652313	-0.104153	0.0436759	-0.0809536	0.0127859	-0.0791607	-0.142866	0.00179291	0.0322599	0	-0.182327	0.0612316	-0.0242023	0.0353727	-0.166852	-0.32405	0.00147629			0.240713	0.0255588	Spliceosome
TRMU	Mitochondrial tRNA-specific 2-thiouridylase 1	O75648	-0.351269	-0.772825	-0.191492	0.201757	-0.111511	0.33079	-0.201757	0.0467043	0.264934	0.310275	-0.0954208	-0.40207	0.120337	0.111511	0.36623	-0.226668	-0.0954671	-0.0894823	-0.194244	0.141361	0.158717	0.0954671	0.971914	-0.394479	-0.254361	0.387893	0.110943	0	0.417374	-0.124921	-0.304111	0.160615	0.151476	0.507975	-0.0467043	-0.333302	-2.74044			0.643557	-0.222366	Sulfur relay system
TIPRL	TIP41-like protein	O75663	0.0086689	0.0966549	0.398859	0.19468	0.154629	0.00265694	0.211015	0.226372	-0.00265694	-0.0283833	0.153646	0.786779	-0.0344696	-0.241939	-0.203276	0.191173	0.468454	-0.167986	-0.331186	-0.379123	-0.260187	0.0487761	0.156199	0.209259	-0.19468	-0.157789	-0.0487761	0.0900373	-0.60981	0	-0.928558	-0.206103	0.0763445	-0.318315	0.0283833	-0.146733	-0.0747728			0.0684075	0.0184308
TOM1L1	TOM1-like protein 1	O75674	-0.252881	0.279628	-0.0201664	0.010592	0.474576	-0.276189	-0.010592	0.543232	-0.82895	0.0209241	0.138011	0.184865	-0.408989	-0.350154	0.252881	-0.0717907	0.0201664	-0.553457	-0.18565	0.0920677	0.435147	0.280988	0.0882306	0.105933	-0.270483	1.06769	-0.246597	0	-0.0309587	0.157102	-0.221309	-0.0865784	-0.819097	0.146696	-0.0209241	0.743743	-0.427959			0.386702	0.105194
PPM1B	Protein phosphatase 1B	O75688	0.0363483	0.355827	0.141419	0.139292	-0.0363483	0.112505	0.342176	0.181284	-0.396145	0.281996	0.506941	-2.35434	-0.0892549	-0.48059	0.230612	0.0271678	-0.146647	0.0248952	0.113177	-0.094377	0.0269485	-0.0269485	-0.0248952	0.0149536	-0.139292	0.113676	-0.0832658	0.113857	-0.272191	0	-0.314476	-0.10995	-0.289933	0.205629	-0.235754	-0.31867	-0.385456			0.338496	0.110587	MAPK signaling pathway
ADAP1	Arf-GAP with dual PH domain-containing protein 1	O75689	-0.0452199	-0.0473886	-1.02059	0.307992	0.085381	0.0452199	-0.30933	-0.509437	-0.0467334	-0.4303	0.358316	0.0590649	-0.565053	0.380106	0.110388	-0.0868454	-0.296926	0.0478091	-1.17896	0.27582	0.107579	0.547842	-0.0478091	0	0.0149612	-0.205912	0.0868454	0.721342	-0.253553	0.604636	0.336977	-0.163901	1.0373	-0.0149612	0.361499	-0.274247	-0.140862			0.151421	-0.0543667
UTP20	Small subunit processome component 20 homolog	O75691	0.0395222	-0.0338907	-0.267902	-0.13686	0.379992	0.213206	0.00961065	0.183949	0.00841427	0.0215054	0.720205	0.445467	-0.0215054	-0.301153	-0.00841427	0.11693	0.0185375	0.104846	-0.0521917	-0.0185375	0.24907	0.307739	-0.232802	-0.343042	-0.101042	0.0887384	-0.322183	0.000990868	-0.00961065	0.0292902	-0.227585	0	-0.136356	0.271544	-0.135309	-0.625588	-0.120762			0.628365	0.0969792
NUP155	Nuclear pore complex protein Nup155	O75694	-0.0021801	0.129942	0.217678	0.0867887	0.119191	0.0929546	0.0876679	0.179217	-0.018239	0.0784011	-0.0784011	0.283062	0.323444	-0.29846	0.0021801	0.080389	-0.0736952	0.170232	0.182729	-0.124144	-0.101947	0.0736952	-0.136482	0	-0.133314	0.0935888	-0.477374	0.00170231	-0.178379	0.0439043	-0.235334	-0.306398	-0.313392	-0.0867887	-0.194811	-0.547859	-0.292047			0.102729	0.0180794	RNA transport
RP2	Protein XRP2	O75695	-0.00334358	-1.48412	0.276016	0.0680885	0.367544	0.161552	-0.210222	0.0419278	0.00334358	0.117101	0.411078	-0.0680885	-0.134941	-0.246487	0.434473	0.234638	0.698511	-0.0159822	-0.331112	-0.334896	0.0427165	-0.406566	-0.227103	0	-0.144976	-0.614018	-0.0427165	0.0611782	0.29973	0.462101	-0.758486	-0.110253	0.489823	0.474125	0.0159822	-0.573879	-0.646573			0.224734	0.0747011
WDHD1	WD repeat and HMG-box DNA-binding protein 1	O75717	0.161923	-1.82679	-1.24018	-0.0461335	-1.92623	0.103936	0.39503	0.76334	0.0558658	0.0621858	2.13298	0.46192	0.400875	-0.0558658	-0.122714	0.193787	0.115391	-0.0621858	0.0582752	0.00875092	-0.20181	-0.0683012	-1.10153	-0.0702972	0.0461335	-1.03734	-0.00875092	0.699986	-0.629963	0.680968	-1.17324	0.0521393	-0.916169	-0.124813	-0.511909	0.541552	0			0.98663	0.404175
CRTAP	Cartilage-associated protein	O75718	-0.0760374	-0.136728	-7.72476e-05	0.1555	1.02061	0.356718	0.0393772	0.0212855	0.0760374	-0.208813	0.9829	-0.0393772	-0.245771	-0.474294	0.277205	0.0477438	-0.685452	-0.0460725	-0.652021	0.0787811	-0.00959301	7.72476e-05	-0.0212855	0.594839	-0.201314	-0.610869	0.105427	-0.664222	0.0813961	0.0323095	0.30086	-0.0360899	0	-0.502584	0.694647	-1.09616	0.474518			0.202572	-0.0717329
SLC25A12	Calcium-binding mitochondrial carrier protein Aralar1	O75746	-0.50436	1.65041	0.0207233	-0.0482988	-0.0912781	-0.0373554	0.0482988	0.191939	0.0373554	0.203261	-0.619844	0.193067	-0.0501876	-0.453732	0.328985	-0.34584	-0.527124	0.0501876	0.151514	-0.380827	0.0851879	-0.0207233	-0.195818	-1.10965	-0.333802	-0.88257	0.0878639	0	0.217788	0.124176	-0.100672	0.108967	-0.261129	-0.303412	0.0518022	0.813833	0.480516			1.35657	-0.302783
TCEA3	Transcription elongation factor A protein 3	O75764	0.195529	0.381135	0.335388	0.279227	-0.0372329	0.0372329	0.0709214	0.0415621	-0.173008	0.32229	-0.281647	1.00864	-0.0415621	0.265274	-0.17057	-0.173599	-0.404464	0.0488644	0.223113	0.102156	-0.102156	-0.80931	0.486955	0.00366879	-0.148891	-0.60246	0.299585	0	-0.0782857	-0.0212908	-0.290172	0.265059	0.36226	-0.0709214	-0.437938	-0.831273	-0.622377			2.00586	-0.305233
PALM	Paralemmin-1	O75781	-0.135562	0.280838	-0.0810905	-0.262607	0.0663605	0.0986576	0.0934763	-0.818357	-0.10686	-0.273137	0.417729	0.264915	-0.525838	-0.0663605	0.299047	-0.305709	-0.53713	0.122388	-0.492649	0.139747	0.159484	0.250082	0.372064	-0.253915	-0.0934763	0.461734	0.0810905	0.134571	-0.244432	-0.0996647	-0.122388	0	0.606744	0.413019	0.15388	-1.09846	-0.895893			0.968536	-0.203858
RNASEH2A	Ribonuclease H2 subunit A	O75792	0.264856	0.204122	0.429798	0.225383	-0.200602	0.198935	-0.0375299	0.0518088	-0.142303	0.234324	-0.0286059	0.810058	0.108997	-0.0832129	0.0832129	-0.0866237	-0.0435214	-0.463627	-0.0806737	-0.233435	0.32748	0.582106	0.0286059	-0.1323	-0.236214	0	0.0435214	-0.289198	0.0375299	-0.114481	-0.321269	0.482498	0.654811	-0.436555	-0.198364	-0.169246	0.222456			2.12225	-0.249926	DNA replication
POP7	Ribonuclease P protein subunit p20	O75817	-1.1213	0.248515	-0.499227	-0.33967	0.22902	0.0513039	1.15771	-0.434632	-0.0126677	-0.0659866	0.047492	0.33967	-0.047492	-2.7104	0.0126677	0.634049	-0.991013	-0.364985	-1.62354	0.499227	-0.931349	0.837376	0.322437	0	-0.527963	0.119906	0.544291	-0.318958	1.03052	0.146566	1.07378	0.0509472	-0.747755	-0.489725	0.280277	-1.30353	-1.51592			0.772749	-0.368532	Ribosome biogenesis in eukaryotes;RNA transport
EIF3G	Eukaryotic translation initiation factor 3 subunit G	O75821	0.110976	-0.0890856	0.156758	0.0854378	0.193788	-0.100009	0.129581	0.173204	-0.0113478	0.0116367	0.238779	0.180872	0.0910969	-0.0216742	0.0113478	0.00582409	0.203483	-0.0116367	-0.0501413	-0.00582409	0.0614195	-0.00840664	-0.320457	0.0925636	-0.19508	0.156876	-0.160508	0.0635567	-0.0854378	0	-0.29842	-0.272346	-0.273758	-0.102741	-0.11025	0.015584	-0.13693			1.84863	0.116362	RNA transport
EIF3J	Eukaryotic translation initiation factor 3 subunit J	O75822	-0.109183	0.1701	0.0461569	0.040369	0.3485	0.00294971	0.0600071	0.12705	-0.137733	0.0585709	0.0374069	0.262417	0.0759869	-0.147685	-0.00294971	0.404492	0.59172	-0.0968513	-0.225642	0.017848	-0.12029	-0.151067	-0.294727	0.122931	-0.175451	0.234982	-0.017848	0	-0.292099	-0.0539761	-0.198956	-0.309155	-0.0159626	-0.040369	-0.0374069	0.18086	0.178814			1.7325	0.149409	RNA transport
PSMD10	26S proteasome non-ATPase regulatory subunit 10	O75832	-0.257581	-0.864138	-0.567223	-0.391492	-0.00461674	0.352893	-0.375134	0.267245	-0.0834837	0.123369	-0.205979	0.12826	0.101136	0.431412	0.00461674	-0.192195	-0.272728	-0.15264	-0.303947	0.192195	0.4413	0.404539	0.047658	0.003582	0.0148344	0.0224218	0.582269	-0.0867376	0.399443	0	-0.0934458	0.0705986	-0.17095	-0.0148344	-0.047658	0.332013	-0.152407			0.0414187	0.0114612
ZMPSTE24	CAAX prenyl protease 1 homolog	O75844	0.234008	-0.0414534	0.113542	0.0330353	0.276975	-0.296241	0.210777	0.165726	-0.0805159	0.0683155	0.348557	0.294462	-0.0683155	-0.0818624	0.0414534	-0.0378656	0.407296	0.0999355	-0.179793	0.0916052	0.0378656	-0.322442	-0.300496	0.244603	-0.0330353	0.004426	-0.0952711	0.151076	-0.365794	-0.193983	-0.392091	-0.0372772	-0.0761938	-0.22611	-0.12825	0.334291	0			2.66569	0.200445
SC5D	Lathosterol oxidase	O75845	0.30464	0.0525322	0.267038	0.581279	-0.367611	0.0373116	0.0330286	0.141881	-0.210171	-0.141881	0.372598	-1.21042	-0.372746	-0.422077	0.0871754	0.0319214	-0.0319214	0.411151	-0.15176	0.0997963	0.163378	-0.484703	-0.439473	0.086113	0.0150614	0	-0.237181	-1.00838	-0.0150614	0.035718	-0.202178	0.114065	-1.2374	-0.0611238	0.567468	-0.0373116	-0.0198545			0.414799	0.118796	Steroid biosynthesis
IDH1	Isocitrate dehydrogenase [NADP] cytoplasmic	O75874	0.0526276	0.121639	0.50116	0.010273	0.126469	-0.0526276	-0.010273	-0.152851	-0.186207	0.0141792	0.0826149	0.0341434	0.0371838	-0.114199	0.120384	0.328089	0.932253	-0.0141792	0.0339031	-0.0339031	-0.27865	-0.263496	0.0681324	0.356182	-0.0455666	-0.119759	-0.0360947	0.136902	-0.0855465	-0.0707989	-0.187269	0	-0.00692177	0.0341072	-0.230761	-0.146446	0.014801			0.466931	0.0705403	Carbon fixation pathways in prokaryotes;Citrate cycle (TCA cycle);Glutathione metabolism;Peroxisome
GATB	Glutamyl-tRNA(Gln) amidotransferase subunit B, mitochondrial	O75879	0.1669	0.0487509	-0.279581	0.128603	-0.217314	-0.0917339	0.23134	-0.39958	-0.0162277	-0.0376191	-0.615759	-0.265422	0.320022	0.165383	0.0162277	-0.453292	-0.0907307	0.0376191	0.436925	-0.687562	0.0907307	0.476207	0.154978	-0.153999	-0.128603	0.220519	0.235096	0.574964	0.144932	0	0.46863	0.116755	-0.0339231	-0.310811	-0.527631	-0.240133	-0.288751			1.29751	-0.194827
SCO1	Protein SCO1 homolog, mitochondrial	O75880	0.148291	0.162144	0.163041	0.0941992	0.0273743	-0.0833855	-0.0941992	0.100931	-0.0273743	0.090517	-0.175766	0.226211	0.0421104	0.075079	-0.079483	0.119531	0.0748949	-0.216017	0.239108	-0.0748949	-0.185485	-0.337029	0.470877	0.140236	0.0959349	0	-0.0932302	0.165005	-0.323241	-0.0490818	-0.0421104	0.0394402	-0.0856876	-0.556999	-0.157434	-0.413687	-0.083128			0.410908	-0.0568568
ATRN	Attractin	O75882	0.0110765	-0.0110765	0.00790644	-0.563991	0.280379	-0.318143	0.0690351	0.140126	0.13315	-0.140195	0.599439	0.544439	-0.0753574	-0.142546	0.20234	-0.098515	0.198574	0.0165195	0.352904	0.254672	-0.00790644	-0.149539	-0.280733	0	-0.0690351	0.234966	-0.200438	-0.0931902	-0.498005	0.7701	-0.0165195	0.381832	-0.133892	0.0947948	0.0286388	-0.759562	-0.378865			0.119515	0.0318887
RBBP9	Putative hydrolase RBBP9	O75884	0.046936	0.208099	-0.0375404	0.142087	-0.387573	0.0799751	-0.126546	0.0721407	-0.046936	0.305095	-0.0197878	0.126546	0.188645	0.214033	-0.151365	0.216482	0.364738	0.0197878	-0.299442	0.0156002	-0.0156002	0.0922031	-0.035491	-0.0427647	-0.651599	0	-0.160294	0.047102	-0.422109	-0.133451	-0.0794039	0.366888	0.0415936	0.25213	-0.443772	-0.199959	-0.356268			0.0523081	-0.0111388
STAM2	Signal transducing adapter molecule 2	O75886	0.0282001	0.338415	0.352438	-1.02121	0.142313	0.21207	-0.166422	-0.996077	-0.486867	-0.539073	0.296968	0.268933	-0.101501	-1.05659	-0.196994	-0.0107627	-0.0848746	-0.120246	0.00477171	-0.0921617	0.061132	-0.00477171	0.123827	-1.09255	0.166422	0	0.0953813	-0.420326	-0.582181	-0.138393	0.101501	0.510737	0.113144	0.286166	0.112999	-0.0282001	0.00739098			0.173963	-0.0583883	Endocytosis;Jak-STAT signaling pathway
ALDH1L1	Cytosolic 10-formyltetrahydrofolate dehydrogenase	O75891	-0.437828	-0.111336	-0.151731	-0.0340929	0.027586	0.201075	-0.121114	-0.285321	-0.188074	0.226586	-0.204228	0.237035	-0.394446	-0.027586	0.188663	-0.100068	-0.106604	-0.211641	-0.00192165	0.00192165	0.0196733	0.328176	0.204228	-0.425669	-0.402741	0	0.44959	-0.208664	0.0340929	0.155777	0.298203	0.120893	0.25375	0.0866671	0.270751	0.19606	-0.0232964			4.44782	-0.280279	One carbon pool by folate
DGAT1	Diacylglycerol O-acyltransferase 1	O75907	0.984939	-0.591352	-0.523528	-1.43376	-0.370862	0.386153	-0.250866	-0.796149	-0.435162	0.146386	1.62933	0.32934	-0.607011	-0.234895	0.234895	-0.302394	-0.0655618	0.238794	-0.0789762	0.403455	0.10341	0.0655618	-0.525265	-0.215477	0.381534	0.155293	0.333729	0	0.250866	-0.00738239	-0.00720835	0.0861235	-0.0567522	-0.381526	0.00720835	0.765876	0.195215			0.567036	0.191945	Fat digestion and absorption;Glycerolipid metabolism;Retinol metabolism
CCNK	Cyclin-K	O75909	-0.00766087	-0.338939	-0.625111	0.289474	0.712517	-0.155869	-0.488325	0.0570636	0.00766087	0.35953	-0.317346	0.0981607	0.108083	-0.135512	0.0505638	0.135577	-0.301166	0.0599399	0.457966	-0.0457268	-0.716254	0.0960674	-0.0570636	0.011734	-0.519338	0.0813446	0.0457268	0.106258	-0.0981607	-0.03335	-0.536733	-0.646869	-0.0927095	0.665037	-0.43366	0.188754	0			0.616646	0.13073
DHRS3	Short-chain dehydrogenase/reductase 3	O75911	0.52241	0.0713263	0.275787	0.402771	-0.228795	-0.0713263	-1.48902	0.186739	-1.01885	-0.731499	0.0230241	0.585887	0.319955	0.0949802	-0.42675	-0.578638	0.917833	-0.677762	-0.265166	-0.228774	0.228774	-0.319222	0.446778	0	-0.207314	0.567449	0.465634	-0.3155	-0.462957	0.300725	-0.066752	-0.345469	0.329861	0.207314	-0.0230241	0.277966	-0.814951			0.0411075	0.0190954	Retinol metabolism
ARL6IP5	PRA1 family protein 3	O75915	-0.0701814	-0.482543	0.400067	-0.0831742	-0.25292	0.0701814	-0.151023	-0.222359	0.18414	0.441231	0.390388	-0.0589805	-0.129816	-0.373734	0.626062	-0.326808	-0.0196333	-0.525846	-0.730966	-0.431843	0.564478	0.2824	0.111207	-0.306084	0.0589805	0.212229	0.0196333	0.152849	0.269725	-0.100475	-0.111207	0.144316	0	0.715443	0.255068	1.28596	-0.233953			0.0875168	0.0302789
BCAS2	Pre-mRNA-splicing factor SPF27	O75934	0.176972	0.519461	0.797518	0.311025	0.0693269	0.194863	0.0775685	0.0889559	-0.0693269	0.0912943	0.44813	0.667489	-0.022481	-0.233183	-0.470738	0.53601	0.387231	0.022481	-0.102455	-0.314602	0.102455	-0.712272	-0.238836	-0.0456886	-0.0775685	0.0123959	-0.168776	0.0854912	-0.312859	-0.568559	-0.454453	-1.04662	0	-0.612641	-0.388636	-1.55269	0.117404			0.190183	0.071264	Spliceosome
DCTN3	Dynactin subunit 3	O75935	0.22293	0.274938	-0.139341	0.157916	-0.0304842	-0.087285	-0.783391	-0.181156	-0.212889	-0.044591	0.220027	0.868121	-0.173155	-0.100576	0.0304842	-0.0193615	-0.216945	0.044591	-0.28163	0.190392	0.0193615	0.0456352	-0.151683	-0.463621	-0.484582	0	0.182056	-0.188677	0.148873	0.26819	0.0703173	0.423018	-1.97932	-0.148873	0.0898409	0.324719	0.0102615			0.0179899	-0.00733929
DNAJC8	DnaJ homolog subfamily C member 8	O75937	-0.0954046	0.153007	0.0145969	-0.00675011	0.17166	-0.0868273	0.259506	-0.268078	-0.154986	-0.187338	0.0507278	0.124916	-0.0415192	-0.00500393	0.158031	0.139843	0.314938	0.0264854	-0.0489712	0.0919609	-0.0441284	-0.280277	-0.0264854	0.0156231	-0.0716839	-0.0556498	-0.0145969	0.026001	-0.0277519	0.0152245	0.13195	-0.32343	-0.109332	0.00675011	0.128595	0.00500393	0			0.112351	0.0134216
SMNDC1	Survival of motor neuron-related-splicing factor 30	O75940	0.0310416	0.398335	0.0150948	0.156744	0.15308	0.0106568	0.209969	0.083725	-0.0710521	0.0288486	-0.634223	0.00667	-0.0288486	-0.325983	-0.0106568	0.123095	0.316496	0.284096	-0.0257225	-0.011488	0.011488	-0.482646	-0.832639	-0.142019	-0.433793	0.158279	-0.0774879	-0.396327	-0.139591	0.163627	0.194739	-0.100541	0	-0.00667	-0.450094	-0.920658	0.196047			0.0180349	-0.00518918	Spliceosome
ATP5PD	ATP synthase subunit d, mitochondrial	O75947	0.367555	0.327207	0.270194	0.385569	-0.0622015	-0.0954771	0.00622559	-0.304487	-0.0800047	-0.161722	0.678244	0.973984	-0.00765038	0.211991	0.0622015	-0.0241919	0.111331	0.146952	0.0241919	-0.293674	-0.37827	-0.0469198	0.108635	0.422249	-0.151731	-0.315529	0.041316	0.0585556	-0.139954	-0.231716	0.00765038	-0.198139	0.135864	-0.00622559	-0.0519791	-0.244058	0			0.482585	-0.090362	Alzheimer's disease;Huntington's disease;Oxidative phosphorylation;Parkinson's disease
FLOT1	Flotillin-1	O75955	0.232524	0.483457	0.109199	0.223312	-0.235163	-0.0150142	0.0820799	0.196366	0.309205	-0.399673	-0.0373058	0.810363	0.288691	0.0150142	-0.145966	0.0138059	-0.107815	0.223295	0.370638	-0.0903001	0.0746732	-0.0876307	-0.0107412	-0.852478	-0.0820799	0.0556393	-0.0138059	-0.313281	-0.1156	0.587605	0.0107412	0	0.36532	-0.396876	-0.238842	-0.739604	-0.521771			1.32223	-0.217004	Insulin signaling pathway
TRIO	Triple functional domain protein	O75962	-0.071115	-0.455487	-0.348217	0.337861	0.174229	0.0317302	-0.181368	-0.0560374	-0.0317302	-0.0114951	-1.00415	-0.174134	-0.107086	-0.203671	0.364639	0.276427	-0.301378	0.0182042	-0.963755	0.468713	0.119638	-0.0669222	0.0114951	-0.375611	-0.533849	0.14677	0.0669222	-0.0878525	0.174134	0.596201	0.186517	-0.0218296	0.0903053	0.488045	0.254858	0.450896	0			0.021709	-0.00722819
ATP5MG	ATP synthase subunit g, mitochondrial	O75964	0.0234041	-0.13948	0.0315208	0.0820341	-0.100127	-0.0131083	0.126332	-0.00638962	0.196734	0.00638962	0.0437832	-0.269473	-0.0445423	0.0131083	0.0925493	-0.00980568	0.174881	0.0233555	0.000926971	-0.160055	-0.191679	0.0992241	-0.110275	-0.00864029	-0.0453825	-0.100874	-0.000926971	0.164814	0.0453825	-0.0800762	0.0387249	0.199993	0	-0.0837717	-0.113762	-0.014617	0.00933647			0.0814845	-0.00767679	Oxidative phosphorylation
CPD	Carboxypeptidase D	O75976	-0.129233	0.0582886	-0.029685	0.0805326	0.0813942	0.0321732	-0.0805326	-0.0796566	-0.322803	0.188147	-0.25205	-0.181276	-0.121874	-0.326958	-0.0321732	0.0269661	0.0768032	-0.118483	-0.0493031	-0.0591173	0.0363951	-0.0269661	0.375344	-0.0394878	-0.233153	-0.497087	0.193755	0.362625	0.418339	-1.0525	0.0796566	0	0.377519	0.116308	0.306677	0.300381	0.420526			0.179642	-0.0413979
GLRX3	Glutaredoxin-3	O76003	0.0294104	-0.126561	-0.178407	0.0631332	0.0538454	-0.136441	-0.115499	0.247685	-0.161939	0.095849	-0.0438871	0.342352	0.130235	-0.0294104	0.132068	0.0488806	0.727586	-0.0850801	-0.0562449	-0.0175428	0.0815115	0.0175428	-0.0658464	-0.0411549	-0.10479	0	-0.0190439	-0.141479	-0.0631332	-0.018116	-0.195214	0.0735912	0.0543156	0.0634727	0.0438871	0.455237	0.0216255			0.744441	0.0797367
RSL1D1	Ribosomal L1 domain-containing protein 1	O76021	-0.207554	1.76354	0.0623097	-0.0850964	0.207554	1.0225	0.0570545	0.583589	-0.565091	-0.157356	0.173111	-0.454302	0.510789	-1.46684	-1.09494	-1.03777	-0.218163	-0.907852	0.293037	0.176061	0.590006	-0.0623097	0.157356	-0.834122	0.0790691	0.0543947	-0.279554	-0.28275	0.00686836	0.37372	-0.193811	0.0727396	0	-0.00686836	-0.178413	1.1981	-0.191877			0.0513783	-0.0291386
WFS1	Wolframin	O76024	0.0777717	0.0354114	0.15798	0.0261421	-0.164554	0.0245795	-0.0234985	-0.257099	-0.15302	0.0354414	-0.0442085	0.544541	-0.0354414	-0.150494	-0.0245795	0.0766983	-0.0960541	0.127831	-0.299316	0.0491714	-0.0491714	-0.18637	0.105326	-0.196723	0.0234985	0.293708	0.0514755	0	-0.167515	-0.103241	0.065815	-0.0493898	0.0168953	-0.0624447	-0.0795374	0.200447	0.324463			0.0492308	0.00745195	Protein processing in endoplasmic reticulum
CLPX	ATP-dependent Clp protease ATP-binding subunit clpX-like, mitochondrial	O76031	-0.146186	-0.17846	-0.120369	-0.020215	0.0406199	0.0696516	-0.0347147	-0.0175991	0.0501471	-0.0092144	0.0113811	0.000222206	-0.0235596	-0.164859	-0.0406199	-0.0131874	-0.0474434	0.0479279	-0.218262	0.10829	0.0799866	0.115355	0.0753956	-0.071331	0.00345898	0.0732384	0.0131874	-0.254025	-0.000222206	0	-0.00895119	-0.0245323	0.00362968	0.438783	0.00895119	0.154517	0.0730019			0.833491	0.05633	Cell cycle - Caulobacter
STC2	Stanniocalcin-2	O76061	-0.0185952	0.121731	0.0136375	-0.173733	-0.4492	0.391489	0.115359	0.032609	-0.868927	-0.328669	-0.342479	0.278869	0.280643	-0.600282	0.0291915	-0.12137	-0.943103	0.338408	-1.56108	0.289	0.454422	0.037447	1.19702	-0.35866	-0.62281	0.978223	-0.0136375	-0.299396	-0.115359	0.528461	-0.032609	0	0.397963	0.476197	-0.0334301	0.0185952	-0.633514			0.287185	-0.112725
TM7SF2	Delta(14)-sterol reductase	O76062	-0.0556402	-1.68334	0.432043	-0.0744314	-0.207551	0.141473	0.0334864	-0.611499	0.0556402	-0.52388	0.630107	0.145808	-1.02551	-0.288507	0.301853	-0.0722818	-0.251759	0.0497093	0.52894	-0.015089	-0.151922	0.417639	0.276839	-0.405479	-0.110834	0.307598	0.015089	-0.0309677	0.323903	-0.0780506	0.110054	0.247208	0	-0.0334864	-0.0497093	0.185856	0.0553913			0.351978	-0.10831	Steroid biosynthesis
CIAO1	Probable cytosolic iron-sulfur protein assembly protein CIAO1	O76071	0.310408	-0.556565	-1.7459	0.134134	2.46367	-0.798175	-1.1251	-0.671006	-0.310408	-0.076273	0.61769	0.333536	0.255802	0.997428	0.317462	0.140481	0.102937	0.0464849	-0.102937	-1.5137	0.631839	1.61442	0.145069	-0.0626516	-0.134134	0.159629	-0.111254	0.304009	-0.521071	-0.0341339	-0.145855	-0.0419827	0	0.908354	-0.0464849	-0.564846	0.27895			0.511552	0.257464
ZFAND5	AN1-type zinc finger protein 5	O76080	0.0639353	0.209989	-0.755891	-0.00845528	0.136209	-0.674375	-0.373171	0.00828218	-0.265188	-0.132316	-0.458662	0.255944	-0.00828218	0.240598	-0.261556	0.447153	0.318278	0.0471196	-0.301579	0.0759864	-0.0759864	0.338568	0.578589	-0.0639439	0.00845528	0.0983305	-0.301651	0	0.305543	0.137624	-0.213094	0.106709	-0.0820904	-1.01807	0.415932	-0.0639353	-0.115374			0.0696637	-0.0210057
SRP72	Signal recognition particle subunit SRP72	O76094	0.0437746	0.0313025	0.322126	-0.029171	0.296153	-0.0313025	0.104876	0.337113	-0.0792551	-0.018445	0.467931	0.325342	0.124265	-0.159669	-0.071311	-0.0737743	0.322798	-0.15585	0.124022	0.0307999	-0.0439129	-0.0307999	-0.0482607	-0.0138073	-0.188496	0.0686035	-0.154688	0.0114899	0.029171	-0.0630016	-0.00781727	-0.0933247	0	-0.0469093	0.00781727	0.120963	0.0295887			0.559283	0.0570597	Protein export
DDAH1	N(G),N(G)-dimethylarginine dimethylaminohydrolase 1	O94760	0.100513	0.199082	0.235834	0.0848665	-0.0233908	0.0233908	-0.286899	-0.154624	-0.116773	0.11062	0.0265665	0.867406	0.062993	0.254382	-0.0801973	-0.0173569	0.334251	-0.0265665	-0.0429363	-0.082798	-0.166069	0.0173569	0.33097	0.120075	0.0452356	-0.218081	0.0419254	0	-0.0452356	0.0413284	-0.0815172	0.0239582	-0.173775	-0.557187	-0.0784769	-0.554639	-0.164452			1.28574	-0.153249
RECQL5	ATP-dependent DNA helicase Q5	O94762	-0.536667	0.300327	0.0682502	-0.099165	0.450176	0.0668592	-0.0569849	-0.892052	-0.364571	-0.401076	0.66265	0.933054	-0.312058	-1.71956	0.00132084	-0.30708	-0.881342	0.458782	-0.165636	0.529691	5.24521e-06	-5.24521e-06	-1.15734	-0.0157213	0.0569849	0.52587	0.135895	-0.0589581	-0.265836	0.173038	0.423046	0	-0.203815	0.0761356	0.312058	-0.00132084	0.0941191			0.134918	0.0585045
URI1	Unconventional prefoldin RPB5 interactor 1	O94763	-0.119367	0.81356	-0.158308	0.0860772	-0.045197	0.045197	-0.264877	0.118325	-0.339978	0.155516	0.292507	0.0906596	-0.152645	0.0807681	-0.16443	-0.101591	0.173492	0.00869513	-0.25401	-0.0692377	0.539563	0.0692377	-0.258603	0	-0.0304875	0.24609	0.164845	-0.0394955	0.0304875	-0.134858	-0.73221	0.0133877	0.114695	-0.56456	-0.00869513	0.330942	-0.0938969			0.105262	0.0249067
B3GAT3	Galactosylgalactosylxylosylprotein 3-beta-glucuronosyltransferase 3	O94766	0.476777	0.659203	-0.02703	0.299524	-0.135066	0.634991	-0.175891	-0.00982237	0.00590658	0.292513	0.505666	0.492373	0.00982237	-0.00590658	-0.324919	0.02703	-0.109847	0.263413	-0.342033	0.0822792	-0.195614	0.0558872	-0.345956	-0.393611	0.0923681	0.355892	0.180501	-0.115499	-0.0923681	0.0172443	-0.0135093	0.093359	-1.06089	-0.623428	-0.524468	-0.173999	0			0.040939	0.0133212	Glycosaminoglycan biosynthesis - chondroitin sulfate;Glycosaminoglycan biosynthesis - heparan sulfate
MTA2	Metastasis-associated protein MTA2	O94776	0.0166116	-0.124845	-0.136415	0.0474715	-0.120898	-0.0166116	-0.0474715	0.357321	0.0984817	0.0632343	-0.253693	0.524246	0.0284891	0.354783	-0.102963	-0.0240393	0.220201	-0.0284891	-0.354355	-0.0309896	0.0523577	0.0240393	0.138433	-0.116097	-0.0968375	0.401604	0.058547	-0.0799389	0.133619	0	-0.113695	-0.499701	0.300754	-0.567313	-0.265097	0.111987	0.00611115			0.00252834	-0.000552629
ALDH1A2	Retinal dehydrogenase 2	O94788	0.0482006	0.130762	0.39147	0.450648	0.151701	-0.0854492	0.432466	0.0287132	-0.0482006	-0.0287132	0.325274	-0.0971613	0.111246	-0.290989	0.0776443	0.00986862	0.212526	0.132868	0.297415	-0.00986862	-0.254831	-0.438343	-0.184637	0.316113	0.0416288	-0.0861683	-0.110828	0.13295	-0.0416288	-0.293457	-0.0700569	0.0905304	-0.282543	-0.0853624	-0.0967903	-0.289093	0			0.302758	0.0488527	Retinol metabolism
STK10	Serine/threonine-protein kinase 10	O94804	0.405515	-0.855487	-0.486474	0.0429792	0.252575	-0.252575	-0.329129	0.00470924	-0.452464	-0.0698166	0.577503	0.61127	-0.398669	0.437582	-0.720371	0.115619	-0.115619	-0.00470924	-0.296762	0.239789	0.324228	0.432029	0.316097	-0.290524	0.120684	0	-0.213392	-2.36203	-0.343698	-0.809649	0.758595	0.136077	0.645428	-0.0429792	-0.243048	0.59274	0.732912			0.0952354	0.0485748
LTN1	E3 ubiquitin-protein ligase listerin	O94822	0.861686	-0.0844698	-0.34234	0.251838	0.0773363	0.567034	-2.73931	-0.714744	0.00611877	-0.546787	0.213396	0.19833	-0.586484	-1.32212	-0.00611877	0.140591	0.107291	-0.172985	-0.107291	0.636554	0.652987	-0.307543	0.797099	-0.689025	-0.0862446	-0.0836849	-0.4412	0.537333	-0.384945	0	0.172985	-0.75059	0.151326	0.0862446	0.573808	-0.127806	0.0497217			0.705256	0.277844
TOMM70	Mitochondrial import receptor subunit TOM70	O94826	-0.0233421	-0.110191	-0.139738	-0.0332918	0.075016	0.083807	0.00284672	0.0155525	-0.0641155	-0.00319481	-0.0335426	-0.274964	-0.0251999	-0.10224	0.0233421	0.0527134	-0.0682907	0.00319481	-0.0977421	-0.0527134	0.0831909	0.210463	-0.0448341	-0.167543	0.0799074	0.0177212	0.078413	-0.021616	-0.00284672	0.106199	0.0141468	0	-0.0154228	0.115247	0.04212	0.13279	0.009552			0.30965	0.0209889
MYO1D	Unconventional myosin-Id	O94832	-0.374719	-0.152884	-0.107666	0.295493	0.462793	0.0805845	-0.301741	0.125229	-0.0805845	-0.0285254	0.278659	-0.387884	-0.0629234	-0.20054	0.547768	0.0260053	-0.344538	-0.500866	-0.0570302	-0.0260053	0.495627	0.360613	-0.0458431	-0.449886	-0.295493	0.243299	0.504044	-0.520462	0.535367	0.182302	0.133755	-0.261806	0	0.679498	0.0285254	1.31746	0.0515327			0.0061363	-0.00226217
TOX4	TOX high mobility group box family member 4	O94842	-0.154208	-0.370747	-0.226326	-0.627321	0.341311	0.347416	0.188593	-0.00354195	0.154208	0.0494642	0.23303	-0.113636	-0.415976	-0.575245	0.235718	-0.0317836	-0.0898681	-0.255628	-0.337435	0.216688	0.106539	0.0317836	-0.36846	-0.39671	-0.341136	0.243828	0.208751	-0.165736	0.113636	-0.0420523	0.00354195	0.243957	0	0.304385	0.120776	-0.23965	0.363263			0.243571	0.0515433
SEC24D	Protein transport protein Sec24D	O94855	-0.190516	-0.0940418	-0.203694	0.0797663	0.177706	0.0325832	-0.13481	-0.140632	0.0772285	-0.121128	0.144609	0.338868	0.055048	-0.0712376	-0.0325832	-0.0395823	-0.00893116	0.0256739	-0.387643	0.01513	0.0867338	0.242496	-0.0527086	0.00295639	-0.0797663	0.32535	0.00893116	-0.0184994	-0.0860796	-0.0412922	0.203167	-0.0498295	0	0.227437	-0.0256739	0.19631	0.305597			1.00653	0.0853322	Protein processing in endoplasmic reticulum
UFL1	E3 UFM1-protein ligase 1	O94874	-0.0586777	0.063858	0.430979	-0.0799046	0.145418	-0.00748825	0.0719242	0.0720873	0.00748825	0.146981	0.370976	0.318365	-0.0304346	-0.22999	-0.02384	0.000343323	0.261875	0.0304346	-0.00454903	0.0419636	-0.000343323	-0.0561867	-0.169559	0.0837135	-0.0719242	0.0783329	-0.164015	0.0581264	-0.293274	0	-0.22923	-0.028019	-0.0814877	0.1401	-0.158044	0.141941	-0.0281029			1.18109	0.0950458
SORBS2	Sorbin and SH3 domain-containing protein 2	O94875	0.00560284	0.268693	0.0465336	0.174217	0.0150766	0.0482378	-0.174217	-0.474051	-0.00560284	-0.0865874	0.238365	0.1917	-0.815816	-0.20188	-0.0662813	-0.238623	-0.0352097	0.0872531	-0.413189	0.0352097	0.0394554	-0.564415	0.0288596	-0.654754	-0.259388	0.401235	0.0942039	-0.395663	-0.226652	0.183463	-0.0288596	-0.161952	0.164536	0.21118	0.0710444	-0.674277	0			0.575502	-0.105656
UBXN7	UBX domain-containing protein 7	O94888	-0.118588	-0.196144	0.412404	0.062542	0.925674	0.437844	-0.0205832	0.121297	-0.358253	0.0747313	0.526916	0.0205832	0.0356479	-0.638806	0.118588	0.0493965	0.193451	-0.375271	-0.181726	-0.176173	0.109903	-0.318573	-0.199043	0	-0.636379	-0.841509	-0.0493965	0.762539	-0.472767	1.21889	-1.45717	-0.19399	1.20843	0.189365	-0.0356479	0.133986	-0.279219			0.0540442	0.0256428
PLPBP	Pyridoxal phosphate homeostasis protein	O94903	0.136646	0.0512848	0.00928402	0.108382	-0.0751705	0.087532	-0.00896931	-0.180244	-0.143673	-0.110834	-0.0942574	0.412292	-0.00457764	0.0872669	-0.0512848	-0.0583258	0.0517111	0.0692616	-0.0134497	-0.00928402	0.0447054	-0.221873	0.107332	0.087369	0.00896931	-0.0902271	0.075429	0.140145	-0.125599	-0.0442762	0.169603	0	-0.0754299	-0.170916	0.00457764	-0.218113	0.209428			0.469169	-0.0407524
ERLIN2	Erlin-2	O94905	0.0765934	0.0531216	0.212011	0.0235195	0.132668	0.00715256	-0.133907	-0.0935678	-0.0242519	0.0021677	0.0727777	0.0825405	-0.14404	-0.0921993	-0.00715256	0.0610542	-0.0724297	0.070281	0.0205765	-0.061552	-0.0850391	-0.0205765	-0.0021677	-0.288006	-0.133696	0.0144787	0.120016	0	0.0595417	0.0981369	0.0473814	-0.134478	-0.182608	-0.0235195	-0.0336485	-0.200893	0.16046			0.508838	-0.0362125
PRPF6	Pre-mRNA-processing factor 6	O94906	0.112567	0.265075	0.0627422	-0.0441742	0.202489	-0.0148554	-0.0310001	0.0207777	-0.0238752	0.000458717	0.154571	0.383284	-0.000458717	-0.175479	0.0148554	0.015789	0.146231	-0.0938501	-0.137476	-0.0688782	-0.015789	0.0463791	0.0999155	-0.267851	-0.302811	-0.0124397	-0.0224075	0	0.0310001	0.0812721	-0.0407896	0.105526	-0.0410671	0.116352	-0.0608015	-0.32021	0.0469379			0.45468	-0.0436338	Spliceosome
NFAT5	Nuclear factor of activated T-cells 5	O94916	-0.252659	0.391888	-0.818695	0.887878	1.43724	-1.69601	0.154772	-0.0166674	0.00675154	-0.239443	0.0166674	1.29559	-0.276576	-0.350194	-0.00675154	0.318785	0.80255	0.0306997	-0.511129	-0.0179906	0.128747	-0.698705	-0.536241	0.450877	-0.511935	-0.0986996	0.0179906	-0.127781	-0.154772	0	0.086957	-0.39969	0.204856	-0.158392	0.182011	0.375851	1.27126			0.902383	0.302953	Axon guidance;B cell receptor signaling pathway;Natural killer cell mediated cytotoxicity;T cell receptor signaling pathway;VEGF signaling pathway;Wnt signaling pathway
ENDOD1	Endonuclease domain-containing 1 protein	O94919	0.43281	-1.3832	0.34871	0.145896	-0.00695705	-0.0502119	-0.052352	0.0146551	0.00695705	0.21753	-0.162648	0.919701	0.0342083	0.386978	0.187637	0.0983076	-0.0856638	0.0729895	0.0856638	-0.579353	-0.169819	-0.435378	-0.0146551	0	0.052352	0.106746	0.166323	-0.0412397	-0.558037	-0.297524	-0.128998	-0.435639	1.13	-0.953384	-0.427062	-1.00339	2.91574			0.0848387	0.0509266	Apoptosis
GLS	Glutaminase kidney isoform, mitochondrial	O94925	0.0557261	-0.060977	0.199338	0.0534458	0.0771608	-0.0714064	-0.0441418	0.0856905	0.0261126	-0.0480738	0.0480738	0.0915508	0.103335	0.0843916	-0.0261126	0.0067873	0.208848	0.101577	-0.132081	0.0413961	-0.149428	-0.0067873	-0.150868	0.377249	-0.26388	0.154367	-0.0491114	0.171253	-0.321859	-0.0614967	-0.175075	0	-0.0479832	0.0441418	-0.266986	-0.101523	-0.111866			1.60401	0.103046	Alanine, aspartate and glutamate metabolism;Arginine and proline metabolism;D-Glutamine and D-glutamate metabolism;Nitrogen metabolism;Proximal tubule bicarbonate reclamation
KDM4B	Lysine-specific demethylase 4B	O94953	-0.291964	-0.647363	-0.0865068	-0.277987	0.039536	-0.039536	-0.0400414	-0.810359	-0.259923	-0.488659	-0.0424953	0.639966	1.02186	0.508654	0.116985	0.356085	-0.135064	0.972943	-0.209954	0.510544	-0.103502	0.0865068	-0.303855	-0.341443	-0.291587	-0.432832	0.625878	0.123724	0.60648	0	0.0424953	-0.669321	0.302443	0.0400414	0.294969	0.425898	0.0574141			0.0566311	0.0223327
USP19	Ubiquitin carboxyl-terminal hydrolase 19	O94966	0.514116	0.181319	0.328124	0.206797	-0.0382504	0.0429778	0.0281215	0.0240822	-0.0689206	0.208649	0.175446	0.33883	-0.0240822	0.0382504	-0.215497	-0.0272636	0.151198	-0.0258884	0.0146475	-0.0479288	-0.125424	-0.0146475	0.0794077	-0.0652781	-0.0458426	-0.323416	0.170604	0.0160494	-0.0281215	0.0892382	-0.170755	0	0.0457258	-0.758032	-0.421915	-0.898898	-1.05904			1.2386	-0.194479
AP2A2	AP-2 complex subunit alpha-2	O94973	-0.170779	1.15616	0.172381	0.00224352	-0.00356579	0.00356579	-0.00224352	0.158813	0.0949574	0.258478	0.524568	0.29244	-0.064537	-0.239768	0.00931549	-0.0259714	0.193723	0.064537	0.449338	0.0259714	-0.148177	-0.0875244	-0.415873	0.197679	-0.211259	-0.134525	-0.370401	0.180838	-0.235944	-0.0634756	-0.121286	0.164049	0	0.0616822	-0.105268	-0.0325451	-0.231564			0.0763907	-0.0189308	Endocrine and other factor-regulated calcium reabsorption;Endocytosis;Huntington's disease
SEC31A	Protein transport protein Sec31A	O94979	-0.0132999	-0.132454	-0.0646124	-0.0899458	-0.0186138	-0.0255203	-0.0402479	0.0856609	0.159937	-0.0447292	0.0594749	0.381356	0.0580978	0.0272465	0.0132999	0.0185194	0.0563135	-0.0820026	-0.139136	0.0112658	0.0191298	-0.0558176	-0.0742874	0.0492077	-0.0734625	0	-0.0112658	-0.0310707	0.0402479	-0.0552826	0.0169544	0.0783558	0.00952721	0.095458	-0.0169544	0.122986	-0.0594273			0.597983	0.0350997	Protein processing in endoplasmic reticulum
HEXIM1	Protein HEXIM1	O94992	-0.085875	0.481246	0.650305	0.19522	0.308436	0.085875	0.365768	0.361871	-0.31137	-0.0818954	0.493192	0.468934	0.0818954	-0.611261	0.17246	0.0698357	0.845806	-0.572584	0.432405	-0.215145	-0.116141	-0.0698357	0.142851	0.38604	-0.39045	-0.327265	-0.159302	0	-0.407348	0.226576	-0.391509	-0.194951	0.113748	-0.19522	-0.307116	-0.259844	-0.177446			0.233503	-0.0643277
YIF1A	Protein YIF1A	O95070	0.394884	0.312823	-0.0211267	-0.0661082	-0.155376	-0.0495958	-0.111842	-0.736603	-0.0108118	0.000678062	0.424154	-0.574944	-0.000678062	-0.19768	0.285107	0.0756836	0.085	0.241529	-0.139962	0.000646591	-0.000646591	0.0404739	0.248554	0.210973	0.0661082	0.0193758	-0.0915709	-0.0995607	0.44795	0	-0.0364008	0.32406	-0.187924	0.326221	-0.0181198	0.0108118	-0.278731			0.107738	0.0231811
UBR5	E3 ubiquitin-protein ligase UBR5	O95071	0.167559	-0.38517	-0.401559	0.206938	-0.365377	0.26779	0.246212	0.192954	0.0761013	-0.140908	0.162559	-0.795034	0.204177	0.0977402	-0.130421	0.00738239	0.0682936	-0.623269	-0.0740461	-0.0987749	0.461564	0.212367	0.140908	0.141613	0.189585	0.256731	-0.00738239	0	-0.434027	-0.637838	-0.326194	-1.00794	-0.822812	-0.189585	-1.30255	-0.0761013	0.508703	+		1.97428	0.338857	Ubiquitin mediated proteolysis
AGFG2	Arf-GAP domain and FG repeat-containing protein 2	O95081	0.351265	0.0932765	-0.0577307	0.0471187	0.00237226	0.33601	-0.00614977	-0.0146842	-0.00237894	0.048202	-0.200805	0.795096	0.057157	-0.0796714	-0.146817	0.398886	-0.308963	0.0555234	-0.128908	-0.0110035	0.266966	0.335792	0.0146842	-0.121415	-0.151582	0.06567	0.0110035	0	-0.122233	-0.0408926	-0.385875	0.0451994	0.0271606	0.00614977	-0.29658	-0.00237226	-0.0758381			0.0407815	-0.00822323
SCAF4	Splicing factor, arginine/serine-rich 15	O95104	-0.183272	0.12361	0.801679	0.120829	0.243001	0.0967364	0.0162344	0.0404105	-0.0967364	-0.115871	0.269677	0.868785	-0.0201163	0.142234	-0.288042	0.701718	0.118163	-0.146061	-0.215627	-0.000890732	0.000890732	-0.708562	0.0348554	-0.294046	-0.149546	0.0909643	-0.145901	0	-0.184105	-0.0642834	-0.101289	0.324492	-0.343866	-0.0162344	0.0201163	-1.13094	0.427581			0.0883534	-0.0281867
NDUFB6	NADH dehydrogenase [ubiquinone] 1 beta subcomplex subunit 6	O95139	0.0801091	0.0857806	0.683261	0.436841	0.295882	-0.246808	-0.00861692	0.234591	-0.0754046	0.12803	0.0205164	0.998409	-0.0205164	0.0754046	-0.545159	-0.00545454	0.240869	0.102855	0.353403	-0.130785	0.00545454	-0.471721	-0.308421	-0.193834	-0.276818	0.143663	-0.240767	-0.205897	-0.411355	0.269319	-0.102357	-0.933433	0.106498	0.00861692	-0.526497	-1.59399	0			0.109978	-0.0414776	Alzheimer's disease;Huntington's disease;Oxidative phosphorylation;Parkinson's disease
MFN2	Mitofusin-2	O95140	-0.212369	0.228884	0.328282	0.158658	0.144903	0.0353274	-0.341192	0.127973	0.0372939	0.00378942	0.125582	0.260545	0.01753	-0.235586	-0.0654216	-0.071063	0.241101	-0.277104	-0.0611286	-0.125012	0.416543	0.0611286	-0.475338	0	0.193887	0.329308	-0.326818	-0.0671644	-0.344333	0.222177	-0.00378942	-0.216107	-0.00651169	-0.158658	-0.267125	-0.0353274	0.294493			0.876763	0.109528
TSPOAP1	Peripheral-type benzodiazepine receptor-associated protein 1	O95153	-0.0483537	-1.38781	0.0420876	-0.936014	-0.451508	0.0483537	-1.65083	1.20106	0.379941	0.627666	-0.151709	0.877628	1.0428	0.246171	-0.0809102	-0.0420876	0.41269	0.151709	-0.258253	0.149422	0.29802	-0.118867	-0.444968	0.694301	0.0905495	-0.324287	-1.40004	-0.407808	-0.0905495	-0.381789	-0.417534	0.00204277	0.0551519	0.15791	-0.640616	0.0647254	0	+		1.88551	0.489747
UBE4B	Ubiquitin conjugation factor E4 B	O95155	-0.115512	-0.870035	-0.393506	0.442474	-0.34212	0.166092	0.0403767	-0.0447798	0.115512	-0.191994	0.346613	-0.222339	-0.276027	0.274575	-0.139098	0.116556	-0.0518641	0.159131	-0.493898	-0.0324311	0.0324311	0.308692	0.0447798	-0.345745	-0.0399437	0.306045	0.0445275	0	0.0399437	-0.332092	0.0821543	0.4083	0.108166	-0.242027	-0.190967	0.388376	-0.216885			0.137141	0.0325102	Protein processing in endoplasmic reticulum;Ubiquitin mediated proteolysis
ZFPL1	Zinc finger protein-like 1	O95159	-0.148078	0.111132	0.0899615	0.0517941	0.0269818	-0.0269818	0.127492	0.271321	0.0276246	0.113905	-0.021915	-0.386034	-0.477768	-0.914863	-0.0874429	-0.0510306	0.0251842	-0.487713	-0.218184	0.0172105	-0.0172105	0.298625	0.021915	-0.216701	-0.103981	-0.160908	-0.0237756	-0.115565	-0.0517941	0	0.330035	0.000663757	0.0107079	0.523194	-0.382362	0.192269	0.023016			0.0452436	0.010662
ELP1	Elongator complex protein 1	O95163	0.0559225	0.0450563	0.00598049	0.0214205	0.123706	-0.0450563	0.0621614	0.00205898	0.0543261	0.00421429	-0.00205898	0.222684	-0.0372791	-0.118268	-0.0887938	0.0443792	0.0759287	0.119979	0.0543985	-0.00598049	-0.0686617	-0.0318098	0.0599346	0	-0.114198	0.0416336	-0.147695	-0.159126	-0.0214205	0.0306187	-0.172193	0.0852261	-0.0392666	-0.0647135	-0.281883	-0.142419	-0.0273342			0.160179	0.0128992
GABARAP	Gamma-aminobutyric acid receptor-associated protein	O95166	0.354042	0.0682001	-0.448673	0.534138	-0.0682001	0.131052	-0.136466	-0.18432	-0.225726	0.00779629	-0.493296	0.593851	0.0271616	0.0950527	-0.103356	0.0738897	-0.29586	-0.00779629	0.0440903	-0.0184917	-0.129711	0.264128	0.291585	-0.394593	-0.166317	0.121826	0.0184917	-0.0861635	-0.11934	0.092679	0.0487061	0.162689	-0.0227108	0.11934	-0.193748	-0.279345	0			1.4504	-0.161768	Regulation of autophagy
NDUFB4	NADH dehydrogenase [ubiquinone] 1 beta subcomplex subunit 4	O95168	-0.0288572	0.0671148	0.28411	0.085269	0.0288572	0.0895853	-0.12357	-0.309964	-0.0831156	-0.0266104	-0.0607939	0.232808	-0.141547	-0.105996	0.166415	0.14269	-0.15644	0.148673	0.138831	-0.296968	-0.0278082	0.0278082	0.0266104	-0.705511	-0.085269	-0.106737	-0.187427	-0.378044	-0.138635	0.341908	0.110702	0.223753	0	0.134215	0.0659914	-0.263251	0.0958061			2.35339	-0.183635	Alzheimer's disease;Huntington's disease;Oxidative phosphorylation;Parkinson's disease
NDUFB8	NADH dehydrogenase [ubiquinone] 1 beta subcomplex subunit 8, mitochondrial	O95169	-0.00575018	0.562592	0.547971	0.128782	0.00575018	0.171732	0.227709	-0.324915	-0.0542874	-0.0272045	-0.463351	0.759668	0.116592	-0.00973845	0.200895	0.130828	0.0110164	0.266916	0.813068	-0.372756	-0.0110164	-0.675816	0.280637	-1.18486	-0.128782	0	-0.14865	0.26174	-0.209576	0.643189	0.0272045	0.454412	-0.3819	-0.508348	-0.209575	-0.672194	-0.164618		+	1.95612	-0.338187	Alzheimer's disease;Huntington's disease;Oxidative phosphorylation;Parkinson's disease
SCEL	Sciellin	O95171	-0.19636	-1.54751	-1.88669	0.203336	0.4659	0.0448475	-1.26412	0.197532	-0.0448475	-0.236741	0.359731	-0.94419	-0.240355	-0.934296	0.21591	0.160048	0.103628	-0.155339	-0.0979328	0.0979328	0.281443	-0.159025	-1.09334	0.292587	-0.165627	0.111799	-0.123323	-0.181513	0.165627	0.0240154	0.462846	-0.0847645	-0.212692	0.650514	0.155339	0.559864	0	+		2.30429	0.512487
NDUFB2	NADH dehydrogenase [ubiquinone] 1 beta subcomplex subunit 2, mitochondrial	O95178	0.121499	0.0414701	-0.0719905	0.287854	0.239601	-0.0479426	0.0300407	-0.273972	-0.0458941	0.0180397	-0.254975	-0.0558596	-0.0180397	0.195122	-0.0414701	0.107082	-0.531816	0.187792	0.172966	0.0719905	-0.678827	0.249172	0.449897	-0.346589	0.16133	0	-0.277915	-0.144113	-0.0300407	0.00224686	0.376144	0.0412331	0.0262508	-0.402415	-0.303683	-0.110114	-0.316546			1.63411	-0.179982	Alzheimer's disease;Huntington's disease;Oxidative phosphorylation;Parkinson's disease
NDUFA7	NADH dehydrogenase [ubiquinone] 1 alpha subcomplex subunit 7	O95182	0.0605502	-0.232973	0.0805197	-0.0182686	-0.00492334	0.0943608	0.00431442	-0.803591	-0.194158	-0.276973	-0.0910668	0.609882	-0.0994334	0.00492334	0.0740352	0.109017	-0.121544	0.483538	-0.0436859	-0.563263	-0.0651207	0.0436859	0.146459	-0.807771	-0.00431442	-0.464151	0.0524263	-0.477391	-0.0171671	0.814315	0.328385	0	0.48372	0.167805	0.0910668	-0.570079	0.0692253			2.27755	-0.305436	Alzheimer's disease;Huntington's disease;Oxidative phosphorylation;Parkinson's disease
VAMP5	Vesicle-associated membrane protein 5	O95183	-0.235499	-0.348705	-0.0686178	-0.690941	-0.249158	0.0430851	-0.0357218	-0.0294681	0.0651627	-0.270379	-1.00329	0.339943	0.118843	0.132092	-0.0430851	-0.198058	0.160744	0.0294681	-0.25782	0.362328	0.133126	0.0686178	-0.0834727	-0.121041	0.0357218	0.00835419	-0.0871401	0.0169859	0.706911	0	0.288484	-0.0591154	-0.55666	-0.271548	0.285419	0.149854	0.0127964			0.0853227	-0.0228391	SNARE interactions in vesicular transport
RTN3	Reticulon-3	O95197	0.0220757	0.090579	0.518995	0.419836	0.035429	-0.262385	-0.0315056	0.155003	-0.0220757	0.104786	0.213344	-0.262914	0.147935	-0.504753	0.0564394	-0.137744	0.214895	-0.171847	0.264153	-0.518724	-0.0534649	0.0534649	-0.355479	0.394956	-0.10654	0.0598516	-0.371188	-0.0196152	0.0315056	-0.319201	-0.297359	-0.220408	0.104442	0.104616	-0.104786	-0.237554	0			0.347598	0.0616208
LETM1	Mitochondrial proton/calcium exchanger protein	O95202	-0.00638866	0.00638866	0.082449	-0.00919151	0.143197	-0.00757504	0.00758743	0.00945854	-0.0502882	-0.0954399	0.077364	0.0312004	-0.00945854	-0.130797	0.0934744	-0.0334549	0.18325	0.0210686	-0.0899448	0.0583038	-0.0277481	-0.140472	-0.104061	0.00265503	-0.00758743	0.0784397	0.0277481	0.0236397	-0.149725	-0.0333862	-0.0481415	-0.195507	0	0.255177	0.0145683	0.0639868	-0.0190792			2.3606	0.0813539
EPN2	Epsin-2	O95208	0.349205	-0.847655	-1.17575	-0.734433	-0.666063	-0.247606	-0.733696	-0.441669	0.336506	-0.0225	-0.114837	0.236535	0.0225	0.594157	0.084393	-0.126181	0.116445	0.212726	0.010994	-0.010994	-1.23895	0.428079	0.0248194	-0.0375938	-0.182692	0.25509	0.262255	-0.00730801	0.367876	0.0395937	0.365042	0.238151	-0.7417	0.182692	-0.0665274	-0.084393	0			0.0519712	0.0211952	Endocytosis
STBD1	Starch-binding domain-containing protein 1	O95210	0.17637	-0.472263	0.404161	-0.294786	0.206229	-0.174709	0.00127649	0.133847	0.0194421	0.139152	-0.016541	0.845718	0.016541	0.045732	-0.0194421	-0.0167012	0.320109	0.124014	0.323279	0.0167012	-0.703207	-0.844537	-0.119728	0.492535	0.0296111	0	-0.207026	0.232581	-0.907651	-0.197512	-0.069922	0.145672	-0.709024	-0.00127649	-0.0586925	-0.357106	-0.512642			0.506334	0.123143
ZRANB2	Zinc finger Ran-binding domain-containing protein 2	O95218	-0.301557	-0.133423	-0.174794	-0.198879	0.471044	0.621747	-0.399903	-0.241813	-0.563589	-0.58604	0.0171089	0.919005	-0.460581	0.133423	-1.55728	-0.0111456	0.0111456	-0.00179577	-0.249187	-1.63948	0.265556	0.35425	0.00179577	-0.438637	-0.063251	0.222469	0.313704	0	0.548849	-1.11852	0.0594187	-4.83044	1.1014	0.063251	0.0283918	1.73356	0.867156			0.363602	0.268001
SNX4	Sorting nexin-4	O95219	-0.124296	0.386068	0.240138	-0.0316281	0.724418	-0.0727277	0.711549	0.483578	-0.0261464	0.0833864	-0.232086	0.866662	0.0893135	-0.220492	0.310047	-0.0566115	0.0566115	-0.55667	0.175055	0.183003	-0.441631	-0.314556	0.394482	0.832143	-0.194447	-0.061533	-0.373795	0	-0.276624	-0.260651	-0.0833864	-0.466113	0.862213	0.0316281	-0.203302	0.0261464	0.0855064			0.142153	-0.0453632
LUC7L3	Luc7-like protein 3	O95232	-0.0852504	-1.4758	-0.53494	-0.920839	0.247907	0.373732	0.0652351	0.870354	-0.0231824	-0.146434	0.526466	-0.0652351	0.233504	0.0231824	0.184273	-0.173275	0.42963	-0.297294	-0.136063	0.286858	0.530157	-0.659504	-0.411493	0.453972	0.141452	0.621669	0.136063	-0.175462	0.164751	0	0.0326972	0.0755739	-0.0128326	-0.197041	-0.0326972	-0.831878	-1.36205			0.836299	0.242281
KIF4A	Chromosome-associated kinesin KIF4A	O95239	0.600634	-0.526571	-0.968161	2.08145	1.88085	-0.805207	-0.0645161	0.583053	0.319346	0.013628	-0.0777225	0.935138	0.511405	0.289838	-0.289838	-0.198501	0.127621	-0.144548	0.424391	0.452011	-0.123281	-0.254075	0.494375	-0.216879	-0.538182	0.0247021	0.123281	0.261178	-0.427447	0	-0.013628	0.00335312	-0.421109	0.0645161	-0.748319	-0.379328	-0.370567			0.358776	0.162314
GOSR1	Golgi SNAP receptor complex member 1	O95249	0.500073	-0.0160699	0.0425229	0.134992	0.132464	0.175704	0.105826	-0.0267301	-0.166968	-0.0061698	0.4242	0.702994	0.052834	0.0160699	-0.0832753	0.0438457	-0.0253577	0.227751	-0.41203	-0.423101	0.0253577	0.171836	-0.128474	-0.0286999	-0.532893	0	-0.153186	-0.104414	-0.609184	0.202191	0.0061698	0.22486	0.0484543	-0.105826	-0.136381	-0.207298	-0.269331			0.201173	-0.0419916	SNARE interactions in vesicular transport
ATE1	Arginyl-tRNA--protein transferase 1	O95260	0.18044	0.375267	0.137025	0.549911	-0.0275836	0.0275836	-0.0282097	-0.0866036	-0.0605254	0.127277	0.647439	0.989741	-0.104316	0.0467811	-0.0913272	0.050786	-0.0204582	0.269587	-0.0174847	-0.0496683	0.0825796	-0.74002	0.0866036	0	-0.58279	0.110478	0.0174847	0.0958853	-0.13341	-0.0047636	-0.241407	0.0344152	-0.0675516	0.0282097	-0.584552	-0.29338	-0.248894			0.0943333	-0.0259298
TNKS	Tankyrase-1	O95271	0.0178366	-0.174836	0.0947099	-0.140208	0.113395	-0.0178366	-0.659692	-0.11448	-0.135667	0.115089	0.505291	0.307845	-0.157362	0.21484	-0.760365	-0.313265	-0.0947099	0.173787	0.212666	0.277124	0.135679	-0.41525	-0.176866	-0.287872	-0.336699	0.0230312	-0.338153	-0.237868	0.140208	-0.0720835	0.11448	0	0.289339	0.389412	-0.132092	0.366307	0.39523			0.6298	0.113544
VAPB	Vesicle-associated membrane protein-associated protein B/C	O95292	0.0853987	-0.083663	0.116665	0.11386	0.0657549	0.0545206	-0.154218	-0.0831823	-0.0164042	-0.0450296	-0.119973	0.480693	0.0184298	0.00430584	-0.00430584	-0.00370407	-0.0824013	0.102944	0.0049305	-0.0691776	-0.148737	0.00370407	0.0429525	-0.0781479	0.0623217	0.0285416	0.0905781	0.007967	-0.0623217	0.0244579	0.109082	-0.00672531	-0.04916	-0.178357	-0.0184298	-0.0693979	0			0.971554	-0.0592939
SNAPIN	SNARE-associated protein Snapin	O95295	0.180252	0.313802	0.0108471	-0.0354242	0.123543	0.0145078	0.0354242	-0.775016	-0.0145078	-0.218321	0.206539	0.764062	-0.157469	-0.132779	-0.215134	0.00862408	-0.105486	0.110667	0.0562649	0.333939	-0.00862408	-0.210367	0.110872	0	-0.107339	0.0414371	-0.0370474	0.0310879	0.0958128	-0.0521441	0.0871863	0.149031	-0.116742	-0.421034	-0.0871863	-0.323553	-0.0606833			0.500169	-0.0801252
MPZL1	Myelin protein zero-like protein 1	O95297	0.306633	0.0533185	0.51388	0.562799	0.109786	-0.056685	-0.22036	-0.116199	-0.13958	-0.061554	0.027298	0.614467	-0.027298	-0.0533185	-0.416698	0.220136	-0.00778294	0.137177	-0.241317	-0.235589	0.00545788	-0.00545788	0.104322	-0.0798349	0.0100312	0.347368	0.0591564	-0.535579	-0.0100312	0.112084	0.0723028	-0.454259	0	-1.46995	-0.0787153	0.122232	0.181768			0.354206	-0.0895477	Cell adhesion molecules (CAMs)
NDUFC2	NADH dehydrogenase [ubiquinone] 1 subunit C2	O95298	-0.143345	0.208268	0.442556	0.40521	0.143345	-0.4076	0.340795	0.225317	-0.416165	0.391605	-0.0954032	-1.4153	0.0600591	-0.672822	0.270606	-0.050992	0.497911	-0.0295215	0.0896473	-0.0567875	0.050992	-0.495097	-0.444678	0.529424	-0.330626	-0.163647	-0.161377	-0.697891	0.11713	-0.0565395	0.0295215	0	0.744514	-0.11713	-0.204672	0.184906	0.565336			0.147774	0.0517197	Alzheimer's disease;Huntington's disease;Oxidative phosphorylation;Parkinson's disease
NDUFA10	NADH dehydrogenase [ubiquinone] 1 alpha subcomplex subunit 10, mitochondrial	O95299	0.175735	0.212337	0.660273	0.152544	0.397651	-0.0287504	0.207603	-0.00984716	-0.0913496	0.122721	0.511248	0.73705	0.00984716	-0.0569	0.0287504	0.200812	0.423031	0.206481	0.252324	-0.473349	-0.200812	-0.279793	-0.0385385	-0.238395	-0.152544	-2.38033	-0.244172	-1.6077	-0.346632	0.452176	-0.149449	1.06759	0	-0.448836	-0.0315003	-0.164726	0.50847			1.03741	-0.32829	Alzheimer's disease;Huntington's disease;Oxidative phosphorylation;Parkinson's disease
FKBP9	Peptidyl-prolyl cis-trans isomerase FKBP9	O95302	0.611945	-0.416049	-1.44863	-0.677897	-0.0864997	0.0864997	0.15685	0.21734	-1.14286	0.0361118	-0.699515	0.710259	0.393024	-0.398268	0.940987	-0.211244	-0.0717692	-0.0361118	0.0717692	-0.422799	0.597431	0.105933	0.0743589	-0.17651	-0.0626917	0.0248537	0.614432	0.302082	-0.316455	0.149172	-0.0912886	-0.0428734	0	0.0626917	-0.572308	0.59627	-0.102197			0.098193	0.0420717
PGLS	6-phosphogluconolactonase	O95336	-0.123807	-0.0761461	-0.0811157	-0.0318031	0.0720854	-0.0416708	-0.19762	-0.242918	-0.0865526	-0.0109749	-0.227825	0.275953	-0.0383759	0.0416708	0.276965	-0.0247898	0.0807476	0.0509434	-0.118361	0.0821857	-0.0541286	0.0247898	0.215857	0.22809	-0.0518589	-0.0874958	0.050993	0	0.0324116	0.0590534	0.133276	-0.0314293	-0.061903	0.0318031	0.0109749	0.207356	0.00598717			0.390589	-0.0347049	Pentose phosphate pathway
SMC2	Structural maintenance of chromosomes protein 2	O95347	0.0951729	-0.0969057	0.0603123	0.111371	0.11407	0.120676	-0.105836	0.18259	-0.034481	0.082664	0.31684	0.407413	0.0558562	-0.144684	-0.120672	0.0147572	0.0483904	-0.0558562	-0.164359	-0.0260744	0.0370989	-0.0147572	-0.270312	-0.109468	-0.213384	0.154555	-0.0473986	0.0250549	0.0275187	0.0462399	-0.114291	-0.349666	0	-0.0275187	-0.154992	0.034481	-0.201344			0.654935	0.0611177	Cell cycle - yeast
TACC2	Transforming acidic coiled-coil-containing protein 2	O95359	0.00457001	-1.92865	-0.08849	0.130937	0.0765305	0.287766	-0.0773745	0.000379086	0.0327749	-0.0728593	0.100678	0.774945	-0.46018	-0.056756	-0.438156	0.515257	-0.446093	0.604275	0.225601	-0.0907617	-0.0924249	0.151804	-0.000379086	-0.0249271	-0.458501	0.226942	0.08849	-0.234197	-0.521525	0	0.15259	0.143575	0.359468	0.0773745	-0.0361342	-0.00457001	-0.0901089			0.087559	0.0330294
FARS2	Phenylalanine--tRNA ligase, mitochondrial	O95363	0.246955	-0.969591	-1.11082	0.319407	-0.487451	-0.246955	-1.4597	0.108392	-2.05136	-0.0565658	-0.59977	0.575974	0.0586123	0.585096	0.262432	-0.332816	-0.878493	-0.0279565	0.486646	0.0234194	0.166805	-0.0234194	0.0279565	0.20574	0.0475712	-0.781198	0.671934	-0.0131245	-0.567233	-1.30197	-0.164429	0.264774	0	-0.0475712	0.0710177	0.879575	0.731854			0.0231442	-0.0141145	Aminoacyl-tRNA biosynthesis
LYPLA2	Acyl-protein thioesterase 2	O95372	0.346257	-0.00591183	0.139611	0.078434	0.00591183	-0.141513	0.042923	-0.186317	0.161822	-0.19071	0.0275021	-0.042923	-0.0828037	0.447961	-0.362187	0.224349	-0.0946646	0.124655	-0.0752726	0.0113688	-0.195523	0.0537195	0.342287	-0.11339	-0.197144	-0.29491	-0.0113688	0.0507393	0.135492	-0.246092	0.00292969	0.0548992	0	-0.687927	-0.00292969	-0.267016	0.00179863			0.559662	-0.0762832	Glycerophospholipid metabolism
IPO7	Importin-7	O95373	-0.0453358	0.273613	-0.0388403	0.279412	-0.191376	0.0453358	-0.0207796	0.19111	-0.0669289	0.0161791	-0.276614	-0.0692778	-0.0850229	0.127983	-0.153986	-0.0903921	0.0219603	-0.0999804	0.127725	-0.0219603	0.237224	0.108834	-0.0161791	-0.218512	0.0207796	0.139475	-0.146419	0	0.163592	-0.121222	0.160184	0.387899	-0.288734	-0.120109	0.0462255	0.355244	0.382093			0.293888	-0.039083
ARIH2	E3 ubiquitin-protein ligase ARIH2	O95376	0.168604	-0.403044	-0.514032	-0.380186	-0.457741	-0.0289292	-0.0770245	-0.0462151	0.122041	0.000687599	0.322352	0.57295	-0.0572271	0.233963	-0.0169053	-0.108255	0.161024	0.0554123	-0.0421052	0.389272	0.0505824	-0.755753	0.113247	-0.38155	0.0770245	0.33819	0.0421052	0.135456	-0.24876	0	-0.000687599	0.101286	-0.301192	0.409783	-0.209647	0.0169053	-0.142457			1.09469	0.15925
SLU7	Pre-mRNA-splicing factor SLU7	O95391	0.437781	-0.388449	0.413824	-0.730358	-0.693098	-0.780582	-0.618311	0.15145	0.0472193	-0.254496	0.0273633	0.996555	-0.494941	0.647025	-0.0472193	0.0657864	-0.0657864	0.35348	-0.436477	0.211336	-0.150695	0.678727	-0.315423	-0.999165	0.087378	0.435846	-0.0879412	-0.277888	-0.087378	-0.0919466	0.775645	0.848559	0.0842857	0.242744	-0.0273633	0.443175	0			0.0968968	-0.0403463	Spliceosome
PGM3	Phosphoacetylglucosamine mutase	O95394	-0.12756	-0.00141907	-0.081872	-0.0803089	-0.070118	0.00970268	0.0410938	0.1233	0.0754528	0.0383196	0.208859	-0.597561	0.0318422	-0.181156	0.00141907	0.0187101	-0.0110865	-0.0908461	-0.153363	0.0110865	-0.0544596	0.0725012	-0.0323725	-0.0033989	-0.0410938	-0.195824	0.033534	0.0138664	0.070797	-0.124615	-0.0318422	0.0322914	0	0.195093	-0.0537043	0.191504	0.116417			1.04217	0.0764244	Amino sugar and nucleotide sugar metabolism
MOCS3	Adenylyltransferase and sulfurtransferase MOCS3	O95396	-0.0588694	0.141517	-0.00608826	0.309522	0.370078	0.173064	0.0451097	0.341272	-0.0627909	0.272766	-0.140485	0.312819	-0.100892	-0.0333395	0.0333395	0.149715	-0.0688534	0.157215	0.0948105	-0.253704	0.00372696	0.161093	0.0806594	-0.0629272	-0.0451097	-0.053791	-0.00372696	-0.432458	-0.0976725	0.0944595	-0.145183	0.190058	0.183207	-0.093091	-0.0806594	-0.0820723	0			1.40637	-0.114887	Sulfur relay system
CD2BP2	CD2 antigen cytoplasmic tail-binding protein 2	O95400	-0.00212479	0.200567	0.055788	0.158038	0.00212479	-0.183321	-0.183171	-0.0350285	-0.208204	0.0350285	0.122747	0.382979	0.118291	0.0226002	0.186989	0.0469513	0.0600433	-0.113697	-0.0766201	-0.351158	-0.0469513	-0.0970459	0.306447	-0.352227	-0.234202	-0.0241566	0.158911	-0.239803	0.0499411	0.196304	-0.373482	0.122461	0	-0.0499411	-0.0488586	-0.295397	0.0582218			1.64151	-0.133888
SVIL	Supervillin	O95425	0.226593	-0.161409	0.40731	-0.308825	-0.467813	-0.10474	0.222057	0.948547	0.193573	-0.130103	0.565285	-0.345709	-0.0272665	0.10474	-0.6366	1.00729	-0.263433	0.0272665	-0.242738	-0.170415	0.170415	-0.492008	-0.615198	-0.513143	0.481983	-0.225883	0.672542	-0.0513096	-0.222057	0.183723	0.0373859	0.269822	0	0.655033	-0.407632	0.816019	0.50959			1.54178	0.308813
AHSA1	Activator of 90 kDa heat shock protein ATPase homolog 1	O95433	0.014308	0.119359	0.360519	-0.00760174	0.247722	-0.0208559	0.00760174	-0.0106258	-0.236684	0.0526276	0.144587	0.248677	0.105993	-0.147073	-0.014308	0.093401	0.661438	0.0106258	0.009058	-0.009058	-0.2887	-0.253181	-0.12867	0.374231	-0.125203	-0.00136566	-0.123152	0.272493	-0.147275	-0.0634403	-0.0737	0.068409	0	0.0139742	-0.211662	0.0871325	-0.121786			0.750969	0.085559
PARN	Poly(A)-specific ribonuclease PARN	O95453	-0.0437365	-0.278379	-0.0776792	-0.106225	0.0707684	0.124905	-0.0629239	-0.052218	-0.171492	-0.135281	-0.378502	0.833825	0.156571	-0.434092	0.060751	-0.101366	0.00698233	0.0186629	-0.0834613	0.0858312	0.0268674	-0.00698233	-0.00357389	0	-0.279743	0.203225	0.0979018	-0.179536	0.0629239	-0.457337	0.128134	0.042141	-0.00680256	0.253357	0.00357389	0.0437365	0.0874519			0.00788437	0.00165164	RNA degradation
PSMG1	Proteasome assembly chaperone 1	O95456	-0.0109072	-0.0646582	-0.29942	0.105825	0.166196	0.0203772	-0.0844231	0.065938	-0.153499	-0.0152826	-0.196706	0.368715	-0.0210581	-0.295894	0.0109072	-0.0458231	-0.236644	0.00445461	-0.433829	0.051053	0.0458231	0.219056	0.298614	-0.34478	-0.219398	0.137751	0.189937	-0.142702	-0.0145531	-0.0468197	0.211261	0.0354538	0	0.0145531	-0.00445461	0.282393	0.225477			0.21319	-0.0315623
SGPL1	Sphingosine-1-phosphate lyase 1	O95470	-0.0242672	-0.110808	-0.0160484	0.248198	0.150238	-0.00567436	0.237575	0.138463	0.273612	0.0420737	0.210705	-0.415187	-0.0272899	-0.067215	0.00567436	-0.0441208	0.373744	0.0272899	-0.0791187	0.142505	0.0857048	-0.311832	-0.40466	0.00875282	-0.0128222	0.0539818	0.0160484	0.00677013	0.0128222	0	-0.214777	-0.195952	-0.145148	-0.227234	-0.103464	0.353204	-0.0718536			2.16384	0.158085	Sphingolipid metabolism
H6PD	GDH/6PGL endoplasmic bifunctional protein	O95479	0.0854726	-1.02189	0.26616	0.0779734	-0.00446367	0.00446367	0.229117	0.00597906	-0.307418	0.154226	-0.282754	0.347196	-0.259701	0.0391145	0.241888	-0.634708	0.00139284	-0.00597906	0.227575	-0.965937	-0.00139284	0.273807	0.13922	-0.114728	-0.133373	-0.240459	-1.03323	0	-0.0779734	0.633948	0.498096	-0.0451078	0.208886	-0.239153	-0.308323	-0.749021	0.393019			1.16473	-0.236854	Pentose phosphate pathway
SEC24A	Protein transport protein Sec24A	O95486	0.00835705	-0.0462255	-0.0959988	0.11235	0.105445	-0.00835705	0.0509243	0.120227	0.0996428	-0.0677471	0.0911798	-0.262838	0.0214434	0.0642118	-0.126088	0.0349236	-0.0349236	0.119681	-0.0745544	0.0625305	-0.0875092	0.376154	-0.156596	0.0838203	-0.0841866	0.117998	0.0733376	-0.0739326	0.0758686	-0.0134602	-0.0504103	0	-0.0488014	-0.0509243	-0.0214434	-0.537668	0.103914			0.144	0.0171184	Protein processing in endoplasmic reticulum
SEC24B	Protein transport protein Sec24B	O95487	0.00694704	-0.139922	-0.166264	-0.0389323	-0.0315518	0.052238	-0.0829873	0.448573	0.217086	-0.00950289	-0.100537	0.0119929	0.205981	0.0481725	-0.00733232	-0.110047	-0.121232	-0.248333	-0.0151038	0.0282331	0.110707	0.0151038	-0.22592	0.151812	-0.0119929	0.476432	0.0247369	-0.0224218	0.147268	-0.649319	0.00950289	0.0924368	-0.0653048	0.023644	0.051867	-0.00694704	0			1.09889	0.10632	Protein processing in endoplasmic reticulum
NADK	NAD kinase	O95544	0.0195889	-0.0195889	0.0826669	0.0427299	0.439674	0.226176	0.363885	-0.539873	0.225147	0.00298548	-0.198578	0.476901	0.0899205	-0.746628	-0.114941	0.403751	0.377536	0.0866132	-0.345577	-0.0826669	0.141828	-0.515053	-0.338397	-0.288805	-0.257371	-0.0710564	-1.22585	0	-0.190074	-0.0393667	-0.00298548	0.056921	0.0170221	-0.0427299	0.365448	-0.17982	0.0896139			0.486484	0.112017	Nicotinate and nicotinamide metabolism
TDP2	Tyrosyl-DNA phosphodiesterase 2	O95551	0.0168262	0.307409	0.687388	0.0205531	0.533376	0.0857024	0.366905	-0.16185	-0.31322	0.16185	1.36115	0.804136	0.189198	-0.699341	-0.0168262	0.20343	0.972576	0.355907	-0.163919	-0.240086	0.163919	-0.554032	-0.291997	-0.341933	-0.0205531	-0.171133	-0.27787	0.248431	-0.523655	0.262888	-0.748252	-0.578539	0.146868	-0.101694	-2.40069	-0.514729	0			0.869507	0.300638
MPC2	Mitochondrial pyruvate carrier 2	O95563	0.108878	-0.108878	0.387178	0.344941	0.166711	0.121374	0.00620985	0.00263214	0.124009	0.00960922	0.182941	-0.847674	-0.107795	-0.64277	-0.113236	-0.0899601	0.10161	-0.208787	0.254733	-0.0764732	0.0764732	-0.171867	-0.384569	-0.197772	-0.00620985	-0.0740824	-0.13611	0.0436134	-0.178824	-0.259145	-0.00263214	0.29405	0.0679216	0.019629	0.120933	-0.512352	0			0.197307	0.040368
ETHE1	Persulfide dioxygenase ETHE1, mitochondrial	O95571	-0.268599	-0.431614	-4.45636	0.570254	0.0388479	0.333187	0.250126	0.0915985	-0.0388479	0.21145	-0.572975	0.331709	-0.0113993	0.113235	0.160801	-0.368171	0.0324898	0.00193501	0.274815	0.421314	-0.344195	0.20293	-0.00193501	0.480989	-0.426114	0.351756	-0.0324898	0.102327	-0.339811	-0.0604124	0.0589457	0	-0.0115404	-0.250126	-0.348871	-1.02139	-0.202599			0.0800452	0.0569607
ACSL3	Long-chain-fatty-acid--CoA ligase 3	O95573	0.00961018	0.175393	0.312163	0.0498886	0.107825	-0.117776	-0.0263062	0.0643873	-0.00961018	0.0822287	0.422059	0.0793056	0.0156069	-0.0618925	0.060092	0.0545149	0.277371	-0.0156069	0.0381975	-0.0381975	-0.145587	-0.156293	-0.0506334	0.227661	-0.00690269	0	-0.0961905	0.197428	-0.0236187	-0.15929	-0.0650587	-0.0581493	-0.195585	0.00690269	-0.129491	-0.13074	0.141157			1.1702	0.0834912	Adipocytokine signaling pathway;Fatty acid metabolism;Peroxisome;PPAR signaling pathway
POLR1A	DNA-directed RNA polymerase I subunit RPA1	O95602	0.244827	0.0106254	0.0420418	0.815732	-0.0291829	0.199031	0.365813	0.283075	-0.0106254	0.240414	-0.245688	-0.423931	0.290508	0.0298724	-0.0670152	0.142361	0.281494	0.0972376	-0.195778	-0.144755	-0.0572395	-0.0420418	-0.157383	-0.256475	0.0547047	0.0189104	0.187471	-0.0974913	-0.0547047	0	-0.0972376	0.254129	0.0769138	-0.122245	-0.466096	-1.15771	-0.231912			0.420345	-0.0900156	Purine metabolism;Pyrimidine metabolism;RNA polymerase
STAMBP	STAM-binding protein	O95630	0.143764	0.0501938	0.0199013	0.542741	0.0816708	-0.0501938	-0.0528235	0.0740218	-0.275515	-0.0350394	0.231172	0.516365	0.0690389	-0.0626259	-0.370734	0.0359402	-0.688629	-0.102535	-0.391376	0.0166397	-0.680761	0.0133171	0.0350394	0.0936813	-0.224552	-0.180037	-0.0133171	0.0503521	-0.335343	-0.242511	-0.291024	-0.439583	0	0.0528235	-0.432549	0.321371	0.135599			0.148492	0.0340321	Endocytosis
CPSF4	Cleavage and polyadenylation specificity factor subunit 4	O95639	0.41532	-0.151457	0.216927	-0.0519423	0.287102	0.00964355	0.0519423	0.0593877	-0.310225	-0.438027	1.12626	0.390211	0.12725	-0.295691	-0.00964355	-0.162491	0.248612	1.04641	-0.66048	-0.0722451	0.142484	0.0231624	-0.0593877	-0.204935	0.715856	0.0334864	-0.0231624	-0.0718203	-0.175222	0	-0.928241	0.20681	-1.01398	-0.0561175	-0.248156	0.341264	0.140153	+		2.2835	0.377573	mRNA surveillance pathway
ASMTL	N-acetylserotonin O-methyltransferase-like protein	O95671	0.0356851	0.120494	-0.277246	0.0480647	-0.00493193	-0.141234	0.038548	-0.0216179	0.00493193	0.0873613	0.441318	0.717054	0.139037	-0.22812	-0.601122	0.395384	0.45237	0.0216179	0.133426	0.00484419	-0.614692	-0.00484419	-0.595942	-1.00406	-0.36935	-0.207164	-0.083159	0	-0.038548	-0.0715961	-1.08702	0.324027	0.0765476	-0.528815	-0.817476	0.14148	0.320191			0.270813	0.0822587
CDS2	Phosphatidate cytidylyltransferase 2	O95674	-0.262894	0.452537	0.826935	-0.0112844	0.567888	0.0484257	0.280372	0.128752	-0.0484257	0.136448	-0.183554	0.214786	0.0472827	-0.181511	0.811225	0.349975	0.428864	-0.0138621	-0.013422	-0.400106	-0.285115	-0.746321	0.0138621	0.511691	-1.21389	0.160145	0.013422	0	-0.407856	0.060607	-0.0438838	-0.307042	-0.0711117	0.0112844	-0.0389514	-0.24187	-0.298525			0.335346	-0.0958336	Glycerophospholipid metabolism;Phosphatidylinositol signaling system
FGFR1OP	FGFR1 oncogene partner	O95684	-0.158319	0.0199718	-0.0134206	-0.0747886	-0.0424404	-0.0199718	0.0747886	0.260508	0.0209808	0.138408	-0.109113	0.77344	0.178947	0.111706	0.0921278	0.0134206	-0.0203042	-0.162477	-0.0388331	-0.119774	0.181249	0.10181	0.109113	0.0552578	-0.0958858	0.448625	0.144799	-0.197757	-0.124206	-0.112113	-0.109147	-0.334322	0	0.129964	-0.838968	-0.0788441	0.12212			0.143756	0.0289178
SNAP29	Synaptosomal-associated protein 29	O95721	0.000864029	0.119485	-0.0817389	0.0817533	-0.0329351	-0.0140839	-0.101021	-0.161249	0.236069	0.163944	0.00763798	0.181644	-0.00763798	-0.000864029	0.145375	-0.0874257	0.0276132	0.0860491	-0.216939	-0.0172944	0.0564618	0.185069	0.258055	-0.219754	-0.112688	-0.0159645	0.0172944	0.181434	0.0247531	0	-0.0116844	0.327223	0.524375	-0.0247531	-0.293596	-0.0170317	-0.460072			1.06542	-0.100046	SNARE interactions in vesicular transport
OXSR1	Serine/threonine-protein kinase OSR1	O95747	0.188054	-0.0765214	0.419034	0.394917	0.228015	-0.00718832	0.148198	-0.313019	-0.177289	0.0268636	-0.0268636	-0.153306	0.134576	0.331899	0.00718832	0.212604	-0.506558	0.112675	0.0360646	-0.0360646	-0.0795741	-0.125096	0.0818267	-0.552704	-0.175857	0.256757	0.183753	-0.365591	-0.0497499	0.183845	-0.420555	0.181276	-0.0352316	0.0497499	-0.43202	-0.425384	0			0.819955	-0.118616
GGPS1	Geranylgeranyl pyrophosphate synthase	O95749	0.0126719	-0.669505	-0.138578	-0.249751	0.238463	-0.116809	0.10255	0.335165	0.293702	0.066535	-0.222504	-0.00973129	0.244024	-0.0126719	-0.157728	0.252689	-0.145762	-0.160779	-0.232729	0.188102	-0.027904	0.027904	-0.0532312	0	-0.229494	0.156189	0.246444	-0.0283813	0.0791245	0.274721	-0.115605	-0.108063	0.239141	0.00973129	0.0532312	0.402857	-0.774312			0.406721	0.0710241	Terpenoid backbone biosynthesis
HSPA4L	Heat shock 70 kDa protein 4L	O95757	0.0145445	-0.0181379	0.0877867	0.0468369	0.118819	-0.0873871	-0.0368357	0.127455	-0.00648212	-0.00748253	-0.00806618	0.596954	0.147186	-0.363226	0.00648212	0.212924	0.547978	0.0377884	-0.0719805	-0.0876665	0.0719805	-0.357471	0.00748253	0.115082	0.0368357	0.331259	-0.0951834	0	-0.121501	0.0507717	-0.0918274	-0.251136	-0.229828	-0.174273	-0.0180435	0.258779	-0.0930939			1.55728	0.141921	Protein processing in endoplasmic reticulum
PTBP3	Polypyrimidine tract-binding protein 3	O95758	-0.459774	-1.4144	0.0530968	-0.219921	-0.0540485	0.432755	0.800549	-0.170819	0.0540485	0.0991235	0.0053277	0.219921	-0.0053277	0.106526	-0.895709	-0.0530968	0.192841	-0.402903	-1.20117	-0.472554	-1.43742	0.792221	0.317144	0.161659	-0.286017	0.393134	0.0580568	0	-0.931827	-0.957229	0.321769	0.14224	-0.854349	1.12764	-0.812054	0.271923	-0.326069			0.276989	0.126348
AP2A1	AP-2 complex subunit alpha-1	O95782	0.24703	0.166735	0.369784	0.320263	0.0429878	-0.0429878	-0.276535	0.0157747	0.0749226	0.0964155	0.57092	0.428217	-0.0157747	-0.478933	-0.0621319	0.240502	0.296453	0.155051	-0.0447226	-0.0714235	0.0170393	-0.0170393	-0.131421	0.111601	-0.271238	-0.281996	-0.0381937	0	-0.0859203	0.0614796	-0.100587	-0.2456	-0.0388298	0.0859203	-0.126172	-0.112936	0.0158195			0.540109	0.0752153	Endocrine and other factor-regulated calcium reabsorption;Endocytosis;Huntington's disease
DDX58	Probable ATP-dependent RNA helicase DDX58	O95786	-0.842816	0.13215	4.35321	0.0127044	-1.59	-0.107903	-0.20223	0.806472	0.212462	-0.459322	-0.735755	0.503804	-0.633721	-7.20697	0.107903	2.32665	-0.151542	0.459322	0.151542	1.40154	-0.322813	-0.282025	-1.95172	1.01472	0.458984	-0.265697	-5.04556	0.759101	-0.0127044	-0.121124	0.579236	0	0.883053	-0.853577	1.35211	0.456656	-0.0224619			0.410248	0.522579	Cytosolic DNA-sensing pathway;Hepatitis C;Measles;RIG-I-like receptor signaling pathway
STAU1	Double-stranded RNA-binding protein Staufen homolog 1	O95793	-0.16143	0.550023	0.079864	0.00627613	0.0764127	0.213054	-0.0537252	-0.339836	-0.216321	-0.811183	0.336773	0.179683	0.0758419	-0.0764127	-0.37559	-0.387701	-0.206774	-0.369009	0.062717	0.15289	0.316968	-0.062717	0.0112152	-0.0838394	-0.00776386	0.148746	-0.286747	0	0.100619	0.1339	0.120848	-0.334314	0.00790024	-0.00627613	-0.0112152	0.564359	-0.0789757			0.0773817	0.0183969
TTC4	Tetratricopeptide repeat protein 4	O95801	0.163942	-1.8849	0.771142	-0.176563	-0.179774	0.133955	-1.31374	0.248747	-0.133955	0.0130544	0.243806	0.71216	-0.0130544	-0.361868	0.298426	-0.0188713	0.136985	0.312999	-0.228445	-0.0677061	0.21971	0.0188713	-0.0331283	-0.633311	0.176563	-0.357386	-0.420259	0.207147	-0.760557	0.108191	-0.119379	0	-0.246427	0.271184	-0.647545	0.183532	1.22314			1.20207	0.327943
TMEM50A	Transmembrane protein 50A	O95807	-0.730626	-0.582825	-0.689177	-0.0836773	-0.0164757	0.023243	-0.152132	-0.145206	0.0164757	-0.0237617	-0.141273	-0.680732	-0.176611	-0.297741	0.347414	-0.117556	-0.535046	0.0237617	-0.482778	0.117556	0.589146	0.624732	0.0727873	-0.525412	0.0836773	0.368284	0.188382	0	0.582119	-0.321614	0.629854	0.473815	-0.150179	1.1458	0.729218	1.47915	0.963864			0.317032	0.122414
CAVIN2	Caveolae-associated protein 2	O95810	0.247667	0.145007	0.502228	0.0577569	0.35479	-0.09513	0.267465	0.0732088	0.0154009	0.122685	0.358701	0.802253	-0.0155926	-0.343098	-0.0154009	0.196371	0.35681	0.0155926	-0.725389	0.00325394	-0.0617638	-0.427846	-0.171007	1.0247	-0.090158	0.331992	-0.00325394	0.418347	-0.590281	0	-0.295185	-0.30499	-0.568648	-0.0577569	-0.127908	-0.0892687	-0.628829			1.22717	0.229501
BAG2	BAG family molecular chaperone regulator 2	O95816	0.0988703	0.449117	0.582444	0.0969443	0.272914	-0.153898	0.172479	-0.077836	-0.023078	-0.0904703	0.418174	0.72639	0.166762	-0.40737	-0.0157766	0.001544	0.831077	0.077836	0.200965	-0.137355	-0.124383	-0.001544	0.19357	0.319883	-0.181764	0.365503	-0.24416	-0.104715	-0.111876	-0.164534	-0.274741	-0.000190735	0	-0.0969443	-0.330997	0.0157766	0.0843887			0.361062	0.0729592	Protein processing in endoplasmic reticulum
BAG3	BAG family molecular chaperone regulator 3	O95817	-0.141992	0.416083	-0.229326	-0.290415	-0.593131	-0.317031	0.415742	-0.554941	-0.0571122	-0.517372	-0.430637	-0.761746	0.00175285	0.0571122	0.219967	-0.147792	0.30391	0.0791111	0.0557666	0.482806	0.0465302	-0.156996	0.148542	-0.504791	0.290415	0.0996294	-0.0465302	-1.4185	0.625462	0.198912	-0.00175285	-0.0875912	0.297041	-0.441031	0.0502129	0.496679	0			0.533124	-0.142287
MAP4K4	Mitogen-activated protein kinase kinase kinase kinase 4	O95819	-0.187238	-0.0431929	0.0585737	0.0733137	-0.00969028	0.118545	0.0152807	0.361101	0.00969028	0.209274	0.0206318	-0.14734	0.182833	0.0589952	0.0503378	-0.0130987	0.0183573	-0.412495	-0.035634	0.0130987	-0.0196257	-0.0798082	-0.0206318	-0.0721684	-0.0871897	0.0430107	0.168908	-0.364525	0.133285	0.182529	-0.270937	0.00567818	0	-0.0152807	-0.195044	-0.280229	-0.288979			0.798081	-0.07606	MAPK signaling pathway
MLYCD	Malonyl-CoA decarboxylase, mitochondrial	O95822	-0.224913	-0.540614	1.29567	-0.596841	0.224913	0.330147	0.51974	-0.206199	1.49229	0.191837	-0.214636	0.40995	0.355934	-0.319657	0.723304	0.854156	1.06863	0.37515	-0.267401	-0.824378	-0.286725	-0.0947146	0.149354	0.0197296	-0.687482	-0.0766096	0.0947146	0	0.454275	0.220194	-0.149354	0.14205	-0.267184	-0.40995	-0.639663	-2.01021	-1.53919			0.428187	-0.20323	beta-Alanine metabolism;Peroxisome;Propanoate metabolism
AIFM1	Apoptosis-inducing factor 1, mitochondrial	O95831	-0.00773144	-0.042985	0.170354	0.00578976	0.144338	-0.0409098	-0.00578976	0.0188856	0.0497026	0.0335875	0.157722	0.307624	-0.0188856	0.00773144	0.0209951	-0.0186701	0.161857	-0.027709	-0.0666838	0.00522327	-0.0229959	0.0228281	0.0200319	0.00914192	0.0359449	-0.0326405	-0.00522327	0.0398903	-0.170049	0	-0.0598364	-0.076767	0.0570145	-0.05725	-0.081418	-0.0580168	-0.0604553			0.178133	0.012618	Apoptosis
CLDN1	Claudin-1	O95832	0.552633	-1.82961	-1.49774	0.0457239	0.156223	-0.0280666	-0.0457239	-0.0439596	0.476608	0.113533	0.510044	0.31478	0.376693	-0.375666	-0.0252056	-0.246517	0.0501175	-0.227414	0.0311794	0.0474758	0.108271	-0.0311794	-0.554217	-0.104073	-0.104169	0	-0.309904	0.16601	-0.673475	0.0209427	-0.379534	-0.249023	-0.121534	0.313275	0.0439596	0.0252056	0.183084	+		2.28798	0.416563	Cell adhesion molecules (CAMs);Hepatitis C;Leukocyte transendothelial migration;Tight junction
EML2	Echinoderm microtubule-associated protein-like 2	O95834	0.570615	-0.0752306	0.900297	0.483593	0.633704	1.33185	0.297753	0.442967	-0.144939	-1.59497	2.09199	0.849577	0.556706	-0.7899	0.0752306	-0.15752	0.00019598	-0.295669	-0.933125	0.169593	-0.0238004	0.526639	0.0580006	0.632042	-0.297753	0.0952139	-0.00019598	-1.20961	-0.390749	0.169266	-0.0580006	0	-1.30804	-0.46758	-0.308714	-0.308109	-0.786348			0.216401	0.123782
BPNT1	3'(2'),5'-bisphosphate nucleotidase 1	O95861	0.263859	0.00289536	0.0226393	0.240072	0.138126	-0.00289536	0.0334435	-0.198549	-0.114859	0.036562	0.322086	0.128538	-0.0650768	-0.0197258	0.114092	0.0359259	0.106418	0.337936	-0.0226393	0.0252829	-0.434161	-0.171817	-0.177063	-0.223521	-0.258432	-0.335199	-0.0907698	0	-0.0339622	-0.244143	0.192589	0.206253	0.0417805	-0.0334435	-0.036562	-0.615754	0.0685806			0.485516	-0.0660293	Sulfur metabolism
DDAH2	N(G),N(G)-dimethylarginine dimethylaminohydrolase 2	O95865	0.0631037	0.107129	-0.0754004	0.0980544	-0.168726	-0.0168276	-0.102752	-0.621875	-0.214309	-0.105392	0.0821819	0.708126	-0.0971193	0.0588694	0.0168276	-0.339156	-0.0371752	-0.0821819	-0.181883	0.170774	0.157873	0.164039	0.327542	-0.191698	-0.158154	0.166199	0.0371752	0	-0.0980544	0.191803	0.217802	-0.203469	0.0511141	0.174769	0.252765	-0.544577	-0.285381			1.74233	-0.183152
ABHD16A	Protein ABHD16A	O95870	-0.0864468	-0.21219	-0.167365	0.0123682	0.214911	-0.0569925	0.423299	0.464278	0.0569925	0.956667	-0.0404234	0.511787	0.654886	0.27583	0.381864	0.0101123	-0.103123	0.0404234	0.232388	0.037148	-0.670999	0.0520148	-0.0550804	-0.541538	-0.0123682	0.212702	-0.0101123	-0.714816	-0.359897	0	-0.107253	0.931043	-0.429183	-0.049983	-0.507838	-0.0703754	0.338473			0.425738	-0.112945
TXNDC12	Thioredoxin domain-containing protein 12	O95881	-0.115071	-0.120671	0.184869	-0.0579615	0.266604	-0.0347281	0.207557	-0.0643206	-0.0578108	0.0290499	0.235635	0.133954	-0.0455713	0.058238	0.1774	-0.0567274	0.41508	0.0414934	0.0741892	0.0567274	-0.226127	-0.223868	-0.0290499	0.374086	8.10623e-05	-0.103067	-0.164041	0	-8.10623e-05	-0.115543	-0.254319	0.147217	0.140736	-0.106477	0.139781	0.0347281	-0.241604			0.0481402	0.00724109	Glutathione metabolism
FTCD	Formimidoyltransferase-cyclodeaminase	O95954	-7.43866e-05	0.197227	0.346633	0.113246	0.183804	0.0659981	-0.100331	-0.0913792	-0.3218	0.00917816	0.337267	0.322946	-0.305799	-0.231312	7.43866e-05	-0.0320501	0.00981808	0.0068264	-0.273776	-0.145452	-0.00981808	0.209115	-0.0068264	-0.239477	-0.275861	0	0.0286207	-0.00586319	0.00984859	0.325943	0.0398788	0.112926	0.257433	-0.00984859	-0.170739	-0.0487556	-0.132189			1.4651	-0.126146	Histidine metabolism;One carbon pool by folate
MBD3	Methyl-CpG-binding domain protein 3	O95983	0.335076	-0.526238	-0.357015	-0.620777	0.0593572	1.72039	-0.654652	-0.127262	-0.539157	-0.529797	1.05756	0.221204	0.225168	-0.594554	-0.0593572	-0.101338	-0.0489364	0.304452	0.320477	0.739938	-0.0786977	0.360246	0.127262	-0.84662	0.030148	0.184085	0.0489364	-0.346298	-0.030148	-0.115673	-0.482119	0.267821	0	0.787969	-0.988964	2.46918	1.15479			1.06799	0.391819
AGR2	Anterior gradient protein 2 homolog	O95994	0.0414982	-0.243166	-0.0889158	0.113931	-0.0209961	0.042078	-0.397531	-0.262492	-0.0102882	-0.484685	0.398847	0.127913	-0.0533247	-0.013834	0.0102882	-0.226613	0.0738821	0.205672	-0.146317	0.186433	-0.0738821	0.0905046	-0.142741	0	-0.0348577	0.0541859	0.105733	-0.122705	-0.44727	-0.342402	0.0600996	0.158272	-0.197479	0.0348577	0.0533247	0.340384	0.128904			1.30915	0.128334
BCL10	B-cell lymphoma/leukemia 10	O95999	-0.239656	-0.637223	0.119603	0.118568	0.396788	0.361449	0.361683	0.0630541	-0.439542	0.0906582	0.355338	0.835432	0.13626	-0.100251	0.469142	0.431859	0.143436	-0.0630541	-0.380332	0.423683	-0.135454	-0.119603	-0.557484	0.700933	-0.616207	0	-0.705659	-0.172373	-1.58102	-0.221725	-0.25687	0.584228	-0.564683	-0.118568	-0.257384	0.100251	0.157011			0.66287	0.190929	B cell receptor signaling pathway;ko05152;T cell receptor signaling pathway
NDUFB10	NADH dehydrogenase [ubiquinone] 1 beta subcomplex subunit 10	O96000	-0.0781078	0.12054	0.603283	0.0170913	0.255877	0.000250816	0.203098	-0.359306	-0.000250816	0.14676	-0.00179911	-0.0170913	0.00179911	0.208597	-0.111715	0.16655	0.23316	0.300043	0.350178	-0.288762	-0.651744	-1.26267	-0.233387	-0.479928	0.0307574	-1.02028	-0.16655	0	-0.0284162	0.319025	0.0282292	0.0284252	0.420681	-0.352329	-0.373	-1.21219	-0.557792			1.0543	-0.23635	Alzheimer's disease;Huntington's disease;Oxidative phosphorylation;Parkinson's disease
CLPTM1	Cleft lip and palate transmembrane protein 1	O96005	-0.0453906	-0.043736	0.0788112	0.369988	0.137026	0.043736	0.0445175	0.224894	-0.23701	0.273374	-0.245042	-0.298029	-0.0171762	-0.22357	0.23475	0.032186	0.0360065	-0.376971	-0.231454	-0.168508	0.112932	-0.032186	-0.258697	0.193862	-0.28529	0.324103	-0.0986829	0.169221	0.10699	-0.0153322	0.0243449	-0.191476	0	-0.0445175	0.0171762	0.131982	-0.344144			0.0675982	-0.0118255
ZBED1	Zinc finger BED domain-containing protein 1	O96006	0.149066	-0.311388	-3.61787	0.061605	-0.00373936	0.480371	0.346043	-0.196859	0.00373936	-0.122562	0.122562	-0.551713	-0.252884	-0.689706	0.496093	0.420043	-0.150487	-0.627946	-0.263074	-0.131314	0.131314	0.423425	0.148008	-0.0551195	-0.061605	0.566206	0.214129	-0.299599	0.553385	0.387044	0.142395	0.740057	0	-0.158974	0.859754	-0.31077	-0.162927			0.0295731	-0.0195746
TOMM40	Mitochondrial import receptor subunit TOM40 homolog	O96008	0.099905	0.0156956	1.2348	1.24147	0.349302	-0.124943	0.23159	-0.276614	0.062849	0.476466	-0.0965242	-0.668107	0.213899	-0.156044	-0.0156956	0.16328	1.35311	0.507205	1.00137	-0.418036	-0.480362	-0.16328	-0.209886	0	0.140924	0.366414	-0.326219	0.32473	-0.140924	-0.101944	0.0965242	0.38056	-0.64487	-0.162539	-0.253222	-1.44101	-0.827605			0.238737	-0.105323	Amyotrophic lateral sclerosis (ALS)
PEX11B	Peroxisomal membrane protein 11B	O96011	0.0691023	-0.0544958	0.725889	-0.442768	-0.075429	0.596471	0.333452	-2.58592	-2.77952	0.201688	0.492892	0.0435085	0.0711966	-0.238324	0.0544958	-0.0777836	0.0428829	-0.217634	0.229387	-0.218933	-0.351557	1.04979	-0.231582	-0.0572319	0.820133	0.203899	-0.0428829	0.0383644	-0.254448	0	-0.0711966	-0.138857	0.0723343	-0.0435085	0.176045	0.165315	-0.15963			0.923429	-0.364786	Peroxisome
PAK4	Serine/threonine-protein kinase PAK 4	O96013	-0.0111761	-0.106303	-0.186764	0.201339	-0.179191	0.0111761	-0.0489016	0.30222	0.223987	0.0170407	-0.141413	0.492112	-0.203927	0.241157	-0.142203	-0.00921059	-0.0734692	0.106534	-0.390979	0.00921059	0.191362	0.12512	-0.0170407	-0.738965	0.0489016	0	0.0964642	-0.416124	-0.0656137	-0.0829029	0.326834	0.0601482	0.149418	-0.14774	-0.141878	0.411656	0.026722			0.367989	-0.0616955	Axon guidance;ErbB signaling pathway;Focal adhesion;Regulation of actin cytoskeleton;Renal cell carcinoma;T cell receptor signaling pathway
CHEK2	Serine/threonine-protein kinase Chk2	O96017	0.422211	0.526369	0.648073	0.856793	0.0251245	-0.439165	0.227657	-0.0695019	-0.0251245	0.311874	0.557923	1.42703	0.134985	0.2143	-0.683196	-0.269306	0.17743	0.0695019	-0.138955	0.138955	-0.515186	-0.267482	-0.148631	-0.113196	-0.476071	-0.140699	0.25342	-0.25931	-0.314103	0.0180111	-0.111913	0.50386	0.212921	-0.227657	-0.434171	-0.290093	0			0.748917	-0.18792	Cell cycle;Cell cycle - yeast;p53 signaling pathway
ACTL6A	Actin-like protein 6A	O96019	0.0814114	0.316622	0.49671	0.179362	0.0757904	-0.0757904	-0.193835	-0.119287	0.108545	0.0701447	-0.263318	0.216338	-0.00830269	-0.465146	-0.280701	-0.0607047	-0.0646815	0.0356121	-0.226121	0.0607047	0.132621	-0.195444	0.0727348	-0.0214491	-0.535264	0	0.163778	0.0585928	0.160224	-0.121916	0.00830269	-0.0313263	0.178565	-0.160224	-0.043911	-0.930234	0.196458			0.551756	-0.0905716
CYB5A	Cytochrome b5	P00167	-0.224792	0.194673	0.364811	-0.0170612	0.322762	0.0133944	0.0170612	0.0667667	-0.209958	0.17309	-0.012373	0.727541	0.012373	-0.0925703	0.325273	0.0106392	0.318987	-0.146996	0.0599632	-0.216829	-0.219955	-0.337201	0.176447	0.268263	0.0251255	-0.0715752	-0.0106392	0.0316238	-0.130573	-0.0670471	-0.0263615	0.166229	0	-0.121387	-0.115055	-0.0133944	-0.0665874			0.705476	-0.08858
LDHA	L-lactate dehydrogenase A chain	P00338	0.095747	0.0100021	0.104969	0.0119486	-0.0529213	-0.0106583	-0.0150843	0.0281076	0.000696182	0.10604	0.0241861	-0.0698137	0.00519276	-0.144985	-0.000696182	0.102247	0.235317	-0.019805	-0.192207	-0.00864983	-0.0502357	-0.0166683	-0.0176687	0.112982	-0.00249767	-0.0427799	0.00864983	-0.027647	0.00249767	0.013649	-0.105546	0.133097	-0.0113907	0.0324945	-0.00519276	0.192938	0			1.01292	0.0452197	Cysteine and methionine metabolism;Glycolysis / Gluconeogenesis;Propanoate metabolism;Pyruvate metabolism
ALDH1A1	Retinal dehydrogenase 1	P00352	0.0507746	-0.0507746	0.28167	-0.0535021	0.238299	-0.103951	0.0917215	-0.151042	-0.127357	-0.027421	0.143573	0.617284	-0.0559893	0.115058	0.0543432	0.221592	0.47193	-0.0271845	0.0967369	-0.0967369	-0.279373	-0.202391	0.159968	0.0754776	-0.0508432	-0.0714149	-0.112656	0	-0.122474	-0.237482	0.0271845	0.0461426	-0.0267754	0.0508432	0.064826	-0.290786	0.0356846			0.161451	-0.0248645	Retinol metabolism
GLUD1	Glutamate dehydrogenase 1, mitochondrial	P00367	0.029089	0.152678	0.11692	0.010108	-0.029089	-0.0500011	-0.010108	-0.164513	-0.108391	0.00989914	0.02141	0.553256	-0.0442734	0.0634632	0.0807552	0.0429955	0.416929	0.056427	-0.08214	0.0118828	-0.074379	-0.0118828	0.0965347	0.0902081	0.0913973	-0.189276	-0.0216656	-0.00932884	-0.0858145	-0.0465698	-0.00989914	0.0660439	0.0139046	-0.125625	-0.139145	-0.151747	0			0.465981	-0.0447469	Alanine, aspartate and glutamate metabolism;Arginine and proline metabolism;D-Glutamine and D-glutamate metabolism;Nitrogen metabolism;Proximal tubule bicarbonate reclamation
DHFR	Dihydrofolate reductase	P00374	0.100884	0.221404	0.018827	-0.00601196	0.324244	0.000399113	0.00601196	-0.0925965	-0.273828	0.0925965	0.982815	0.500565	-0.196524	-0.000399113	-0.139435	-0.018827	0.186871	0.4358	0.145529	-0.0460315	-0.0872617	0.0248036	0.441661	-1.29218	-0.350839	-0.329511	-0.444988	-0.383403	0.203957	0.137882	-0.358324	0.200183	0.0175238	-0.0793629	-0.281147	-0.361891	0			0.517642	-0.12342	Folate biosynthesis;One carbon pool by folate
CYB5R3	NADH-cytochrome b5 reductase 3	P00387	0.0588541	-0.0876837	0.189369	-0.00666618	-0.0527658	0.0162516	0.00666618	0.0581923	0.0932646	0.105577	-0.00209332	-0.180292	-0.0886164	0.111781	-0.0162516	0.0393429	-0.0141411	0.00209332	0.212381	0.0141411	-0.0828648	-0.041153	0.0416155	0	0.136227	-0.26782	-0.0388947	0.0772686	-0.140074	-0.192129	-0.0776491	0.092535	-0.0188217	0.0172634	-0.156163	-0.155671	0.0680218			0.040006	0.00393582	Amino sugar and nucleotide sugar metabolism
GSR	Glutathione reductase, mitochondrial	P00390	0.154016	0.146349	-0.192893	-0.0284142	-0.762111	-0.0855412	0.0284142	-0.210654	0.0855412	-0.0533648	-0.101803	0.0496449	0.0533648	0.205619	-0.451794	-0.0103841	-0.510816	0.0625877	0.5782	-0.188077	0.0103841	0.519601	0.17374	0	0.122185	0.0876198	0.17881	-0.0110645	-0.109261	-0.15133	0.126439	0.16667	0.287083	-0.468247	-0.0990477	-0.543357	-0.00478172			1.53872	-0.192038	Glutathione metabolism
MT-CO2	Cytochrome c oxidase subunit 2	P00403	0.0022316	0.322166	0.696301	-0.0457668	-0.0022316	0.105146	0.0381584	-0.316455	0.128204	0.275283	0.096055	-0.208677	0.0172834	-0.623419	-0.150177	0.113202	-0.0745401	0.405417	0.574704	-0.39907	-0.247619	0.0745401	-0.163478	-0.305531	0.20027	-0.462373	-0.215598	0	-0.0381584	0.668739	-0.0172834	-0.153915	0.310493	0.49876	-0.0945139	-1.5283	0.192526			0.679409	-0.164746	Alzheimer's disease;Cardiac muscle contraction;Huntington's disease;Oxidative phosphorylation;Parkinson's disease
PAH	Phenylalanine-4-hydroxylase	P00439	-0.111462	0.0204277	-0.000219345	0.0286665	-0.0418243	0.0731659	-0.116822	-0.0329409	-0.0880871	0.129731	-0.157119	-0.0286665	-0.08673	-0.0204277	0.167793	-0.087841	-0.182732	-0.147302	0.108074	-0.170261	0.0464573	0.0620766	0.160541	-0.0454674	-0.247914	-0.184319	0.000219345	-0.0637836	0.196622	0.384995	0.0329409	0.556074	0.289	0.0735292	0.0595503	0.371298	0			2.96972	-0.174973	Phenylalanine metabolism;Phenylalanine, tyrosine and tryptophan biosynthesis
SOD1	Superoxide dismutase [Cu-Zn]	P00441	0.223478	0.0824337	0.072093	0.109073	-0.356129	-0.0121841	-0.219327	-0.687173	-0.308884	-0.34558	-0.254685	0.973329	-0.20452	0.392473	0.0121841	-0.143186	0.241622	0.20452	0.250867	-0.397103	-0.354035	0.0428495	0.474412	0.0599365	-0.107196	0.157499	-0.0428495	-0.0559559	0.107196	-0.17322	0.414832	0.345135	0	-0.336053	0.236621	-0.196739	-0.0780392			2.4928	-0.287211	Amyotrophic lateral sclerosis (ALS);Huntington's disease;Peroxisome;Prion diseases
CP	Ceruloplasmin	P00450	0.415885	0.0692778	0.108126	0.113388	0.386831	-0.0692778	-0.225393	-0.61472	-0.735116	0.0415883	1.19137	0.330363	-1.29195	0.529346	-0.174449	0.506999	-4.04064	-0.0415883	-0.590856	0.667583	0.584289	-0.11673	-0.868181	-0.735313	0.0922008	0.0413551	-0.108126	0	-0.285505	0.0739307	0.462655	1.26482	-1.323	-0.0922008	0.706687	-0.331505	-0.243607			0.368023	-0.232335	Porphyrin and chlorophyll metabolism
PNP	Purine nucleoside phosphorylase	P00491	-0.00953388	-0.145494	0.141029	-0.0343781	0.22141	-0.0810652	0.0751905	-0.0202808	0.104085	-0.125731	0.41885	-0.613334	0.0666275	-0.0862617	0.174729	0.0223784	-0.0134883	0.281157	0.27573	0.0134883	-0.209333	-0.061789	-0.341578	0	0.0343781	0.013814	-0.0416102	0.112893	-0.183314	-0.474689	0.0202808	0.151326	-0.506454	0.284593	-0.117979	0.00953388	-0.0744743			1.90442	0.173751	Nicotinate and nicotinamide metabolism;Purine metabolism;Pyrimidine metabolism
HPRT1	Hypoxanthine-guanine phosphoribosyltransferase	P00492	-0.0108414	-0.275076	0.108658	0.0867176	0.073904	-0.080328	0.080574	0.127082	0.0108414	0.164342	0.0874186	-0.225603	-0.114741	-0.0980129	0.0636292	-0.114004	0.0314178	-0.172362	-0.166121	-0.0463219	-0.0314178	0.0810776	-0.143788	0.153641	-0.135941	-0.00593567	0.121609	0	-0.080574	-0.250179	-0.0787439	0.0610428	0.179842	0.18866	0.0787439	0.194399	-0.0849476			0.286593	0.0279695	Drug metabolism - other enzymes;Purine metabolism
GOT2	Aspartate aminotransferase, mitochondrial	P00505	0.160558	0.0159883	0.0204315	-0.0392447	-0.0159883	-0.0535669	-0.0533628	-0.439158	0.109639	-0.143025	0.101537	0.371825	-0.026412	0.256848	-0.0209761	-0.0361767	0.0190945	0.208142	0.0840778	-0.0685349	-0.122906	0.0388222	0.026412	-0.113756	0.0392447	-0.036993	-0.0190945	-0.00075531	-0.14417	0	0.112447	0.127375	0.0208511	0.0792971	-0.0746756	-0.197997	0.0198936			0.501883	-0.0455833	Alanine, aspartate and glutamate metabolism;Arginine and proline metabolism;Cysteine and methionine metabolism;Fat digestion and absorption;Phenylalanine metabolism;Phenylalanine, tyrosine and tryptophan biosynthesis;Tyrosine metabolism
ABL1	Tyrosine-protein kinase ABL1	P00519	-0.0743661	-0.703258	-0.727674	-0.351666	0.540449	0.31484	0.0940456	-0.208987	0.143808	0.524272	0.476013	0.236877	-0.00565386	0.0743661	-0.117975	0.40721	-0.199384	0.0429235	-1.17324	-0.31313	0.279233	0.199384	-0.0213361	-0.246076	0.0368414	0.608631	0.243421	0	-0.0368414	-0.0264931	-0.15205	-0.554209	0.18297	-0.311728	0.00565386	-0.40834	0.260501			0.703423	0.161788	Axon guidance;Cell cycle;Chronic myeloid leukemia;ErbB signaling pathway;Neurotrophin signaling pathway;Pathogenic Escherichia coli infection;Pathways in cancer;Shigellosis;Viral myocarditis
EGFR	Epidermal growth factor receptor	P00533	0.0635142	0.210534	0.313951	0.521546	-0.1358	0.00922251	-0.0755439	-0.158947	-0.00922251	0.116031	0.093533	0.0755439	-0.232086	0.288162	-0.07935	-0.00501728	-0.118695	0.0866942	0.0784159	-0.132066	-0.0350399	0.00501728	0.0338273	0	-0.279863	0.240087	0.0972347	-0.1832	0.103225	-0.0905066	-0.0338273	-0.328792	0.152595	-0.295536	-0.303265	-0.151194	0.296725			1.11354	-0.110697	Adherens junction;Bladder cancer;Calcium signaling pathway;Cytokine-cytokine receptor interaction;Dorso-ventral axis formation;Endocytosis;Endometrial cancer;Epithelial cell signaling in Helicobacter pylori infection;ErbB signaling pathway;Focal adhesion;Gap junction;Glioma;GnRH signaling pathway;Hepatitis C;MAPK signaling pathway;MAPK signaling pathway - fly;Melanoma;Non-small cell lung cancer;P…
PGK1	Phosphoglycerate kinase 1	P00558	0.106705	-0.0406818	-0.0706158	0.012207	0.0274372	0.0109253	-0.0818272	-0.0174427	-0.0351276	0.0358849	-0.0344276	0.225561	-0.00100136	0.158239	-0.032608	-0.00989151	0.00989151	0.0802956	-0.269623	0.0508671	-0.0520115	0.0161686	0.00100136	0	0.0590267	-0.0298958	0.0190182	0.0639915	-0.0727882	-0.0628777	0.092802	0.16119	-0.153954	-0.012207	-0.0484657	-0.0109253	0.0177689			0.255197	0.0171227	Carbon fixation in photosynthetic organisms;Glycolysis / Gluconeogenesis
AK1	Adenylate kinase isoenzyme 1	P00568	0.167191	-0.0594654	-0.227011	-0.0927076	0.0594654	-0.26757	-0.0395441	0.0850496	-0.0855217	0.00944805	-0.12226	-0.157622	0.0357141	0.0876942	-0.128494	0.0732555	0.220802	0.0152349	-0.0536976	0.0392551	-0.195375	-0.0108509	-0.00944805	-0.0547886	0.0395441	-0.0414982	0.0108509	0.184013	0.320851	-0.114557	-0.0892515	0.220766	0	0.198356	-0.291631	0.208858	0.128195			1.4928	0.100043	Purine metabolism
F2	Prothrombin	P00734	0.0523415	-0.0523415	0.00212765	0.0529666	-0.0542364	0.106586	0.150893	-0.00354719	-0.274633	0.191148	-0.0668778	0.12423	-0.333956	-0.282514	0.0581579	-0.128526	-0.187627	0.0450931	0.0288019	-0.00212765	0.341989	0.0311108	0.216917	-0.153364	-0.120548	0	-0.341249	-0.386552	-0.0529666	0.162704	0.00354719	0.275355	0.12943	-0.221069	-0.095058	0.20087	-0.160782			1.39215	-0.118113	Complement and coagulation cascades;Neuroactive ligand-receptor interaction;Regulation of actin cytoskeleton
HP	Haptoglobin	P00738	0.301685	-0.18696	-0.304826	-0.0339975	0.18696	-0.383387	-0.156528	-1.22853	0.318981	-1.40554	1.21325	0.0339975	-0.838255	-0.925722	-0.644941	-0.383401	0.0685492	1.23018	-0.0227118	1.04494	-0.0687017	0.0227118	-0.592573	-0.317501	-0.112496	0	0.086915	0.659809	0.310258	-0.67712	1.26112	1.27335	-0.0592613	0.298446	0.592573	0.46595	0.548447			0.705467	0.283642
CFB	Complement factor B	P00751	-0.0665159	0.0665159	0.271094	0.225031	0.37783	0.225344	-0.0744548	-1.44894	0.0979128	-0.405068	0.470475	0.473214	-1.50565	-0.623226	-0.272271	-0.0506682	0.577426	0.631134	0.133289	0.0506682	-0.168885	-0.105714	-0.177484	-0.288888	0.0639176	0	-0.239384	0.703465	-0.109746	-0.204617	0.475412	0.019062	0.074234	-0.0639176	0.177484	-0.664252	-0.100241			0.192046	-0.0732	Complement and coagulation cascades;Staphylococcus aureus infection
ADA	Adenosine deaminase	P00813	1.58356	-0.481874	-1.34685	0.0210619	3.80076	0.8669	0.358521	-0.0917292	-0.926101	-0.6964	1.44073	0.720897	-2.0608	-2.75514	-1.5927	-0.366477	2.71458	-0.482807	1.72899	2.66011	-0.134223	-0.167572	0.0917292	-1.11329	-0.17097	0.174951	0.134223	-0.267916	-0.273499	-0.426825	0.409184	0.161716	0.233133	-0.0210619	0.360896	0.481874	0			0.702575	0.540841	Primary immunodeficiency;Purine metabolism
MT-ATP6	ATP synthase subunit a	P00846	-0.2438	-0.416793	0.2539	-0.27943	0.280789	-0.0610189	-0.00575209	0.00233078	0.588376	0.156311	-0.00639343	0.426533	0.241431	0.0610189	0.224052	0.0223079	0.494429	-0.185926	-0.360697	-0.0958676	-0.0265689	-0.00548887	0.0402508	0.115968	-0.100852	-0.683599	0.00548887	0.00858021	0.343885	-0.459443	-0.00233078	0.0839462	0	0.00575209	-0.374286	-0.135177	-0.511952			0.0254899	0.00667861	Alzheimer's disease;Huntington's disease;Oxidative phosphorylation;Parkinson's disease
ASS1	Argininosuccinate synthase	P00966	-0.0213308	0.0213308	-0.0436687	-0.0735722	0.148715	0.142251	-0.132841	-0.101394	-0.0961885	0.0789366	0.312024	-0.00212097	0.0379248	-0.216586	0.112092	0.0512981	-0.00636292	-0.0963316	-0.269587	0.0919132	0.00636292	0.17017	-0.0379248	0	0.00212097	-0.105181	-0.0817776	-0.166012	0.0347691	0.227087	-0.24664	0.19025	-0.0278358	0.254919	0.041564	-0.250377	0.0640068			0.106857	0.0130114	Alanine, aspartate and glutamate metabolism;Arginine and proline metabolism
SPINK1	Serine protease inhibitor Kazal-type 1	P00995	0.54314	-0.241462	0.361417	0.684937	-0.821431	0.0891562	-1.01399	-0.494249	0.0381689	0.0849166	0.648078	0.765065	-0.0849166	0.8774	-0.269619	-0.404909	-0.0796938	0.442361	0.0796938	-0.512388	-0.144456	0.759587	-0.206309	0	-0.352482	0.125378	0.131253	-0.0532188	0.110737	0.193801	0.222488	0.212013	-0.0262098	-0.110737	-0.460014	-0.0381689	-0.176329			0.836574	-0.205932
SERPINC1	Antithrombin-III	P01008	0.0107598	0.867935	0.665431	-0.260209	-0.0107598	0.207758	0.0848732	0.727522	0.0891404	-2.18336	-0.0701652	0.647882	-0.209316	-0.203547	-0.153163	-0.0320468	-0.482198	0.459433	0.117658	-0.371621	0.0320468	0.0524592	0.0701652	0	-0.0322609	0.0739994	-0.684851	-0.10941	-0.377435	-0.11989	-0.154845	0.18656	0.122749	0.0322609	0.135363	-0.896427	-0.101418			0.00415426	0.00202811	Complement and coagulation cascades
SERPINA1	Alpha-1-antitrypsin	P01009	-0.0781918	-0.0696869	0.00327206	0.153596	0.215269	0.0481606	-0.052413	0.157672	-0.0481606	-0.202283	0.391713	-0.0168867	0.132676	-0.0854282	0.223589	0.143212	0.220452	0.127959	-0.00562382	-0.00595188	-0.00327206	0.101409	-0.267934	-0.0570869	0.0554609	-0.117601	-0.0368853	-0.115891	0.00408268	0.164673	-0.257401	0.242002	0.222872	-0.00408268	-0.127959	0.0975285	0			0.653153	0.0595954	Complement and coagulation cascades
AGT	Angiotensinogen	P01019	-0.0453281	-0.113255	-0.121484	0.0406981	0.244764	0.0134468	-0.321637	-0.153456	-0.137751	-0.0202637	-0.325795	0.490758	-0.228519	-0.0134468	0.237034	-0.17011	-0.120522	0.0202637	-0.0316019	0.0714846	0.171674	0.301368	0.0414324	-0.542426	-0.124148	0	0.0316019	-0.428912	0.315372	0.379915	0.23298	0.597836	0.331038	-0.0406981	0.143611	0.18688	-0.202217			2.58089	-0.234821	Hypertrophic cardiomyopathy (HCM);Renin-angiotensin system;Vascular smooth muscle contraction
A2M	Alpha-2-macroglobulin	P01023	0.0112057	-0.075386	0.0662241	-0.126698	0.193449	-0.0586319	0.194034	0.02812	0.291473	-0.02812	0.188366	-0.268394	0.0468807	-0.0112057	0.200787	0.141753	0.302176	0.106775	-0.0940142	0.0717993	-0.0662241	-0.228761	-0.165916	0.191782	0.314977	-0.0510616	-0.0825377	0.0417519	-0.16162	-0.123716	-0.212914	-0.0346394	0.171799	0.126698	-0.170244	-0.100368	0			3.25339	0.165879	Complement and coagulation cascades
C3	Complement C3	P01024	0.125448	-0.0864949	0.0624619	-0.00844955	0.161426	-0.0225043	0.0830221	0.177596	0.16758	0.0377688	-0.110843	1.0588	0.0937133	0.0225043	-0.0886054	0.0782328	0.152575	-0.0397601	-0.207532	0.0254145	-0.0401268	-0.0254145	-0.054625	0.135342	0.00844955	0	-0.127468	0.0363789	-0.114144	-0.327994	0.0579467	-0.197916	-0.124308	-0.0343761	-0.0377688	-0.0417495	0.115659			0.423553	0.0614655	Chagas disease (American trypanosomiasis);Complement and coagulation cascades;ko05152;Leishmaniasis;Phagosome;Staphylococcus aureus infection;Systemic lupus erythematosus
C5	Complement C5	P01031	-0.200426	0.119177	0.325354	0.0718751	0.438439	0.938966	0.781211	-0.814309	-0.119177	-0.82619	0.00716925	0.298238	-0.00716925	-0.669491	0.197161	-0.293243	0.514837	0.290675	-0.824188	5.79879	0.0733318	-2.37094	0.404135	-0.149313	-0.515077	0.18357	-0.0733318	-0.423833	-1.10414	-0.469154	0.262187	0.1102	0.299409	-0.0718751	-0.110362	-0.148513	0			0.523508	0.39249	Complement and coagulation cascades;Prion diseases;Staphylococcus aureus infection;Systemic lupus erythematosus
CST3	Cystatin-C	P01034	0.23783	0.56671	0.385996	0.263883	-0.0192165	-0.093854	0.0948744	0.173891	-0.114779	-0.00595474	0.124018	0.998434	0.00595474	0.514041	0.0192165	0.10575	0.0342169	0.173756	0.476027	-0.0342169	-0.269874	-0.475357	-0.187035	0.20669	-0.429027	-0.148137	-0.155788	0.191092	-0.0948744	0	-0.0173607	-0.528749	-0.550714	-1.4469	-0.604449	-0.529894	0.0374079			0.443855	-0.126369	Salivary secretion
NRAS	GTPase NRas	P01111	0.461456	-0.106611	0.154882	0.0570974	0.146479	-0.013876	0.116818	-0.00370216	0.013876	0.00370216	-0.281349	0.0111818	0.00811768	0.54394	-0.0793495	-0.0431786	0.315208	0.00857162	-0.106494	-0.0121403	-0.0150681	0.0121403	-0.07934	0.258461	-0.0111818	-0.0260429	0.0284481	0.324574	-0.0993795	-0.0998163	0.0195236	0.0149956	0	-0.857398	-0.166412	-0.200876	-0.0126877			0.033997	-0.00706685	Acute myeloid leukemia;Axon guidance;B cell receptor signaling pathway;Bladder cancer;Chemokine signaling pathway;Chronic myeloid leukemia;Endometrial cancer;ErbB signaling pathway;Fc epsilon RI signaling pathway;Gap junction;Glioma;GnRH signaling pathway;Hepatitis C;Insulin signaling pathway;Long-term depression;Long-term potentiation;MAPK signaling pathway;Melanogenesis;Melanoma;Natural killer …
HRAS	GTPase HRas	P01112	0.41191	0.0553956	0.0843039	0.0851836	-0.0553956	-0.0961404	-0.402429	-0.0534825	-0.565186	-0.506722	-0.157277	0.429707	-0.529876	0.211659	-0.100187	0.0972509	-0.25755	0.0534825	-0.940154	-0.0572567	-0.107345	0.0572567	0.434006	0.206508	0.0908761	-0.157801	0.172367	0	-0.732324	0.362751	1.02412	-0.303097	0.268465	-0.0851836	0.212516	0.116556	-0.231906			0.328706	-0.0878713	Acute myeloid leukemia;Axon guidance;B cell receptor signaling pathway;Bladder cancer;Chemokine signaling pathway;Chronic myeloid leukemia;Endocytosis;Endometrial cancer;ErbB signaling pathway;Fc epsilon RI signaling pathway;Focal adhesion;Gap junction;Glioma;GnRH signaling pathway;Hepatitis C;Insulin signaling pathway;Long-term depression;Long-term potentiation;MAPK signaling pathway;Melanogenes…
LDLR	Low-density lipoprotein receptor	P01130	-0.0589213	0.0794158	0.0890908	0.304656	-0.00732851	-0.082128	0.301858	0.0625272	0.00732851	-0.1118	0.264866	0.0618386	0.0734906	-0.370638	0.0751014	-0.115549	-0.15699	-0.0407205	0.0845208	-0.023212	0.0374484	-0.0799451	-0.0846686	0.254154	-0.105745	0.166453	0.023212	0.336983	-0.0621114	-0.510958	0.0407205	-0.445455	-0.460536	-0.0618386	-0.0680737	0.0824189	0			0.949	0.103737	Bile secretion;Endocytosis;Hepatitis C;Toxoplasmosis
HLA-A	HLA class I histocompatibility antigen, A-2 alpha chain	P01892	0.160629	0.309179	0.18745	0.0739279	-0.00428963	0.133467	-0.175941	-0.0237293	-0.11208	0.0237293	-0.0986862	0.704028	-0.0321388	0.00428963	-0.172081	-0.268568	0.0604839	0.23955	0.144361	-0.289221	0.00475883	-0.00475883	0.0401459	0.15451	-0.184688	-0.375961	-0.283852	0.206825	0.171073	-0.0884342	0.0305786	0.0929527	-0.0206718	-0.0739279	-0.0413284	-0.0129738	0			0.856756	-0.0954582	Allograft rejection;Antigen processing and presentation;Autoimmune thyroid disease;Cell adhesion molecules (CAMs);Endocytosis;Graft-versus-host disease;Natural killer cell mediated cytotoxicity;Phagosome;Type I diabetes mellitus;Viral myocarditis
LMNA	Prelamin-A/C	P02545	-0.0261173	0.00864029	0.270296	0.0805035	-0.067976	-0.000759125	-0.0869389	0.00988007	0.000759125	0.0725479	-0.0842094	0.512653	0.00789452	0.0195961	-0.0811214	-0.000886917	0.199978	-0.00789452	0.0995159	-0.0939083	0.000886917	-0.148525	0.0240974	-0.111395	-0.070488	0.0542431	-0.0165348	-0.0920944	0.070488	0	-0.0318966	0.268646	-0.179028	-0.142864	-0.123451	0.00810623	0.179262			0.625266	-0.05309	Arrhythmogenic right ventricular cardiomyopathy (ARVC);Dilated cardiomyopathy;Hypertrophic cardiomyopathy (HCM)
APOA1	Apolipoprotein A-I	P02647	0.073595	0.205853	0.0780196	0.295816	-0.159239	0.00306416	-0.00195169	-0.260948	-0.0796766	-0.257988	0.106897	0.171296	-0.218683	-0.00306416	0.070425	0.00530481	0.286502	0.405257	-0.0176406	0.0624127	-0.0644469	-0.00530481	0.0177474	-0.254816	-0.119298	-0.384217	-0.0203738	0.181509	-0.0361953	-0.0515184	0.296825	0.279362	0.0470982	0.00195169	-0.0177474	-0.0344267	0			0.795309	-0.080588	African trypanosomiasis;Fat digestion and absorption;PPAR signaling pathway;Vitamin digestion and absorption
APOE	Apolipoprotein E	P02649	-0.0113878	0.0121412	0.269824	0.0584879	0.0672617	0.0113878	-0.0584879	-0.0495539	-0.0233793	-0.0276613	0.0961885	0.176068	-0.153516	-0.084054	0.0831232	0.157306	-0.04214	0.0169573	0.07582	-0.173167	-0.159871	0.00948811	0.00216007	0.149839	0.119147	-0.125055	-0.00948811	0.125023	-0.261149	-0.110657	-0.00216007	-0.198259	0	-0.160768	0.048522	-0.517543	0.0250969			0.352583	-0.0363847	Alzheimer's disease
APOA2	Apolipoprotein A-II	P02652	-0.0831079	-0.125283	-0.167105	0.269197	0.0780764	-0.157445	-0.138928	-1.55174	0.116485	-1.0297	0.245032	0.571872	-0.610198	0.129172	0.0430307	-0.0279541	-0.308428	0.871266	0.0804901	0.392166	-0.371443	0.0279541	-0.231875	-0.408476	-0.110587	0.00756073	0.147194	0	0.0497694	-0.123093	0.231875	0.144207	-0.340296	-0.0497694	0.346246	-0.0430307	0.153002			0.251052	-0.0801544	PPAR signaling pathway
APOC3	Apolipoprotein C-III	P02656	2.24271	-0.154622	-0.296924	0.442934	0.0353146	0.11443	-0.44412	-0.0715842	-0.0353146	-0.0743823	0.0715842	-0.226265	0.149126	-0.559505	-0.930429	-0.0165672	-0.47637	0.761319	0.0165672	0.104874	0.135663	0.0914145	0.240481	0.432434	0.259412	0.228176	-0.0527678	0.269766	-0.0396709	-0.353424	-0.116406	0	-0.0966816	0.0396709	-0.120373	0.38417	-1.12599			1.24505	0.322967	PPAR signaling pathway
FGA	Fibrinogen alpha chain	P02671	-0.0898819	0.111282	0.064168	0.140042	-0.171165	0.167574	-0.0341787	-0.0352402	-0.13139	0.340113	-0.045332	0.363471	-0.26388	0.0898819	0.154764	-0.226586	-0.064168	-0.207241	0.128064	-0.548291	-0.108842	0.417071	0.216211	-0.152266	-0.30536	-0.0752201	0.274127	-0.239138	0.0341787	0.768618	0.0959949	0.678749	0.724754	-0.343614	0.0352402	-0.445938	0		+	7.00951	-0.442923	Complement and coagulation cascades
FGB	Fibrinogen beta chain	P02675	-0.251644	-0.00320816	0.127821	0.320296	0.00320816	0.20866	0.12094	0.12886	-0.394583	0.173281	0.297853	0.408534	-0.065649	0.0349083	0.270716	-0.218704	-0.0526428	-0.29188	0.0773239	-0.520462	-0.154083	0.173409	0.065649	0	-0.244916	-0.504239	0.0526428	-0.325107	-0.12094	0.445247	-0.3263	0.417125	0.594804	-0.486867	-0.161627	-0.364899	-0.106973		+	4.39393	-0.348915	Complement and coagulation cascades
FGG	Fibrinogen gamma chain	P02679	0.0334644	0.166479	0.138169	0.0810032	-0.246767	0.0981178	-0.0810032	-0.0641365	-0.325071	0.0907507	0.130248	0.114504	-0.109457	-0.0334644	0.128807	-0.236268	-0.0545244	0.0607424	0.188684	-0.322713	-0.156947	0.0877256	-0.0607424	0	-0.546068	-0.0796251	0.0545244	-0.0568991	0.0904598	0.716506	-0.157125	0.852788	0.617665	-0.279745	0.103122	-0.296564	-0.240667		+	3.96549	-0.323317	Complement and coagulation cascades;Staphylococcus aureus infection
APOH	Beta-2-glycoprotein 1	P02749	-0.744112	-0.427898	0.115623	-0.376635	0.313489	-0.0502748	0.0134096	-0.167109	0.468402	-0.737948	0.813735	-0.0134096	0.00937748	0.395877	-0.715213	-0.480955	0.595353	0.695067	-0.347508	0.445237	-0.115623	0.407376	-0.0497389	-0.0673561	0.0487299	-0.0879135	-1.45055	0.0980701	-0.73822	0	0.50664	0.871552	-0.191055	0.771626	-0.00937748	0.0502748	0.749222	+		1.33809	0.335869
FN1	Fibronectin	P02751	0.0904884	-0.185785	-0.0844851	-0.226642	0.0971012	-0.0454254	0.127427	-0.0736561	0.243267	0.0515385	0.169395	0.248265	-0.0201206	0.0454254	-0.178661	0.154824	0.144647	-0.159416	-0.0233393	0.181479	0.0233393	-0.161115	0.211147	0.17448	0.242585	0.16647	-0.068284	0.0180206	-0.665779	-0.283188	0.0104771	-0.224535	-0.035738	-0.127427	-0.0104771	-0.401487	0			1.39882	0.130237	Amoebiasis;Bacterial invasion of epithelial cells;ECM-receptor interaction;Focal adhesion;Pathways in cancer;Regulation of actin cytoskeleton;Small cell lung cancer
RBP4	Retinol-binding protein 4	P02753	-0.167974	-1.06954	0.747371	0.885035	2.00444	1.23507	0.764868	-0.669405	-0.901524	0.0325227	0.921977	-0.123346	0.0175328	0.0499029	0.351283	0.135314	-1.14186	-0.011292	-0.743929	0.158074	-0.0593824	0.0593824	0.011292	0.0458317	-0.428663	-1.31075	-1.05751	-0.0716133	-0.115765	0.108377	-0.0736489	0.300219	0	0.115765	-0.842467	-0.0499029	-0.163609			0.211446	-0.114935
AMBP	Protein AMBP	P02760	-0.0237532	0.350885	-0.131684	-0.291717	0.294199	-1.13786	0.0978298	0.15598	-0.482331	-0.116448	0.225747	0.463836	0.162632	0.0237532	-0.510983	0.213485	0.0317788	0.116448	-0.375112	0.58996	-0.918246	0.286719	-0.301858	0.0681257	-0.0339375	0.20316	-0.0317788	-0.222407	0.0339375	0.193689	-0.370955	-0.472651	0	-0.361625	-0.169849	0.396735	-0.455327			0.524841	0.127299
ORM1	Alpha-1-acid glycoprotein 1	P02763	0.406228	0.537801	0.593205	0.697759	-0.0620937	8.58307e-06	-0.3673	0.276186	-8.58307e-06	-0.361121	0.754376	0.172283	0.363491	0.127318	-0.398967	-0.665829	0.00573492	0.174847	-0.143919	-0.0403066	-0.00573492	0.733181	-0.179263	-0.350197	-0.172283	0.137737	0.0225492	-0.0541897	-0.804067	-0.426226	-0.174847	0.15394	0.326791	0.379537	-0.625248	-0.751725	0			0.0778428	0.0280989
AHSG	Alpha-2-HS-glycoprotein	P02765	0.332553	0.133242	0.0372109	-0.610632	0.229179	-0.260687	-0.0173306	-0.143188	-0.283824	-0.542727	0.919966	1.14911	-0.211834	0.0706902	-0.0706902	-0.148119	0.282234	0.39396	-0.162443	0.143425	-0.418264	-0.0100741	-0.163286	0.362645	0.0772557	0.0789881	0.0100741	-0.425095	-0.938026	-0.421671	0.478097	-0.408193	0	0.0173306	0.143188	-0.571277	0.412088			0.523679	0.1416
TTR	Transthyretin	P02766	-0.0624084	0.0346823	0.0256472	0.0125122	0.28441	-0.280539	0.216054	-1.07476	-0.026474	-0.832331	0.757563	0.37359	-0.321764	-0.425417	0.026474	0.0100908	0.255664	1.02837	-0.0100908	0.378991	-0.170237	-0.214048	-0.48995	-0.127481	-0.576015	0	-0.0983496	-0.314219	-0.188773	-0.398004	1.03149	1.03659	0.0983076	-0.0125122	0.321764	0.150539	0.67817			0.0836962	0.0350519
AFP	Alpha-fetoprotein	P02771	0.0309391	-0.0416279	0.178473	0.386465	-0.00421715	0.151031	0.0472107	0.173621	0.00421715	-0.124715	0.320914	-0.06954	0.0592985	-0.0490398	0.106745	0.0799522	0.108116	0.0683718	-0.0561485	-0.0710831	-0.106663	0.0561485	-0.257651	0.111152	-0.0472107	-0.0465317	-0.128069	0.179705	0.384346	-0.129702	-0.0776224	0.0144491	0	-0.192034	-0.0592985	-0.118937	-0.332324			0.0368102	-0.00537346
TFRC	Transferrin receptor protein 1	P02786	0.0256176	-0.157848	-0.0122881	-0.243439	0.281025	-0.108242	0.0813217	0.0804482	0.147717	-0.156033	0.491449	0.711164	0.142033	-0.203823	0.0403309	0.194333	0.50714	0.21553	-0.159419	0.0122881	0.0145979	-0.199178	-0.127598	0.190306	-0.0734138	0	-0.271077	0.18576	-0.0365162	-0.103815	-0.204803	-0.0996513	-0.176155	0.0365162	-0.0804482	-0.0256176	0.161762			2.98636	0.223093	Endocytosis;Hematopoietic cell lineage;Phagosome
TF	Serotransferrin	P02787	0.0620813	-0.0195436	-0.34322	-0.0154037	0.0918684	-0.0349245	0.0154037	-0.162375	0.0229807	-0.387906	0.624839	0.269836	-0.138053	-0.126819	-0.05721	-0.0597286	0.186199	0.493722	-0.00791359	0.32995	0.0871544	-0.036047	-0.296914	0	-0.301132	-0.0922318	0.00791359	0.197493	0.0598164	-0.337893	0.380193	0.487415	-0.112566	-0.11404	0.138053	0.0195436	0.0754852			0.660244	0.0955277	Mineral absorption
HPX	Hemopexin	P02790	0.18685	-0.18685	-0.265321	0.349085	0.200693	-0.990229	-0.0300789	-1.1325	0.276394	-1.26217	1.19632	-1.04715	-1.1212	-1.61713	-0.549725	-0.222028	0.15474	1.32603	-0.186818	1.39911	0.0136213	0.338763	-0.696754	-0.532148	-0.541669	-0.132969	-0.0136213	0.332119	0.712217	-0.724295	1.29789	1.14114	0	0.0300789	0.696754	0.284306	0.715557			0.606166	0.294883
FTL	Ferritin light chain	P02792	0.0845833	-1.29395	2.25469	-1.56898	0.0417814	0.161747	0.364795	0.0820069	-0.105435	0.128933	-0.338562	0.672009	0.104295	0.326437	-0.0508003	-0.171717	0.0427127	-0.0820069	0.543857	-0.491339	-0.337891	0.738974	0.335074	0.219311	0.214242	-0.137966	-0.0427127	0.0268068	-0.214242	0	-0.29284	0.163229	-0.0355759	-1.88652	-0.171146	-0.0417814	-0.00799561			0.641055	-0.261038	Mineral absorption;Porphyrin and chlorophyll metabolism
FTH1	Ferritin heavy chain	P02794	-0.0943589	1.18619	0.730458	0.448068	-0.226354	0.891686	-0.256413	-0.48155	0.0943589	-0.628811	-0.348876	1.14118	0.935399	-0.522879	-0.848295	-0.875034	-0.315066	0.367481	-1.18063	0.118928	-0.103874	0.369175	0.449251	0.256035	-0.102271	-0.37293	0.103874	0.2896	-0.728821	-1.95372	-1.90667	-0.445308	0	0.102271	0.348876	0.776419	1.72982			0.458858	0.244738	Mineral absorption;Porphyrin and chlorophyll metabolism
F11	Coagulation factor XI	P03951	3.18091	-0.583671	0.0833068	1.22205	0.691641	0.158196	-0.0223675	-0.496103	-0.345478	0.197853	1.15601	2.18191	-1.82392	-0.51568	-0.158196	0.0346169	-0.839389	0.386705	-0.616534	0.459014	-1.10628	-0.0346169	-0.0476847	-0.700486	-1.48946	0.292066	1.15367	-0.330274	-1.78839	-0.376964	-0.0424757	0	0.899654	0.0223675	0.0424757	0.874838	0.491866			0.0761586	-0.066758	Complement and coagulation cascades
HMGCR	3-hydroxy-3-methylglutaryl-coenzyme A reductase	P04035	-0.566378	0.919665	1.0102	0.85981	-0.0372167	0.316901	-0.910414	-0.661188	0.545086	0.428864	0.324572	0.247789	-1.89602	-0.935436	-0.24084	-0.364873	-0.134964	-0.19114	-0.211607	0.134964	0.206908	0.177556	0.276125	-0.129028	-0.581167	0.101768	-0.199975	0.226359	-0.247789	0	0.19114	0.13202	-0.436513	0.314436	-1.90481	0.0372167	-0.459548			0.31229	-0.146147	Bile secretion;Terpenoid backbone biosynthesis
CAT	Catalase	P04040	0.388876	-0.00456429	0.00561237	0.13091	-0.390564	0.433548	-0.362653	-0.106878	-0.0783844	-0.0293751	-0.514372	1.23842	0.165369	1.15333	0.00456429	-0.197732	0.11403	0.0967255	-0.101708	-0.217971	0.0650682	-0.00561237	0.353949	-0.062624	0.173759	0.300585	0.0635595	-0.301214	-0.13091	0	0.0293751	0.242401	0.303076	-0.63095	-0.517174	-0.306156	-0.0435238			1.22332	-0.23361	Amyotrophic lateral sclerosis (ALS);Methane metabolism;Peroxisome;Tryptophan metabolism
FUCA1	Tissue alpha-L-fucosidase	P04066	0.314974	0.526655	2.14448	0.163801	-0.142638	-0.0417833	-0.236562	-0.161417	0.571221	-0.603863	1.19109	0.438456	-0.549522	0.0417833	-0.39955	-1.34639	0.309327	0.0644631	0.0691752	-0.32016	0.436023	-0.0691752	-0.0644631	0.106258	-0.163801	0	-0.66147	-0.33294	-0.260224	0.223882	0.214473	-0.450238	-0.83887	0.351656	0.816574	-0.246965	0.689562			0.0184076	-0.0105007	Other glycan degradation
PROC	Vitamin K-dependent protein C	P04070	-0.126726	-0.0505195	0.255858	-1.28887	-0.525899	-0.0449319	0.291698	-0.0922375	0.286073	-0.396631	0.226796	-0.0297689	0.165132	0.0670009	0.0449319	-0.00317001	0.148977	0.00209332	0.00317001	-0.164511	0.0215607	-0.298542	0.241615	0.434798	0.0297689	0.256326	-0.115271	-0.119679	0.306121	0	-0.29844	0.0443048	-0.468259	-0.752744	-0.00209332	0.0954289	-0.0439367			0.348473	0.0825097	Complement and coagulation cascades
ALDOA	Fructose-bisphosphate aldolase A	P04075	0.331475	-0.00598812	-0.247469	-0.030962	-0.129573	0.00598812	-0.318228	-0.300027	-0.0471239	-0.145139	-0.0260115	0.616453	0.0260115	0.430173	-0.107793	-0.0122013	0.0100727	0.252679	-0.137936	-0.0100727	0.0514469	0.127218	0.151193	-0.0213776	0.030962	0	0.0263538	0.122684	-0.0460587	-0.0167084	0.162967	0.0885181	-0.116982	0.140829	-0.0843306	0.0406408	0.0880413			0.073475	0.0119819	Carbon fixation in photosynthetic organisms;Fructose and mannose metabolism;Glycolysis / Gluconeogenesis;Pentose phosphate pathway
CSTB	Cystatin-B	P04080	0.173199	-0.0433855	0.12104	0.561209	-0.35855	0.0433855	-0.0685096	-0.676014	-0.133266	-0.307304	0.0895133	1.31398	-0.0367312	0.446523	-0.448882	-0.0435767	0.120275	0.0494494	0.0435767	-0.348404	-0.185864	0.191828	-0.0565753	0.702485	0.0685096	-0.0692348	-0.648972	0.116339	-0.225005	-0.0257072	0.0957351	0.171964	0	-0.928713	0.0367312	0.214989	-0.0817757			0.542351	-0.136986
APOB	Apolipoprotein B-100	P04114	-0.0689211	0.051631	-0.0494957	-0.0225172	-0.007617	0.102832	-0.0663404	-0.0408554	0.007617	0.0717335	0.234533	0.0280981	-0.0892334	-0.0788565	0.169005	-0.115786	-0.0654964	0.0268269	0.0893211	-0.142368	0.0494957	0.246275	-0.0268269	-0.324499	-0.177493	-0.0228863	0.139635	-0.12467	0.0225172	0.209373	-0.0450363	0.260904	0.11764	0.108224	0.109806	-0.0844469	0			2.48434	-0.116516	Fat digestion and absorption;Vitamin digestion and absorption
NR3C1	Glucocorticoid receptor	P04150	-0.177394	-0.0702901	0.150794	-0.205862	0.130738	-0.0406547	0.135456	-0.0668006	0.0406547	0.15799	0.126017	0.475167	-0.113678	0.132575	0.20923	0.0106096	0.240281	0.0459294	-0.0204859	0.154049	-0.251666	-0.0106096	0.0321717	0.29038	-0.0798736	0.706148	-0.0528536	-0.104357	0.0798736	0	-0.0321717	0.247041	-0.0446911	-0.211648	-0.152843	-0.0740294	-0.307154			0.200897	-0.0321963	Neuroactive ligand-receptor interaction
PRNP	Major prion protein	P04156	-0.0245485	0.155572	-0.0254517	0.180598	-0.115556	-1.3327	0.00722742	-0.308565	0.212413	-0.213109	-0.100361	0.368329	0.111323	0.0245485	1.14994	-0.85749	0.187066	-0.258977	0.0254517	-0.411101	-0.932205	0.0804262	0.130216	0.946592	-0.169198	0.0361729	0.237864	0	-0.00722742	-0.265613	0.343368	0.220039	-0.30271	-0.425174	0.100361	-0.821332	-0.849594			0.996273	-0.256194	Prion diseases
SOD2	Superoxide dismutase [Mn], mitochondrial	P04179	0.334386	-0.114198	0.363353	0.189354	0.0699244	0.0358248	-0.129105	-0.273417	-0.00351429	-0.0783234	0.467224	0.22151	-0.0250168	-0.166421	0.00351429	0.0560293	0.419084	0.0745869	-0.0954676	-0.0704527	-0.13079	-0.0560293	0.0520763	0.363367	0.0588722	-0.156883	0.0848608	0.256611	-0.0588722	0	0.0250168	-0.121981	0.403782	-0.454552	-0.163486	-0.524447	-0.182961			0.0250373	-0.00536368	Huntington's disease;Peroxisome
OAT	Ornithine aminotransferase, mitochondrial	P04181	0.0623407	0.0442457	0.354041	0.0731754	-0.105657	-0.0892248	-0.140074	-0.0129242	-0.136363	0.0556164	0.187084	0.337004	0.00926781	0.014802	0.0919447	0.0263834	0.235368	0.0387039	0.055789	-0.0263834	-0.2035	-0.109632	-0.00926781	0.149773	-0.0731754	-0.0329132	-0.0497332	0	-0.120121	0.0113163	-0.113674	0.215158	-0.00162888	0.0797615	-0.0836945	-0.014802	-0.0688839			0.216286	-0.021875	Arginine and proline metabolism
A1BG	Alpha-1B-glycoprotein	P04217	0.33709	-0.0207677	-0.456645	0.304921	0.0207677	-0.0448337	-0.30115	-1.14284	0.353001	-1.03595	0.861614	-0.0916519	-0.958406	-0.729367	-0.427283	-0.197875	0.0118976	0.952259	-0.120246	0.964191	-0.0118976	0.0478797	-0.576998	-0.849897	-0.104818	-0.398184	0.113183	0	0.0916519	-0.914091	1.10184	0.534843	0.00555801	0.199069	0.576998	0.238314	0.109224			0.29299	0.123522
TUBB4A	Tubulin beta-4A chain	P04350	0.695395	0.703458	0.240616	0.0199976	-0.0364618	0.0364618	-0.0199976	0.150632	-0.0367651	0.00194263	-0.210156	0.564187	-0.00194263	0.68501	-0.414878	0.0283451	0.437513	0.0681238	0.0779591	-0.129833	-0.465734	-0.0283451	0.259715	0.00242996	0.116551	-0.0276642	-0.210449	-0.00963211	-0.449361	0.106644	-0.0701361	0.0134277	-0.101366	-0.969533	-0.277179	-0.473241	0			0.470316	-0.107767	Gap junction;Pathogenic Escherichia coli infection;Phagosome
GAPDH	Glyceraldehyde-3-phosphate dehydrogenase	P04406	0.421153	0.168977	0.127507	-0.00512123	-0.0299597	-0.0552435	-0.205441	-0.00227165	0.0176935	0.00227165	-0.0227776	0.539888	-0.00609016	0.236012	-0.0176935	-0.0591059	0.245301	0.162867	0.0591059	-0.160323	-0.136386	-0.242948	0.0502892	0.131439	0.0902348	-0.152353	0.0629492	0.0100632	-0.19051	-0.0262375	0.160744	0	-0.0197105	0.00512123	-0.0125732	-0.827579	0.0467396			0.302729	-0.048068	Alzheimer's disease;Glycolysis / Gluconeogenesis
ASL	Argininosuccinate lyase	P04424	-0.26591	-0.14952	0.15444	0.0780001	0.00874233	0.0804644	-0.106359	0.0767851	-0.00730419	0.0497751	0.291357	0.341384	-0.0824032	-0.259145	0.150437	0.285809	0.121164	-0.0638857	0.0109367	-0.0561066	-0.105198	-0.0109367	0.041481	0.00588417	-0.143157	-0.181581	-0.02145	0	-0.0780001	-0.0472736	-0.041481	-0.021946	0.053133	0.127524	-0.0940828	0.00730419	0.0900154			0.0059448	-0.000776893	Alanine, aspartate and glutamate metabolism;Arginine and proline metabolism
ERBB2	Receptor tyrosine-protein kinase erbB-2	P04626	-0.243139	0.908321	0.319816	0.66832	-0.882211	-0.757017	0.193633	0.905985	0.243139	-0.35287	1.11823	1.01039	0.736919	0.28569	-1.08129	-0.347734	0.239745	-0.725619	-1.1792	0.0919237	-0.049222	0.049222	0.35287	-0.0221806	-0.993581	0.543662	-0.149378	0.229411	-0.193633	0	-3.87051	0.62904	-0.771426	-0.217573	-0.566988	0.800518	-0.214695			0.519227	0.304526	Adherens junction;Bladder cancer;Calcium signaling pathway;Endometrial cancer;ErbB signaling pathway;Focal adhesion;Non-small cell lung cancer;Pancreatic cancer;Pathways in cancer;Prostate cancer
CAPNS1	Calpain small subunit 1	P04632	0.377772	1.14514	1.44721	0.00521183	-3.79669	-0.190181	0.205	-0.0904026	-0.349288	-0.0127974	0.0913754	1.59081	0.291463	0.0908561	-0.0908561	-0.310032	1.44286	0.0127974	0.779513	-0.385939	-0.0277047	-0.255981	0.0339365	1.65736	-0.00521183	-0.129074	0.0277047	0.741934	-0.637016	0.439155	-0.193974	-1.6059	0	-1.52586	-0.307596	0.116818	-1.81096			0.502267	-0.3355
HSPB1	Heat shock protein beta-1	P04792	0.360343	0.0354886	0.238667	-0.0155506	0.38751	-0.0354886	-0.182753	-0.308521	-0.232097	0.0896225	-0.259354	0.0155506	-0.232224	-0.0963035	-0.133142	-0.118302	0.53502	-0.0896225	0.0344114	-0.183122	-0.508185	0.0252542	0.145599	0.0449104	-0.267454	0.0559387	-0.0252542	0	0.159911	-0.135577	0.193169	-0.69923	-0.43278	0.519295	0.160435	0.640718	0.295516			0.335249	0.070206	Amoebiasis;MAPK signaling pathway;VEGF signaling pathway
RPN1	Dolichyl-diphosphooligosaccharide--protein glycosyltransferase subunit 1	P04843	0.0275116	0.249529	0.286845	0.0996714	0.19944	-0.044178	-0.059104	-0.101005	-0.143894	0.00752926	0.104135	0.572972	-0.0955973	-0.112766	0.059269	0.0441179	0.34847	-0.013875	0.0897093	-0.0441179	-0.070178	-0.164596	0.0580053	0.0157776	0.059104	-0.111208	-0.0617189	-0.0991364	-0.0614824	0.0715275	0.0176954	0	-0.151281	-0.0889788	-0.00752926	-0.0275116	0.0501423			0.391075	-0.0417867	N-Glycan biosynthesis;Protein processing in endoplasmic reticulum;Various types of N-glycan biosynthesis
RPN2	Dolichyl-diphosphooligosaccharide--protein glycosyltransferase subunit 2	P04844	0.0805092	0.155584	0.305046	0.04142	0.0346279	0.0155907	0.0454502	0.0206575	-0.0155907	0.0759935	0.297305	0.505316	-0.0206575	-0.378153	-0.0195332	0.0673962	0.252954	0.127784	0.203089	-0.0673962	-0.240206	-0.105938	-0.0693312	0.0499554	-0.0423336	0.0132999	-0.178923	-0.0327644	-0.0911407	-0.00176048	-0.0930014	0.212196	-0.0302448	-0.04142	-0.0520201	-0.213652	0			0.0929577	-0.013376	N-Glycan biosynthesis;Protein processing in endoplasmic reticulum;Various types of N-glycan biosynthesis
GNAI2	Guanine nucleotide-binding protein G(i) subunit alpha-2	P04899	0.00147057	0.48957	0.270859	0.0671945	0.208218	0.0238829	0.130242	-0.199831	-0.222155	0.181863	0.0631771	0.236292	-0.0631771	-0.00147057	-0.00397491	-0.0907874	0.214538	0.286784	0.467658	0.0907874	-0.174814	-0.106946	0.167827	-0.453182	-0.0671945	0.168547	-0.265116	-0.726597	-0.157166	0.223716	-0.165258	-0.0521269	0	-0.247446	-0.0740376	-1.22332	0.161342			1.31933	-0.201734	Axon guidance;Chagas disease (American trypanosomiasis);Chemokine signaling pathway;Gap junction;Gastric acid secretion;Leukocyte transendothelial migration;Long-term depression;Melanogenesis;Progesterone-mediated oocyte maturation;Tight junction;Toxoplasmosis
SLC4A2	Anion exchange protein 2	P04920	-0.246561	-2.2606	-1.5242	0.524681	-1.94163	0.335073	-0.602308	-0.811237	0.534949	-0.626445	0.0960555	-0.30403	0.0433927	-0.0839787	0.0839787	0.177967	0.325093	-0.0433927	-0.50482	-0.198992	0.234799	0.441118	0.514402	0.645009	-0.0236483	0.061285	-0.177967	0	0.111809	-0.0431519	-0.13812	-0.0707693	-0.078311	0.0236483	0.443143	0.718972	0.20507			0.43999	0.197379	Bile secretion;Gastric acid secretion;Pancreatic secretion;Salivary secretion
ATP1A1	Sodium/potassium-transporting ATPase subunit alpha-1	P05023	0.0237541	0.00596809	0.0405521	0.0570135	0.0815754	-0.00596809	-0.018981	-0.0881729	-0.0316257	0.0327263	0.0767078	0.318332	-0.118549	-0.0514355	0.0752316	0.00935555	0.0601273	0.0108089	-0.14344	-0.0763664	-0.115871	0.0660553	-0.0108089	-0.200052	0.0182581	-0.214144	-0.00935555	-0.0903206	-0.0182581	0.0854645	-0.0159683	0.106134	0	-0.0323458	0.0486717	-0.0439434	0.013937			1.6447	-0.0694014	Aldosterone-regulated sodium reabsorption;Bile secretion;Carbohydrate digestion and absorption;Cardiac muscle contraction;Endocrine and other factor-regulated calcium reabsorption;Gastric acid secretion;Mineral absorption;Pancreatic secretion;Protein digestion and absorption;Proximal tubule bicarbonate reclamation;Salivary secretion
ATP1B1	Sodium/potassium-transporting ATPase subunit beta-1	P05026	-0.184489	0.0400534	0.370406	-0.00501442	0.498622	0.136647	-0.155306	-0.119932	-0.0400534	0.0308113	0.6527	0.137096	0.00817299	-0.313249	0.128373	0.130759	0.154429	-0.00817299	-0.255458	-0.000626564	-0.164493	0.000626564	-0.101532	0	0.00501442	-0.0511818	-0.0921011	-0.0827751	-0.119976	0.270422	0.146284	0.156534	0.194771	0.109512	-0.137335	-0.127919	-0.0281773			0.111917	0.0190042	Aldosterone-regulated sodium reabsorption;Bile secretion;Carbohydrate digestion and absorption;Cardiac muscle contraction;Endocrine and other factor-regulated calcium reabsorption;Gastric acid secretion;Mineral absorption;Pancreatic secretion;Protein digestion and absorption;Proximal tubule bicarbonate reclamation;Salivary secretion
APP	Amyloid-beta A4 protein	P05067	0.197753	-0.669736	0.0327392	1.0343	0.372408	-0.0696354	-0.418522	-0.548212	0.118306	0.0395799	-0.0395799	0.316329	0.132387	0.0622663	-0.0622663	-0.00861406	0.234093	-0.641004	-0.0590339	-0.511427	-0.207508	0.00861406	0.249657	0.323613	0.156448	0.431043	0.0472226	0.202846	-0.877923	0	0.431038	-0.818508	-0.0434408	-0.156448	-0.0911078	-0.652712	-0.291792			0.00684198	-0.00259651	Alzheimer's disease
ALDH2	Aldehyde dehydrogenase, mitochondrial	P05091	0.00790405	-0.00790405	0.151028	0.00601959	0.0157261	-0.0413494	0.0297966	0.0272741	-0.0165138	0.0652475	0.0261984	0.248451	-0.0371408	0.0385628	0.100697	0.0837135	0.340698	0.0227022	-0.0791187	-0.00995255	-0.122635	-0.0222263	-0.0227022	0.0568047	-0.00601959	-0.182316	0.00995255	-0.0145073	-0.0516205	-0.083477	-0.0266352	0.080246	0	-0.0984135	-0.0750322	-0.198875	0.0144691			0.289627	-0.0218877	Arginine and proline metabolism;Ascorbate and aldarate metabolism;beta-Alanine metabolism;Chloroalkane and chloroalkene degradation;Fatty acid metabolism;Glycerolipid metabolism;Glycolysis / Gluconeogenesis;Histidine metabolism;Limonene and pinene degradation;Lysine degradation;Pentose and glucuronate interconversions;Propanoate metabolism;Pyruvate metabolism;Tryptophan metabolism;Valine, leucine…
HMGN1	Non-histone chromosomal protein HMG-14	P05114	0.577122	-0.286085	0.446937	0.470784	0.360116	0.280261	0.458678	0.454868	-0.280261	0.273334	-0.543933	1.29733	0.359526	-0.422956	1.5826	0.980445	0.420702	-1.72627	-0.531298	0.159237	-0.159237	-0.717311	0.212368	-0.902316	-0.860615	0.124752	-1.57961	-0.626354	-0.458678	1.13879	-0.258218	0.980461	-0.510521	-0.987469	-0.212368	-2.27081	0			0.802698	-0.387281
SERPINE1	Plasminogen activator inhibitor 1	P05121	-0.0892725	0.0649023	0.330321	0.0919018	0.13145	-0.0649023	0.120962	0.252584	0.0976858	0.0290565	1.39867	0.420052	-0.0290565	-0.591818	-0.497422	0.213987	-0.452276	0.0510902	-0.673414	0.388769	-0.00111246	0.00111246	-0.566317	0.0528927	-0.962969	0	-0.123083	-0.133917	-0.0919018	-0.698708	-1.06536	0.128738	-0.697457	-0.0931559	-0.271329	0.324805	0.431061			1.41428	0.306513	Chagas disease (American trypanosomiasis);Complement and coagulation cascades;p53 signaling pathway
SLC25A5	ADP/ATP translocase 2	P05141	-0.0234585	-0.0433979	0.148936	-0.0277929	0.0379925	-0.119158	0.0251265	0.0866241	0.215235	-0.0102253	0.151478	-0.793118	-0.0203476	-0.297552	0.0234585	0.0459146	0.13454	0.0102253	-0.0377836	-0.18506	-0.132659	0.0377836	-0.168135	-0.104734	-0.0163965	-0.177994	-0.185632	0.0875111	0.0294905	0	0.0245152	0.197519	-0.076458	0.0163965	-0.0989552	0.0968647	0.180601			0.99816	0.0945518	Calcium signaling pathway;Huntington's disease;Parkinson's disease
ISG15	Ubiquitin-like protein ISG15	P05161	0.133839	0.317861	0.164665	0.1484	0.160516	0.104159	0.0170207	0.0376344	-0.104159	0.347659	0.183221	0.31053	0.120862	-0.51626	-0.477479	0.0723782	-0.71834	-0.0376344	-0.592448	-0.0723782	0.384573	0.438894	-0.365859	0.111432	-0.277056	-0.0682402	-0.285142	0.226044	-0.0170207	-0.0157347	-0.521187	0.783083	-0.119444	-0.330884	-0.648451	-0.389595	0			0.0560853	0.0172329	RIG-I-like receptor signaling pathway
LGALS2	Galectin-2	P05162	0.0703845	-0.102074	-0.0484328	0.429818	0.151735	0.378006	-0.211431	-0.31427	-0.345098	0.514308	-0.282293	0.553271	-0.0721583	-0.253718	-0.0703845	-0.257951	-0.827857	-0.246275	-0.17972	0.202343	0.0484328	0.595486	0.4951	-0.558384	-0.49955	0	0.385383	-2.5805	0.211431	0.500444	0.311926	0.432446	0.893776	-0.212552	0.0721583	0.0747352	-0.168937		+	2.98892	-0.581538
PCCA	Propionyl-CoA carboxylase alpha chain, mitochondrial	P05165	0.000572681	0.205197	0.185722	0.0425606	0.24678	-0.000572681	0.0153923	0.112208	-0.0787559	0.0543122	0.0639386	0.197541	-0.0543122	-0.1152	0.113447	-0.052958	0.052958	0.192497	-0.0736585	-0.0759931	-0.179021	0.0746884	-0.109607	0.156404	-0.0153923	0	0.111446	-0.0226688	-0.313824	0.101976	-0.125165	-0.102084	0.007658	-0.179785	-0.137972	-0.0411925	-0.0955782			0.0455105	-0.00528982	Carbon fixation pathways in prokaryotes;Glyoxylate and dicarboxylate metabolism;Propanoate metabolism;Valine, leucine and isoleucine degradation
PCCB	Propionyl-CoA carboxylase beta chain, mitochondrial	P05166	-0.09338	0.0373116	0.194491	-0.147738	0.384691	-0.0677071	0.143498	0.0687542	-0.0373116	-0.0178165	0.334316	0.0553637	0.0178165	-0.341274	0.172729	-0.00988293	0.274566	-0.124075	-0.114455	0.00988293	-0.108264	-0.172284	-0.17672	0.100447	-0.0553637	0.142723	0.0722685	-0.0425339	-0.196553	0	-0.307165	-0.103357	-0.0233593	0.0868139	0.234621	0.267904	0.113005			1.43181	0.113797	Carbon fixation pathways in prokaryotes;Glyoxylate and dicarboxylate metabolism;Propanoate metabolism;Valine, leucine and isoleucine degradation
EIF2S1	Eukaryotic translation initiation factor 2 subunit 1	P05198	-0.161118	0.121244	0.259759	-0.0577259	0.256147	0.0343513	0.14607	0.195846	-0.0343513	-0.0265646	0.407704	0.13946	0.0265646	-0.182432	-0.119747	0.153962	0.595977	0.11588	0.00428867	-0.00428867	-0.0957785	-0.186374	-0.206487	0.218525	-0.323526	-0.0844212	-0.0995932	0.150879	0.0577259	-0.0289783	-0.264667	-0.0657635	0.0458088	-0.0651836	-0.169318	0.245073	0			1.28315	0.120295	Hepatitis C;Measles;Protein processing in endoplasmic reticulum;RNA transport
HMGN2	Non-histone chromosomal protein HMG-17	P05204	0.808331	-1.06398	1.18207	0.0678153	-0.317961	0.341202	-0.699334	-1.57024	0.107635	-1.68049	0.740383	0.171128	-0.366855	0.251644	-0.107635	-0.358184	0.883049	0.411151	1.50364	0.202785	-1.47507	-0.202785	-0.0683575	0	0.107711	-0.389339	-1.12691	1.21592	-0.0678153	-0.857318	0.0683575	2.22155	-0.144517	-0.494594	1.46117	-0.251683	0.288825			0.123535	-0.0912113
ICAM1	Intercellular adhesion molecule 1	P05362	0.0131931	-0.0957851	0.0325289	-0.0936289	0.211033	-0.0131931	0.0717554	-0.058773	-0.0945148	0.0381889	-0.0701618	0.394673	-0.0381889	0.0661335	-0.0251217	-0.120297	-0.0675325	-0.0394001	-0.0936537	0.0280218	-0.0280218	0.0892286	0.0818501	-0.156048	-0.081008	0.103771	0.0662451	-0.192339	-0.0717554	0.038229	0.152046	-0.219679	0.0120125	0.0791121	0.0953007	0.118034	0			0.700474	-0.0494913	African trypanosomiasis;Cell adhesion molecules (CAMs);Leukocyte transendothelial migration;Malaria;Natural killer cell mediated cytotoxicity;Rheumatoid arthritis;Staphylococcus aureus infection;Viral myocarditis
RPLP1	60S acidic ribosomal protein P1	P05386	0.160508	0.285214	0.359838	0.393408	0.340779	-0.0109549	0.0670738	0.0238466	-0.205674	-0.13358	0.0810747	0.199121	0.050828	-0.400067	0.0109549	0.108685	0.777059	-0.0238428	0.759267	-0.435149	-0.217814	-0.108685	0.0238428	0.223635	-0.207184	0.352842	-0.228812	-0.189501	-0.0670738	-0.0960102	-0.395518	0.649931	0	-0.21439	-0.663054	-0.0220518	-0.334055			0.0654237	-0.0189642	Ribosome
RPLP2	60S acidic ribosomal protein P2	P05387	0.0150433	-0.0150433	0.145691	0.0778685	0.45327	-0.0825176	0.293784	0.122809	-0.0467682	0.0507479	0.764585	-0.0778685	0.0839109	-0.377026	0.146223	0.140942	0.493797	-0.0968924	0.0502205	-0.151869	-0.0502205	-0.0771675	-0.0769377	0.535379	-0.187623	0.308462	-0.0505581	0	-0.111375	0.074894	-0.497519	-0.700266	-0.00796509	0.363744	-0.0507479	0.0963955	-0.600222			1.35966	0.192369	Ribosome
RPLP0	60S acidic ribosomal protein P0	P05388	-0.0722275	0.063755	0.157212	-0.0102673	0.0492287	-0.0492287	0.0102673	0.0138292	-0.070694	0.0576506	0.348918	-0.14646	-0.0138292	-0.144022	0.187351	0.0681353	0.343892	-0.0453081	-0.198651	0.085412	-0.0681353	-0.135642	-0.240989	0.00434494	-0.157328	-0.13851	-0.102191	0.0185947	0.0633545	0.0235958	-0.241586	-0.208616	0	0.0645142	0.0195551	0.069561	-0.114489			0.885293	0.06854	Ribosome
JUN	Transcription factor AP-1	P05412	-0.771935	0.157334	-0.791641	-0.00739765	0.538202	0.785614	0.334075	-0.693118	0.664663	-0.242584	-0.185764	0.189858	-0.00183678	-1.08008	-0.617083	0.516379	0.12267	0.00183678	-0.0867729	0.0965233	0.0867729	-0.389293	0.170339	0.19699	0.00739765	0.722553	-0.470747	-0.24468	-0.423892	-2.01312	0.299237	-0.699627	0	-0.280647	0.0308971	-0.157334	0.6025			1.11665	0.323363	B cell receptor signaling pathway;Chagas disease (American trypanosomiasis);Colorectal cancer;Epithelial cell signaling in Helicobacter pylori infection;ErbB signaling pathway;Focal adhesion;GnRH signaling pathway;Leishmaniasis;MAPK signaling pathway;Neurotrophin signaling pathway;Osteoclast differentiation;Pathways in cancer;Renal cell carcinoma;Rheumatoid arthritis;T cell receptor signaling pat…
POLR3D	DNA-directed RNA polymerase III subunit RPC4	P05423	0.362554	-0.0918965	0.322535	0.333897	0.0326552	-0.170105	0.186563	0.0898881	-0.306782	0.0852752	-0.188568	1.71261	-0.33174	0.759025	-0.0326552	0.0751553	-0.0938263	-0.0152631	-0.154213	0.112351	0.163397	-0.100211	0.0152631	-1.00451	-0.676585	0	-0.0751553	-0.593354	-0.186563	0.198976	0.0335488	-0.634762	0.0244303	-0.853472	-0.374126	0.705222	0.158075			0.850296	-0.228874	Cytosolic DNA-sensing pathway;Purine metabolism;Pyrimidine metabolism;RNA polymerase
SSB	Lupus La protein	P05455	0.132828	-0.0167542	0.4625	0.0247488	0.431126	0.0167542	0.119052	0.171959	-0.109552	0.0646286	0.383318	0.661611	0.0789452	-0.141575	-0.0311279	0.191013	0.817211	-0.0646286	-0.00718689	0.00718689	-0.0731831	-0.0375423	-0.0687351	0.42362	-0.180213	-0.000207901	-0.0270729	0.273836	-0.191655	0	-0.179115	-0.236021	0.0487213	-0.0247488	-0.124163	0.04496	-0.0829029			0.858469	0.116736	Systemic lupus erythematosus
HLA-A	HLA class I histocompatibility antigen, A-24 alpha chain	P05534	-0.465627	0.334953	0.478686	0.60874	-0.257242	0.794704	-0.0823493	0.00787878	-4.32299	-0.291152	-2.49768	0.0823493	-0.922556	0.326705	0.257242	-0.597143	0.121887	0.442165	0.997844	-0.116767	-0.0506124	0.0506124	-0.00787878	0	-0.391128	-0.90055	-0.0731697	-0.304949	1.70175	0.158592	0.0872312	-0.653723	0.123652	-0.0951085	0.408068	-0.537205	0.605024		+	2.23176	-0.850353
SERPIND1	Heparin cofactor 2	P05546	-0.979048	-0.0962682	-1.74532	0.23913	0.459611	0.110062	0.63316	0.651092	-0.430156	0.546819	-0.286108	0.574561	0.235443	-0.687315	0.0962682	0.524413	0.834496	0.292137	-0.328232	-0.173184	0.217613	0.173184	-1.17122	0	-0.678167	0.150221	-0.329279	-1.93444	-1.03245	-0.794512	-0.474132	0.789312	-0.234703	-0.23913	-0.235443	0.355187	0.775646			0.414001	0.196292	Complement and coagulation cascades
ITGB1	Integrin beta-1	P05556	0.0401955	-0.0306549	0.0550489	0.0114174	-0.0200996	0.0371609	-0.228647	0.117704	-0.163851	0.0734634	-0.00341415	0.317984	-0.171558	0.0200996	-0.214769	-0.186957	-0.017333	-0.0266991	-0.137689	0.017333	-0.107793	0.133737	0.00341415	-0.138927	-0.0844841	0.178947	0.0608835	-0.0501595	-0.0114174	0.169266	0.0507298	-0.164948	0	0.215046	-0.111586	0.110615	0.111435			0.107124	-0.0117628	Arrhythmogenic right ventricular cardiomyopathy (ARVC);Axon guidance;Bacterial invasion of epithelial cells;Cell adhesion molecules (CAMs);Dilated cardiomyopathy;ECM-receptor interaction;Focal adhesion;Hypertrophic cardiomyopathy (HCM);Leishmaniasis;Leukocyte transendothelial migration;Pathogenic Escherichia coli infection;Pathways in cancer;Phagosome;Regulation of actin cytoskeleton;Shigellosis;…
KRT18	Keratin, type I cytoskeletal 18	P05783	0.122303	-0.149553	0.250851	-0.0191507	0.0536652	-0.0824947	0.050971	0.0910959	0.0163136	0.0764322	0.177842	0.30383	0.0453882	0.0531807	-0.0163136	0.0429401	0.38047	-0.0453882	0.0153751	-0.0153751	-0.0403938	-0.0652428	-0.15278	0.469233	0.0191507	0.161983	-0.0669861	0.029089	-0.184295	-0.055069	-0.219636	-0.0343533	0	-0.0929136	-0.150079	-0.0810928	-0.0302544			1.32051	0.0958851
UROD	Uroporphyrinogen decarboxylase	P06132	-0.154053	-0.250995	-0.143663	0.0288572	0.326159	0.0758491	-0.22993	0.138833	-0.0908895	0.00244522	-0.142501	0.254805	-0.00244522	0.0924878	-0.0342088	-0.035903	0.102289	-0.278102	0.00302696	-0.115894	-0.00302696	0.122166	-0.197909	-0.192111	-0.254795	0	0.0276575	-0.331388	0.255325	0.042099	0.101159	0.275134	-0.271067	-0.0288572	0.27924	0.0342088	0.143686			0.672273	-0.071917	Porphyrin and chlorophyll metabolism
UGT2B4	UDP-glucuronosyltransferase 2B4;UDP-glucuronosyltransferase 2B7	P06133;P16662	0.0789261	0.02775	0.0856037	0.266088	-0.313622	-0.0285664	-0.303294	0.0649343	-0.02775	0.0715728	-0.214199	0.157725	0.229888	0.100992	-0.243539	-0.206379	0.356928	-0.0649343	0.103445	-0.393926	0.0617332	-0.0617332	0.199911	0	-0.778123	-0.068944	-0.312842	-0.300291	0.0256777	0.344683	-0.0716681	0.00164986	-0.0411844	-0.0256777	-0.722394	0.140951	0.0820694			0.294331	-0.0555194	Ascorbate and aldarate metabolism;Drug metabolism - cytochrome P450;Drug metabolism - other enzymes;Metabolism of xenobiotics by cytochrome P450;Other types of O-glycan biosynthesis;Pentose and glucuronate interconversions;Porphyrin and chlorophyll metabolism;Retinol metabolism;Starch and sucrose metabolism;Steroid hormone biosynthesis
INSR	Insulin receptor	P06213	0.00777245	0.228603	-0.163968	-0.123185	0.359707	-0.0478516	0.169303	-0.0658674	-0.00777245	-0.116647	0.810132	-0.404447	-0.0193357	-0.284487	-0.279945	0.135039	0.00138187	0.265697	0.139047	0.0224848	-0.3147	-0.00138187	-0.170629	-0.00277519	-0.0240755	0.534992	-0.196712	0.0202427	1.0242	-0.0676327	0.0193357	0	-0.119482	0.0240755	0.214316	0.0112839	0.00765228			0.599942	0.107663	Adherens junction;Aldosterone-regulated sodium reabsorption;Insulin signaling pathway;Type II diabetes mellitus
GSN	Gelsolin	P06396	0.258027	0.167806	0.0572333	0.441161	0.265658	-0.00305223	-0.141942	0.221907	-0.0724778	0.0178204	0.205867	0.13772	-0.0116415	0.00305223	-0.327838	0.0550389	0.0142064	-0.232418	-0.405486	0.0502477	-0.202588	-0.0142064	0.0116415	0.132444	-0.297724	0.00968647	-0.344557	0	-0.113051	0.00982666	-0.155883	-0.0899496	-0.333168	0.113051	-0.385555	-0.303209	-0.20053			0.599073	0.0775938	Fc gamma R-mediated phagocytosis;Regulation of actin cytoskeleton
RB1	Retinoblastoma-associated protein	P06400	-1.28252	-0.312431	-0.355638	0.847288	-0.651084	0.18046	0.576457	0.415239	1.2806	0.0118155	-1.05516	0.27472	-0.976873	0.0772672	-0.0224586	0.197168	1.31554	0.623451	1.10382	-0.0964293	-0.0702338	-0.173968	-0.0118155	0	-0.484274	-1.43873	0.0702338	0.060607	-0.27472	-1.53793	0.704947	0.183755	1.45584	-0.32185	-0.430981	0.0224586	-0.454319			0.636129	-0.286584	Bladder cancer;Cell cycle;Chronic myeloid leukemia;Glioma;Melanoma;Non-small cell lung cancer;Pancreatic cancer;Pathways in cancer;Prostate cancer;Small cell lung cancer
PTMA	Prothymosin alpha	P06454	-0.0851784	0.914253	0.185127	0.0367022	0.457422	-0.183098	-0.580951	-0.035552	-0.190336	0.220948	-0.152572	-0.329209	-0.179551	-0.334124	0.139088	-0.114824	0.46232	0.0599165	0.431023	0.0611458	-0.0611458	-0.271132	0.035552	-0.0841064	-0.0367022	0.242199	-0.54048	-0.101486	0.0562963	0.01651	0.225072	-0.139799	0	0.394094	-0.12213	0.0851784	0.341936			0.33505	0.0716921
CDK1	Cyclin-dependent kinase 1	P06493	-0.00662994	0.166656	-0.104122	0.0201111	0.00662994	0.148045	-0.239956	0.147799	-0.0857944	-0.138936	0.150416	0.154051	0.159934	-0.23868	-0.0164394	-0.00555229	-0.0117722	-0.00168896	0.00555229	-0.0618305	0.136461	0.170259	0.00168896	-0.341026	-0.382133	-0.103203	0.019558	-0.214075	0.0835476	0	-0.0297441	0.245281	0.132633	-0.0201111	-0.146989	0.213568	0.0237236			0.302192	-0.034198	Cell cycle;Gap junction;Oocyte meiosis;p53 signaling pathway;Progesterone-mediated oocyte maturation
ATP5F1B	ATP synthase subunit beta, mitochondrial	P06576	0.0454607	0.177207	0.308741	0.0196629	0.0601473	-0.0454607	-0.0196629	-0.0489359	-0.0886564	0.011838	0.00862217	0.666056	-0.00862217	-0.0511885	0.098361	0.0347729	0.364977	0.0792761	0.0323715	-0.0977268	-0.237448	-0.0627022	0.048974	0.208111	0.103485	-0.110003	-0.0323715	-0.00114059	-0.0627327	-0.0642681	-0.0435228	0.05229	0.0143776	-0.0847435	-0.0819597	-0.0520964	0			0.36529	-0.0410937	Alzheimer's disease;Huntington's disease;Oxidative phosphorylation;Parkinson's disease
C2	Complement C2	P06681	0.0134311	0.0339465	-0.752488	-0.833681	-0.154763	-0.070498	-0.0649395	0.380659	0.642395	-0.0841565	0.347981	0.152891	-0.099422	-0.176349	-0.0134311	0.136008	-0.441171	-0.363972	-0.327035	-0.0542607	0.0542607	0.290113	0.147122	-0.436155	0.166644	0	0.131285	-0.562296	-0.188848	-0.104065	-0.211638	0.161772	0.234473	0.0649395	0.0841565	0.130695	0.194523			0.393331	0.0848395	Complement and coagulation cascades;Staphylococcus aureus infection;Systemic lupus erythematosus
EIF4E	Eukaryotic translation initiation factor 4E	P06730	0.0657215	0.272543	-0.0278292	0.129926	0.212355	-0.0855637	0.0747533	-0.0524321	-0.169469	0.0150518	0.222661	0.541348	0.288669	-0.0689468	0.0428486	0.185756	0.513125	0.0909758	-0.120355	0.0337191	-0.0901098	-0.410721	-0.0150518	0.571871	-0.176101	0.109886	0.0278292	0.158482	-0.145503	-0.0639439	-0.0622015	0	-0.186572	-0.0747533	-0.119853	-0.0428486	-0.0400524			0.990403	0.111058	Insulin signaling pathway;mTOR signaling pathway;RNA transport
ENO1	Alpha-enolase	P06733	0.087019	0.111401	0.145671	0.0451288	-0.0188007	-0.0729866	-0.184783	0.0234652	-0.119659	0.0351706	0.110732	0.248761	-0.0234652	0.0188007	-0.0789089	0.00109959	0.219115	0.0400267	-0.0400229	-0.0108652	-0.0170164	-0.00109959	-0.0435095	0.278076	0.0591307	0.0107861	0.0744829	0.078392	-0.0451288	-0.00387573	-0.0980101	0	-0.031517	-0.159411	-0.290671	0.0926285	-0.0905266			0.580347	0.0422619	Glycolysis / Gluconeogenesis;Methane metabolism;RNA degradation
PYGL	Glycogen phosphorylase, liver form	P06737	0.019557	0.137559	0.336	0.0979681	0.0439425	-0.160527	0.0279341	-0.0383697	-0.00724697	0.135198	0.279973	0.0667105	0.020226	-0.307131	0.00724697	0.272837	0.328762	-0.170304	0.00145531	-0.0202236	-0.0899658	-0.00145531	-0.0569272	-0.0797367	-0.0279341	0	-0.196407	0.0216885	-0.146659	-0.199638	-0.020226	0.116873	-0.0336704	-0.140126	0.0308928	-0.0945292	0.0658951			0.272814	0.0300319	Insulin signaling pathway;Starch and sucrose metabolism
GPI	Glucose-6-phosphate isomerase	P06744	0.166069	-0.139738	0.00663948	-0.124538	0.149323	-0.0434017	0.0115318	-0.0540142	-0.0614052	0.0307846	0.0182896	0.345655	-0.0741673	0.283812	0.0434017	0.0426769	0.18264	0.143759	-0.144627	0.0786514	-0.108624	-0.222038	0.0257816	-0.0683899	-0.0115318	-0.106249	-0.00663948	0.114208	-0.147835	0	-0.0182896	0.205116	-0.176828	0.295931	-0.0979137	-0.0537338	0.0630741			0.548083	0.0487073	Amino sugar and nucleotide sugar metabolism;Glycolysis / Gluconeogenesis;Pentose phosphate pathway;Starch and sucrose metabolism
POLB	DNA polymerase beta	P06746	0.0948129	-0.586074	0.267276	0.0567279	0.0775123	0.229028	0.816254	0.444286	0.00260592	-0.227833	0.156406	-0.116146	-0.156406	-0.00260592	-0.398399	0.0303397	1.09907	-0.343124	-0.572696	-0.0303397	-0.507764	0.11513	0.495007	0.224683	-0.0567279	-0.309187	-0.0873647	-0.130621	-0.328969	0.278293	2.22107	0.251125	-0.237958	0.119673	-0.379681	-0.924569	0			0.258396	-0.105956	Base excision repair
NPM1	Nucleophosmin	P06748	0.0728378	0.25808	0.13022	-0.118466	0.0168152	0.102741	0.00649929	0.088727	-0.361048	-0.0148478	0.0567942	1.75511	0.0230131	-0.0168152	-0.175262	0.0929127	0.159678	-0.00740528	0.153286	-0.192974	-0.0929127	-0.152039	0.00740528	-0.0299892	0.146039	0.0663929	-0.294252	0.0995064	-0.00649929	0	-0.276567	-0.271704	-0.317448	-0.116366	-0.376687	-0.433352	0.251728			0.0977282	-0.0295384
TPM3	Tropomyosin alpha-3 chain	P06753	0.0323	0.0537987	0.852939	0.0406904	-0.223374	0.00743771	0.517052	0.370179	-0.00774097	0.266677	-0.015842	-0.0406904	0.276219	0.135079	-0.00743771	0.0638757	0.174762	0.015842	0.676787	-0.161589	-0.35261	-0.385553	-0.0324807	1.57875	-0.0700264	0.45679	-0.0638757	0.177975	0.0531969	-0.182272	-0.698796	-0.762437	-0.0546846	-0.336189	-0.53378	-0.63195	0			0.246611	0.0831882	Cardiac muscle contraction;Dilated cardiomyopathy;Hypertrophic cardiomyopathy (HCM);Pathways in cancer;Thyroid cancer
ITGAV	Integrin alpha-V	P06756	0.331203	0.438107	-1.53066	-2.28879	0.118328	-1.59298	0.264178	0.0020504	-0.197476	-0.159776	0.257257	0.509751	0.0183907	-0.230221	0.274524	-0.287873	0.345506	0.156969	-1.18116	0.199026	-0.103485	0.103485	-0.438576	-0.537143	-0.0542126	0.715606	1.32907	-0.639916	-0.609952	0.877892	-0.0020504	0	0.720296	0.0542126	-0.0993223	-0.118328	-0.547735			0.342663	0.174347	Arrhythmogenic right ventricular cardiomyopathy (ARVC);Cell adhesion molecules (CAMs);Dilated cardiomyopathy;ECM-receptor interaction;Focal adhesion;Hypertrophic cardiomyopathy (HCM);Pathways in cancer;Phagosome;Regulation of actin cytoskeleton;Small cell lung cancer
HEXA	Beta-hexosaminidase subunit alpha	P06865	-0.0381536	-0.250793	-0.147434	0.0552554	0.0381536	0.150573	-0.0688472	-0.00768709	-0.0720949	0.125417	-0.549966	-2.14862	0.141585	-0.496559	0.102941	0.01373	0.316217	0.00768709	-0.139263	-0.01373	-0.181824	0.240366	0.0791612	-0.257822	-0.0552554	-0.0350533	0.198692	0	0.127814	-0.271274	-0.240506	0.109642	0.0627661	0.282741	-0.0299697	0.385444	0.288134			0.559938	0.148279	Amino sugar and nucleotide sugar metabolism;Glycosaminoglycan degradation;Glycosphingolipid biosynthesis - ganglio series;Glycosphingolipid biosynthesis - globo series;Lysosome;Other glycan degradation
HIST1H2BJ	Histone H2B type 1-J;Histone H2B type 1-O;Histone H2B type 1-B;Histone H2B type 2-E	P06899;P23527;P33778;Q16778	0.579617	0.953249	0.580073	0.106856	0.267515	0.258099	-0.456582	0.0260839	-0.486151	-0.118581	0.762498	-0.135039	-0.0260839	-0.419481	-0.258099	-0.130275	0.389192	0.129327	0.610194	-0.287112	-0.130921	-0.839673	0.12234	-0.414396	0.29527	-0.0617447	0.130275	0.24168	0.108171	0.494736	-0.422585	0.272552	-0.354944	-0.106856	-0.417319	-1.64568	0			0.106677	-0.0445001	Systemic lupus erythematosus
EPHX1	Epoxide hydrolase 1	P07099	0.149632	0.652165	0.435089	0.0531473	0.0251818	-0.156182	0.0518389	-0.0021019	-0.0251818	0.137175	0.130863	0.475049	-0.00720978	-0.0525904	0.286923	0.0683727	0.40069	0.0430603	0.495583	-0.0683727	-0.292263	-0.231619	-0.12624	0.480976	-0.0518389	-0.135092	-0.215014	0.0262547	-0.0525045	-0.271744	0.0021019	0.184647	-0.149492	-0.14969	-0.227421	-0.100072	0			0.214973	-0.0405422	Bile secretion;Metabolism of xenobiotics by cytochrome P450
DBI	Acyl-CoA-binding protein	P07108	0.0607738	-0.349813	0.00057888	-0.0875559	0.0253296	-0.113714	0.306264	-0.410191	-0.113689	-0.214108	0.59041	-0.0766706	-0.0271473	0.210321	0.0378399	-0.00696468	0.277905	-0.0152569	-0.312083	-0.21672	-0.00057888	0.121871	0.09869	0.36137	0.0766706	0.139006	0.154508	-0.0106182	-0.121537	0.274012	0.0152569	-0.454002	0	0.287858	0.336565	-0.0253296	-0.190689			0.323484	0.053699	PPAR signaling pathway
FABP1	Fatty acid-binding protein, liver	P07148	0.156247	-0.00809956	0.0248051	0.0541258	0.0856905	-0.00732327	-0.0164862	-0.742644	-0.0316305	-0.274686	0.0161543	0.665095	-0.0834646	0.553285	0.00732327	-0.0248051	0.22788	0.0905256	-0.248743	-0.147985	-0.231394	0.103672	0.412	0.185865	0.0164862	-0.0761719	0.123653	0	-0.160586	0.301115	0.13445	-0.0600033	0.125866	-0.126153	-0.0161543	-0.0986338	-0.164612			1.17008	-0.142877	Fat digestion and absorption;PPAR signaling pathway
GPX1	Glutathione peroxidase 1	P07203	0.126437	-1.43324	0.154418	-0.521658	0.818561	-0.757611	0.577562	-0.0688405	-0.126437	-0.211411	1.07469	0.404855	0.17787	-1.03933	0.224419	-0.514878	-0.296297	0.0604491	0.056468	0.104429	-0.0946169	0.121579	-0.163339	0.266193	-1.96389	-0.185915	-0.056468	0.346567	0.192739	-0.874231	-0.0604491	0	0.10401	-0.192739	0.454149	0.185697	-0.0546875			0.302872	0.130073	Arachidonic acid metabolism;Glutathione metabolism
P4HB	Protein disulfide-isomerase	P07237	-0.103642	0.235403	0.304179	-0.0837975	0.0788517	-0.1714	0.135231	0.172856	-0.0208817	0.200349	-0.0485659	0.058712	0.0485659	0.0208817	0.116356	0.105363	0.554843	-0.180692	0.260245	-0.227443	-0.308499	-0.245013	0.0573874	0.674316	0.0296516	-0.0467892	-0.105363	0.246042	-0.142105	-0.10663	-0.283179	0	-0.0228653	-0.0296516	-0.129045	-0.264351	0.0315361			0.198379	0.0342997	Protein processing in endoplasmic reticulum
H1F0	Histone H1.0	P07305	0.314436	2.00941	0.0750666	0.113414	0.0256252	1.13689	0.0339422	0.417102	-0.0538311	0.010169	0.517867	-0.0339422	0.193234	-0.735157	-0.30493	-0.34364	0.412051	-0.0864305	-0.132627	-0.03864	0.282222	0.03864	-0.010169	-0.415246	0.478412	0.203318	-1.21061	-0.0243988	-0.18739	0.191866	-0.0217409	0	-0.0239124	-0.123027	-0.306605	-0.0256252	0.221809			0.184326	0.0748184
ASGR1	Asialoglycoprotein receptor 1	P07306	-0.00704098	0.573819	0.529188	0.0887518	0.291602	-0.13531	0.141412	-0.148527	0.00704098	-0.0543442	-0.0114536	0.705266	0.065527	-0.239226	0.219012	0.0754795	0.613394	0.0180798	0.583284	-0.174974	-0.271664	-0.0754795	0.0114536	0.0269279	-0.289495	0	-0.185425	-0.160378	-0.115043	-0.185804	0.153297	0.0740566	-0.41099	-0.0887518	-0.0619354	-0.0254297	0.139521			0.446194	-0.0817263
ASGR2	Asialoglycoprotein receptor 2	P07307	-0.0227804	0.567154	0.504572	0.331528	-0.0656872	0.0227804	0.106472	0.432603	-0.270025	0.0510192	-0.015676	0.899127	-0.108775	0.182272	0.140965	0.137699	1.11908	0.015676	0.406848	-0.137699	-0.467427	-0.623216	0.169246	0.323812	-0.106472	-0.430481	-0.389271	-0.325211	-0.27408	0.219919	-0.322959	0.714458	0	-1.05791	-0.168758	-0.188065	-0.451972			0.945528	-0.223544
ADH1A	Alcohol dehydrogenase 1A	P07327	-1.03702	-0.139394	-1.82671	0.0730758	0.139394	0.148283	0.0362868	0.12632	-0.47045	-0.0749307	-0.0134387	0.0773463	0.179974	-0.421338	0.26645	0.0197811	-0.0197811	0.0638824	-1.88193	0.487453	0.297477	0.253304	-2.77424	-0.387767	-0.314941	0.0331717	-0.468386	-0.228819	-0.0362868	0.151342	0.0134387	0	0.21984	-0.540915	-0.19534	0.233622	-0.43976			0.563035	0.242283	Drug metabolism - cytochrome P450;Fatty acid metabolism;Glycolysis / Gluconeogenesis;Metabolism of xenobiotics by cytochrome P450;Retinol metabolism;Tyrosine metabolism
CTSD	Cathepsin D	P07339	0.101901	-0.0708094	0.117835	-0.119123	-0.150104	-0.0939779	0.00170326	-0.159454	0.102061	0.0854492	0.0146904	0.0962601	0.0375614	0.153365	-0.0422583	-0.0259085	0.255216	-0.0146904	-0.223865	0.0259085	-0.103904	-0.0666208	0.0466766	-0.07617	-0.00170326	-0.27228	0.0466795	0.0858955	0.00801659	-0.0341778	-0.0229721	0.132439	0.158772	-0.146198	-0.127911	0.0422583	0			0.200021	-0.0182226	ko05152;Lysosome
ANXA2	Annexin A2	P07355	-0.0297284	0.0457044	0.724101	0.524034	0.00129843	-0.331371	-0.015542	0.0491729	0.101	0.197115	0.202209	0.827231	-0.0838923	-0.00129843	-0.113447	-0.307523	-0.0535164	-0.0491729	-0.245985	0.0535164	0.165596	-0.0878372	0.20261	0	-0.0807552	0.579618	0.232023	0.5049	-0.188204	0.0410795	-0.188846	-2.10268	-0.312842	0.015542	-0.552976	0.145653	-1.63866			0.10212	0.0473049
CAPN1	Calpain-1 catalytic subunit	P07384	-0.0120502	0.0567584	0.152076	0.166126	-0.0549188	0.0818152	-0.137891	-0.129066	-0.211502	-0.052516	0.121807	0.431616	-0.0870066	0.0120502	-0.251896	-0.000694752	0.0399566	-0.00992584	0.0560431	-0.049643	-0.104563	-0.00666571	0.251673	-0.030839	-0.044713	-0.0408621	0.000694752	0.104755	-0.0693455	0	0.0900593	0.0175095	-0.0774288	0.044713	0.00992584	0.19489	0.0231123			0.673272	-0.0521501	Alzheimer's disease;Apoptosis;Protein processing in endoplasmic reticulum
TUBB	Tubulin beta chain	P07437	0.169614	0.248139	-0.0933714	0.00691986	-0.111337	0.0746908	-0.125389	0.104062	-0.141589	-0.0381041	-0.0273314	0.203491	0.197017	-0.0746908	-0.141461	-0.188869	-0.544244	-0.159791	0.204688	0.0942659	0.0499926	0.00196934	0.0677786	0	-0.102127	0.127975	-0.00196934	-0.0750484	0.12641	-0.047802	0.0273314	0.055151	-0.0531425	-0.00691986	-0.091855	0.0869188	0.217943			0.320246	-0.0355497	Gap junction;Pathogenic Escherichia coli infection;Phagosome
PSAP	Prosaposin	P07602	-0.138246	-0.679793	-0.0240383	-0.0340452	0.0987253	-0.0304708	-0.0524473	0.0167274	0.114179	-0.0167274	0.528178	-0.255032	-0.219541	0.151431	0.0304708	0.317556	-0.0828075	0.0978022	-0.016119	0.016119	-0.0358276	0.0960064	-0.227743	-0.0458927	0.0917025	0.0408039	0.135494	-0.246867	0.0340452	0.0358467	-0.0970278	-0.0384693	0	0.227534	0.445714	-0.259931	0.170782			0.47533	0.0669627	Lysosome
HEXB	Beta-hexosaminidase subunit beta	P07686	0.457517	0.52498	0.456336	0.207847	-0.115349	0.0226636	0.0848866	0.118196	-0.0226636	0.101216	-0.108238	0.503472	-0.0206552	0.126694	-0.202242	0.17892	0.0396581	0.113998	0.44972	-0.347942	-0.180172	-0.0396581	0.0206552	0.231993	-0.0848866	-0.0567112	-0.339233	0.127936	-0.261742	-0.0228662	-0.0822749	-0.0276136	0	-0.849945	-0.300351	-0.0754685	0.101256			0.514725	-0.0917058	Amino sugar and nucleotide sugar metabolism;Glycosaminoglycan degradation;Glycosphingolipid biosynthesis - ganglio series;Glycosphingolipid biosynthesis - globo series;Lysosome;Other glycan degradation
PFN1	Profilin-1	P07737	0.214293	-0.363804	-0.218019	-0.153152	0.195328	-0.0350494	0.0496721	-0.190521	0.0350494	-0.0242958	-0.0929928	0.213384	-0.0739613	0.280619	-0.100674	0.0860672	0.124622	0.18755	-0.528807	0.155811	-0.16497	-0.0767651	0.0649204	0.0981178	-0.140365	-0.114445	0.0767651	0.190289	0.141944	0	0.0736866	-0.280199	0.0943489	-0.0496721	0.0242958	-0.194921	-0.0705128			0.413089	0.0508797	Regulation of actin cytoskeleton;Shigellosis
APRT	Adenine phosphoribosyltransferase	P07741	-0.123051	-0.0570831	-0.0274916	0.0200233	-0.178652	-0.057251	-0.0200233	-0.0416775	0.148529	0.0793762	-0.226038	-0.469717	0.0165939	0.215467	0.115036	-0.0942736	-0.292586	-0.0132275	0.114871	-0.0803614	0.0831633	0.0274916	-0.00231552	-0.148808	0.044487	-0.113443	0.0883341	0.0324516	0.2208	-0.0515709	0.00231552	0.231155	0	-0.0568905	0.0313244	0.0570831	0.0749073			0.989568	-0.0749048	Purine metabolism
EPRS	Bifunctional glutamate/proline--tRNA ligase	P07814	-0.0143328	0.016921	-0.00226021	0.00626469	0.110309	-0.00549221	0.00300694	0.127192	-0.0255117	-0.0108957	0.148065	0.248992	0.0108957	-0.0185843	0.00549221	0.0378265	0.0687637	0.0306273	-0.124557	0.00171852	-0.0280666	0.0941582	-0.0584173	-0.0211525	-0.0263395	0.076149	-0.00171852	0.0110035	-0.0643911	0.0053196	-0.0618391	-0.0391064	0	-0.00300694	-0.0276766	0.0989962	-0.0477734			0.815042	0.0326842	Aminoacyl-tRNA biosynthesis;Porphyrin and chlorophyll metabolism
CTSB	Cathepsin B	P07858	0.0368404	-0.0363693	0.375551	-0.0403948	0.0363693	0.100132	0.131427	-0.0816832	-0.177067	0.0353556	0.409038	1.90103	-0.00355244	-0.0785484	0.397776	0.0821152	0.701599	0.00355244	0.0120926	-0.0120926	-0.0898495	-0.135523	-0.0717154	0.137255	-0.0416269	-0.406162	-0.0713768	0	0.0403948	-0.831509	-0.22577	0.0719242	0.313684	-0.14206	0.110435	-0.370527	-0.11981			0.372136	-0.107282	Antigen processing and presentation;Lysosome
HSP90AA1	Heat shock protein HSP 90-alpha	P07900	0.00962353	0.000592232	0.0941353	0.0163317	-0.000592232	-0.0975218	-0.0185995	0.0390244	-0.127542	0.097662	-0.134132	0.360467	0.053133	0.0765409	0.0134802	0.0650177	0.409199	-0.0270767	0.0382366	-0.0382366	-0.0687218	-0.195133	0.0102959	0.135752	0.0772123	-0.0458717	-0.0590725	0.0329762	-0.0163317	0.0349331	-0.0175457	0	-0.110458	-0.124818	-0.0102959	-0.119918	-0.0271683			0.0508221	-0.00546649	Antigen processing and presentation;NOD-like receptor signaling pathway;Pathways in cancer;Plant-pathogen interaction;Progesterone-mediated oocyte maturation;Prostate cancer;Protein processing in endoplasmic reticulum
GALT	Galactose-1-phosphate uridylyltransferase	P07902	0.223506	0.371999	-0.396623	0.102386	0.000526905	-0.298022	-0.1427	0.0703669	-0.0658507	0.173817	-0.718926	0.464529	-0.0703669	0.343172	-0.000526905	0.0358195	0.0109448	-0.388622	0.0115247	-0.26229	0.274406	-0.192929	0.171168	-0.411447	-0.0259061	-0.160008	-0.0109448	0	0.0259061	0.0516224	0.414591	0.142535	0.192799	-0.40056	-0.0814495	-0.353873	-0.19893			1.85374	-0.206299	Amino sugar and nucleotide sugar metabolism;Galactose metabolism
HNRNPC	Heterogeneous nuclear ribonucleoproteins C1/C2	P07910	0.0196724	0.718006	0.0253077	-0.204949	0.206734	0.410471	-0.270389	0.713743	-0.0196724	-0.21685	0.832232	0.0331182	0.625984	-0.256811	-0.650604	0.155921	-0.192985	-0.453739	0.18484	0.136893	-0.0283766	-0.0253077	0.0204639	-0.566034	0.0293818	0.155313	-0.246362	0.280346	-0.0293818	0.268818	-0.0204639	-0.146463	-0.00928307	0.0806608	-0.573257	-0.135611	0			0.760722	0.154306	Spliceosome
LAMB1	Laminin subunit beta-1	P07942	0.0371857	0.269047	0.380169	0.0354433	0.254763	-0.0158367	0.129899	0.127274	-0.137031	-0.238746	0.063601	1.13375	-0.00629473	-0.261429	0.0158367	0.205765	0.306358	0.00629473	0.013341	-0.0903473	-0.013341	-0.139313	0.0591006	0.488899	-0.0380278	0.0113859	-0.0741234	0.58005	-0.108626	-0.41723	-0.130549	-0.13654	-0.516521	-0.0354433	-0.0891051	-0.108436	0			0.507153	0.0966266	Amoebiasis;ECM-receptor interaction;Focal adhesion;Pathways in cancer;Small cell lung cancer;Toxoplasmosis
YES1	Tyrosine-protein kinase Yes	P07947	-0.720158	0.472811	-0.216706	-5.01905	0.453794	0.157877	0.143609	-0.0756693	-0.157877	0.0756693	0.27927	0.952374	0.27008	-2.49147	0.505859	0.0522842	0.000972748	-0.165761	-0.843387	-0.000972748	-0.453045	0.152319	-1.16031	-0.438188	-0.0726938	0.321579	0.302515	0.223988	-0.0330515	0	-0.708634	-0.307428	-0.855663	0.0330515	0.38247	-1.59138	0.451975			0.529962	0.358589	Adherens junction;Tight junction
RET	Proto-oncogene tyrosine-protein kinase receptor Ret	P07949	-0.444314	0.0350308	-0.913274	0.063148	-0.0350308	0.193488	0.443669	0.0424509	0.0578523	0.0164061	-0.198122	-0.114716	0.228477	-0.0697713	0.371539	0.274278	-1.01932	0.0234537	-0.445639	0.513549	0.394836	0.120774	-0.0333414	0	-0.249237	0.315342	-0.120774	0.133326	0.347123	-0.139672	-0.0164061	0.100831	-0.0955048	-0.063148	-0.774733	-0.5312	-0.434178			0.00216685	-0.00074845	Endocytosis;Pathways in cancer;Thyroid cancer
FH	Fumarate hydratase, mitochondrial	P07954	0.00923634	0.012145	-0.00361729	0.0099535	0.192237	-0.0377913	-0.134301	-0.00387478	-0.0863485	-0.0172052	0.172816	0.0113382	0.00387478	-0.060008	-0.00923634	0.00942516	0.00361729	0.169305	-0.238282	0.0141954	-0.0348501	-0.0244455	-0.073308	-0.106932	0.0325861	-0.11994	0.0763693	-0.0899448	-0.0099535	0.0093956	0.0349569	0.00574112	0	-0.0976801	-0.0540743	0.116046	0.0848885			0.838239	0.0413635	Carbon fixation pathways in prokaryotes;Citrate cycle (TCA cycle);Pathways in cancer;Renal cell carcinoma
THBS1	Thrombospondin-1	P07996	0.0473561	0.522924	-0.0516758	-0.0918903	-0.221675	-0.0120292	-0.0707941	-0.134368	0.0284181	0.0261068	-0.0789013	0.751833	-0.0780926	-0.0272241	-0.135581	0.00566101	-0.0587034	-0.0261068	-0.00566101	0.0830727	0.105144	0.0637007	0.293363	0	0.0867434	0.231647	-0.254423	0.167797	-0.310706	-0.15868	0.195714	-0.555112	-0.125234	0.0707941	0.103583	0.0120292	0.295422			0.110792	0.0214638	ECM-receptor interaction;Focal adhesion;Malaria;Phagosome;TGF-beta signaling pathway
SP1	Transcription factor Sp1	P08047	0.0180621	0.454739	0.185971	0.293472	0.00423002	-0.00423002	-0.137725	-0.0949397	-0.150974	-0.25217	0.274693	0.511883	-0.0196023	-0.101875	-0.0824456	-0.00957394	-0.0767355	-0.127554	-0.235258	0.139031	0.00957394	-0.96701	0.0196023	-0.362915	-0.227686	0.109717	0.370523	-0.0840559	0.0879502	0.366776	0.0906034	0	0.121483	-0.0879502	0.0385976	0.145784	-0.16762			0.448105	-0.0794086	Huntington's disease;TGF-beta signaling pathway
IGF1R	Insulin-like growth factor 1 receptor	P08069	0.0624762	-0.517377	-0.193674	-0.132191	0.107663	-0.0624762	-0.32618	-0.0502415	-0.0654898	-0.0483389	0.323176	-0.374302	-0.416624	-0.65975	0.158254	0.00773621	-0.00773621	0.0483389	-0.634924	0.481004	0.887256	0.455779	0.0907469	-0.330749	0.192389	0.320369	-0.249785	-0.242733	0.262037	0.303514	-0.42065	0.417112	0	0.132191	0.338428	0.197209	-0.215937			0.847152	0.163344	Adherens junction;Endocytosis;Focal adhesion;Glioma;Long-term depression;Melanoma;Oocyte meiosis;Pathways in cancer;Progesterone-mediated oocyte maturation;Prostate cancer
ANXA6	Annexin A6	P08133	0.128116	0.277284	0.0580535	-0.053268	-0.0717516	-0.0501871	-0.13053	0.0807805	0.057909	-0.203098	0.962772	-0.051435	0.0841327	-0.282395	-0.174947	0.110387	-0.191381	-0.0807805	0.169669	0.132598	-0.0580535	-0.183091	-0.209161	-0.498317	0.0872149	0.316105	-0.155966	0.361483	0.051435	0	-0.389707	-0.491447	0.0897369	0.123724	0.148287	0.0501871	-0.457332			1.01915	0.146409
RHOC	Rho-related GTP-binding protein RhoC	P08134	0.788743	-1.08278	0.0391736	0.46496	-1.31401	0.130334	-1.159	0.471671	-0.130334	0.0864749	0.793847	1.11026	0.265934	0.794502	-0.500722	-0.0925765	1.22183	-0.1012	0.925325	-0.0391736	0.940376	-0.594322	-0.0864749	0.835181	-0.46496	-0.463964	-0.242512	-0.561323	-1.40095	0	-0.310814	-0.620269	1.01343	0.527399	-0.419781	0.541752	1.26085			0.828105	0.346426
CD55	Complement decay-accelerating factor	P08174	0.815126	-0.0823784	0.366267	1.73009	-0.81341	0.0823784	-0.355388	0.3172	-0.973176	-0.192421	0.37764	0.355388	-0.54866	0.351721	-1.05852	-0.557059	0.0751472	0.0105433	0.0403466	-1.39346	-0.0403466	0.285944	0.58076	0.545516	-0.580539	0.801051	-0.685272	-1.79446	-1.09771	0.0479374	-0.0105433	0	-0.415813	1.38059	-1.30108	0.385676	-0.365029			0.0903044	-0.059492	Complement and coagulation cascades;Hematopoietic cell lineage;Viral myocarditis
ABCB1	Multidrug resistance protein 1	P08183	0.0589771	-0.0858917	0.0562191	0.028861	0.0820103	-0.0875511	-0.028861	-0.023612	0.0394192	0.017787	0.189076	0.0318975	0.0384455	-0.268923	-0.0107307	0.0357342	0.0985241	0.0910959	-0.113159	-0.0357342	-0.144304	0.0414371	-0.017787	0.0155087	-0.0583353	0.02281	-0.245644	0	-0.0770178	-0.177858	-0.0462332	-0.0305138	-0.293375	0.16495	-0.0560274	0.0107307	0.322538			2.96023	0.122192	ABC transporters;Bile secretion
SLC3A2	4F2 cell-surface antigen heavy chain	P08195	-0.0454388	-0.0828209	0.0885334	-0.0983706	0.0226097	0.00555801	-0.0407991	0.0385962	0.0274944	-0.129331	0.126138	0.156157	0.0221128	0.00464821	-0.00464821	0.0555859	-0.0934219	0.02913	-0.192793	0.0465565	-0.000999451	0.000999451	-0.0221128	0	0.09027	-0.00588226	-0.049715	0.0157719	-0.102918	-0.121016	-0.0954733	0.055418	-0.0115528	0.0407991	-0.154864	-0.0593472	0.145622			2.01282	0.0671583	Protein digestion and absorption
HSP90AB1	Heat shock protein HSP 90-beta	P08238	0.0180721	0.223995	0.104923	0.0162945	0.118902	-0.0180721	0.0139313	0.00306797	-0.0464573	-0.01723	0.0320845	0.319576	0.0654192	-0.0413094	0.0785694	0.0172424	0.322535	-0.00306797	0.0710297	-0.0172424	-0.134487	-0.248407	0.0582952	0.165234	-0.0737991	-0.0482616	-0.0999966	-0.0484543	-0.0742321	0	-0.0743456	0.0151424	-0.0743942	-0.0139313	-0.0760965	-0.129328	0.0231228			0.0432981	0.00457379	Antigen processing and presentation;NOD-like receptor signaling pathway;Pathways in cancer;Plant-pathogen interaction;Progesterone-mediated oocyte maturation;Prostate cancer;Protein processing in endoplasmic reticulum
SRPRA	Signal recognition particle receptor subunit alpha	P08240	-0.144297	-0.0297956	0.0322347	0.12464	0.10038	0.108063	0.0288625	0.0509658	-0.0847588	0.0355048	-0.0456405	-0.216948	0.0287395	0.030735	-0.0102167	-0.090199	0.0638661	-0.0186372	-0.0849996	-0.052443	0.0530305	-0.0322347	-0.107092	-0.139526	-0.0841231	0.0698872	0.0578113	-0.0604506	0.0866323	0.13207	-0.0376182	0.177167	0	-0.0288625	0.0186372	0.0102167	-0.00724602			0.741947	-0.0375585	Protein export
ASNS	Asparagine synthetase [glutamine-hydrolyzing]	P08243	0.0716982	0.138764	0.270671	0.0439796	0.13329	0.0274229	0.0577698	0.173068	-0.0274229	0.0958261	0.384967	-0.43688	0.180295	-0.175899	-0.0297842	0.0657606	0.355334	-0.157165	0.0151682	-0.0151682	-0.0675745	-0.0608702	-0.0958261	0.105249	0.121338	0.0576172	-0.176209	-0.0380592	-0.0675812	-0.110342	-0.221496	0.0529938	-0.070118	-0.0439796	-0.191541	-0.190131	0			1.44499	0.110773	Alanine, aspartate and glutamate metabolism;Nitrogen metabolism
GSTA1	Glutathione S-transferase A1	P08263	-0.0540762	-0.0266447	-0.271472	0.0409756	0.131349	0.259194	-0.13884	0.0141697	0.0266447	0.2064	0.34045	-0.0573101	-0.108471	-0.0369406	0.0965605	0.138539	0.14824	-0.0789547	-0.510238	-0.138804	0.0832033	0.0212221	0.0468845	-0.140371	0.0148163	-0.050808	-0.0212221	0	-0.0148163	0.23822	-0.0141697	0.319216	0.229515	0.0852852	-0.0456486	-0.320703	-0.0234623			0.0870929	-0.0131639	Drug metabolism - cytochrome P450;Glutathione metabolism;Metabolism of xenobiotics by cytochrome P450
ADH4	Alcohol dehydrogenase 4	P08319	0.015913	0.384022	0.110509	0.162148	-0.015913	0.0661602	-0.194241	-0.0937939	-0.0859432	-0.0294647	0.458645	0.810432	-0.0802155	-0.142118	0.0661926	0.0573664	0.510598	0.126194	-0.230954	-0.385221	-0.471349	0.0221395	0.166801	-0.0911102	-0.160583	-0.248463	-0.0221395	-0.0935726	0.160583	0.16935	0.0294647	0.316589	0.239708	-0.213905	-0.153673	-0.290016	0			1.27236	-0.160623	Drug metabolism - cytochrome P450;Fatty acid metabolism;Glycolysis / Gluconeogenesis;Metabolism of xenobiotics by cytochrome P450;Retinol metabolism;Tyrosine metabolism
HMBS	Porphobilinogen deaminase	P08397	0.218659	0.000381947	-0.0340352	0.064086	-0.00606012	-0.037395	0.0207701	-0.0577555	0.145139	0.119096	0.454458	-0.0207701	0.0577555	0.120375	-0.227526	-0.027451	0.0212255	-0.485312	0.0140777	0.0344815	-0.0140777	0.250992	-0.225464	-0.0712652	-0.0664072	0.280387	-0.0292172	-0.00647736	-0.0851936	0	0.101766	0.393	0.120249	0.0424032	-0.568579	-0.000381947	-0.029603			0.181938	0.0284374	Porphyrin and chlorophyll metabolism
PDHA1	Pyruvate dehydrogenase E1 component subunit alpha, somatic form, mitochondrial	P08559	0.0474167	0.0451698	-0.206759	0.0434885	-0.0864143	-0.0539341	-0.12758	0.00935268	0.0366001	0.0411882	0.0891027	0.180337	-0.127921	-0.17569	-0.0366001	-0.0809851	0.0427275	0.0320044	-0.102132	0.0460558	0.12304	0.26599	-0.00935268	0.0663357	-0.0388403	-0.0183792	-0.0427275	-0.00558853	-0.0132647	0	-0.237336	-0.0211048	0.126423	0.0132647	-0.0889044	0.0710564	0.137503			0.63942	0.0415219	Butanoate metabolism;Citrate cycle (TCA cycle);Glycolysis / Gluconeogenesis;Pyruvate metabolism;Valine, leucine and isoleucine biosynthesis
CYC1	Cytochrome c1, heme protein, mitochondrial	P08574	-0.0709791	0.0628157	0.365248	-0.020916	-0.188972	0.198089	0.116497	-0.0630035	0.0374269	0.00528336	-0.42198	-0.00707817	-0.00528336	0.0385313	-0.0374269	0.0854034	-0.785956	0.0405025	0.191422	-0.163279	0.00330353	-0.153307	0.256413	-0.196836	0.00707817	-0.050787	-0.00330353	0.0373325	-0.161722	-0.0444641	0.0741825	0.226894	0	0.0390186	-0.155792	-0.661906	0.105316			1.86775	-0.175272	Alzheimer's disease;Cardiac muscle contraction;Huntington's disease;Oxidative phosphorylation;Parkinson's disease
SNRPB2	U2 small nuclear ribonucleoprotein B''	P08579	0.233873	-0.21722	0.314869	0.0942755	0.351979	0.132028	-0.124939	-0.0622635	-0.0671191	0.137853	0.314039	0.249826	0.140614	-0.0825496	0.0671191	0.238597	0.576399	-0.0650997	-0.0545135	0.0545135	-0.0585017	-0.152119	-0.00518513	0.00265121	-0.0700893	0.116047	-0.32761	0	0.0700893	0.111469	0.00518513	-0.460056	-0.0300331	-0.368209	-0.236628	-0.644003	-0.00724506			0.390127	0.0648654	Spliceosome
MET	Hepatocyte growth factor receptor	P08581	0.489805	-0.827218	0.0693798	0.252382	-0.117658	0.210508	0.508714	0.678555	0.117658	0.424312	-0.159187	0.22569	0.177929	0.232255	-0.615396	0.353687	-1.3214	0.141845	0.181343	0.124207	-0.181767	-0.301304	-0.141845	0.969097	-0.22569	-0.541163	-0.0693798	-0.213333	-0.665468	0.136539	-0.706542	0	0.498969	-1.30342	-0.588791	-1.42211	-0.266044			0.198785	-0.088057	Adherens junction;Axon guidance;Bacterial invasion of epithelial cells;Cytokine-cytokine receptor interaction;Endocytosis;Epithelial cell signaling in Helicobacter pylori infection;Focal adhesion;Malaria;Melanoma;Pathways in cancer;Renal cell carcinoma
SNRNP70	U1 small nuclear ribonucleoprotein 70 kDa	P08621	0.00712681	0.42957	0.170671	-0.0728064	0.170701	-0.00712681	0.134789	0.0931377	0.190721	-0.00133133	0.166601	0.294631	0.0127773	-0.0696592	-0.038806	-0.110686	0.419711	0.00133133	0.162438	0.110686	-0.147033	-0.49503	-0.0153542	-0.00595284	0.0286608	0.135038	-0.243409	0.356705	-0.0286608	-0.0203037	-0.140785	-0.319183	0	-0.453664	-0.23679	-0.532678	0.218651			0.391493	0.0629342	Spliceosome
SERPINF2	Alpha-2-antiplasmin	P08697	-0.0228939	-2.92865	-0.0251479	0.0416074	0.177586	0.26453	0.339782	-2.17164	-0.0927973	0.142127	0.317604	-0.0744519	-1.3679	0.0228939	0.251901	-0.139841	0.0251479	-0.0930948	-0.30787	0.52982	0.302747	0.338047	-1.07021	-0.429423	0.355005	0	-0.620299	-0.209671	-0.433518	0.459141	0.198711	0.940553	0.706954	-0.0416074	0.0930948	-0.0403261	-0.618344			0.179114	-0.108124	Complement and coagulation cascades
RPS17	40S ribosomal protein S17	P08708	0.125185	0.472302	0.677946	0.295443	-0.0123601	-0.146291	-0.324335	-0.112492	-0.249773	0.00252533	-0.00252533	0.523481	0.249035	0.0361943	0.0123601	0.108137	0.348783	0.0396404	-0.108137	0.178104	-0.202172	-0.558179	0.164982	0.403367	0.106155	-0.074295	-0.212163	0.380058	-0.106155	0	-0.0394268	-0.0580721	0.654074	-0.320188	-0.541714	-0.446902	-0.161528			0.0714611	-0.0194111	Ribosome
GNAI3	Guanine nucleotide-binding protein G(k) subunit alpha	P08754	0.456146	-0.0222783	0.319287	0.120195	-0.220918	0.221012	0.40922	-0.145989	0.16685	0.502264	0.0796714	0.443023	-0.0241313	-0.12302	0.0222783	-0.0651278	-0.191432	-0.192635	0.317474	-0.0750804	0.0446715	0.0357089	0.0241313	0.0624142	-0.120195	0.511241	-0.0357089	0	-0.479553	0.0947657	0.172447	-0.263286	-0.593765	-0.277196	-0.465975	-1.59253	-0.441268			0.620134	-0.149277	Axon guidance;Chagas disease (American trypanosomiasis);Chemokine signaling pathway;Gap junction;Gastric acid secretion;Leukocyte transendothelial migration;Long-term depression;Melanogenesis;Progesterone-mediated oocyte maturation;Tight junction;Toxoplasmosis
ANXA5	Annexin A5	P08758	0.20325	-0.0735826	0.279488	-0.0406132	-0.0324183	0.0220537	0.0406132	0.0921421	0.000937462	0.0448112	0.214804	-0.0749245	-0.0448112	-0.169944	0.0714235	0.129934	0.259062	0.0656223	-0.0104675	0.0104675	-0.0388737	-0.125368	-0.117632	0.387089	-0.0527706	0	-0.0661068	0.235588	0.0519295	-0.0372963	-0.146439	-0.71806	0.137255	0.165234	-0.106947	-0.000937462	-0.0256138			1.86421	0.141877
IGFBP1	Insulin-like growth factor-binding protein 1	P08833	0.111506	-0.0144262	0.017724	-0.148602	-0.27295	-0.169599	0.00266075	-0.18252	0.116853	-0.287659	0.317303	0.230114	0.203711	0.199285	0.0144262	0.0659666	-0.481402	0.266233	0.26224	-0.275655	-0.28181	0.233521	0.0621834	0.109587	0.413712	-0.0835762	-0.017724	0.276758	-0.569902	-0.463978	-0.0621834	-0.185944	0.00283623	-0.00266075	-0.315701	-0.646377	0			0.217359	0.0445379
RPSA	40S ribosomal protein SA	P08865	0.11964	-0.114313	0.0483856	-0.0142784	0.0544434	-0.000680923	-0.137264	0.0518341	0.000680923	-0.0435562	0.174122	0.142952	0.00958061	0.141785	-0.070467	-0.00079155	0.0400696	0.151621	0.0867558	-0.128332	-0.0729504	0.00079155	-0.00958061	0.176394	0.0133972	-0.0345287	-0.0403938	0.0856762	0.131287	0	-0.0581779	-0.0939198	-0.0363197	-0.0133972	-0.0430031	-0.346855	0.219025			0.449844	0.0335465	Ribosome
CD63	CD63 antigen	P08962	-0.0397811	0.0197225	-0.796059	0.0623131	0.426979	0.0608106	0.080821	-0.0605807	-0.0197225	-1.03851	0.461195	-0.0623131	0.0605807	-0.912129	0.418648	0.387481	-1.9794	0.299661	-0.491578	0.485052	-0.387481	0.604182	-0.914741	0.344704	-0.126988	0	0.617848	0.106352	0.366089	-0.126553	-0.0709786	0.130898	-0.490638	-0.090992	0.249448	-0.638816	-0.0707998			0.167155	0.0738605	Lysosome
MRPL3	39S ribosomal protein L3, mitochondrial	P09001	0.185584	-1.10124	-2.34429	1.98028	2.64531	-0.728809	-1.89598	-0.487633	0.246536	0.0579586	-0.376925	0.821307	0.27496	-0.579975	0.183788	0.104633	0.52183	0.0281801	-0.16702	0.157487	0.427895	-0.29198	0.0466785	-0.280904	-0.174557	0	-0.104633	-0.327981	-0.609654	-0.859718	-0.0281801	0.108047	0.221712	0.174557	-0.200747	-0.183788	0.142694			1.01865	0.46007
SNRPA	U1 small nuclear ribonucleoprotein A	P09012	0.0339909	0.0430927	-0.00618935	0.0205746	0.163284	-0.038784	-0.0805111	-0.00100422	0.0179005	0.00100422	0.570773	-0.122932	-0.0652227	-0.372292	-0.0950508	0.042284	0.203821	0.0504827	-0.137558	-0.0522385	0.0418053	0.00618935	0.110862	-0.405806	-0.0205746	0.201857	-0.133329	0.0471172	0.141579	-0.034256	-0.0298395	-0.212393	0.0464401	0.296448	-0.121833	-0.0179005	0			1.45521	0.114934	Spliceosome
ENO2	Gamma-enolase	P09104	1.57879	0.0400085	0.214102	-0.0283289	0.0119858	-0.217947	0.339126	-0.0939093	0.536547	0.302825	0.224931	1.5038	0.0586939	-0.0119858	-0.0696297	-0.0555134	-0.398787	0.0193453	0.305613	-0.00634766	-0.280195	0.325436	-0.0193453	0.119787	-0.232278	-0.491465	0.00634766	0.0252781	-0.0139017	-0.790749	-0.302197	0	0.00348663	0.0139017	-0.67216	-0.927856	-0.391829			0.160496	-0.0641824	Glycolysis / Gluconeogenesis;Methane metabolism;RNA degradation
ACAA1	3-ketoacyl-CoA thiolase, peroxisomal	P09110	-0.00148869	-0.0382967	0.00951481	0.29678	0.00148869	0.0434942	0.04286	-0.077816	-0.132987	0.0825386	-0.290285	0.436052	-0.0136261	0.230834	0.110961	-0.25409	-0.10043	0.0247478	-0.00951481	-0.120063	0.013566	0.0636015	0.125595	-0.22999	-0.04286	-0.0299015	0.069005	-0.0917721	-0.0537548	0	0.0136261	0.07234	0.114084	-0.200556	-0.0561085	-0.171187	0.103201			4.1064	-0.171438	Benzoate degradation;Biosynthesis of unsaturated fatty acids;Fatty acid metabolism;Peroxisome;PPAR signaling pathway;Valine, leucine and isoleucine degradation
SRP19	Signal recognition particle 19 kDa protein	P09132	-0.344406	-1.68414	-0.272304	0.184634	-0.743272	0.344406	1.03302	0.225401	1.60253	0.61982	-0.225401	0.547085	0.226835	0.356373	0.893882	0.141247	-0.0442281	1.03285	-0.384264	1.2948	0.0442281	0.389729	-0.264654	-0.826103	-0.793292	0.613165	-0.58306	0	-0.184634	-0.812792	-1.81755	-0.7878	1.74354	-0.541271	-1.22747	-1.36026	2.76062			0.398712	0.270516	Protein export
GSTA2	Glutathione S-transferase A2	P09210	-0.0258093	0.379899	-0.0640364	0.371467	0.390105	0.19148	-0.00067997	-0.306391	-0.0817747	0.0192428	0.843483	-0.122838	-0.397054	0.0258093	-0.0763636	0.16402	0.151725	-0.164077	-0.304401	-0.0108576	-0.107356	0.146169	0.306152	-0.562584	0.00067997	-0.558979	0.0108576	-0.453485	0.195573	0	-0.0192428	0.0332165	0.00876617	-0.0679159	0.277291	-0.172399	0.0127239			0.975021	-0.14732	Drug metabolism - cytochrome P450;Glutathione metabolism;Metabolism of xenobiotics by cytochrome P450
SNRPC	U1 small nuclear ribonucleoprotein C	P09234	0.256733	0.46279	0.312389	0.186006	0.462925	0.00698662	0.119435	-0.862288	-0.160804	-0.488353	0.636459	-0.44347	-0.18776	-0.00698662	-0.0184708	-0.231307	0.282747	0.134521	0.0479746	-0.400471	-0.332269	0.576385	-0.104221	0.204946	-0.119435	0.178264	-0.0479746	0.06425	-0.294741	-0.17954	0.104221	-0.168931	-0.0935974	0.139245	0.253007	-0.144884	0			0.0573955	-0.0161281	Spliceosome
VIL1	Villin-1	P09327	0.0940609	-0.0347157	-0.00714302	0.0184355	0.116665	0.0188789	0.0307913	0.096386	0.0286846	0.0669842	0.116861	0.258742	0.0180511	-0.0188789	-0.0903149	0.0561123	0.194563	-0.052021	0.00714302	-0.0819683	-0.0772457	0.0174809	-0.0180511	0.0570946	-0.119012	-0.103222	-0.135349	0.0557308	-0.0184355	0	-0.0966454	-0.0802135	0.00692177	-0.131335	-0.189117	-0.0980644	-0.159637			0.183477	0.0145179
LGALS1	Galectin-1	P09382	0.40695	-0.21853	0.271903	0.126401	-0.284581	0.115858	-0.00357819	-0.171754	0.024756	-0.204585	-0.486804	0.255759	0.0557928	0.862157	-0.024756	0.0223589	0.13387	0.321235	0.27206	-0.226844	-0.170093	-0.0223589	0.109523	-0.0462875	0.00357819	0.0534687	-0.224834	0.275301	-0.100719	-0.320211	0.187043	-0.253736	0.0924225	-0.737309	-0.0557928	-0.227412	0			0.586958	-0.104018
QDPR	Dihydropteridine reductase	P09417	-0.08568	0.00678635	0.0598431	-0.147602	-0.00575829	0.00575829	-0.073595	0.00177002	-0.202097	-0.0242004	0.0213356	0.754389	-0.117947	0.0355873	-0.141411	0.0922699	-0.163189	-0.0621223	-0.0823612	0.00698853	-0.0359325	-0.00698853	0.0512638	-0.0360603	0.073595	0.00456619	0.17543	-0.00303841	0.133949	-0.0583057	0.0324726	0	0.0346451	-0.12158	-0.00177002	0.0209198	0.0748234			0.78761	-0.0695194	Folate biosynthesis
HMGB1	High mobility group protein B1	P09429	0.0541592	-0.0287724	-0.0843801	0.0235415	-0.181089	-0.0304356	-0.0707464	0.038949	0.0287724	0.0376749	-0.456489	0.717753	0.017581	0.577738	-0.0571404	-0.092845	0.0454187	-0.130595	0.092761	-0.0121698	0.0121698	-0.126756	0.0994673	-0.0118961	-0.0235415	-0.14933	0.0153933	-0.0286922	0.0667639	0	-0.017581	0.0964832	0.105762	-0.492385	-0.234538	0.0604286	0.107969			1.25734	-0.129684	Base excision repair
TPM1	Tropomyosin alpha-1 chain	P09493	-0.31234	0.378788	0.37197	0.214972	-0.221674	0.00466347	-0.052865	0.421497	-0.00466347	0.316175	0.170483	1.74648	-0.0182838	-0.293137	0.405399	-0.234115	0.663262	-0.236807	0.511882	-0.310161	-0.0469236	-0.42435	0.0182838	0.429674	-0.438563	0.0866261	0.0469236	0	0.052865	0.12797	-0.292177	-0.128286	-0.333437	-0.182338	-0.163086	0.0817146	-1.36883			0.802494	-0.216579	Cardiac muscle contraction;Dilated cardiomyopathy;Hypertrophic cardiomyopathy (HCM)
CLTA	Clathrin light chain A	P09496	0.00603247	0.521351	-0.0192499	-0.304286	0.846533	0.192638	0.304286	-0.119068	-0.251654	-0.0752163	0.181512	0.917747	0.16484	-0.231141	-0.34445	0.0192499	1.13134	0.0752163	0.361951	-0.613173	-0.427997	0.856977	0.217089	0.161285	-0.520576	0.16791	-0.281589	0.578691	-0.596152	0	-0.219442	-0.289552	-0.483619	0.819901	-0.250638	-0.00603247	-0.681648			0.187629	0.0705679	Bacterial invasion of epithelial cells;Endocrine and other factor-regulated calcium reabsorption;Endocytosis;Huntington's disease;Lysosome
CLTB	Clathrin light chain B	P09497	0.758698	-0.321605	-0.678992	-0.585434	-0.846457	0.682589	-1.78262	-0.404429	-0.0225525	-0.197494	0.0396852	0.0429316	-0.0893641	-0.0309658	0.0225525	0.760448	0.614609	0.197453	-0.0719681	0.345922	0.0488205	-0.0835438	0.220164	-0.0254192	0.463107	0.00737381	-0.0488205	-0.337644	-0.0429316	0	0.140643	-0.0603085	0.372709	0.260356	-0.0396852	0.418915	0.243116			1.05291	0.264766	Bacterial invasion of epithelial cells;Endocrine and other factor-regulated calcium reabsorption;Endocytosis;Huntington's disease;Lysosome
ANXA4	Annexin A4	P09525	0.41756	0.186093	-0.268387	0.111742	-0.614324	-0.03196	-0.218893	0.221835	0.154148	-0.233998	0.981105	0.60597	0.239108	0.03196	-0.548275	-0.372778	0.0842438	0.117333	0.345033	0.0214605	-0.0214605	-0.123398	-0.211259	-0.537051	0.327642	0.320719	0.09727	0.235992	-0.111742	-0.225945	-0.449943	0	0.0551319	-0.123421	-0.117333	-0.241491	-0.562319			0.394238	0.0943291
CNP	2',3'-cyclic-nucleotide 3'-phosphodiesterase	P09543	0.0353031	-0.0507622	0.0824003	-0.00120544	-0.00307846	-0.034853	-0.0697956	-0.000476837	-0.0204315	0.0628471	0.0895576	0.179665	0.0305958	0.00307846	0.0152016	0.00753307	0.125621	0.000476837	0.0124998	-0.0435114	-0.00753307	-0.0630503	-0.0867157	-0.0878353	-0.0848961	-0.0469875	-0.133021	-0.080267	0.00120544	0.0259895	-0.14043	0.0590382	0.0188828	0.00575638	-0.109943	0.242157	0			0.367374	0.0210501
CD7	T-cell antigen CD7	P09564	0.182137	0.300669	0.380771	0.414768	-0.252113	0.0764165	-0.303365	-0.251306	-0.260969	0.0595884	-0.810163	1.10521	-0.193217	0.557425	-0.198365	0.00455332	-0.00455332	0.0240221	0.37301	-0.10961	-0.332492	0.185777	0.34769	0.103055	-0.0753403	-0.10823	-0.0074935	0.0989876	0.0753403	0	0.227139	0.0938654	-0.308328	-0.696971	-0.0240221	-0.0764165	-0.0139275		+	2.74954	-0.330667	Hematopoietic cell lineage
HMOX1	Heme oxygenase 1	P09601	0.372793	-0.0927062	-0.676913	-0.0593362	-0.65349	-0.288316	-0.194216	-0.793111	0.223433	0.322371	-0.0525947	0.383755	0.41818	0.290476	-0.00918913	-0.0794315	0.177926	0.0525947	-0.402805	0.147346	-0.0282192	0.0409536	0.236081	-0.202873	0.0593362	0.253585	0.0282192	0.115017	-0.472548	-0.0758448	-0.76086	-0.100473	0.0247555	0.113065	-0.253908	0.00918913	0			0.571703	0.115822	Mineral absorption;Porphyrin and chlorophyll metabolism
PDGFRB	Platelet-derived growth factor receptor beta	P09619	-0.0216308	0.0216308	-0.448489	-0.153457	-1.67198	-0.181331	-1.08504	0.794078	1.97636	-0.20728	0.488761	0.153457	-3.00257	0.930776	0.371546	0.0122867	-0.0122867	0.486236	0.816349	-0.741678	0.504629	0.714355	-0.23273	-0.403644	1.07403	0.0217295	-0.756184	-0.721817	2.33444	0.124633	-2.67948	-2.02917	0.147503	-1.84913	0.20728	-0.972656	0			0.129036	-0.12171	Calcium signaling pathway;Cytokine-cytokine receptor interaction;Focal adhesion;Gap junction;Glioma;MAPK signaling pathway;Melanoma;Pathways in cancer;Prostate cancer;Regulation of actin cytoskeleton
DLD	Dihydrolipoyl dehydrogenase, mitochondrial	P09622	0.00836658	0.175059	0.0756516	0.0473137	0.00726986	-0.00726986	0.0114803	0.164766	0.0409746	0.0995369	0.166195	0.184965	0.0129604	-0.0246019	-0.155107	0.0956588	-0.0756516	-0.0129604	0.218483	-0.152132	-0.0846848	0.154856	-0.0553083	0.258564	-0.213216	-0.0413437	-0.193157	0	-0.0368881	0.25473	-0.171141	-0.0189381	0.266239	-0.0114803	-0.342094	-0.525862	-0.00332451			0.386974	-0.0457914	Citrate cycle (TCA cycle);Glycine, serine and threonine metabolism;Glycolysis / Gluconeogenesis;Pyruvate metabolism;Valine, leucine and isoleucine degradation
HNRNPA1	Heterogeneous nuclear ribonucleoprotein A1	P09651	0.239887	0.950272	0.373063	0.372728	-0.447437	0.0693378	-0.0394955	0.212201	-0.0120487	-0.212659	0.108535	1.46846	0.204419	-0.143423	-0.774074	-0.847283	-0.125476	-0.125161	0.490972	0.0515814	0.296729	-0.0515814	0.209361	-0.471031	-0.0295868	-0.264944	-0.706565	0.210598	0.0295868	0	-0.108535	-0.222616	0.00139046	-0.30241	-0.59624	0.0120487	0.105989			0.404082	-0.124164	Spliceosome
SNRPA1	U2 small nuclear ribonucleoprotein A'	P09661	0.158744	-0.0951204	0.0121698	-0.00342464	0.000946999	0.0758562	0.00342464	0.0726271	0.0477209	0.031352	0.140885	0.279042	-0.0284338	-0.000946999	-0.146159	-0.0393724	-0.0378771	0.0284338	-0.140565	0.100463	0.0968981	-0.0121698	-0.0682631	-0.138248	0.0958147	0	0.0167837	0.0775566	-0.0687971	0.0409298	-0.208238	-0.0525208	0.0278645	-0.165833	-0.196092	-0.083251	-0.0532646			0.657167	0.0417839	Spliceosome
CTSH	Pro-cathepsin H	P09668	-0.0771694	-0.221792	0.121712	-0.0333614	0.36507	0.160723	0.0333614	0.461297	-0.0674963	0.404084	0.352864	-0.470999	0.0769396	-0.172356	0.0674963	0.109131	0.0795059	-0.0841379	-0.585949	-0.0705509	-0.0331898	0.0331898	-0.0769396	0.0581865	-0.321943	0	-0.069109	-0.225678	0.143198	0.019084	-0.322358	-0.999527	0.0916882	0.143011	-0.0866556	0.205505	-0.414347			0.823573	0.13434	Lysosome
COX6C	Cytochrome c oxidase subunit 6C	P09669	0.0815868	0.108709	0.345566	0.14089	-0.0458565	0.0458565	-0.0862179	-0.366636	-0.190439	-0.0932865	-0.112221	0.226309	0.00770187	0.0809822	-0.163923	0.0987282	-0.206692	0.380342	0.13088	-0.417929	-0.148855	0.111763	0.256449	-1.07679	-0.036047	-0.661786	-0.0987282	-0.176863	-0.148249	0.489824	0.296865	0.049078	0.122152	0.036047	-0.00770187	-0.845964	0			2.60391	-0.299654	Alzheimer's disease;Cardiac muscle contraction;Huntington's disease;Oxidative phosphorylation;Parkinson's disease
PARP1	Poly [ADP-ribose] polymerase 1	P09874	-0.336879	0.155375	0.456986	-0.0258541	-0.140431	-0.011363	0.109606	0.058053	0.0646982	0.137908	-0.058053	0.241516	0.13527	0.0145292	-0.137273	0.0493689	0.498723	-0.0725336	-0.0363779	-0.0982103	-0.000346184	-0.199142	0.126552	0.0718117	-0.172924	0	0.000346184	0.113539	0.0258541	0.0513649	-0.0621405	-0.348711	-0.00239944	-0.303284	-0.117984	0.011363	-0.143927			0.281477	-0.0379232	Base excision repair
POLA1	DNA polymerase alpha catalytic subunit	P09884	0.0934143	-0.83309	-0.229675	-0.996112	-0.154592	-1.52025	0.965875	0.000482082	0.117373	-0.29429	0.260868	2.05915	-0.117115	0.0473576	0.404134	0.645799	0.407427	-0.000482082	-0.0333633	0.0333633	0.0625896	-0.314849	0.181858	-0.190095	-0.667641	-0.210112	-1.15279	0.0354195	0.0681586	0.140007	0.652703	-0.205123	0	-0.0681586	-0.521836	-0.0473576	0.291978			0.234442	0.110669	DNA replication;Purine metabolism;Pyrimidine metabolism
LTA4H	Leukotriene A-4 hydrolase	P09960	0.0558472	-0.0372753	0.109122	0.0708771	0.0914307	0.0372753	-0.0989552	-0.0879755	-0.203421	0.0336809	0.0840673	0.181791	-0.0318251	-0.106251	0.0510521	0.0949945	0.548882	0.0459223	-0.0380983	-0.00210285	-0.203586	-0.145667	-0.0500631	0.0204678	-0.203386	-0.326044	0.00210285	0	-0.0708771	-0.197708	0.0318251	0.130749	-0.0810719	0.111765	-0.0613604	-0.0785084	0.0125256			0.065579	0.0086297	Arachidonic acid metabolism
ALDOC	Fructose-bisphosphate aldolase C	P09972	0.0941906	0.0584793	0.150782	0.0458765	0.32741	-0.0776501	-0.122869	-0.357046	-0.0259552	-0.173433	0.119175	0.280862	0.0197277	-0.0996838	-0.0153027	0.099596	-0.343897	0.110178	-0.129108	-0.0232925	0.209499	-0.185488	-0.0146618	0.0732422	-0.0458765	0.0430641	0.0232925	0	-0.101424	-0.127733	0.0146618	0.104649	-0.277576	0.261464	-0.0390568	0.0153027	-0.112276			0.636156	0.0618788	Carbon fixation in photosynthetic organisms;Fructose and mannose metabolism;Glycolysis / Gluconeogenesis;Pentose phosphate pathway
C4A	Complement C4-A;Complement C4-B	P0C0L4;P0C0L5	0.106171	-0.0105152	0.365828	0.147204	0.407005	0.0105152	0.0344915	-0.0482054	-0.358285	-0.0399981	0.00215244	1.09321	0.0478926	-0.263708	-0.145051	-0.081131	0.0914021	0.112403	0.0505981	-0.000312805	0.000312805	-0.294061	0.0765638	-0.0243797	-0.200109	-0.273792	-0.206395	0.169437	-0.0344915	0	-0.00215244	0.0995808	-0.0781536	-0.226502	-0.114564	0.0189133	0.0690136			0.245668	-0.0467031	Complement and coagulation cascades;Staphylococcus aureus infection;Systemic lupus erythematosus
H2AFZ	Histone H2A.Z;Histone H2A.V	P0C0S5;Q71UI9	0.042366	0.0801582	0.561933	0.180881	0.581221	0.359257	-0.180881	-0.0254431	-0.168852	0.059392	0.0793686	0.825908	0.304979	-0.28441	-0.042366	-0.453367	-0.36339	0.0254431	0.162996	0.289249	0.406975	-2.04984	-0.0323019	-0.0170755	0.181279	-0.190274	-0.162996	0	-0.192054	0.693254	-0.128469	0.256587	0.207989	-0.546397	-0.243149	-2.39182	-0.289032			0.321131	-0.144604	Systemic lupus erythematosus
CISD3	CDGSH iron-sulfur domain-containing protein 3, mitochondrial	P0C7P0	-0.0517182	-0.566095	-0.230486	0.485734	-0.0237594	0.0322633	-0.491262	-0.0416751	0.117842	0.196114	-0.0880895	0.196674	0.164582	0.0294347	0.0237594	0.0060811	-0.0060811	-0.0308986	-0.0948949	0.35511	0.0491548	-0.137743	0.0308986	0.181291	-0.312975	0	0.0379224	0.0626917	-0.196674	-0.177923	0.0817742	-0.117757	0.276056	0.299644	-0.0634837	-0.228055	-0.194748			0.32046	0.0504442
POLR2M	DNA-directed RNA polymerase II subunit GRINL1A;Putative GRINL1B complex locus protein 2	P0CAP2;Q9BZD3	-0.181676	-0.139445	-0.077003	-1.69776	-0.61365	0.154695	0.0697498	0.285241	-0.203869	-0.144023	-0.439137	0.40439	0.153932	0.535646	0.364251	-0.210617	0.281945	0.564777	0.0573907	-0.00245047	-1.60066	0.736334	0.144023	0.495784	0.00512314	-0.224319	0.00245047	-0.555792	-0.00512314	0	-0.416758	0.533431	0.777789	-0.081768	-1.15596	0.139445	-0.556705			0.412714	-0.160049
PABPC4L	Polyadenylate-binding protein 4-like	P0CB38	-0.0861402	-0.542921	-0.659794	-0.243753	0.198658	-0.00042963	-0.267446	0.539798	-0.206975	0.0466304	0.196488	-0.144698	0.10408	0.224331	0.00042963	0.107289	-0.385339	-0.988658	-0.622213	0.000390053	0.0862637	0.380538	-0.239847	-0.0520363	0.144698	0.746771	-0.000390053	0	0.400583	0.311759	-0.0466304	0.38158	-0.558586	0.412918	-0.053328	1.77252	-0.461287			0.722974	0.204312
POTEJ	POTE ankyrin domain family member J	P0CG39	-0.0605564	-2.32183	0.0285039	-0.264534	-0.311485	0.0975952	-0.491287	-0.0911236	0.0605564	-0.26624	-0.804324	-1.19985	-0.428983	-0.183619	0.765293	-0.0285039	-0.596675	0.148307	-0.945831	-0.0640063	0.935546	0.695833	0.0911236	-0.157211	0.264534	1.41495	0.26985	0	0.821142	0.101919	0.959438	0.876137	-0.156746	1.66084	1.58008	0.231007	-2.05638			0.0220703	-0.0175798
PET100	Protein PET100 homolog, mitochondrial	P0DJ07	-0.245512	0.0944028	0.444824	0.149039	0.992014	0.387407	0.107297	0.0635781	-0.161447	-0.300127	0.972944	-0.153724	-0.0348306	-0.278147	0.106078	0.386965	0.987909	-0.322466	-0.0756035	-0.192595	-0.229058	0.0756035	0.091146	-0.0796766	-0.57714	-0.02637	-0.124584	0.0892706	0.0142007	-0.136636	-0.268051	0	0.349339	-0.0142007	0.0348306	-0.0944028	0.0882797			0.222632	0.061844
SULT1A3	Sulfotransferase 1A3;Sulfotransferase 1A4	P0DMM9;P0DMN0	0.012866	-0.012866	0.0292053	0.163854	0.0626268	0.109477	0.0183249	0.00777054	-0.0840807	0.0937195	0.00503731	0.491735	0.094553	-0.0723658	-0.195117	0.220207	0.564981	-0.122061	-0.103474	0.17222	-0.117256	-0.103764	-0.00503731	0.124056	-0.1242	0.0532455	-0.0292053	-0.0274849	-0.146092	-0.0341434	-0.330969	0.246704	0	-0.0183249	-0.37228	0.223002	-0.0679417			0.572859	0.0676796	Sulfur metabolism
HSPA1A	Heat shock 70 kDa protein 1A;Heat shock 70 kDa protein 1B	P0DMV8;P0DMV9	-0.0290117	0.121465	0.125515	0.0133924	-0.135005	-0.0737486	-0.149981	-0.191374	-0.0197382	0.0857372	-0.0857372	0.0767679	-0.220041	0.0197382	0.0824938	-0.115879	0.256786	-0.167295	0.341366	-0.203016	-0.055397	-0.0224628	0.21068	0.0960712	-0.0133924	-0.0745831	0.0224628	0	0.0787725	-0.00773811	0.189596	0.135351	-0.0279922	-0.101697	0.206705	0.135201	0.101345			2.33085	-0.120873
U2AF1L5	Splicing factor U2AF 35 kDa subunit-like protein;Splicing factor U2AF 35 kDa subunit	P0DN76;Q01081	-1.30076	-1.16389	0.114393	0.329145	0.554006	1.30621	-0.50973	0.114442	0.272666	-0.61266	0.302878	-0.0485787	0.082408	-1.11401	1.66147	-1.25227	-0.485051	-0.0547323	-1.4051	2.07821	1.37083	-0.114393	-0.614161	0.620266	0.0485787	0	0.470165	0.0302982	-0.497259	0.711945	-0.349145	-0.1698	-0.245428	0.149382	0.0547323	-0.272666	-0.165194			0.425484	0.231877	Shigellosis;Spliceosome
CBSL	Cystathionine beta-synthase-like protein;Cystathionine beta-synthase	P0DN79;P35520	0.0125465	0.075861	-0.0429049	0.148623	-0.0125465	0.0731068	-0.0107927	0.0391541	-0.198862	-0.0078001	0.0195532	0.308038	-0.0498562	-0.213114	0.0679131	0.220016	0.204034	0.0078001	0.0093832	-0.100642	-0.0093832	0.373004	-0.0195341	-0.142118	-0.0805082	-0.0479946	-0.182524	-0.105762	-0.0870829	0	0.222478	0.148777	0.134632	0.0107927	-0.288849	-0.525972	0.065712			0.771031	-0.0758848	Cysteine and methionine metabolism;Glycine, serine and threonine metabolism
CALM1	Calmodulin-1;Calmodulin-2;Calmodulin-3	P0DP23;P0DP24;P0DP25	2.93784	-1.1545	0.369872	-1.50087	-0.971505	-0.539258	-1.60847	-3.33602	-2.70653	0.453236	-1.54964	1.40314	0.53352	4.83195	0.539258	-1.52732	-0.369872	-0.433462	0.486468	4.63952	1.06771	-1.20827	-0.942369	-8.25438	1.51717	-0.966261	-2.35284	-0.77266	-1.40314	0	0.614954	0.149426	2.02689	1.57462	0.433462	1.12644	1.68472			0.195277	-0.354085
POLR1D	Protein POLR1D, isoform 2	P0DPB5	-0.0621037	0.0909133	-0.0112276	0.138337	0.222064	-0.0465846	-0.0384951	0.139868	-0.338141	0.322841	-0.044198	0.727177	0.0055809	-0.0523553	0.0465846	0.281907	0.559237	0.321398	-0.0505733	-0.443971	0.0112276	-0.608966	-0.0055809	0.333774	-0.200932	0.110766	0.330252	-0.122626	-0.0227642	0.0317965	-0.549862	-1.74077	-0.261189	0.0227642	-0.454243	0.205927	0			0.686772	0.169103
POLR1D	DNA-directed RNA polymerases I and III subunit RPAC2	P0DPB6	-0.181693	-0.256513	-0.430395	-0.156599	-0.0107851	0.0288115	-0.102493	0.0696774	0.0107851	0.00195312	-0.00195312	0.450985	-0.0132103	-0.165313	0.0298758	0.0375957	-0.0978527	-0.155428	-0.182953	0.179651	0.248432	0.196497	0.214228	-0.260847	-0.130852	0.0313778	-0.0375957	-0.299465	0.202795	0.0110416	-0.0117226	0	-0.0297928	0.102493	0.149099	0.595317	0.12952			0.107957	0.0186788
FDX1	Adrenodoxin, mitochondrial	P10109	0.163904	0.021832	0.0872593	0.301686	0.285837	-0.0969014	0.189622	0.0362453	-0.0476947	0.0358982	0.418372	0.320125	-0.153369	-0.021832	0.0492558	-0.243637	0.0138283	0.148658	-0.295034	-0.0475407	-0.0138283	0.207651	-0.0452909	0	-0.280342	-0.193928	0.261677	-0.592561	-0.24262	0.114394	-0.0358982	0.746232	-0.125829	-0.189622	-0.209877	-0.126989	0.56064			0.466567	-0.0809965
TROVE2	60 kDa SS-A/Ro ribonucleoprotein	P10155	0.00200653	0.152933	0.312459	0.094223	0.100325	-0.00200653	-0.00711441	-0.0490751	-0.0368462	0.0691652	0.109805	0.988581	-0.00892925	-0.326735	0.0928612	0.10286	-0.0110388	0.00892925	0.0839586	-0.00611401	0.00611401	-0.189257	-0.0294485	0.253395	0.00711441	0.116398	-0.13627	-0.00695038	-0.0694952	0.0915966	0.0425806	-0.0175915	0	-0.201235	-0.0691061	-0.0144291	-0.0632553			0.259644	-0.0397416	Systemic lupus erythematosus
GAA	Lysosomal alpha-glucosidase	P10253	-0.143022	-0.0716352	0.116246	0.0836086	-0.0054121	0.0858049	-0.155878	-0.228629	-0.0553923	0.0148973	-0.269959	0.0210495	-0.182103	0.141826	0.0054121	-0.0241022	-0.00143909	0.0668974	0.282519	-0.0384264	0.00143909	-0.204307	0.134257	-0.146688	-0.107388	0	0.203881	-0.0682831	-0.0210495	-0.0886574	0.0430956	0.192343	0.107924	0.271061	-0.0148973	0.201833	0.0298729			1.26157	-0.0850029	Galactose metabolism;Lysosome;Starch and sucrose metabolism
HIST1H1E	Histone H1.4	P10412	0.468686	2.4234	-0.0820045	0.00248909	-0.241675	1.52421	-0.184877	0.183105	-0.217975	-0.322345	0.0229044	0.452789	0.314246	-0.773431	-0.599996	-0.56881	-0.0303936	-0.721543	0.375284	0.0303936	0.481419	0.126194	0.0335093	-0.676882	0.466057	0.0747833	-0.133261	-0.153849	-0.00248909	0.24539	-0.0229044	-0.16028	0	-0.329962	-0.532897	0.217975	0.00132179			0.390311	-0.162461
SPP1	Osteopontin	P10451	0.346174	-0.0879068	-0.183587	0.263604	0.0911217	-0.609589	-0.215763	0.132098	-0.239676	-1.30007	0.225269	0.995999	-0.40132	0.0879068	-0.190742	0.441608	0.855131	-0.819131	-0.154271	0.361665	0.00362587	-0.101279	0.374333	0	0.188469	0.121316	-0.00362587	0.0964174	-0.188469	-0.118073	-0.124666	0.00209141	-0.196535	-0.495039	0.124666	0.542242	-0.0371189			0.623479	0.16407	ECM-receptor interaction;Focal adhesion;Toll-like receptor signaling pathway
DLAT	Dihydrolipoyllysine-residue acetyltransferase component of pyruvate dehydrogenase complex, mitochondrial	P10515	-0.0510101	-0.216681	-0.0765247	0.0661898	0.0946922	0.0707626	-0.126597	0.0945826	-0.0677814	-0.0103846	0.0782557	-0.0867701	0.0103846	0.0510101	-0.16641	-0.0483208	-0.107832	-0.0139608	-0.0666351	0.127451	0.0483208	0.374029	-0.0548239	-0.134302	-0.0391302	-0.0306358	0.199797	0	0.0391302	0.0484753	-0.0411997	-0.126665	0.0576744	0.0606012	0.0364389	0.132517	0.067173			0.149126	0.013814	Citrate cycle (TCA cycle);Glycolysis / Gluconeogenesis;Pyruvate metabolism
PTPRF	Receptor-type tyrosine-protein phosphatase F	P10586	0.105262	-1.58128	-0.370199	0.131783	0.130984	0.475235	0.0671482	0.578356	-0.00801039	0.201911	0.162798	0.847414	-0.0840459	-0.0444522	0.00801039	-0.512606	-0.0736561	-0.032146	-0.625718	0.161425	0.478259	0.343822	0.032146	0.0864143	-0.391561	0.636163	0.0736561	-0.139869	-0.0671482	0	-0.322633	0.220399	-0.157754	-2.02551	-0.199478	-0.257036	-1.5057			0.214574	-0.0985692	Adherens junction;Cell adhesion molecules (CAMs);Insulin signaling pathway
NR2F1	COUP transcription factor 1	P10589	0.391642	-0.0409431	0.243483	0.0860243	0.560208	0.266335	-0.506813	0.174639	-0.961229	0.327568	-0.930894	0.412892	0.373415	-0.161479	0.0349245	0.0151753	-0.0493674	-0.242519	-0.0309253	0.245063	0.133997	-0.0151753	-0.174639	-0.0854425	-0.0707788	-0.400442	-0.245354	0.479381	-0.264464	0.270432	-0.216372	-0.361657	0.562969	0.0707788	0.441613	-0.0349245	0			0.175397	-0.05148
TXN	Thioredoxin	P10599	0.116812	0.107582	0.953216	0.109612	0.477802	0.0407963	0.584741	-0.121362	-0.434423	-0.0422316	0.628675	-0.0740232	0.108685	-0.525625	-0.229513	0.0550394	1.63749	0.0422316	-0.597383	0.0229292	-0.73257	-0.0229292	0.0482817	0.238537	-0.671632	-0.195755	-0.375161	-0.151211	0.0740232	0	-0.149245	0.0195808	0.0939026	-0.629119	-0.181968	-0.0407963	-0.123569			0.0520797	0.0214087
COX5B	Cytochrome c oxidase subunit 5B, mitochondrial	P10606	-0.00869656	-0.0593405	0.383355	-0.0973501	0.218207	0.00869656	0.211213	-1.0309	-0.0788336	-0.373225	0.0819025	0.405797	-0.115865	0.124146	0.21271	0.13795	-0.157901	0.241645	0.188325	-0.237794	-0.04774	-0.0760183	-0.0819025	-0.136446	0.0472918	-0.242702	0.04774	0	-0.0472918	0.0342979	0.197524	-0.188963	0.00719643	-0.13799	0.134162	-0.411799	0.0647793			1.22718	-0.155094	Alzheimer's disease;Cardiac muscle contraction;Huntington's disease;Oxidative phosphorylation;Parkinson's disease
CTSA	Lysosomal protective protein	P10619	0.11757	-0.0690203	-0.127057	-0.00476456	0.118325	0.128074	-0.158457	0.134266	-0.131557	-0.0174561	0.207973	0.691431	-0.147224	-0.164838	0.00116634	-0.117497	0.135695	0.190332	-0.00939846	0.0424376	0.00939846	0.353261	-0.299395	-0.0343857	-0.104015	-0.0151329	-0.216474	0.0384254	0.00476456	0	-0.0194607	0.0456715	0.153673	0.156132	0.0174561	-0.00116634	-0.0163174			0.107561	0.0161308	Lysosome;Renin-angiotensin system
MGST1	Microsomal glutathione S-transferase 1	P10620	0.362622	0.141674	0.960917	-0.0271335	-0.947508	0.480445	-0.194259	-0.384335	-0.141674	0.144586	1.13013	0.661575	0.0834889	-0.15944	0.231562	0.449391	0.150623	-0.315707	-0.414702	-0.150623	-0.394507	-0.16389	-0.0834889	-0.288345	0.0271335	0.165741	0.393148	-0.0449963	-0.0804353	-0.295847	0.180078	0	0.00238037	0.427223	-0.434521	-0.555689	0.134571			0.279686	-0.0869135	Drug metabolism - cytochrome P450;Glutathione metabolism;Metabolism of xenobiotics by cytochrome P450
PRKAR1A	cAMP-dependent protein kinase type I-alpha regulatory subunit	P10644	-0.0656614	0.146447	0.0973845	0.0485172	0.0740423	0.0285807	-0.103479	-0.0316515	-0.0285807	0.0487585	0.213191	0.235865	-0.0428801	-0.0735083	0.193482	-0.0586081	0.153775	-0.120084	-0.0253477	-0.164508	-0.190667	0.0388498	0.136933	0.0283108	-0.261423	-0.0707588	0.0253477	-0.0791416	-0.032217	0.0979939	-0.0270567	0	0.00152969	0.032217	0.0270567	-0.144162	-0.135117			2.0543	-0.0950728	Apoptosis;Insulin signaling pathway
TFPI	Tissue factor pathway inhibitor	P10646	0.016881	0.366496	0.538362	0.0996518	0.410379	-0.0360584	-0.133967	0.0959792	-0.016881	0.0441337	0.670434	0.465502	-0.0441337	-0.884411	-0.524129	-0.882257	0.134625	-0.315305	-0.413348	0.296915	-0.723047	0.0159974	-0.0659518	-0.766644	-1.00454	-0.220684	-0.0159974	-0.189986	0.0323901	0	0.150011	0.132801	0.437048	-0.0323901	-0.390419	0.856266	0.286245			0.198212	-0.0697685	Complement and coagulation cascades
ESD	S-formylglutathione hydrolase	P10768	0.0623474	-0.0606861	-0.242395	0.277918	-0.0233345	0.0233345	-0.0179634	0.00841045	-0.0320816	-0.0397234	0.0644846	-0.0545998	-0.0118914	0.0783138	0.0835152	0.0172672	-0.0322552	0.201606	0.0127144	-0.0127144	0.0189457	0.0236263	-0.0458193	0.0333595	0.0787754	-0.0760689	-0.0212307	-0.021059	-0.0268173	-0.12718	0.0541525	0.136372	0	0.0179634	-0.00841045	-0.158281	0.0483532			0.0993224	0.00783783	Methane metabolism
HSPD1	60 kDa heat shock protein, mitochondrial	P10809	0.299128	0.138929	0.220001	0.0389986	-0.0393963	-0.0239697	-0.0459566	-0.07164	-0.0486755	-0.0566292	0.0445423	1.04132	-0.0588284	0.12151	0.0239697	-0.0204334	0.399492	0.172922	-0.101711	0.0842857	-0.102207	-0.0897255	0.0888748	0.128273	0.122649	-0.0465736	0.0204334	0.0752296	-0.100322	-0.00915146	0.0421791	-0.20289	0.103022	-0.0389986	-0.0421791	-0.0993176	0			0.0934423	-0.0169357	ko05152;RNA degradation;Type I diabetes mellitus
CLU	Clusterin	P10909	0.223341	0.285417	0.497398	0.642497	0.349115	-0.0387149	0.186231	0.232181	-0.130594	-0.070838	0.399825	-0.953163	0.070838	-0.193198	0.0387149	-0.118802	0.592096	0.181375	0.412632	-0.0179925	-0.180033	-0.120203	-0.143218	0.0593262	-0.144357	-0.123893	0.0179925	-0.0478992	0.0817575	0.2	-0.079524	0.0847626	-0.905566	-0.0817575	-0.273391	-0.141366	0			0.334936	0.0796905
HSPA5	Endoplasmic reticulum chaperone BiP	P11021	0.282389	0.625223	-0.112432	-0.0750456	-0.332684	-0.417816	0.0750456	-0.00550652	0.134163	-0.129715	0.137543	-0.208369	0.00550652	0.0946789	-0.46789	-0.148199	0.212385	0.147392	0.722765	0.0654221	0.247509	-0.0938587	0.0538883	0.0987148	0.469867	0.0737743	-0.0654221	0	-0.156438	-0.130035	-0.0741348	-0.0797558	-0.175049	0.168542	-0.0948124	-0.0946789	0.152258			0.933367	0.127014	Prion diseases;Protein export;Protein processing in endoplasmic reticulum
LAMC1	Laminin subunit gamma-1	P11047	0.0846653	-0.041914	0.0340576	-0.0917244	0.0357761	-0.0357761	-0.0246458	-0.078115	0.0534725	0.0684571	0.190932	0.180709	-0.0308175	0.266153	-0.24658	0.318918	-0.0206184	-0.0243869	0.141239	-0.0980778	-0.120262	0.0206184	0.0243869	0.329668	0.0246458	0.173639	-0.0824594	0.155891	-0.609093	-0.319066	0.120654	-0.10017	-0.252675	0.292275	-0.167858	-0.595934	0			0.791544	0.0971466	Amoebiasis;ECM-receptor interaction;Focal adhesion;Pathways in cancer;Prion diseases;Small cell lung cancer;Toxoplasmosis
HSPA8	Heat shock cognate 71 kDa protein	P11142	0.0340605	0.313893	-0.00666904	-0.0188751	-0.351958	-0.092576	0.0188751	-0.00496197	0.217351	0.0832758	0.00411892	-0.439487	-0.157741	-0.0340605	-0.121789	-0.00432491	0.241343	-0.0336733	0.493836	-0.150308	0.00432491	0.140956	0.12716	-0.123863	0.170033	-0.0838795	-0.0328817	0	0.19743	0.0418739	0.0992689	0.249008	-0.0842552	-0.225267	-0.00411892	0.100043	0.129326			0.536232	-0.0620693	Antigen processing and presentation;Endocytosis;MAPK signaling pathway;Measles;Protein processing in endoplasmic reticulum;Spliceosome;Toxoplasmosis
SLC2A1	Solute carrier family 2, facilitated glucose transporter member 1	P11166	0.0841484	-0.193768	0.196624	-0.138906	0.121187	-0.120054	-0.0178471	0.011528	0.0304623	-0.0234165	-0.197132	0.105316	-0.011528	-0.0304623	-0.0649891	0.0122404	0.0844107	0.0343456	-0.0807199	-0.0291891	-0.0122404	-0.178397	-0.164825	-0.074707	0.0178471	0.00176239	0.0813742	0	-0.0592957	0.154778	0.0726013	-0.0092411	-0.13172	0.152605	0.0370293	0.442572	0.202333			1.21186	0.0781545	Adipocytokine signaling pathway;Bile secretion;Pathways in cancer;Renal cell carcinoma
SLC2A2	Solute carrier family 2, facilitated glucose transporter member 2	P11168	-0.319561	0.179619	0.190452	0.0720415	-0.0944862	0.114992	-0.0720415	-0.0067234	-0.439677	0.153162	0.539488	0.460498	-0.171259	-0.408306	0.0944862	-0.270529	-0.104014	-0.357044	0.074347	-0.074347	-0.158954	0.273351	-0.0495615	-0.193152	-0.54445	0	0.177201	-0.412862	-0.258706	0.0789194	0.0067234	0.27915	0.165706	0.335705	0.0769672	0.173422	-0.3131			2.09724	-0.218659	Carbohydrate digestion and absorption;Maturity onset diabetes of the young;Type II diabetes mellitus
SLC2A3	Solute carrier family 2, facilitated glucose transporter member 3	P11169	0.032011	-0.160847	0.0897532	-0.108003	0.086729	-0.0697575	0.0291433	0.0773897	-0.0502243	-0.0408506	-0.112477	0.191154	0.0270872	0.0336952	-0.032011	-0.0261831	0.133998	0.0626097	-0.1057	0.0261831	0.218879	-0.155627	-0.189923	0.224295	-0.0291433	0.0526752	-0.14618	0	-0.0387373	0.0723972	-0.0270872	-0.055872	-0.197859	0.150142	0.0679522	0.596815	-0.127594			1.92378	0.119062
EPB41	Protein 4.1	P11171	0.0408754	0.146167	0.375828	0.258582	0.250585	0.166308	0.0408144	-0.022779	-0.0408754	0.114725	-0.0448556	0.0988951	-0.0104566	-0.188155	-0.0543165	-0.030262	0.0321712	0.156822	-0.0105	-0.0853863	-0.0913334	0.0249825	0.297653	-0.34594	-0.0408144	-0.0799875	0.0105	0.0409975	-0.225844	0.188212	0.0104566	0	0.0235729	-0.0459013	-0.102258	-0.343106	-0.0360994			1.3314	-0.100561	Tight junction
[truncated: 4,017 more rows]

## Sheet: Ref._prot_SN_output
PG.ProteinGroups	PG.Genes	PG.ProteinDescriptions	PG.UniProtIds	PG.FastaFiles	res_3nM_P37_30.raw.PG.Quantity	sens_ctrl_P37_25.raw.PG.Quantity	sens_100nM_P42_39.raw.PG.Quantity	sens_100pM_P36_19.raw.PG.Quantity	res_100pM_P37_28.raw.PG.Quantity	sens_3nM_P37_29.raw.PG.Quantity	sens_100nM_P36_23.raw.PG.Quantity	res_100pM_P31_12.raw.PG.Quantity	res_100nM_P37_32.raw.PG.Quantity	sens_100pM_P31_11.raw.PG.Quantity	res_100nM_P31_16.raw.PG.Quantity	sens_ctrl_P36_17.raw.PG.Quantity	res_ctrl_P31_10.raw.PG.Quantity	sens_100nM_P37_31.raw.PG.Quantity	sens_100pM_P37_27.raw.PG.Quantity	res_3nM_P42_38.raw.PG.Quantity	res_100nM_P42_40.raw.PG.Quantity	res_3nM_P31_14.raw.PG.Quantity	sens_ctrl_P42_33.raw.PG.Quantity	res_100pM_P42_36.raw.PG.Quantity	res_ctrl_P42_34.raw.PG.Quantity	sens_3nM_P42_37.raw.PG.Quantity	sens_ctrl_P31_09.raw.PG.Quantity	res_100nM_P25_08.raw.PG.Quantity	res_100pM_P36_20.raw.PG.Quantity	res_100pM_P25_04.raw.PG.Quantity	sens_100pM_P42_35.raw.PG.Quantity	res_3nM_P25_06.raw.PG.Quantity	sens_3nM_P36_21.raw.PG.Quantity	sens_100pM_P25_03.raw.PG.Quantity	sens_3nM_P31_13.raw.PG.Quantity	sens_ctrl_P25_01.raw.PG.Quantity	sens_3nM_P25_05.raw.PG.Quantity	res_3nM_P36_22.raw.PG.Quantity	sens_100nM_P31_15.raw.PG.Quantity	res_ctrl_P37_26.raw.PG.Quantity	res_ctrl_P25_02.raw.PG.Quantity
[truncated: 5,358 more rows]

[truncated: 2 more sheets: SDS_proteome, SDS_prot_SN_output]
