# Supplementary material for: Multi-layered proteomics identifies insulin-induced upregulation of the EphA2 receptor via the ERK pathway which is dependent on low IGF1R level
Source: Sci Rep. 2024 Nov 21;14:28856. doi: 10.1038/s41598-024-77817-5 (PMC11582730; doi:10.1038/s41598-024-77817-5)
Supplement: Supplementary file 4 — Supplementary Material 4 [file 41598_2024_77817_MOESM4_ESM.xlsx]

## Sheet: H4IIE_SILAC_proteome
										Normalised ratio for insulin compared to control								Normalised ratio for S597 compared to control								Intensity (H4IIE) for 24 hour				Intensity (H4IIE) for 48 hour
id	Protein IDs	Gene names	Protein names	Razor + unique peptides H4IIE_24h_BR4	Razor + unique peptides H4IIE_24h_BR5	Razor + unique peptides H4IIE_24h_BR6	Razor + unique peptides H4IIE_48h_BR4	Razor + unique peptides H4IIE_48h_BR5	Razor + unique peptides H4IIE_48h_BR6	Ratio M/L normalized H4IIE_24h_BR4	Ratio M/L normalized H4IIE_24h_BR5	Ratio M/L normalized H4IIE_24h_BR6	MEDIAN(norm_M/L_24h)	Ratio M/L normalized H4IIE_48h_BR4	Ratio M/L normalized H4IIE_48h_BR5	Ratio M/L normalized H4IIE_48h_BR6	MEDIAN(norm_M/L_48h)	Ratio H/L normalized H4IIE_24h_BR4	Ratio H/L normalized H4IIE_24h_BR5	Ratio H/L normalized H4IIE_24h_BR6	MEDIAN(norm_H/L_24h)	Ratio H/L normalized H4IIE_48h_BR4	Ratio H/L normalized H4IIE_48h_BR5	Ratio H/L normalized H4IIE_48h_BR6	MEDIAN(norm_H/L_48h)	Intensity_24h_BR4	Intensity_24h_BR5	Intensity_24h_BR6	MEDIAN(Intensity 24h)	Intensity_48h_BR4	Intensity_48h_BR5	Intensity_48h_BR6	MEDIAN(Intensity 48h)	Significance B P<.5 (24h insulin)	Significance B P<.5 (48h insulin)	Significance B P<.5 (24h S597)	Significance B P<.5 (48h S597)
0	A0A096MIT8	LOC100912195 Bex1 Bex2	Protein BEX1-like	12	12	12	13	12	11	0.73944	0.72254	0.64982	0.72254	0.81815	0.81768	0.79947	0.81768	0.71498	0.67648	0.64132	0.67648	0.71141	0.73023	0.69041	0.71141	24252000000	21187000000	20793000000	21187000000	13507000000	15127000000	8786300000	13507000000
1	A0A096MIV5;REV__P56225;REV__D4AAH1	Abcf2		27	19	23	24	24	26	1.5213	1.4627	1.4153	1.4627	1.4385	1.5305	1.4546	1.4546	1.2736	1.2386	1.2268	1.2386	1.2621	1.3327	1.2642	1.2642	22098000000	19715000000	17689000000	19715000000	16772000000	13212000000	13496000000	13496000000
2	A0A096MIX0	Morc3	MORC family CW-type zinc finger 3	12	10	9	12	12	14	0.90668	0.91985	0.9777	0.91985	0.94646	0.97187	0.93115	0.94646	0.92059	0.85138	0.91481	0.91481	0.92315	1.0467	0.88118	0.92315	1352200000	1147300000	811130000	1147300000	1.0274e+09	1309100000	960240000	1.0274e+09
3	A0A096MJ11	Gsdmd	Gasdermin D	9	8	8	9	9	9	0.78072	0.75534	0.76809	0.76809	0.81868	0.76305	0.73493	0.76305	0.84348	0.84355	1.0157	0.84355	0.90313	0.77408	0.82785	0.82785	3.1225e+09	3.1158e+09	3.9943e+09	3.1225e+09	2311900000	2324600000	2431100000	2324600000
4	A0A096MJ28	Ints2	Integrator complex subunit 2	15	14	14	11	12	15	0.92752	0.88529	0.94026	0.92752	0.91119	0.80303	0.86716	0.86716	0.8958	0.85242	0.86827	0.86827	0.91702	0.80442	0.90263	0.90263	3.6735e+09	2540600000	3.4975e+09	3.4975e+09	3.3846e+09	2.1434e+09	1.994e+09	2.1434e+09
5	A0A096MJ32	Tspyl2	TSPY-like 2	6	7	6	7	6	9	0.93953	1.0654	0.9369	0.93953	1.117	1.0899	1.1457	1.117	1.0647	0.92885	0.88171	0.92885	0.9857	1.0434	1.1835	1.0434	348530000	828570000	723790000	723790000	618830000	1445600000	798400000	798400000
7	A0A096MJ94;Q9JIR4	Bms1		22	24	20	21	24	24	1.0884	1.0373	1.1105	1.0884	0.94246	1.0035	0.90721	0.94246	1.0274	1.0148	1.0069	1.0148	0.98143	0.98964	0.98056	0.98143	5363000000	6.166e+09	4738500000	5363000000	4703600000	6.9994e+09	3.2835e+09	4703600000
8	A0A096MJ99	Vamp4	Vesicle-associated membrane protein 4	1	2	3	1	0	1	0.88962	1.1196	1.112	1.112	1.3968	NaN	1.0072	1.202	0.68852	0.88733	0.93443	0.88733	0.89232	NaN	0.91938	0.90585	48446000	158800000	551410000	158800000	70780000	0	36899000	36899000
9	A0A096MJE3	Gspt2	G1 to S phase transition 2	0	0	1	0	0	0	1.1964	1.1582	1.1504	1.1582	1.3263	1.1875	1.2173	1.2173	1.1193	1.1447	1.1637	1.1447	1.2453	1.0475	1.2408	1.2408	18175000000	14427000000	13818000000	14427000000	13623000000	11719000000	9711500000	11719000000
11	A0A096MJI1;D3ZHB2	Zfx		12	9	11	12	12	14	0.79743	0.76068	0.74495	0.76068	0.70676	0.70318	0.63735	0.70318	0.90576	0.9169	0.87112	0.90576	0.74075	0.63446	0.81627	0.74075	1245800000	1337000000	1174300000	1245800000	1187300000	1108100000	789260000	1108100000
12	A0A096MJM8	Las1l	LAS1-like (S. cerevisiae)	16	13	10	10	11	9	0.77385	0.8168	0.83086	0.8168	0.82369	0.74438	0.77079	0.77079	0.91113	0.95895	0.94727	0.94727	0.81049	0.8512	0.74792	0.81049	3.2676e+09	3.7729e+09	3.1162e+09	3.2676e+09	1.603e+09	1.8079e+09	2271200000	1.8079e+09
13	A0A096MJN4	Septin4 Arts Bh5 Gm11492 Pnut12 Sep4 Sept4	Septin-4 (Apoptosis-related protein in the TGF-beta signaling pathway) (Arts) (Bradeion beta) (Brain protein H5) (CE5B3 beta) (Cell division control-related protein 2) (hCDCREL-2) (Peanut-like protein 2)	0	0	0	0	0	0	0.9574	1.092	1.4914	1.092	1.3017	1.1324	1.0004	1.1324	1.0027	1.2056	1.1633	1.1633	1.0868	1.0839	1.0869	1.0868	978490000	1.0364e+09	436500000	978490000	612580000	727470000	106410000	612580000
15	A0A096MJS2	Sema4c	Semaphorin 4C	1	0	1	0	1	2	0.96659	NaN	0.78249	0.87454	NaN	0.82769	0.71268	0.770185	0.61337	NaN	0.74417	0.67877	NaN	0.88246	0.87284	0.87765	29329000	0	34098000	29329000	0	244210000	106910000	106910000
16	A0A096MJS9;A0A8I6AEU0;A0A8I6ADX3	Esco2		5	5	4	3	2	2	1.252	1.2243	1.5631	1.252	1.283	0.83948	0.91068	0.91068	1.0688	0.82255	1.0401	1.0401	0.9763	1.4871	0.94135	0.9763	502430000	565060000	445660000	502430000	294920000	88732000	140930000	140930000
17	A0A096MJU1	Atad2b	ATPase family, AAA domain containing 2B	5	2	1	2	2	1	1.1026	NaN	3.9331	2.51785	9.3578	1.076	1.104	1.104	1.1563	NaN	0.73686	0.94658	4.9679	0.97416	0.85187	0.97416	408430000	0	81467000	81467000	85041000	329150000	154350000	154350000
18	A0A096MJV7	Chd9	DNA helicase (EC 3.6.4.12)	0	0	0	0	0	1	0.57201	1.3735	NaN	0.972755	NaN	NaN	0.74224	0.74224	1.2884	1.2361	NaN	1.26225	NaN	NaN	1.1527	1.1527	44099000	127370000	0	44099000	0	0	98063000	0
19	A0A096MJX4	Fsip2	Fibrous sheath-interacting protein 2	2	1	0	3	3	2	0.89162	0.90563	NaN	0.898625	0.93713	0.90476	0.80512	0.90476	0.88347	0.87839	NaN	0.88093	1.0107	0.95575	0.78436	0.95575	1.8717e+09	1.7064e+09	0	1.7064e+09	5312800000	1126700000	2786300000	2786300000
20	A0A096MJZ0	Dnal1	Dynein axonemal light chain 1 (LC1)	1	1	1	1	1	1	0.80008	0.82038	0.98183	0.82038	0.89621	1.2802	NaN	1.0882	0.81645	0.58081	0.89403	0.81645	0.72446	0.88607	NaN	0.805265	20236000	65715000	75760000	65715000	16852000	14553000	0	14553000
22	A0A096MK32	Tdg	Thymine-DNA glycosylase	2	3	2	3	2	1	0.76274	0.8276	0.90469	0.8276	0.92818	1.1233	1.1616	1.1233	1.1835	1.1925	1.1208	1.1835	1.1329	1.1574	1.2711	1.1574	516100000	393090000	410980000	410980000	314500000	190900000	301970000	301970000
23	A0A096MK48	Serf1	Small EDRK-rich factor 1	1	2	2	1	3	1	0.9651	0.95478	0.76491	0.95478	0.74017	0.74523	0.8017	0.74523	0.98372	0.8336	0.87655	0.87655	0.80641	0.71784	0.6441	0.71784	690940000	327690000	930190000	690940000	532110000	3.0943e+09	2429400000	2429400000
24	A0A096MK61	Crtap Crtapl1 LOC102555086	Cartilage associated protein-like 1	8	8	13	11	11	12	1.3125	1.1587	1.2364	1.2364	1.3288	1.3099	1.3848	1.3288	1.1357	1.1012	1.2089	1.1357	1.3856	1.2684	1.203	1.2684	2171600000	5282200000	3.4784e+09	3.4784e+09	3.0878e+09	1.9233e+09	3.105e+09	3.0878e+09
25	A0A096MKB0	Rab24	Max dimerization protein 3	8	7	7	8	6	6	1.1131	1.1818	1.1495	1.1495	1.2353	0.97483	1.2505	1.2353	0.97124	0.90315	1.0175	0.97124	0.99429	0.97787	1.0683	0.99429	1227600000	1.0511e+09	781090000	1.0511e+09	971660000	743720000	671800000	743720000
26	A0A096MKD1	Eef1akmt1 EEF1AKMT1 N6AMT2	EEF1A lysine methyltransferase 1 (EC 2.1.1.-) (N(6)-adenine-specific DNA methyltransferase 2) (Protein-lysine N-methyltransferase N6AMT2)	4	4	4	3	1	2	1.1433	0.95923	0.96348	0.96348	1.123	0.83412	1.1239	1.123	1.1981	1.0396	1.1966	1.1966	1.1549	0.76546	1.2809	1.1549	296000000	2473000000	567440000	567440000	499620000	148720000	489440000	489440000
27	A0A096MKE0	Asph	Aspartate-beta-hydroxylase	5	4	6	8	7	6	0.59531	0.59412	0.55342	0.59412	0.41274	0.3584	0.49035	0.41274	0.87282	0.76586	0.95853	0.87282	0.68522	0.67026	0.74861	0.68522	461250000	454930000	398690000	454930000	801690000	425060000	530320000	530320000
28	A0A096MKE2	Snx12	PX domain-containing protein	5	3	5	4	3	5	1.1675	1.1064	1.0968	1.1064	1.3377	1.2279	1.2167	1.2279	1.0328	1.023	1.0228	1.023	1.0503	1.144	1.048	1.0503	8.1354e+09	9807200000	8780600000	8780600000	6.424e+09	1.8947e+09	4556900000	4556900000
29	A0A096MKE5	Zfp326	Zinc finger protein 326	10	12	10	9	10	7	0.60297	0.59719	0.52816	0.59719	0.57798	0.54646	0.51561	0.54646	0.7833	0.73711	0.75671	0.75671	0.62284	0.76394	0.64698	0.64698	945930000	1.4639e+09	1201900000	1201900000	870650000	1098000000	715970000	870650000
30	A0A096MKF8	Med12	Mediator complex subunit 12	12	20	17	17	14	13	0.62889	0.77226	0.69724	0.69724	0.65406	0.78914	0.68623	0.68623	0.77276	0.8438	0.79807	0.79807	0.84654	0.83253	0.7943	0.83253	1106800000	2182100000	1.6459e+09	1.6459e+09	1316100000	945630000	748870000	945630000
31	A0A096MKH4	Ube2j1	Ubiquitin-conjugating enzyme E2, J1	4	2	2	6	4	4	1.5351	1.1855	1.5953	1.5351	1.4742	1.5014	1.5123	1.5014	1.1868	2.5283	1.3088	1.3088	1.3282	1.3054	1.3928	1.3282	425740000	300550000	372750000	372750000	576580000	224200000	331570000	331570000
32	A0A096MKI6	Ercc5	ERCC excision repair 5, endonuclease	4	5	4	3	3	3	0.7483	0.70601	0.62972	0.70601	0.60013	0.57462	0.55707	0.57462	0.71562	0.67723	0.6865	0.6865	0.57061	0.56664	0.67692	0.57061	258930000	449890000	302100000	302100000	326650000	206580000	256730000	256730000
34	A0A096UWG9	Dgke	Diacylglycerol kinase (DAG kinase) (EC 2.7.1.107)	2	1	0	1	0	1	1.5212	1.6175	NaN	1.56935	1.2869	NaN	1.2569	1.2719	1.332	0.86276	NaN	1.09738	1.0481	NaN	1.3142	1.18115	62691000	50683000	0	50683000	31696000	0	27489000	27489000
36	A0A0G2JSL0;P28073	LOC100360846	Proteasome subunit beta type-6	6	6	6	8	8	8	1.0701	1.0139	1.0147	1.0147	1.0808	1.0718	1.1111	1.0808	1.0752	1.012	0.97698	1.012	1.0304	1.0406	1.0466	1.0406	17408000000	18916000000	21328000000	18916000000	16444000000	18830000000	11173000000	16444000000
37	A0A0G2JSV3;P09330;M0RBK1;A0A8I6AC83	LOC314140	Ribose-phosphate pyrophosphokinase 2	0	0	0	0	0	0	1.2769	1.2952	1.2394	1.2769	1.2873	1.2076	1.2344	1.2344	1.1426	1.2147	1.1936	1.1936	1.1492	1.1522	1.2158	1.1522	13881000000	23257000000	21081000000	21081000000	11946000000	11101000000	13366000000	11946000000
40	A0A0G2JT46	Zfp82	Zinc finger protein 82-like	0	0	0	0	0	0	0.52759	0.56219	0.53392	0.53392	NaN	NaN	0.55834	0.55834	0.64268	0.6665	0.65598	0.65598	NaN	NaN	0.67377	0.67377	249910000	251740000	295420000	251740000	0	0	110430000	0
42	A0A0G2JTA4	Gvin1 LOC499229	GTPase, very large interferon inducible 1	1	1	1	2	1	1	0.82744	0.7965	0.65431	0.7965	0.63556	0.80699	0.65368	0.65368	0.84937	0.86948	0.77977	0.84937	0.76526	1.0936	0.80178	0.80178	3.7046e+09	3.7012e+09	1.4939e+09	3.7012e+09	3.9943e+09	3.8136e+09	3.2678e+09	3.8136e+09
43	A0A0G2JTB2	Gbe1	1,4-alpha-glucan branching enzyme (EC 2.4.1.18)	6	10	7	9	8	7	0.95356	0.95909	0.92612	0.95356	1.0628	1.1599	1.4471	1.1599	1.3839	1.3836	1.1832	1.3836	1.1599	1.3534	1.3769	1.3534	1078400000	2191100000	660300000	1078400000	1.8001e+09	906500000	464800000	906500000
44	A0A0G2JTI5;D3ZLR4	Ralgps2		3	2	2	3	5	4	0.83175	0.68045	NaN	0.7561	1.4364	0.91024	1.0008	1.0008	0.87753	0.89462	NaN	0.886075	1.2724	1.07	1.2959	1.2724	111130000	158490000	33544000	111130000	100570000	149210000	211300000	149210000
45	A0A0G2JTI7	Prpf3	U4/U6 small nuclear ribonucleoprotein Prp3 (Pre-mRNA-splicing factor 3)	25	25	24	26	19	18	1.1766	1.043	1.0517	1.0517	1.0348	1.0167	0.9647	1.0167	0.98168	0.99287	0.98457	0.98457	0.91939	0.97342	0.86412	0.91939	12080000000	13793000000	15919000000	13793000000	8.2054e+09	10462000000	5105300000	8.2054e+09
46	A0A0G2JTJ9	Tfcp2	Transcription factor CP2	6	4	3	3	2	2	0.9448	0.87633	0.89289	0.89289	0.9713	1.1228	1.5476	1.1228	0.89491	1.0046	0.95984	0.95984	0.90723	0.97647	1.0501	0.97647	1204000000	1.5457e+09	1271700000	1271700000	632720000	690850000	505370000	632720000
47	A0A0G2JTM6	Dhx35	RNA helicase (EC 3.6.4.13)	8	7	8	5	4	5	0.76859	0.72569	0.76365	0.76365	0.72782	0.67402	0.73321	0.72782	0.71015	0.77583	0.76334	0.76334	0.73641	0.76939	0.81355	0.76939	691470000	624250000	519240000	624250000	314420000	249430000	225530000	249430000
48	A0A0G2JTM7	Brd7	Bromodomain containing 7	15	12	15	11	14	15	0.80863	0.7987	0.78375	0.7987	0.77308	0.80099	0.74092	0.77308	0.88472	0.89134	0.98488	0.89134	0.88044	0.80188	0.85837	0.85837	2160100000	1.9001e+09	2274100000	2160100000	1206000000	1.0448e+09	867020000	1.0448e+09
50	A0A0G2JTR4	Abr	Active breakpoint cluster region-related protein	9	9	10	9	4	8	1.8315	1.8438	1.8704	1.8438	2.0858	1.8965	2.1659	2.0858	1.271	1.1311	1.4652	1.271	1.4825	1.3021	1.2979	1.3021	1.7863e+09	2.0567e+09	2207600000	2.0567e+09	1358300000	718530000	1.0732e+09	1.0732e+09
51	A0A0G2JTT6	Herc1	HECT and RLD domain containing E3 ubiquitin protein ligase family member 1	13	14	15	18	8	10	1.1162	1.1168	1.1653	1.1168	1.2319	1.2945	1.3078	1.2945	1.1504	1.435	1.4495	1.435	1.2722	1.3637	1.0529	1.2722	990170000	871370000	1.0376e+09	990170000	1.5406e+09	537900000	623680000	623680000
52	A0A0G2JTU1	Ercc6	ERCC excision repair 6, chromatin remodeling factor	3	5	5	1	6	2	0.80054	0.89934	0.73753	0.80054	0.53458	0.48478	0.71375	0.53458	1.0393	0.725	0.78502	0.78502	0.59758	0.79395	0.7466	0.7466	122800000	384570000	184640000	184640000	62768000	532240000	135150000	135150000
53	A0A0G2JTW1;P61227	Rap2a	Ras-related protein Rap-2b	1	2	0	1	1	1	1.3005	1.2786	1.4802	1.3005	1.5142	1.1734	1.6177	1.5142	1.0635	1.0688	1.1886	1.0688	1.0985	0.95278	1.2465	1.0985	1.0299e+09	1317100000	898150000	1.0299e+09	500810000	866950000	764090000	764090000
58	A0A0G2JU09	Ep400	E1A binding protein p400	24	21	21	22	22	21	0.8314	0.83188	0.81089	0.8314	0.84367	0.77677	0.86615	0.84367	0.80607	0.81785	0.79743	0.80607	0.78193	0.75274	0.81113	0.78193	2292300000	2570400000	3.4e+09	2570400000	2746700000	2397900000	2503100000	2503100000
59	A0A0G2JU45	Trmt5 TRM5 TRMT5	tRNA (guanine(37)-N1)-methyltransferase (EC 2.1.1.228) (M1G-methyltransferase) (tRNA [GM37] methyltransferase) (tRNA methyltransferase 5 homolog)	8	7	6	6	7	5	0.80731	0.84776	0.84438	0.84438	0.93562	0.99112	1.0609	0.99112	0.82499	0.87248	0.79397	0.82499	1.0044	0.97273	1.0078	1.0044	4990200000	1.4888e+09	1128300000	1.4888e+09	645790000	860050000	549580000	645790000
60	A0A0G2JU49	Mtx1	Metaxin 1	10	6	6	7	10	9	0.74948	0.83255	0.84275	0.83255	0.75693	0.90553	0.85058	0.85058	0.90688	0.93392	0.97538	0.93392	0.88789	0.91661	0.93585	0.91661	3.3874e+09	4958300000	3.5115e+09	3.5115e+09	3.9743e+09	4.2879e+09	2.0726e+09	3.9743e+09
62	A0A0G2JU78	Zfp280d	Zinc finger protein 280D	3	3	3	2	3	4	0.7958	0.79273	0.79081	0.79273	0.99071	0.80158	0.67547	0.80158	0.91941	0.9047	0.87501	0.9047	0.85225	0.76389	0.74496	0.76389	749080000	827840000	974950000	827840000	177480000	511390000	496530000	496530000
63	A0A0G2JU91	Ncor2	Nuclear receptor co-repressor 2	16	16	13	16	8	21	0.84274	0.81499	0.92375	0.84274	0.92936	0.81707	0.73873	0.81707	0.83873	0.81975	0.81914	0.81975	0.80539	0.88278	0.76139	0.80539	1098700000	1373700000	1.5645e+09	1373700000	2496600000	1.0114e+09	1.636e+09	1.636e+09
64	A0A0G2JUA5	Ahnak	AHNAK nucleoprotein	0	1	0	1	3	0	NaN	0.67484	NaN	0.67484	0.75534	1.5688	NaN	1.16207	NaN	0.88914	NaN	0.88914	0.81238	3.1411	NaN	1.97674	0	373180000	0	0	435410000	1129100000	0	435410000
65	A0A0G2JUB1	Ccz1 Ccz1b	CCZ1 homolog B, vacuolar protein trafficking and biogenesis associated	9	7	9	9	9	10	0.98676	0.91589	1.0661	0.98676	0.93001	1.2092	1.2265	1.2092	0.88913	0.92067	0.87953	0.88913	0.8947	1.05	0.98472	0.98472	5.9287e+09	5169900000	7.1085e+09	5.9287e+09	5276400000	5697400000	4.0836e+09	5276400000
66	A0A0G2JUC8	Rbx1	Ring-box 1	3	3	3	3	3	3	0.95569	0.93695	1.0008	0.95569	1.0084	1.0117	0.96728	1.0084	0.98788	1.0184	0.93676	0.98788	1.0566	0.9629	1.0136	1.0136	3.1144e+09	2640300000	3.3648e+09	3.1144e+09	3.0202e+09	2210000000	2256500000	2256500000
67	A0A0G2JUC9	Herc2	HECT-type E3 ubiquitin transferase (EC 2.3.2.26)	20	19	16	17	14	17	1.1926	1.2635	1.2886	1.2635	1.2302	1.5006	1.3293	1.3293	1.075	1.0805	1.2237	1.0805	1.1381	1.2017	1.2184	1.2017	960230000	964650000	1119100000	964650000	1.0556e+09	530120000	593200000	593200000
68	A0A0G2JUD2	Ppa1	inorganic diphosphatase (EC 3.6.1.1)	14	9	12	14	13	12	1.1801	1.1761	1.1926	1.1801	1.1937	1.0941	1.0844	1.0941	1.0345	1.1035	1.106	1.1035	1.13	1.0586	1.054	1.0586	33158000000	38267000000	49498000000	38267000000	40025000000	29431000000	24971000000	29431000000
69	A0A0G2JUF2	Snx30	Sorting nexin family member 30	0	1	1	0	0	1	NaN	0.69511	0.61432	0.654715	NaN	NaN	1.1626	1.1626	NaN	0.83645	1.0542	0.945325	NaN	NaN	1.1254	1.1254	0	116030000	61522000	61522000	0	0	27774000	0
70	A0A0G2JUG1	AABR07001416.1	IF rod domain-containing protein	0	0	0	0	0	0	1.0687	1.0231	0.99213	1.0231	0.98177	0.95475	0.9967	0.98177	1.0072	1.0123	1.0141	1.0123	0.93811	0.92433	1.032	0.93811	19725000000	23058000000	19301000000	19725000000	21756000000	20572000000	11872000000	20572000000
71	A0A0G2JUG7	Iqsec1 Brag2	IQ motif and SEC7 domain-containing protein 1	10	7	8	10	7	11	0.74176	0.75853	0.8307	0.75853	0.70996	0.69999	0.84556	0.70996	0.85335	0.92011	0.77527	0.85335	0.63419	0.81172	1.0031	0.81172	1364800000	872140000	691620000	872140000	764740000	367570000	895880000	764740000
72	A0A0G2JUH4	Pnkp	Polynucleotide kinase 3'-phosphatase	9	7	8	6	6	7	0.73985	0.88166	0.79172	0.79172	0.69702	0.79693	0.75406	0.75406	0.69463	0.82921	0.81571	0.81571	0.93281	0.79608	0.87157	0.87157	1442900000	2325800000	2244400000	2244400000	1.8937e+09	1087800000	1.0254e+09	1087800000
73	A0A0G2JUI0	Tln2	Talin 2	10	12	13	13	11	15	0.95296	0.91553	0.99264	0.95296	0.89644	0.92268	0.98157	0.92268	1.0017	0.94325	0.98892	0.98892	0.9323	0.9619	0.96419	0.9619	17227000000	19212000000	14865000000	17227000000	11583000000	12676000000	14458000000	12676000000
74	A0A0G2JUJ9	Sec63	SEC63 homolog, protein translocation regulator	24	24	26	21	24	26	1.0889	1.1125	1.102	1.102	1.0763	1.0727	1.0913	1.0763	0.998	1.0369	1.03	1.03	1.0522	1.042	1.0762	1.0522	14505000000	17462000000	15584000000	15584000000	13304000000	10939000000	8893700000	10939000000
75	A0A0G2JUK2	Lsm14a	LSM14A mRNA processing body assembly factor	16	15	15	13	14	13	0.91217	0.8907	0.91105	0.91105	0.90842	0.8621	0.87253	0.87253	0.99888	0.93792	0.98339	0.98339	0.90991	0.87747	0.91733	0.90991	4985700000	5.8955e+09	4589000000	4985700000	2.9974e+09	4.113e+09	3.6112e+09	3.6112e+09
79	A0A0G2JUT7	B3glct	Beta 3-glucosyltransferase	5	2	2	2	2	3	0.96371	1.0725	1.0934	1.0725	0.87184	0.90512	0.93541	0.90512	1.01	0.94671	1.0135	1.01	0.94086	0.85176	0.91619	0.91619	849960000	579660000	651540000	651540000	370500000	251670000	374330000	370500000
80	A0A0G2JUV4	Mrpl1	Mitochondrial ribosomal protein L1	8	8	9	8	9	9	0.75	0.76494	0.8128	0.76494	0.77216	0.79298	0.77639	0.77639	0.79541	0.81204	0.84471	0.81204	0.74319	0.95052	0.72532	0.74319	2914100000	3.1525e+09	4.1749e+09	3.1525e+09	3.2356e+09	2771200000	2.1206e+09	2771200000
81	A0A0G2JUV7	Cep85	Centrosomal protein 85	4	4	2	2	4	3	1.9064	1.5672	1.5218	1.5672	2.2257	1.4981	1.3877	1.4981	1.08	0.9707	1.7582	1.08	1.4384	1.3598	1.3065	1.3598	203410000	128690000	63194000	128690000	41785000	122830000	128130000	122830000
82	A0A0G2JUX4	Usp47	Ubiquitin carboxyl-terminal hydrolase 47 (EC 3.4.19.12) (Deubiquitinating enzyme 47) (Ubiquitin thioesterase 47) (Ubiquitin-specific-processing protease 47)	38	35	35	41	32	40	1.1302	1.1521	1.1293	1.1302	1.1779	1.2607	1.2114	1.2114	1.1321	1.1815	1.1764	1.1764	1.1494	1.1945	1.1654	1.1654	10911000000	12899000000	14518000000	12899000000	12624000000	7.9344e+09	7.2083e+09	7.9344e+09
83	A0A0G2JUZ5	Gldc	Glycine cleavage system P protein (EC 1.4.4.2)	7	7	7	3	3	1	3.3159	1.6637	2.3652	2.3652	1.2559	1.2249	1.7334	1.2559	1.1285	0.79635	1.453	1.1285	0.96928	0.78529	0.73673	0.78529	736260000	895240000	553530000	736260000	162960000	97872000	41690000	97872000	+
84	A0A0G2JV04	Gga3	ADP-ribosylation factor-binding protein GGA3 (Golgi-localized, gamma ear-containing, ARF-binding protein 3)	0	4	5	3	6	2	NaN	1.2534	1.3392	1.2963	1.7047	1.4862	1.5467	1.5467	NaN	1.1704	1.3171	1.24375	1.3774	1.2683	2.9811	1.3774	0	447530000	466820000	447530000	299660000	513050000	250570000	299660000
85	A0A0G2JV05	Mroh1	Maestro heat-like repeat family member 1	8	6	8	8	8	8	0.6885	0.96722	0.86461	0.86461	1.0368	1.0313	1.0748	1.0368	0.785	0.69572	1.1565	0.785	0.87816	1.0468	1.0791	1.0468	1280500000	492040000	833940000	833940000	496790000	499440000	487690000	496790000
87	A0A0G2JV24;D4A2G6	Thbs1		2	2	1	1	0	2	0.15262	0.19974	0.13938	0.15262	0.11867	0.17249	0.16494	0.16494	0.29249	0.21777	0.14236	0.21777	0.15499	0.14341	0.18664	0.15499	1.4945e+09	1.597e+09	638410000	1.4945e+09	517120000	1.6006e+09	1.0004e+09	1.0004e+09	+	+	+	+
89	A0A0G2JV49	Ppp6r2	Protein phosphatase 6, regulatory subunit 2	4	2	2	6	4	6	0.75846	0.6956	0.66998	0.6956	0.85548	0.53824	0.59631	0.59631	0.95525	0.81294	0.63459	0.81294	0.69899	0.74808	0.74008	0.74008	346420000	122860000	128350000	128350000	334240000	186960000	289140000	289140000
90	A0A0G2JV76	Lig3	DNA ligase (EC 6.5.1.1)	19	21	22	19	20	20	0.76612	0.80304	0.7514	0.76612	0.77609	0.83694	0.81509	0.81509	0.89387	0.90876	0.91601	0.90876	0.87256	0.88782	0.9014	0.88782	4699500000	5.8665e+09	5467300000	5467300000	5575300000	6.2008e+09	4851700000	5575300000
91	A0A0G2JV99	Mcm3ap	Minichromosome maintenance complex component 3 associated protein	19	18	21	17	18	17	0.87589	0.95355	0.92546	0.92546	0.87551	0.95	0.93843	0.93843	0.84549	0.84844	0.85105	0.84844	0.79823	0.83942	0.87078	0.83942	3.7326e+09	3.9869e+09	3.5519e+09	3.7326e+09	3.7196e+09	1.9595e+09	1330200000	1.9595e+09
92	A0A0G2JVC2	Scyl2	SCY1 like pseudokinase 2	14	12	13	15	10	17	1.1402	1.1791	1.2072	1.1791	1.0794	1.229	1.1379	1.1379	1.0158	1.1374	1.1025	1.1025	1.0445	1.1601	1.0281	1.0445	2190400000	3.1151e+09	2698400000	2698400000	3.2915e+09	1.8179e+09	2192800000	2192800000
93	A0A0G2JVC4	Cgas	Cyclic GMP-AMP synthase	5	6	8	5	6	8	1.2343	1.1166	1.2395	1.2343	0.87217	1.0224	0.93388	0.93388	0.85586	1.002	0.96565	0.96565	0.72918	0.76054	0.76041	0.76041	479360000	912560000	1.8529e+09	912560000	590910000	342120000	536780000	536780000
94	A0A0G2JVD3	Arid1b	AT-rich interaction domain 1B	7	7	5	3	4	8	0.66915	0.61268	0.76926	0.66915	0.60895	0.54945	0.6508	0.60895	0.69688	0.79007	0.65345	0.69688	0.71219	0.81717	0.66578	0.71219	614910000	860830000	300140000	614910000	220620000	277710000	1.5949e+09	277710000
96	A0A0G2JVI4	Fcsk Fuk	Fucose kinase	12	5	5	10	10	12	0.76811	0.80451	0.82986	0.80451	0.85245	0.81227	0.7322	0.81227	0.8733	0.997	0.86098	0.8733	0.91741	0.92019	0.74558	0.91741	1397500000	831430000	796680000	831430000	1214100000	894500000	976470000	976470000
98	A0A0G2JVL5	Rimoc1 RGD1305938	Similar to expressed sequence AW549877	2	3	3	2	1	2	1.2242	1.2355	1.0254	1.2242	0.80308	0.91906	0.85797	0.85797	1.34	0.94648	1.005	1.005	0.96101	1.0228	1.0904	1.0228	99579000	168460000	108980000	108980000	156310000	63593000	66842000	66842000
99	A0A0G2JVM2	Mia3	MIA SH3 domain ER export factor 3	62	62	60	64	63	64	0.76671	0.78625	0.74736	0.76671	0.68135	0.71329	0.72499	0.71329	0.86721	0.86718	0.88966	0.86721	0.82891	0.82678	0.84671	0.82891	13319000000	16925000000	19644000000	16925000000	15626000000	10814000000	14159000000	14159000000
100	A0A0G2JVP1	Vrk2	VRK serine/threonine kinase 2	4	4	2	6	2	2	0.87665	0.91275	0.87677	0.87677	0.98187	0.93254	0.90484	0.93254	0.76526	0.89906	0.95955	0.89906	0.83631	0.77359	0.73988	0.77359	439820000	633850000	221120000	439820000	502850000	216090000	149740000	216090000
101	A0A0G2JVP5;A0A8I5ZUB7	Paip1		16	14	14	16	14	15	0.70674	0.77641	0.8073	0.77641	0.76658	0.82567	0.81467	0.81467	0.93579	0.88757	0.90752	0.90752	0.90785	0.94369	0.94479	0.94369	7.4773e+09	7.963e+09	5024600000	7.4773e+09	5627800000	5043300000	4661200000	5043300000
102	A0A0G2JVP9	Psme1-ps1	Proteasome (prosome, macropain) activator subunit 1 (PA28 alpha), pseudogene 1	1	1	1	1	1	1	0.88125	0.86577	0.83568	0.86577	0.71764	0.70657	0.64332	0.70657	0.94528	0.93514	0.88714	0.93514	0.85002	0.83975	0.78209	0.83975	9144900000	8.5445e+09	6.5041e+09	8.5445e+09	6.1802e+09	5427000000	3.9122e+09	5427000000
106	A0A0G2JVY4	Tmem63a	Transmembrane protein 63a	1	1	1	2	3	1	1.3892	NaN	3.6693	2.52925	0.73462	0.58813	NaN	0.661375	1.3514	NaN	1.0729	1.21215	1.728	0.98362	NaN	1.35581	257930000	0	324270000	257930000	502780000	530470000	0	502780000	+
107	A0A0G2JVY9	Ccna2	Cyclin-A2	3	7	7	6	6	6	1.37	1.225	1.2481	1.2481	1.6907	1.1512	1.1394	1.1512	1.1106	1.0718	1.038	1.0718	1.3446	0.94629	1.1152	1.1152	839650000	2293600000	965170000	965170000	790330000	786850000	706330000	786850000
108	A0A0G2JW03	Lpin1	phosphatidate phosphatase (EC 3.1.3.4)	1	1	1	2	1	2	0.99418	0.95549	1.0024	0.99418	1.2274	1.2096	1.1101	1.2096	1.3641	1.1258	1.2661	1.2661	1.99	1.2633	1.6572	1.6572	42262000	78356000	72655000	72655000	76890000	53392000	99004000	76890000
111	A0A0G2JW29	Man1a1	alpha-1,2-Mannosidase (EC 3.2.1.-)	3	3	3	3	1	3	1.0567	0.91689	0.91946	0.91946	0.83928	0.79791	0.91792	0.83928	1.0266	1.0037	1.3122	1.0266	1.4116	0.81938	0.9895	0.9895	234900000	106260000	398060000	234900000	181150000	63875000	123300000	123300000
112	A0A0G2JW47	Pms2	PMS1 homolog 2, mismatch repair system component	9	8	8	8	9	6	0.88221	0.84054	0.87319	0.87319	1.1089	1.0698	1.1842	1.1089	0.8922	0.78334	0.89038	0.89038	1.2189	0.88057	1.0613	1.0613	663990000	661190000	829330000	663990000	398770000	611010000	370620000	398770000
114	A0A0G2JW74	Kif18a	Kinesin-like protein	5	3	6	3	2	3	0.86207	1.7713	1.2056	1.2056	1.3214	1.5714	1.0171	1.3214	0.95319	1.2756	1.1637	1.1637	1.2954	1.0918	0.99389	1.0918	3.285e+09	3.8917e+09	2751900000	3.285e+09	2472100000	2651100000	1.9427e+09	2472100000
115	A0A0G2JWA3;D3ZYN8	Xpo7		23	26	28	25	23	27	0.8175	0.81881	0.78496	0.8175	0.79047	0.80177	0.80126	0.80126	0.90066	0.95312	0.95079	0.95079	0.94096	0.94517	0.95379	0.94517	7.9613e+09	11345000000	11652000000	11345000000	7.9031e+09	6.5458e+09	5749600000	6.5458e+09
116	A0A0G2JWC0	ENSRNOG00000068792	Glyceraldehyde 3-phosphate dehydrogenase NAD(P) binding domain-containing protein	0	0	0	0	0	0	1.0372	1.0759	1.0859	1.0759	1.1936	1.1311	1.1174	1.1311	1.0545	1.1287	1.1505	1.1287	1.1358	1.1945	1.2245	1.1945	84583000000	46175000000	47094000000	47094000000	65967000000	83139000000	62745000000	65967000000
117	A0A0G2JWH3	Ncapd2	Condensin complex subunit 1	30	30	22	30	27	31	1.3288	1.2933	1.3492	1.3288	1.3748	1.4142	1.4048	1.4048	1.2277	1.2324	1.1936	1.2277	1.2805	1.2692	1.2276	1.2692	9378400000	8.462e+09	5619700000	8.462e+09	6.9266e+09	5.8835e+09	5007700000	5.8835e+09
118	A0A0G2JWL4	Fancg	FA complementation group G	2	1	1	0	0	0	0.88859	0.9813	NaN	0.934945	NaN	NaN	NaN	#NUM!	0.75264	0.63663	NaN	0.694635	NaN	NaN	NaN	#NUM!	25672000	13136000	0	13136000	0	0	0	0
119	A0A0G2JWM4	Foxj3	Forkhead box J3	1	1	1	1	2	1	1.248	0.70968	0.65701	0.70968	0.89644	0.66273	0.66923	0.66923	1.0473	0.74807	0.76073	0.76073	0.95397	0.91337	0.79906	0.91337	229930000	227530000	98539000	227530000	202490000	160310000	74495000	160310000
120	A0A0G2JWQ0	Gtf2h1	General transcription factor IIH subunit 1	6	6	7	7	5	7	0.96505	0.84504	0.97968	0.96505	0.98889	1.0663	0.59907	0.98889	0.8939	0.808	0.87351	0.87351	0.89201	0.95135	0.90928	0.90928	615240000	920880000	1.0624e+09	920880000	885850000	517170000	388270000	517170000
122	A0A0G2JWT6	Pex16	Peroxisomal membrane protein PEX16	2	3	2	4	3	4	0.85424	0.58871	0.90835	0.85424	0.74178	0.82741	0.73638	0.74178	0.83763	0.78538	0.83017	0.83017	0.79928	0.82316	0.89042	0.82316	375410000	409820000	377200000	377200000	320910000	187290000	179420000	187290000
123	A0A0G2JWU1	LOC500959 AC094212.1	Triosephosphate isomerase (EC 5.3.1.1)	1	0	0	1	0	0	0.82874	0.83371	0.86163	0.83371	0.89264	0.91622	0.94923	0.91622	1.0048	1.0891	1.0216	1.0216	1.0187	1.0525	1.044	1.044	99748000000	120700000000	125750000000	120700000000	126120000000	117990000000	89622000000	117990000000
127	A0A0G2JX01	Ttc7a	Tetratricopeptide repeat domain 7A	2	3	4	4	3	7	0.97665	0.82666	0.78354	0.82666	0.90767	1.362	0.79	0.90767	0.89271	0.90847	0.93457	0.90847	0.94578	1.0234	0.67564	0.94578	283130000	487130000	383650000	383650000	431510000	487160000	417250000	431510000
128	A0A0G2JX20	Katnb1 KATNB1	Katanin p80 WD40 repeat-containing subunit B1 (Katanin p80 subunit B1) (p80 katanin)	1	1	2	0	0	0	NaN	0.66657	0.70042	0.683495	NaN	NaN	NaN	#NUM!	NaN	0.6454	0.6452	0.6453	NaN	NaN	NaN	#NUM!	0	22570000	46690000	22570000	0	0	0	0
129	A0A0G2JX31	Pot1	Protection of telomeres protein 1	3	6	5	6	5	6	0.84727	0.9679	0.93281	0.93281	0.91058	0.70395	0.78339	0.78339	0.97675	0.96194	0.82527	0.96194	0.91219	0.728	0.83341	0.83341	179990000	447500000	272130000	272130000	267600000	382390000	226980000	267600000
130	A0A0G2JX62;A0A0G2KAH6	Srpk2		11	8	10	12	8	8	1.1017	0.95832	1.0005	1.0005	0.92948	1.085	1.0139	1.0139	1.0241	1.0879	0.99897	1.0241	1.0841	0.99219	1.1002	1.0841	4601800000	3.5779e+09	4313600000	4313600000	4583800000	1.7487e+09	1.0705e+09	1.7487e+09
132	A0A0G2JX93	Stat1 Stat4	Signal transducer and activator of transcription 1	25	24	25	23	25	23	1.0625	1.0972	1.0529	1.0625	1.2552	1.2039	1.2612	1.2552	1.0003	0.97527	0.95671	0.97527	1.0978	1.0958	1.0708	1.0958	15766000000	15461000000	15324000000	15461000000	14958000000	12019000000	9375000000	12019000000
133	A0A0G2JX94	Amot	Angiomotin	3	3	5	3	5	2	0.7601	0.85102	0.79843	0.79843	0.82196	0.87352	1.0037	0.87352	1.0777	1.037	0.99281	1.037	0.94009	0.8315	1.0721	0.94009	46766000	258770000	151390000	151390000	10648000	478230000	112680000	112680000
134	A0A0G2JXC0	Golt1b	Golgi transport 1B	3	3	3	3	3	3	0.97129	0.96788	0.93624	0.96788	0.9952	0.92567	0.96051	0.96051	1.02	0.8654	0.81626	0.8654	0.95942	0.78754	1.3049	0.95942	2590600000	5644800000	4354000000	4354000000	5508100000	3.4025e+09	2179500000	3.4025e+09
135	A0A0G2JXC5;Q8R5I7	Mrtfa Mkl1		5	5	4	5	7	5	0.91617	0.86501	0.99956	0.91617	0.85998	0.90504	0.89622	0.89622	1.0247	1.1676	1.0783	1.0783	1.0995	1.0459	0.94279	1.0459	728630000	505730000	1.0315e+09	728630000	848880000	553720000	447670000	553720000
136	A0A0G2JXD9	Dop1b Dopey2	DOP1 leucine zipper like protein B	3	5	4	3	3	2	1.1548	0.85736	0.82038	0.85736	0.97112	0.92558	1.0162	0.97112	0.95236	0.90577	0.91279	0.91279	1.0827	1.8156	1.231	1.231	76107000	157050000	92866000	92866000	121780000	89085000	101710000	101710000
138	A0A0G2JXI5	Stxbp4	Syntaxin binding protein 4	1	0	1	0	0	0	3.0022	NaN	0.42416	1.71318	NaN	NaN	NaN	#NUM!	1.0595	NaN	0.059116	0.559308	NaN	NaN	NaN	#NUM!	394720000	0	30769000	30769000	0	0	0	0
139	A0A0G2JXI6;B0BN65	Cyrib		10	10	11	11	9	12	1.0121	0.97141	1.0002	1.0002	0.95089	0.94118	1.0269	0.95089	0.94464	1.0379	1.0499	1.0379	0.99197	0.93394	1.0145	0.99197	5156600000	6.5219e+09	5371700000	5371700000	4506200000	3.6448e+09	3.4362e+09	3.6448e+09
140	A0A0G2JXI7	Foxp4	Forkhead box P4	4	7	6	4	6	5	0.9434	0.98868	0.9978	0.98868	1.0452	0.85683	1.1544	1.0452	0.86155	0.85298	0.94917	0.86155	0.86258	0.84983	1.1097	0.86258	547210000	893960000	652510000	652510000	617650000	597370000	497920000	597370000
141	A0A0G2JXK2	Bcap31	B-cell receptor-associated protein (BCR-associated protein)	14	14	15	17	14	16	1.1289	1.1394	1.1097	1.1289	1.1763	1.1771	1.0455	1.1763	1.1081	1.1256	1.0959	1.1081	1.1541	1.1337	1.0577	1.1337	24259000000	18530000000	20900000000	20900000000	22767000000	14377000000	13222000000	14377000000
142	A0A0G2JXM1	Ctnnd1	Catenin delta 1	40	36	37	30	35	37	0.7572	0.73869	0.74731	0.74731	0.61037	0.6252	0.6418	0.6252	0.81235	0.76678	0.77096	0.77096	0.72391	0.72467	0.70477	0.72391	20923000000	26805000000	24303000000	24303000000	15270000000	14131000000	12905000000	14131000000
143	A0A0G2JXM2	Ccnt1	Cyclin-T1	17	15	13	17	16	17	0.96971	0.98712	0.9149	0.96971	0.85066	0.86084	0.90851	0.86084	0.90443	0.96502	0.91989	0.91989	0.8429	0.86025	0.90941	0.86025	4.0703e+09	4373500000	3.9147e+09	4.0703e+09	4700200000	2760300000	2475800000	2760300000
144	A0A0G2JXM5	Poldip3	DNA polymerase delta interacting protein 3	20	21	20	21	20	20	0.91083	0.89228	0.82774	0.89228	0.87066	0.88555	0.87153	0.87153	0.88086	0.83985	0.81489	0.83985	0.87401	0.91236	0.88125	0.88125	11515000000	12485000000	12206000000	12206000000	11337000000	9513900000	7.0984e+09	9513900000
145	A0A0G2JXN8	Osbpl8	Oxysterol-binding protein	14	10	8	10	10	11	1.1543	1.2373	1.083	1.1543	1.1035	1.1674	1.2055	1.1674	1.07	1.1501	1.0363	1.07	1.1608	0.9946	1.2094	1.1608	1.901e+09	2432700000	2328300000	2328300000	1262800000	1.9789e+09	1.7448e+09	1.7448e+09
146	A0A0G2JXS2	Kri1	Protein KRI1 homolog	8	9	9	11	11	8	0.95854	0.90043	0.79258	0.90043	0.87574	1.0272	0.93774	0.93774	0.83014	0.79317	0.83553	0.83014	0.89364	0.90762	1.036	0.90762	1136500000	1.5979e+09	1.5279e+09	1.5279e+09	1.9648e+09	1370400000	753990000	1370400000
147	A0A0G2JXS3	Nusap1	Nucleolar and spindle associated protein 1	16	16	16	14	12	16	1.0754	0.86502	0.84387	0.86502	0.89308	0.75577	0.69453	0.75577	1.0392	0.92484	0.96069	0.96069	0.92535	0.7745	0.71877	0.7745	1.9192e+09	2726400000	2319000000	2319000000	1.5322e+09	1.4591e+09	1.615e+09	1.5322e+09
148	A0A0G2JXT6;A0A0G2K1P1	Mtmr6		6	7	4	5	5	6	0.87937	0.97561	0.82781	0.87937	0.85463	0.90567	0.96093	0.90567	0.94249	0.9801	0.8801	0.94249	0.80837	0.90736	1.1553	0.90736	692870000	1157600000	346290000	692870000	564230000	287110000	266130000	287110000
149	A0A0G2JXT8	Flnb	Filamin B	96	89	90	97	83	92	1.9355	1.9343	1.914	1.9343	2.2419	2.2678	2.1913	2.2419	1.2322	1.2813	1.2889	1.2813	1.4181	1.4192	1.357	1.4181	41266000000	49289000000	43425000000	43425000000	37864000000	31193000000	24621000000	31193000000	+	+
150	A0A0G2JXT9	Arhgef17	Rho guanine nucleotide exchange factor 17	1	1	1	2	2	0	1.0114	NaN	1.0608	1.0361	0.72653	0.73666	NaN	0.731595	1.2322	NaN	1.0261	1.12915	1.2779	2.3093	NaN	1.7936	48230000	0	66135000	48230000	50344000	152900000	0	50344000
151	A0A0G2JXV2	Tlr3	Toll-like receptor 3	4	4	3	3	4	5	0.54448	0.54235	0.52471	0.54235	0.50472	0.47515	0.46133	0.47515	0.71711	0.53336	0.72921	0.71711	0.64053	0.51571	0.54731	0.54731	234550000	699590000	394060000	394060000	491460000	433460000	526690000	491460000
152	A0A0G2JY22	Dip2b	Disco-interacting protein 2 homolog B	13	12	8	9	15	11	1.0517	1.2316	1.153	1.153	1.0571	1.0099	1.1012	1.0571	1.0018	1.2035	1.1642	1.1642	1.1323	1.2247	1.0263	1.1323	1219500000	1254500000	433050000	1219500000	596820000	1.0341e+09	1.0184e+09	1.0184e+09
153	A0A0G2JY40	Commd9	COMM domain containing 9	6	6	8	9	6	7	1.0011	0.90516	1.1316	1.0011	1.2063	1.0991	1.2596	1.2063	0.91988	0.97977	1.0537	0.97977	1.0938	1.0441	1.0939	1.0938	1.5837e+09	3.1117e+09	2677600000	2677600000	3.3974e+09	1.5422e+09	1234200000	1.5422e+09
154	A0A0G2JY58	Pogz	Pogo transposable element derived with ZNF domain	21	20	17	20	19	20	0.8415	0.80962	0.72408	0.80962	0.76139	0.7556	0.73782	0.7556	0.82087	0.88212	0.83142	0.83142	0.7662	0.8961	0.85326	0.85326	2528700000	2833100000	2.916e+09	2833100000	1.8561e+09	1.946e+09	1337900000	1.8561e+09
155	A0A0G2JY61	Zfp800	Zinc finger protein 800	14	13	18	12	14	11	1.0448	0.9527	0.86341	0.9527	0.88815	0.86382	0.83773	0.86382	0.92308	1.0302	0.95177	0.95177	0.92307	0.77885	0.87793	0.87793	546470000	998750000	2268100000	998750000	996520000	735330000	766510000	766510000
156	A0A0G2JY62	Lpin2	phosphatidate phosphatase (EC 3.1.3.4)	4	4	6	4	2	3	1.2915	1.1371	1.191	1.191	1.1365	1.0268	0.90819	1.0268	0.97145	0.7953	0.93976	0.93976	0.76917	0.68817	0.51521	0.68817	477840000	508950000	962750000	508950000	329390000	136340000	142280000	142280000
157	A0A0G2JY80	Tbl1x	Transducin (beta)-like 1 X-linked	12	8	9	8	11	9	0.866	0.84592	0.7621	0.84592	0.8906	0.79008	0.88384	0.88384	0.88014	0.89332	0.90195	0.89332	0.91306	0.87028	0.9673	0.91306	5520000000	3.9759e+09	3.9477e+09	3.9759e+09	3.6886e+09	4.0614e+09	2869600000	3.6886e+09
158	A0A0G2JY81	Fbln1	Fibulin-1	2	0	1	1	0	0	1.5115	0.3848	0.52647	0.52647	0.97464	0.30788	NaN	0.64126	0.88809	0.21018	0.63637	0.63637	0.77047	0.53682	NaN	0.653645	36076000	188830000	288780000	188830000	113180000	244100000	0	113180000
159	A0A0G2JYA3	Sppl2a	Signal peptide peptidase-like 2A	3	2	3	2	2	3	0.60831	0.6131	0.67813	0.6131	0.60588	0.65155	0.59517	0.60588	0.75061	0.72699	0.73749	0.73749	0.72339	0.80551	0.7202	0.72339	1118200000	847560000	968470000	968470000	388040000	663560000	447570000	447570000
160	A0A0G2JYA7	Tarbp1	TAR (HIV-1) RNA binding protein 1	2	2	1	3	0	2	1.3508	1.6116	1.2671	1.3508	2.1522	NaN	1.485	1.8186	1.0983	1.3106	1.1115	1.1115	0.98859	NaN	1.1387	1.06364	86645000	41626000	21251000	41626000	19305000	0	32374000	19305000
162	A0A0G2JYE0	Atxn2l	Ataxin 2-like	35	29	27	27	34	29	1.2571	1.2179	1.175	1.2179	1.1628	1.2096	1.1845	1.1845	1.081	1.1044	1.0451	1.081	1.078	1.1318	1.0518	1.078	16042000000	15603000000	12206000000	15603000000	11022000000	10422000000	8905600000	10422000000
163	A0A0G2JYF7	Ctnna2	Catenin alpha 2	9	9	8	10	11	10	0.75545	0.75905	0.72893	0.75545	0.65617	0.6649	0.68703	0.6649	0.85599	0.82808	0.79815	0.82808	0.78939	0.77297	0.7359	0.77297	7.3517e+09	10794000000	9956700000	9956700000	6.5123e+09	7.8008e+09	5405100000	6.5123e+09
164	A0A0G2JYI7	Ubap2	Ubiquitin-associated protein 2	17	16	17	13	15	12	1.2112	1.1762	1.0718	1.1762	1.2636	1.2401	1.216	1.2401	1.0623	1.0861	0.99914	1.0623	1.1817	1.1108	1.1293	1.1293	5744900000	7.111e+09	4.0231e+09	5744900000	4303000000	2510000000	1.0705e+09	2510000000
165	A0A0G2JYJ5	Ap5z1	Adaptor related protein complex 5 subunit zeta 1	8	8	7	9	8	7	0.99401	0.91081	0.75127	0.91081	1.1415	0.94381	1.1214	1.1214	0.83244	1.0194	0.84626	0.84626	1.0325	0.90541	0.93914	0.93914	970430000	1.0015e+09	1.5696e+09	1.0015e+09	962810000	809260000	1.0414e+09	962810000
166	A0A0G2JYJ7	Rbms2	RNA binding motif, single stranded interacting protein 2	5	3	3	5	5	5	1.275	1.1488	1.134	1.1488	1.3088	1.1857	1.4664	1.3088	0.86532	0.90321	0.98931	0.90321	0.95628	1.113	1.3317	1.113	1.9572e+09	1.0539e+09	1.4927e+09	1.4927e+09	1.5254e+09	1.8835e+09	1.7316e+09	1.7316e+09
168	A0A0G2JYN4	Ergic2	Endoplasmic reticulum-Golgi intermediate compartment protein	5	5	4	6	5	5	0.96795	0.85912	0.91139	0.91139	1.0121	0.87412	1.0509	1.0121	0.97254	0.8404	0.91865	0.91865	1.0254	0.9637	1.0547	1.0254	2.0124e+09	1.6349e+09	1110400000	1.6349e+09	1.8217e+09	1294800000	998150000	1294800000
169	A0A0G2JYQ1	Haus7	HAUS augmin-like complex, subunit 7	5	3	2	2	4	3	1.3712	1.71	2.056	1.71	0.82179	1.3719	1.2639	1.2639	0.9552	0.87875	1.6865	0.9552	1.0448	1.1415	1.2788	1.1415	310300000	228950000	23805000	228950000	43442000	132070000	117030000	117030000
170	A0A0G2JYR1	Exoc6b	Exocyst complex component	3	4	6	3	4	2	0.74722	1.0206	0.96209	0.96209	0.83924	0.80943	1.0459	0.83924	0.73508	0.86173	0.76791	0.76791	1.1578	0.86989	0.78777	0.86989	559380000	597990000	812560000	597990000	363170000	241950000	52104000	241950000
171	A0A0G2JYR4	Lrba	LPS responsive beige-like anchor protein	36	33	33	35	34	38	1.0662	1.1478	1.1462	1.1462	1.0383	1.1292	1.0859	1.0859	0.97069	1.0527	1.0503	1.0503	1.0153	1.0641	1.0855	1.0641	4759800000	7.053e+09	5214500000	5214500000	7.2436e+09	4745300000	4514700000	4745300000
172	A0A0G2JYR5	Arhgap1	Rho GTPase activating protein 1	16	19	15	16	18	16	1.1269	1.1287	1.1546	1.1287	1.2905	1.1919	1.2048	1.2048	1.0423	1.0132	0.97285	1.0132	1.123	1.039	1.0059	1.039	16639000000	29855000000	21371000000	21371000000	19606000000	17461000000	12088000000	17461000000
173	A0A0G2JYV2	Cpsf1	Cleavage and polyadenylation specific factor 1	30	26	26	35	30	33	0.84567	0.87376	0.84886	0.84886	0.82441	0.81341	0.79271	0.81341	0.86536	0.88011	0.85295	0.86536	0.8473	0.8688	0.82628	0.8473	6.972e+09	7.4102e+09	7.4274e+09	7.4102e+09	7.0883e+09	5565500000	5677900000	5677900000
175	A0A0G2JZ01	Eya3	Eyes absent homolog (EC 3.1.3.48)	4	6	3	5	4	4	0.84775	0.73646	0.90064	0.84775	0.88198	0.82171	0.85683	0.85683	0.82023	0.7621	0.70165	0.7621	1.0822	0.8733	0.80226	0.8733	494010000	542870000	455530000	494010000	740680000	609050000	247870000	609050000
177	A0A0G2JZ48	Tmf1	TATA element modulatory factor 1	24	25	23	23	27	23	1.2826	1.283	1.2201	1.2826	0.95461	1.0054	0.95163	0.95461	1.1363	1.2055	1.2013	1.2013	0.86623	1.0057	1.0993	1.0057	3.1688e+09	4632700000	3.5344e+09	3.5344e+09	2822700000	3.213e+09	1.8689e+09	2822700000
178	A0A0G2JZ53;REV__D3ZS35	Birc6		44	41	45	51	52	53	1.2494	1.2314	1.2248	1.2314	1.1428	1.1791	1.1614	1.1614	1.1921	1.2573	1.16	1.1921	1.1601	1.1598	1.1584	1.1598	7.1806e+09	7.2186e+09	6.0061e+09	7.1806e+09	6.3456e+09	7.0721e+09	5755700000	6.3456e+09
179	A0A0G2JZ79	Sirt1	NAD-dependent protein deacetylase sirtuin-1 (EC 2.3.1.286) (NAD-dependent protein deacylase sirtuin-1) (EC 2.3.1.-)	11	10	6	6	9	8	0.9794	0.81523	0.8715	0.8715	0.75197	0.91923	0.91679	0.91679	0.87653	0.79892	0.75345	0.79892	0.87059	0.85902	1.0265	0.87059	1.705e+09	2.1219e+09	1093400000	1.705e+09	1155600000	959390000	1.6123e+09	1155600000
180	A0A0G2JZ84	Epg5	Ectopic P-granules autophagy protein 5 homolog	4	1	1	1	1	0	0.79754	1.4343	1.3673	1.3673	1.5142	1.5869	NaN	1.55055	0.79951	1.1883	1.4853	1.1883	1.5555	1.2703	NaN	1.4129	155740000	54577000	67006000	67006000	116840000	31061000	0	31061000
181	A0A0G2JZ88	RGD1306556	RIKEN cDNA 2900026A02 gene	5	5	6	4	5	2	0.7927	1.1529	1.0237	1.0237	0.85266	1.1634	0.80939	0.85266	1.198	0.98569	0.91495	0.98569	0.8858	1.0402	0.81599	0.8858	311220000	420480000	490240000	420480000	107340000	556870000	184680000	184680000
182	A0A0G2JZA7	Cemip2 Tmem2	hyaluronoglucosaminidase (EC 3.2.1.35)	4	2	2	2	4	5	0.96146	1.0778	1.5339	1.0778	0.50683	1.2359	1.358	1.2359	0.82546	0.90222	0.42593	0.82546	0.39098	1.1751	1.0071	1.0071	403640000	115630000	24995000	115630000	28737000	264600000	87851000	87851000
183	A0A0G2JZE1	Tnfrsf10b	TNF receptor superfamily member 10b	4	2	1	4	1	2	1.3879	2.5418	2.2779	2.2779	2.1644	2.6801	2.1571	2.1644	0.78982	1.8918	1.5845	1.5845	2.7408	1.4942	1.9871	1.9871	263430000	158800000	67193000	158800000	150880000	14814000	48932000	48932000
184	A0A0G2JZE7	Arhgef40	Rho guanine nucleotide exchange factor 40	14	7	13	9	10	10	1.0772	1.1232	1.1569	1.1232	1.1666	1.1871	1.1922	1.1871	0.84264	0.98391	0.96851	0.96851	1.0718	1.0435	0.91069	1.0435	862900000	757940000	2.0551e+09	862900000	1.6877e+09	1.0171e+09	550900000	1.0171e+09
185	A0A0G2JZE8	Toe1	Target of EGR1, exonuclease	9	4	4	7	5	9	0.96222	1.0694	0.79071	0.96222	1.2525	0.78353	0.89646	0.89646	0.72948	1.0327	0.71847	0.72948	0.93922	0.94976	0.86953	0.93922	908780000	532490000	330640000	532490000	638220000	241840000	515500000	515500000
186	A0A0G2JZF6;A0A8I5ZWJ0	Ndufaf2		7	5	6	5	6	8	0.73709	0.81287	0.81491	0.81287	0.77984	0.6747	0.64444	0.6747	0.8108	1.0271	0.9731	0.9731	0.7746	0.70663	0.70577	0.70663	1288300000	922890000	1.6333e+09	1288300000	883710000	638640000	569310000	638640000
188	A0A0G2JZH0	Cab39	Calcium binding protein 39	13	13	12	14	17	13	1.2772	1.236	1.2163	1.236	1.3207	1.2656	1.218	1.2656	1.0999	1.1239	1.1258	1.1239	1.1651	1.1067	1.1374	1.1374	8.0124e+09	9284200000	6.6338e+09	8.0124e+09	6.6601e+09	9088300000	7.4262e+09	7.4262e+09
189	A0A0G2JZH4	Slc35a1	Solute carrier family 35 member A1	2	2	2	2	2	2	0.94036	0.78451	0.89006	0.89006	0.84281	0.68939	0.69107	0.69107	0.89555	0.85443	0.92901	0.89555	0.88184	0.80503	0.93134	0.88184	93277000	179270000	195410000	179270000	276290000	165250000	100420000	165250000
190	A0A0G2JZH9	Dhx57	DExH-box helicase 57	5	4	5	3	7	5	0.70536	0.72896	0.69054	0.70536	0.98961	1.1221	1.137	1.1221	0.84327	0.79808	0.74252	0.79808	1.1903	1.0414	1.0931	1.0931	525780000	716460000	913380000	716460000	475880000	660040000	567130000	567130000
191	A0A0G2JZL6	Ift122	Intraflagellar transport 122	5	5	5	5	5	4	0.76928	0.4119	0.42721	0.42721	0.52332	0.49544	0.79633	0.52332	0.97659	0.6062	0.68173	0.68173	0.93533	0.9349	0.75577	0.9349	288040000	241110000	431040000	288040000	258400000	305420000	308090000	305420000
194	A0A0G2JZM9;A0A8I5Y6Y7	Gnpnat1		3	3	2	2	3	3	0.94377	1.0743	1.2648	1.0743	1.1543	1.0699	1.2666	1.1543	1.061	0.99027	1.0593	1.0593	0.95306	0.91663	1.18	0.95306	1.0376e+09	1250100000	1221200000	1221200000	697840000	1074300000	1218000000	1074300000
195	A0A0G2JZP7	Spg11	SPG11 vesicle trafficking associated, spatacsin	12	16	9	13	8	14	1.0355	0.87219	0.79667	0.87219	1.6363	1.1612	1.2082	1.2082	0.94735	0.83613	0.94834	0.94735	1.0778	0.9026	0.9804	0.9804	1092100000	1150000000	2791400000	1150000000	497570000	220580000	442800000	442800000
197	A0A0G2JZR0	Spire1	Spire-type actin nucleation factor 1	1	1	1	1	0	0	0.70808	0.75841	0.97613	0.75841	0.94023	NaN	NaN	0.94023	0.79527	0.68732	0.74123	0.74123	0.69274	NaN	NaN	0.69274	25717000	45513000	49958000	45513000	32887000	0	0	0
199	A0A0G2JZW6	Shoc1	Shortage in chiasmata 1	0	1	1	0	1	0	NaN	1.9316	1.3352	1.6334	NaN	NaN	NaN	#NUM!	NaN	1.1499	1.1052	1.12755	NaN	NaN	NaN	#NUM!	0	130400000	149660000	130400000	0	0	0	0
200	A0A0G2JZY0	Lsm14b	LSM family member 14B	3	1	2	2	2	1	0.85044	0.58951	0.68923	0.68923	0.8089	1.1812	0.65712	0.8089	0.83537	0.48263	0.76038	0.76038	0.98701	0.48429	0.55614	0.55614	300100000	61267000	319800000	300100000	164000000	171230000	66632000	164000000
201	A0A0G2JZZ8	Sbno2	Strawberry notch homolog 2	2	1	1	0	1	0	1.0856	0.88206	0.93471	0.93471	0.98371	1.0309	0.83858	0.98371	0.88002	0.83326	0.85163	0.85163	0.79672	0.96742	0.71886	0.79672	1195300000	1.9839e+09	1417700000	1417700000	1.0348e+09	1.0051e+09	400190000	1.0051e+09
202	A0A0G2K001	Nsd3 Whsc1l1	Nuclear receptor binding SET domain protein 3	6	6	6	7	6	8	0.89478	0.96248	0.94577	0.94577	0.90674	0.78411	0.98476	0.90674	0.66323	0.89889	0.90745	0.89889	0.85624	0.78184	0.81325	0.81325	640870000	877140000	421330000	640870000	501770000	541070000	585600000	541070000
203	A0A0G2K012	Ubxn6	UBX domain protein 6	2	0	1	2	1	1	0.52608	NaN	0.44844	0.48726	0.54181	0.46783	0.48089	0.48089	0.70371	NaN	1.0262	0.864955	0.99052	0.59677	0.66351	0.66351	180810000	0	154380000	154380000	238950000	80148000	62570000	80148000
204	A0A0G2K014	Lcp1	Lymphocyte cytosolic protein 1	1	0	1	2	2	1	1.4041	1.2406	1.3074	1.3074	1.4618	1.5786	1.622	1.5786	1.0692	1.0943	1.1327	1.0943	1.1731	1.2845	1.3225	1.2845	2351500000	1403100000	1188600000	1403100000	1.0695e+09	1.8213e+09	1.0358e+09	1.0695e+09
205	A0A0G2K033	Usp36	ubiquitinyl hydrolase 1 (EC 3.4.19.12)	9	8	8	10	6	8	1.3705	1.2921	1.1967	1.2921	1.2177	1.2597	1.315	1.2597	1.3255	1.0919	1.1515	1.1515	1.082	1.0923	1.0345	1.082	564280000	673010000	591210000	591210000	514770000	264100000	229710000	264100000
206	A0A0G2K047	Acss3	Acyl-CoA synthetase short-chain family member 3, mitochondrial (EC 6.2.1.1) (Acetate--CoA ligase 3) (Acyl-CoA synthetase short-chain family member 3) (Propionate--CoA ligase) (EC 6.2.1.17)	28	20	20	23	21	19	0.52297	0.57267	0.57488	0.57267	0.46093	0.46294	0.4933	0.46294	0.66239	0.67566	0.69296	0.67566	0.56448	0.54793	0.56433	0.56433	13922000000	11590000000	11522000000	11590000000	11400000000	12399000000	8793300000	11400000000
207	A0A0G2K049	Bicral	BRD4 interacting chromatin remodeling complex associated protein like	0	1	1	0	0	0	NaN	0.85785	0.76426	0.811055	NaN	NaN	NaN	#NUM!	NaN	0.87638	0.8931	0.88474	NaN	NaN	NaN	#NUM!	0	66944000	127630000	66944000	0	0	0	0
208	A0A0G2K059	Mcu	Calcium uniporter protein	13	13	14	11	13	13	0.95137	0.91252	0.90709	0.91252	0.85506	0.78859	0.81859	0.81859	0.90443	0.90562	0.90349	0.90443	0.84209	0.88391	0.8648	0.8648	8787200000	6.3001e+09	5576800000	6.3001e+09	4785200000	5.8939e+09	4.0707e+09	4785200000
209	A0A0G2K089	Dennd4c	DENN domain containing 4C	30	21	22	24	24	24	0.99574	0.99448	1.0775	0.99574	1.0326	1.0707	1.1491	1.0707	0.8739	1.0196	0.94519	0.94519	1.037	1.0083	1.0674	1.037	2723700000	2791900000	3.5524e+09	2791900000	2655700000	3.4332e+09	2.9415e+09	2.9415e+09
210	A0A0G2K094;REV__P02782	Arid4a		5	2	3	4	4	5	0.84248	0.74009	1.0053	0.84248	0.89329	0.71789	0.79196	0.79196	0.78576	0.73951	0.993	0.78576	0.74302	0.91892	1.0963	0.91892	318800000	144700000	183270000	183270000	194110000	84152000	146240000	146240000
211	A0A0G2K0C0	Fpgt	Fucose-1-phosphate guanylyltransferase	1	3	1	0	3	2	0.58884	0.57822	0.8012	0.58884	NaN	0.90853	1.0398	0.974165	0.63462	0.94142	1.0611	0.94142	NaN	0.90934	1.0475	0.97842	127030000	181880000	63069000	127030000	0	183670000	24733000	24733000
213	A0A0G2K0E0	Ddx56	ATP-dependent RNA helicase (EC 3.6.4.13)	19	18	17	17	18	17	1.0141	0.94836	0.94981	0.94981	0.96095	0.95953	0.96368	0.96095	0.93616	0.9189	0.86881	0.9189	0.89815	0.90094	0.90367	0.90094	7.7283e+09	5516900000	4987100000	5516900000	4.1817e+09	4296800000	3.0887e+09	4.1817e+09
214	A0A0G2K0E7	Ube3b	Ubiquitin protein ligase E3B	3	7	5	3	2	1	0.90314	0.90795	0.89853	0.90314	1.1128	0.97806	NaN	1.04543	0.62748	0.74507	0.84066	0.74507	1.2177	0.66727	NaN	0.942485	574480000	584940000	747290000	584940000	185750000	81469000	0	81469000
215	A0A0G2K0G9	Rin3	Ras and Rab interactor 3	3	1	4	1	1	1	0.9387	1.1914	1.0345	1.0345	0.725	2.0096	0.8758	0.8758	0.96584	1.1817	1.2635	1.1817	0.96434	1.4124	0.73785	0.96434	65044000	18818000	84800000	65044000	19800000	10805000	27556000	19800000
216	A0A0G2K0H3	Lrp6	Low-density lipoprotein receptor-related protein	1	1	0	0	1	1	0.91729	0.85858	NaN	0.887935	NaN	NaN	0.82747	0.82747	0.90619	0.82973	NaN	0.86796	NaN	NaN	0.74606	0.74606	54438000	60923000	0	54438000	0	0	69487000	0
217	A0A0G2K0I4	Krt84	Keratin 84	0	0	0	0	0	0	0.95792	0.95179	0.9202	0.95179	0.96365	0.84135	0.88749	0.88749	0.89756	0.91971	0.86055	0.89756	0.87878	0.89246	0.87557	0.87878	23448000000	25371000000	15392000000	23448000000	23113000000	21412000000	14187000000	21412000000
218	A0A0G2K0J0	Supt6h	Transcription elongation factor spt6	52	47	43	44	40	46	1.1138	1.1095	1.0963	1.1095	1.0723	1.0302	1.0302	1.0302	1.0262	1.0174	1.0173	1.0174	0.95252	0.97782	0.96117	0.96117	13209000000	14717000000	11886000000	13209000000	21841000000	20013000000	19567000000	20013000000
219	A0A0G2K0J7	Ctdp1	protein-serine/threonine phosphatase (EC 3.1.3.16)	23	21	19	20	20	21	0.91833	0.91742	0.93859	0.91833	1.0636	1.0621	1.0826	1.0636	0.89341	0.93409	0.90157	0.90157	0.95147	1.0044	0.99599	0.99599	3.4424e+09	4434600000	4.0149e+09	4.0149e+09	2630300000	2377000000	2247700000	2377000000
220	A0A0G2K0K3	Nprl3	GATOR complex protein NPRL3 (Nitrogen permease regulator 3-like protein)	2	1	1	1	0	1	0.71712	1.0125	0.91325	0.91325	0.76332	NaN	1.4479	1.10561	0.36684	0.75817	0.87871	0.75817	0.93111	NaN	1.0034	0.967255	137850000	73949000	83259000	83259000	89828000	0	52339000	52339000
221	A0A0G2K0L0	Papss1	3'-phosphoadenosine 5'-phosphosulfate synthase 1	14	11	12	17	12	16	1.4003	1.2934	1.3468	1.3468	1.6103	1.7366	1.7226	1.7226	1.1744	1.2578	1.3041	1.2578	1.2823	1.3815	1.4146	1.3815	4618400000	6.3007e+09	4.1745e+09	4618400000	6.3038e+09	3.5344e+09	3.7861e+09	3.7861e+09
222	A0A0G2K0P1	Kifap3	Kinesin-associated protein 3	8	8	4	5	7	9	1.0607	0.94276	0.97213	0.97213	0.89887	1.0989	1.1651	1.0989	1.0687	0.89833	0.96665	0.96665	0.93822	1.0907	1.0918	1.0907	660120000	824450000	385480000	660120000	640730000	605550000	816640000	640730000
223	A0A0G2K0P7	Aar2	Protein AAR2 homolog (AAR2 splicing factor homolog)	3	4	3	1	3	1	0.89955	1.1671	1.2307	1.1671	1.2452	1.1558	1.2775	1.2452	0.98626	0.9708	1.1569	0.98626	0.76291	1.0277	0.82317	0.82317	365700000	878700000	271930000	365700000	19574000	84453000	13878000	19574000
225	A0A0G2K0Q8	Susd2	Sushi domain containing 2	1	0	1	2	1	1	0.62918	NaN	0.71619	0.672685	0.55615	1.3868	0.48152	0.55615	0.71371	NaN	0.53081	0.62226	0.6784	0.55992	0.52509	0.55992	46540000	0	41389000	41389000	69519000	28610000	22153000	28610000
226	A0A0G2K0U8	Pus10	tRNA pseudouridine(55) synthase (EC 5.4.99.25)	6	7	7	9	6	9	0.72715	0.83484	0.76916	0.76916	0.83724	0.83719	0.82861	0.83719	0.84325	0.91026	0.67312	0.84325	0.9017	0.85344	0.87163	0.87163	1252300000	1.5497e+09	1387100000	1387100000	1.7231e+09	1210900000	934610000	1210900000
227	A0A0G2K0V1	Ints8	Integrator complex subunit 8	11	11	12	10	8	9	0.90564	0.91214	0.89963	0.90564	0.89722	0.82661	0.89803	0.89722	0.93866	0.89975	0.92552	0.92552	0.8953	0.81149	0.90887	0.8953	2348400000	2381000000	3.1786e+09	2381000000	1.485e+09	1332300000	1.7657e+09	1.485e+09
228	A0A0G2K0V6	E2f3	E2F transcription factor 3	1	0	0	1	1	0	1.3167	NaN	NaN	1.3167	1.2362	1.1434	NaN	1.1898	1.1566	NaN	NaN	1.1566	0.99153	1.1288	NaN	1.06017	94903000	0	0	0	147020000	83556000	0	83556000
229	A0A0G2K0W3	Ttyh3	Protein tweety homolog	6	4	5	5	5	4	0.77452	0.79676	0.8035	0.79676	0.92726	0.88103	0.94374	0.92726	0.69208	0.74915	0.70957	0.70957	0.79471	0.83496	0.81219	0.81219	1214300000	1.061e+09	1352500000	1214300000	1.5158e+09	616590000	894470000	894470000
231	A0A0G2K0Y2	Igf2bp3	Insulin-like growth factor 2 mRNA binding protein 3	18	15	17	15	24	17	0.94333	0.9708	0.91466	0.94333	1.1426	1.0319	1.0981	1.0981	0.91876	0.94677	0.86503	0.91876	0.98766	0.99902	0.97357	0.98766	5232100000	5.8345e+09	6.5195e+09	5.8345e+09	5522100000	5233000000	6.5099e+09	5522100000
232	A0A0G2K0Z9	Nop14	NOP14 nucleolar protein	28	23	27	29	29	25	1.1421	1.1812	1.1651	1.1651	1.1671	1.1549	1.1277	1.1549	0.93146	1.0304	1.0555	1.0304	1.022	1.0235	1.008	1.022	9930900000	7.8013e+09	10280000000	9930900000	7.2278e+09	7.2555e+09	5762600000	7.2278e+09
233	A0A0G2K102	Kbtbd4	Kelch repeat and BTB domain containing 4	1	2	0	1	3	1	1.0531	0.67273	NaN	0.862915	0.93059	0.90941	0.8377	0.90941	1.044	0.88279	NaN	0.963395	1.2075	1.8299	1.1574	1.2075	34381000	77559000	0	34381000	185810000	183580000	56093000	183580000
234	A0A0G2K130	Tank	TRAF family member-associated NFKB activator	1	2	1	1	2	1	1.1544	0.98014	1.1827	1.1544	NaN	0.95376	0.91761	0.935685	1.4455	1.0409	1.0757	1.0757	NaN	1.2563	1.9991	1.6277	39307000	40729000	37815000	39307000	0	72627000	8985600	8985600
235	A0A0G2K160	Ahctf1	AT hook containing transcription factor 1	48	43	42	49	43	42	0.91383	0.91145	0.91935	0.91383	0.88945	0.91922	0.84187	0.88945	0.85707	0.8615	0.92923	0.8615	0.86206	0.92542	0.85238	0.86206	9438300000	8958700000	8677000000	8958700000	7.7336e+09	6.6199e+09	4915100000	6.6199e+09
236	A0A0G2K162	Epb41l2	Erythrocyte membrane protein band 4.1-like 2	46	41	41	46	45	46	0.97098	0.95225	0.98741	0.97098	0.80579	0.79751	0.79035	0.79751	0.91901	0.90789	0.92885	0.91901	0.79635	0.80871	0.79919	0.79919	17200000000	19491000000	17165000000	17200000000	16881000000	21766000000	11110000000	16881000000
237	A0A0G2K175	Baz2b	Bromodomain adjacent to zinc finger domain, 2B	7	11	9	5	9	4	0.79504	0.74866	0.85212	0.79504	0.89977	0.84352	0.85472	0.85472	1.1154	0.85216	0.83285	0.85216	0.93902	0.95585	1.0357	0.95585	303640000	449050000	341590000	341590000	131910000	414170000	56537000	131910000
238	A0A0G2K189	Scrn3	Secernin 3	14	10	10	10	11	13	0.82631	0.87435	0.88643	0.87435	0.83773	0.86905	0.83213	0.83773	1.0379	0.88296	0.95766	0.95766	0.91805	0.92997	0.93447	0.92997	5206300000	4812100000	4807300000	4812100000	7.629e+09	4.1688e+09	3.3711e+09	4.1688e+09
239	A0A0G2K1A1	Zfp706	Small EDRK-rich factor-like N-terminal domain-containing protein	2	1	1	2	2	1	0.54935	0.40468	0.41475	0.41475	0.67059	0.47775	0.51062	0.51062	0.65266	0.44307	0.63577	0.63577	0.92736	0.56919	0.53318	0.56919	397400000	643760000	232030000	397400000	192370000	116920000	334010000	192370000	+
240	A0A0G2K1A8	Plekha1	Pleckstrin homology domain containing A1	3	2	0	3	1	1	1.6615	1.265	NaN	1.46325	1.1742	0.89691	1.0373	1.0373	1.5953	1.9836	NaN	1.78945	1.2639	0.90254	0.85491	0.90254	98361000	177200000	0	98361000	73721000	85687000	99328000	85687000
241	A0A0G2K1A9	Nol11	Nucleolar protein 11	8	13	12	10	10	9	1.0822	1.0847	1.0389	1.0822	0.9817	1.1001	1.0359	1.0359	1.0401	0.9851	0.98439	0.9851	1.0199	0.99624	0.95481	0.99624	2.0439e+09	3.4329e+09	4.291e+09	3.4329e+09	3.2216e+09	1.5328e+09	1.6783e+09	1.6783e+09
242	A0A0G2K1B0	Rbfa	Ribosome binding factor A	5	4	4	3	8	5	0.71269	0.83259	0.69177	0.71269	0.76845	0.89355	0.72916	0.76845	1.003	0.98956	1.2389	1.003	0.94709	0.97687	0.83527	0.94709	553550000	900070000	701870000	701870000	1.5101e+09	1.4945e+09	527820000	1.4945e+09
243	A0A0G2K1B6	Nfix Nf1x	Nuclear factor 1	7	9	10	9	7	10	0.64651	0.60103	0.541	0.60103	0.52817	0.61866	0.60548	0.60548	0.71672	0.74198	0.67799	0.71672	0.63153	0.78553	0.75183	0.75183	2891700000	2.9279e+09	2360500000	2891700000	2364100000	2407800000	1.971e+09	2364100000
244	A0A0G2K1D2	Rap1gds1	Rap1 GTPase-GDP dissociation stimulator 1	18	21	18	19	16	17	1.1673	1.1926	1.1986	1.1926	1.2158	1.1837	1.1444	1.1837	1.1352	1.2212	1.1458	1.1458	1.1856	1.1315	1.1323	1.1323	8.0645e+09	10101000000	8695700000	8695700000	9482400000	6.0981e+09	3.9175e+09	6.0981e+09
245	A0A0G2K1E2	Itga5	Integrin subunit alpha 5	8	5	10	10	7	10	1.0539	0.98639	1.0534	1.0534	1.0657	1.1438	1.1393	1.1393	0.94818	1.0304	0.89489	0.94818	0.99407	1.0778	1.0362	1.0362	1.7584e+09	1.5858e+09	1.827e+09	1.7584e+09	2.0123e+09	1.6296e+09	1.569e+09	1.6296e+09
246	A0A0G2K1E3	Kmt2b	[histone H3]-lysine(4) N-methyltransferase (EC 2.1.1.364)	6	11	8	6	5	7	0.7823	0.8814	0.83385	0.83385	0.95993	0.69594	0.81816	0.81816	0.81111	0.82327	0.77845	0.81111	1.0055	0.98005	0.82217	0.98005	960160000	904080000	637740000	904080000	345730000	126270000	183640000	183640000
247	A0A0G2K1E5	Sympk	Symplekin	31	28	24	29	23	28	1.1038	1.0614	0.97886	1.0614	1.015	1.0041	0.92584	1.0041	0.93575	0.96272	0.94241	0.94241	0.96621	0.90236	0.86372	0.90236	10188000000	10153000000	8.2508e+09	10153000000	7.0661e+09	6.007e+09	5639500000	6.007e+09
248	A0A0G2K1F2	Acacb	acetyl-CoA carboxylase (EC 6.4.1.2)	1	1	1	1	1	1	1.2091	1.248	1.216	1.216	1.236	1.2798	1.2321	1.236	1.2135	1.2663	1.2146	1.2146	1.2232	1.3162	1.4009	1.3162	2.9429e+09	3.9833e+09	3.6359e+09	3.6359e+09	2195800000	2357000000	1.9898e+09	2195800000
250	A0A0G2K1H0	Kdm5c	[histone H3]-trimethyl-L-lysine(4) demethylase (EC 1.14.11.67)	15	14	13	16	12	14	0.64962	0.71895	0.79037	0.71895	0.63356	0.58169	0.68368	0.63356	1.0979	1.0699	1.0354	1.0699	0.91973	0.84185	0.8785	0.8785	2826200000	2.9801e+09	2760000000	2826200000	1.5027e+09	1.0516e+09	1210300000	1210300000
251	A0A0G2K1K5	Trappc11	Trafficking protein particle complex subunit 11	11	13	15	13	11	9	1.002	1.0198	0.98915	1.002	1.0212	1.1689	1.12	1.12	1.0536	1.0427	1.086	1.0536	1.0343	1.1317	1.0604	1.0604	2586700000	3.5199e+09	2691100000	2691100000	1.8872e+09	1093900000	1.0382e+09	1093900000
252	A0A0G2K1N9	Selenoo Selo	Selenoprotein O	8	7	5	6	9	6	0.89189	0.86672	0.80336	0.86672	0.77611	0.73024	0.82187	0.77611	0.98773	1.0037	0.84708	0.98773	0.69816	0.76662	0.76704	0.76662	1093700000	992170000	916290000	992170000	518510000	833550000	632650000	632650000
254	A0A0G2K1P8	Triobp	TRIO and F-actin binding protein	16	13	16	13	15	11	1.2653	1.2677	1.2024	1.2653	1.3901	1.2943	1.3506	1.3506	1.208	1.141	1.0274	1.141	1.2092	1.2345	1.2564	1.2345	2890000000	2816400000	3.8969e+09	2890000000	2236600000	1344500000	838710000	1344500000
255	A0A0G2K1Q0	Pik3c2b	Phosphatidylinositol-4-phosphate 3-kinase, catalytic subunit type 2 beta	0	2	1	0	0	0	NaN	0.99347	1.0478	1.02063	NaN	NaN	NaN	#NUM!	NaN	0.99762	0.84487	0.921245	NaN	NaN	NaN	#NUM!	0	1.515e+09	12587000	12587000	0	0	0	0
256	A0A0G2K1Q8	Abca3	Phospholipid-transporting ATPase ABCA3 (EC 7.6.2.1) (ATP-binding cassette sub-family A member 3) (Xenobiotic-transporting ATPase ABCA3) (EC 7.6.2.2) [Cleaved into: 150 Kda mature form]	5	7	7	5	7	6	0.87151	0.79799	0.7126	0.79799	0.78357	0.69445	0.71083	0.71083	0.92622	0.83623	0.62328	0.83623	1.3085	0.72365	0.65214	0.72365	1375000000	512780000	728050000	728050000	600870000	701560000	262310000	600870000
257	A0A0G2K1R2	Bcl7a	Uncharacterized protein	0	0	0	1	0	1	NaN	NaN	0.78458	0.78458	1.0922	0.81668	0.74511	0.81668	NaN	NaN	0.97178	0.97178	0.77731	0.88089	0.7306	0.77731	0	0	90698000	0	202380000	90097000	70956000	90097000
258	A0A0G2K1R8	Senp1	SUMO specific peptidase 1	9	12	9	13	8	10	1.0482	0.99797	1.0253	1.0253	0.96917	1.0811	0.91651	0.96917	1.0056	0.9275	1.1105	1.0056	0.88905	1.0185	0.98859	0.98859	945690000	3.2786e+09	1254000000	1254000000	1.0633e+09	601460000	336320000	601460000
259	A0A0G2K1V3	Tsen15	tRNA splicing endonuclease subunit 15	3	2	2	1	2	1	0.61582	0.74861	0.70674	0.70674	0.77538	0.78029	0.13165	0.77538	0.67996	0.75599	0.68789	0.68789	0.77081	0.7182	0.18564	0.7182	1338000000	600760000	462460000	600760000	248340000	192130000	290590000	248340000
260	A0A0G2K1W1	Rab11fip5	RAB11 family interacting protein 5	3	0	0	1	1	2	0.71508	NaN	NaN	0.71508	0.66269	1.1949	3.2427	1.1949	1.0314	NaN	NaN	1.0314	0.83314	0.72643	2.5186	0.83314	106370000	0	0	0	35437000	17916000	637830000	35437000
261	A0A0G2K1W5	Cep85l	Centrosomal protein 85-like	1	1	2	1	1	1	0.89651	0.62794	0.62419	0.62794	0.5609	0.71171	0.5344	0.5609	0.66531	0.68273	0.72504	0.68273	0.67814	0.73238	0.64623	0.67814	2801900000	3.9578e+09	3.5778e+09	3.5778e+09	3.0355e+09	4577100000	3.2561e+09	3.2561e+09
262	A0A0G2K1Z1	Kdm7a	Lysine demethylase 7A	0	0	1	1	3	3	NaN	NaN	1.6176	1.6176	1.0646	1.1565	1.0165	1.0646	NaN	NaN	1.19	1.19	1.2432	1.0534	1.1737	1.1737	0	0	611990000	0	33469000	202710000	57634000	57634000
263	A0A0G2K212	Mast2	non-specific serine/threonine protein kinase (EC 2.7.11.1)	0	0	0	0	0	0	1.2281	0.86253	0.87637	0.87637	0.92985	1.0542	0.85684	0.92985	1.247	1.1057	0.90856	1.1057	0.74624	0.99486	1.1864	0.99486	3.3933e+09	3.5341e+09	1441300000	3.3933e+09	1331900000	1394200000	1220900000	1331900000
264	A0A0G2K213	Ten1	TEN1 subunit of CST complex	6	7	6	5	6	5	0.70117	0.75206	0.79061	0.75206	0.76355	0.75763	0.70883	0.75763	0.69172	0.84213	0.79765	0.79765	0.73067	0.77412	0.76917	0.76917	1421700000	1253000000	1.499e+09	1421700000	1.0566e+09	861040000	655890000	861040000
265	A0A0G2K214	Zc3h7b	Zinc finger CCCH-type containing 7B	8	6	8	6	5	7	1.1656	1.0343	1.0205	1.0343	1.0221	1.0442	1.0919	1.0442	1.0102	0.8232	0.86333	0.86333	0.83718	0.84274	0.86874	0.84274	1.0429e+09	853380000	958450000	958450000	555650000	351290000	702710000	555650000
266	A0A0G2K219	Fchsd2	FCH and double SH3 domains 2	2	2	1	0	3	4	NaN	0.95659	NaN	0.95659	NaN	0.60264	0.4516	0.52712	NaN	0.6196	NaN	0.6196	NaN	0.43231	1.3531	0.892705	3412900	48373000	0	3412900	0	127270000	140400000	127270000
267	A0A0G2K254	Ndc80	Kinetochore protein NDC80	8	12	9	6	9	7	1.5357	1.7558	1.4903	1.5357	1.4328	1.1386	1.3782	1.3782	1.1366	1.16	1.1256	1.1366	1.304	0.93843	0.93156	0.93843	1277000000	2226300000	1436000000	1436000000	460400000	1090100000	500810000	500810000
268	A0A0G2K261	Iars2	isoleucine--tRNA ligase (EC 6.1.1.5) (Isoleucyl-tRNA synthetase)	20	17	16	19	19	19	0.81098	0.82021	0.7776	0.81098	0.70196	0.6635	0.71839	0.70196	0.85753	0.7971	0.85063	0.85063	0.82886	0.74511	0.75969	0.75969	7.1421e+09	10453000000	8.3816e+09	8.3816e+09	8.1265e+09	4841900000	4.1589e+09	4841900000
269	A0A0G2K264	Dap3	Death associated protein 3	11	12	10	12	10	11	0.83796	0.87963	0.87964	0.87963	0.82263	0.77655	0.83193	0.82263	0.87068	0.85459	0.81821	0.85459	0.84247	0.85795	0.80417	0.84247	9098300000	5293100000	4.2806e+09	5293100000	3.9199e+09	6.3445e+09	3.0308e+09	3.9199e+09
270	A0A0G2K283	Dhx8	RNA helicase (EC 3.6.4.13)	13	12	14	11	12	12	0.94933	0.87469	0.8257	0.87469	1.0173	0.92681	0.96705	0.96705	0.94021	0.9623	0.93189	0.94021	0.95387	0.8786	0.9451	0.9451	4717100000	3.134e+09	3.8603e+09	3.8603e+09	2571200000	2390700000	2735300000	2571200000
271	A0A0G2K295	Aggf1	Angiogenic factor with G patch and FHA domains 1	1	1	1	1	2	1	1.0394	1.0012	0.92572	1.0012	0.9309	1.0442	1.0908	1.0442	1.2335	1.0408	1.0121	1.0408	1.0117	1.0118	1.2109	1.0118	572010000	1.7305e+09	1.49e+09	1.49e+09	944290000	297290000	1.0698e+09	944290000
272	A0A0G2K2A5	Uchl5	Ubiquitin carboxyl-terminal hydrolase (EC 3.4.19.12)	12	8	6	10	12	12	1.2715	1.2527	1.3569	1.2715	1.4217	1.354	1.2792	1.354	1.0586	1.1132	1.1156	1.1132	1.1954	1.1193	1.2368	1.1954	1.6044e+09	2170500000	1.8915e+09	1.8915e+09	2433600000	1.9831e+09	2.0573e+09	2.0573e+09
273	A0A0G2K2B0	Phc3	Polyhomeotic homolog 3	3	4	4	2	5	4	0.82812	1.0038	0.8351	0.8351	0.89624	0.96842	0.88728	0.89624	0.68003	0.90905	0.86086	0.86086	0.70332	0.73173	0.83249	0.73173	174300000	308110000	153890000	174300000	34138000	372070000	268170000	268170000
274	A0A0G2K2F8	Zfp106	Zinc finger protein 106	4	4	6	5	3	5	0.98691	1.0446	0.57262	0.98691	0.8645	0.93439	0.81298	0.8645	1.0264	0.77319	0.81687	0.81687	0.62743	1.0236	0.95064	0.95064	62697000	139100000	329570000	139100000	129960000	132990000	142130000	132990000
275	A0A0G2K2G7	Anks1a	Ankyrin repeat and sterile alpha motif domain containing 1A	13	6	9	6	5	4	0.92789	1.2442	1.1512	1.1512	0.97542	1.0658	1.0483	1.0483	1.173	0.77319	1.1533	1.1533	1.1585	0.9867	1.3748	1.1585	653660000	417400000	661080000	653660000	652010000	297570000	159130000	297570000
276	A0A0G2K2H4	Ern1	non-specific serine/threonine protein kinase (EC 2.7.11.1)	1	0	0	1	0	1	1.7557	NaN	NaN	1.7557	2.4936	NaN	0.71727	1.60543	0.99609	NaN	NaN	0.99609	0.40194	NaN	0.35861	0.380275	40924000	0	0	0	19660000	0	11301000	11301000
277	A0A0G2K2J0	Shcbp1	SHC binding and spindle associated 1	16	14	13	15	12	11	1.8765	1.5874	1.6318	1.6318	1.5137	1.5299	1.5023	1.5137	1.4696	1.3705	1.4174	1.4174	1.2942	1.23	1.0723	1.23	4.1112e+09	4770500000	4495500000	4495500000	3.6245e+09	2.0893e+09	2562000000	2562000000
278	A0A0G2K2M3	Stat6	Signal transducer and activator of transcription	12	13	11	12	10	12	0.94835	0.95716	0.91531	0.94835	1.0594	0.97361	1.1072	1.0594	0.87491	0.97347	0.91669	0.91669	0.99793	1.0047	0.98357	0.99793	2.936e+09	3.1897e+09	3.1237e+09	3.1237e+09	4.1611e+09	2333000000	2241500000	2333000000
279	A0A0G2K2P5	Tjp1	Tight junction protein ZO-1 (Tight junction protein 1) (Zona occludens protein 1) (Zonula occludens protein 1)	52	47	47	53	48	48	1.2596	1.2388	1.2036	1.2388	1.248	1.2906	1.1894	1.248	1.1797	1.1815	1.1235	1.1797	1.1333	1.1789	1.148	1.148	11471000000	11921000000	13030000000	11921000000	10113000000	9683200000	6.8694e+09	9683200000
280	A0A0G2K2Q2	Gcat	Glycine C-acetyltransferase	11	13	12	12	13	12	0.85983	0.91051	0.92773	0.91051	1.1279	1.1011	1.0723	1.1011	0.96009	0.94671	0.95593	0.95593	1.1595	1.0703	1.0347	1.0703	19222000000	25326000000	19355000000	19355000000	15550000000	15744000000	8.5753e+09	15550000000
281	A0A0G2K2S5	Ttk	Ttk protein kinase	5	4	5	5	2	4	2.6083	1.995	1.3158	1.995	1.8046	3.2829	0.96364	1.8046	2.2565	1.4838	1.164	1.4838	1.5988	1.1212	0.70486	1.1212	211550000	148380000	283220000	211550000	287560000	86333000	183960000	183960000
282	A0A0G2K2S9	Tead2	TEA domain transcription factor 2	0	0	0	0	0	0	1.0847	0.96586	0.88655	0.96586	0.74856	0.89879	NaN	0.823675	1.2672	0.89451	0.54696	0.89451	0.3663	1.024	NaN	0.69515	521880000	263860000	296000000	296000000	120410000	75216000	0	75216000
283	A0A0G2K2T1	Txlnb	Taxilin beta	0	0	0	0	0	0	1.1301	1.3153	1.2116	1.2116	0.98242	0.96724	1.3996	0.98242	1.1853	1.2072	1.1338	1.1853	1.1626	1.1271	1.1818	1.1626	1193100000	1.5262e+09	1238400000	1238400000	840400000	774550000	812420000	812420000
284	A0A0G2K2V5	Exoc1	Exocyst complex component 1	8	11	10	7	10	10	0.77143	1.024	1.0667	1.024	1.0408	1.0968	0.95722	1.0408	1.0596	1.0375	0.95321	1.0375	1.0541	1.017	0.90078	1.017	913200000	1.4618e+09	1.9486e+09	1.4618e+09	1.4942e+09	1136800000	1312100000	1312100000
286	A0A0G2K2W1	Pkhd1	PKHD1 ciliary IPT domain containing fibrocystin/polyductin	1	1	1	2	0	1	0.30785	NaN	0.54874	0.428295	0.47813	NaN	NaN	0.47813	0.64571	NaN	3.5448	2.09525	0.72008	NaN	NaN	0.72008	10211000	0	10004000	10004000	18858000	0	9121500	9121500
288	A0A0G2K2X2	Alkbh8	Alkylated DNA repair protein alkB homolog 8 (EC 2.1.1.229) (Probable alpha-ketoglutarate-dependent dioxygenase ABH8) (S-adenosyl-L-methionine-dependent tRNA methyltransferase ABH8) (tRNA (carboxymethyluridine(34)-5-O)-methyltransferase ABH8)	3	4	1	2	2	2	0.93618	0.71058	1.0369	0.93618	1.3105	0.85403	1.2667	1.2667	0.89261	0.84776	0.97874	0.89261	1.39	1.1517	1.2856	1.2856	163700000	189490000	30332000	163700000	77328000	170770000	64418000	77328000
289	A0A0G2K2Y9	Plxnb2	Plexin B2	35	33	31	33	31	32	0.88811	0.92138	0.9151	0.9151	0.8921	0.91906	0.89603	0.89603	0.84252	0.84188	0.87615	0.84252	0.86807	0.92101	0.89459	0.89459	8.1172e+09	8.1657e+09	6.7353e+09	8.1172e+09	4944000000	5621000000	3.8356e+09	4944000000
290	A0A0G2K2Z0	Eml4	EMAP like 4	19	21	17	19	21	19	0.93495	0.92346	0.88755	0.92346	0.91778	0.90395	0.8685	0.90395	0.95114	0.90327	0.94124	0.94124	0.95279	0.97755	0.94143	0.95279	5.864e+09	8.319e+09	5.8393e+09	5.864e+09	6.2195e+09	5259200000	3.3196e+09	5259200000
292	A0A0G2K305	Cwf19l2	CWF19 like cell cycle control factor 2	6	5	5	3	4	6	1.2662	0.90583	0.97328	0.97328	0.78658	1.0468	0.8808	0.8808	0.91417	0.91203	1.0997	0.91417	0.97172	0.90112	1.0188	0.97172	456610000	423440000	406020000	423440000	349350000	201410000	698950000	349350000
293	A0A0G2K309	Slc25a15	Mitochondrial ornithine transporter 1 (Solute carrier family 25 member 15)	4	3	3	5	4	3	0.6964	0.81701	0.66447	0.6964	0.76729	0.76911	0.6289	0.76729	0.8955	0.83118	0.81809	0.83118	0.92785	0.89417	0.76844	0.89417	244430000	586770000	342970000	342970000	682840000	509160000	603840000	603840000
295	A0A0G2K344	Pik3ca	Phosphatidylinositol 4,5-bisphosphate 3-kinase catalytic subunit alpha isoform (PI3-kinase subunit alpha) (PI3K-alpha) (PI3Kalpha) (PtdIns-3-kinase subunit alpha) (EC 2.7.1.137) (EC 2.7.1.153) (Phosphatidylinositol 4,5-bisphosphate 3-kinase 110 kDa catalytic subunit alpha) (PtdIns-3-kinase subunit p110-alpha) (p110alpha) (Phosphoinositide-3-kinase catalytic alpha polypeptide) (Serine/threonine pr…	4	4	7	4	2	5	0.64014	0.62409	0.64268	0.64014	0.40543	0.59991	0.48979	0.48979	0.8142	0.69443	1.069	0.8142	0.69671	0.74952	0.71007	0.71007	394530000	388840000	680220000	394530000	442010000	261450000	386670000	386670000
296	A0A0G2K350	Napg	NSF attachment protein gamma	10	6	10	10	10	11	0.9273	0.88417	0.89163	0.89163	0.91197	0.88584	0.86113	0.88584	0.96729	0.89503	0.89467	0.89503	0.83825	0.92885	0.98172	0.92885	2735100000	2148500000	3.1435e+09	2735100000	3.0667e+09	2553100000	3.34e+09	3.0667e+09
297	A0A0G2K351	Unc119b	Malectin	8	8	9	9	7	7	1.1904	1.1572	1.2299	1.1904	1.1686	1.178	1.1104	1.1686	1.0787	1.0522	1.0038	1.0522	1.1264	1.1025	1.0135	1.1025	4666100000	2531600000	3.9491e+09	3.9491e+09	3.4832e+09	1.6677e+09	1.9206e+09	1.9206e+09
298	A0A0G2K397	LOC102551929 Nscme3l	Melanoma-associated antigen G1-like	1	0	1	1	1	1	0.80206	NaN	0.72834	0.7652	0.88002	NaN	0.51921	0.699615	0.98765	NaN	0.86299	0.92532	4.8089	NaN	0.33434	2.57162	245780000	0	311360000	245780000	123370000	0	23043000	23043000
299	A0A0G2K3H2	Dock7	Dedicator of cytokinesis 7	40	37	33	36	37	39	1.3062	1.1936	1.1907	1.1936	1.143	1.2437	1.255	1.2437	1.2013	1.1516	1.079	1.1516	1.1385	1.1856	1.2214	1.1856	6.0538e+09	7.2713e+09	6.1097e+09	6.1097e+09	5409800000	5.8453e+09	5672500000	5672500000
301	A0A0G2K3L8	Wdfy1	WD repeat and FYVE domain containing 1	9	5	6	6	9	7	1.0259	1.1785	1.1455	1.1455	1.3729	1.1902	1.1627	1.1902	1.0405	1.11	0.94432	1.0405	1.2171	1.0398	1.037	1.0398	3.5132e+09	1274600000	2147700000	2147700000	1219500000	1.971e+09	1.6777e+09	1.6777e+09
302	A0A0G2K3M4	Nup37	Nucleoporin 37	9	5	4	5	5	3	0.97394	0.8195	0.87672	0.87672	0.92393	1.0444	0.99553	0.99553	0.92328	0.89271	0.91911	0.91911	0.94325	0.93404	0.90398	0.93404	5573100000	3.2357e+09	2320600000	3.2357e+09	2856100000	4.1097e+09	1.832e+09	2856100000
303	A0A0G2K3N6	Kdm5b	[histone H3]-trimethyl-L-lysine(4) demethylase (EC 1.14.11.67)	8	10	10	10	11	16	0.82949	0.82825	1.0345	0.82949	0.76398	0.7408	0.75392	0.75392	1.3796	1.0473	1.3284	1.3284	0.84864	0.96566	0.75888	0.84864	876140000	1.5371e+09	1433500000	1433500000	997790000	1163700000	1.9739e+09	1163700000
304	A0A0G2K3W1	Vwa8	von Willebrand factor A domain containing 8	23	26	20	29	23	23	0.57641	0.60625	0.63413	0.60625	0.47215	0.50847	0.52179	0.50847	0.69605	0.75741	0.70288	0.70288	0.59815	0.64157	0.66001	0.64157	3.6145e+09	4.181e+09	4.2487e+09	4.181e+09	3.1853e+09	2515400000	1.6006e+09	2515400000
305	A0A0G2K3W2	F5	Coagulation factor V	1	4	4	2	0	1	0.054206	0.82402	0.13184	0.13184	0.34083	0.15916	0.084977	0.15916	0.47036	0.83486	0.12243	0.47036	0.32152	0.1688	0.083102	0.1688	1101400000	1.9095e+09	1.6652e+09	1.6652e+09	543790000	1173600000	900970000	900970000	+	+	+	+
306	A0A0G2K3Y6	Cpeb4	Cytoplasmic polyadenylation element binding protein 4	1	1	1	2	1	1	1.5439	1.5677	1.2604	1.5439	0.83716	1.5225	0.86013	0.86013	1.031	1.0021	0.74547	1.0021	0.58587	1.1165	0.59376	0.59376	68439000	60976000	50415000	60976000	118070000	58432000	72503000	72503000
307	Q63716;A0A0G2K3Z9;A0A8I6AAF3	Prdx1 Tdpx2	Peroxiredoxin-1	16	14	13	17	16	16	1.0765	1.0247	1.0407	1.0407	0.97589	0.98761	0.98235	0.98235	1.0317	1.015	0.98312	1.015	0.97772	1.0342	1.0672	1.0342	141400000000	179310000000	164680000000	164680000000	162810000000	161090000000	101690000000	161090000000
308	A0A0G2K402	Myef2	Myelin expression factor 2	24	27	24	26	22	24	0.88873	0.8594	0.8513	0.8594	0.79555	0.81186	0.77068	0.79555	0.92277	0.89004	0.87026	0.89004	0.8331	0.84612	0.82384	0.8331	19613000000	17523000000	33201000000	19613000000	16566000000	13254000000	12769000000	13254000000
309	A0A0G2K410	Ap4s1	AP complex subunit sigma	1	1	1	1	1	1	0.9167	0.95626	0.99295	0.95626	1.1411	1.1913	1.1379	1.1411	0.89948	0.96141	0.92237	0.92237	1.1127	1.1514	1.0502	1.1127	35557000	57432000	58059000	57432000	481460000	39780000	92525000	92525000
310	A0A0G2K427	Ivns1abp	Influenza virus NS1A binding protein	5	6	4	4	6	5	0.83877	0.73684	0.7584	0.7584	0.73458	0.90371	0.80315	0.80315	0.91174	0.83468	1.0719	0.91174	0.84353	0.92899	0.83639	0.84353	708180000	428730000	896810000	708180000	376610000	1155000000	322590000	376610000
311	A0A0G2K435	Dnajc7	DnaJ heat shock protein family (Hsp40) member C7	17	22	26	19	23	21	1.6446	1.5274	1.5017	1.5274	1.5125	1.457	1.3793	1.457	1.3152	1.3286	1.3224	1.3224	1.2487	1.2518	1.2246	1.2487	6.9082e+09	12229000000	11825000000	11825000000	5609700000	6.3017e+09	4.0747e+09	5609700000
312	A0A0G2K437	Amfr	Autocrine motility factor receptor	9	13	11	11	10	13	1.0743	1.0374	1.01	1.0374	0.91219	0.95421	1.1158	0.95421	0.80538	0.79823	0.81908	0.80538	0.86336	0.89791	0.83481	0.86336	1203300000	981320000	910260000	981320000	788590000	536190000	718090000	718090000
313	A0A0G2K475	Brip1	BRCA1 interacting protein C-terminal helicase 1	2	5	3	2	3	3	1.1967	0.72721	1.027	1.027	0.76017	0.66289	0.81222	0.76017	1.1326	0.94141	1.0087	1.0087	0.71164	0.92046	0.80087	0.80087	88880000	237390000	155720000	155720000	96293000	153830000	118540000	118540000
314	A0A0G2K478	Dguok	Deoxyguanosine kinase	5	2	0	6	3	6	0.77619	0.72357	NaN	0.74988	0.62198	0.69857	0.56091	0.62198	0.93429	0.87002	NaN	0.902155	0.69641	0.69832	0.62406	0.69641	914550000	1216300000	0	914550000	1.8241e+09	654510000	1.0131e+09	1.0131e+09
315	A0A0G2K490	Tnik	TRAF2 and NCK interacting kinase	0	1	0	0	0	0	1.0837	1.0609	0.9475	1.0609	1.0785	1.1723	1.0249	1.0785	1.027	0.81184	0.95575	0.95575	0.97849	1.0332	0.99795	0.99795	2255600000	1.8621e+09	2851100000	2255600000	1328400000	2.109e+09	952310000	1328400000
317	A0A0G2K4B6;A0A0G2JVJ7	Lmbr1		1	3	1	0	1	0	1.5455	1.0254	0.85613	1.0254	NaN	1.5856	NaN	1.5856	1.2694	1.1911	0.96923	1.1911	NaN	1.086	NaN	1.086	15040000	89591000	50688000	50688000	0	22563000	0	0
318	A0A0G2K4D6	Rufy2	RUN and FYVE domain containing 2	2	2	4	2	3	4	0.74753	0.91	1.1258	0.91	1.2264	1.1182	1.0641	1.1182	0.75374	0.90765	0.77244	0.77244	1.2183	1.0107	0.97486	1.0107	349940000	127230000	561650000	349940000	191900000	145750000	278570000	191900000
319	A0A0G2K4D9	Stag2	Cohesin subunit SA (SCC3 homolog) (Stromal antigen)	25	21	22	20	25	28	0.74941	0.67228	0.71441	0.71441	0.6566	0.65154	0.63212	0.65154	0.82905	0.85927	0.8611	0.85927	0.77996	0.7829	0.78858	0.7829	5.99e+09	6.0578e+09	5014300000	5.99e+09	3.7863e+09	6.4215e+09	5495400000	5495400000
320	A0A0G2K4E8	R3hdm2	R3H domain containing 2	3	1	2	1	0	1	0.67842	1.2518	1.2839	1.2518	1.1555	1.1867	0.81384	1.1555	0.65877	1.2033	1.0259	1.0259	1.0529	0.87307	0.71883	0.87307	85268000	458500000	358260000	358260000	343240000	36798000	141730000	141730000
321	A0A0G2K4G0	Rai1	Retinoic acid induced 1	4	2	3	1	4	4	1.0853	0.72934	0.91985	0.91985	0.88136	0.84859	0.86352	0.86352	0.90488	1.178	2.0489	1.178	0.75186	0.92246	0.93881	0.92246	86508000	326120000	437130000	326120000	82275000	115290000	191080000	115290000
323	A0A0G2K4K0	Rreb1	Ras responsive element binding protein 1	13	9	11	9	11	11	0.85474	0.78297	0.8208	0.8208	0.93837	0.77388	0.75573	0.77388	0.74108	0.7164	0.71934	0.71934	0.90917	0.81055	0.82015	0.82015	439420000	353600000	260650000	353600000	256180000	337000000	136970000	256180000
324	A0A0G2K4K6	Edrf1	Erythroid differentiation regulatory factor 1	9	5	5	6	4	5	1.6663	1.4959	1.4271	1.4959	1.749	2.2793	1.2421	1.749	1.2364	1.4371	1.316	1.316	1.3319	1.848	1.1285	1.3319	299660000	332890000	351510000	332890000	241480000	99843000	127390000	127390000
326	A0A0G2K4N7	Pals2 Mpp6	Membrane palmitoylated protein 6	12	12	11	11	10	10	0.67571	0.79165	0.75939	0.75939	0.65859	0.63051	0.67962	0.65859	0.77702	0.75711	0.74115	0.75711	0.73306	0.66592	0.62776	0.66592	4675700000	2826000000	2483700000	2826000000	2.0762e+09	1.7857e+09	1130300000	1.7857e+09
327	A0A0G2K4P1	Sesn1	Sestrin 1	1	2	1	3	1	0	0.68299	0.88201	NaN	0.7825	1.1167	0.82917	NaN	0.972935	0.62916	0.73683	NaN	0.682995	0.99397	0.85367	NaN	0.92382	45659000	210510000	0	45659000	273130000	231930000	0	231930000
328	A0A0G2K4Q5	Gstp3 RGD1307603	Glutathione S-transferase (EC 2.5.1.18) (GST class-pi)	0	0	1	0	0	0	0.84897	NaN	2.8761	1.86254	0.84049	1.4124	0.78072	0.84049	0.75005	NaN	1.168	0.959025	0.84076	1.1193	0.80862	0.84076	1.9973e+09	0	179850000	179850000	4.0136e+09	534930000	1.0028e+09	1.0028e+09
329	A0A0G2K4R1	Ppp1r12c	Protein phosphatase 1 regulatory subunit	6	6	6	3	3	3	0.89506	1.0571	0.80227	0.89506	1.0518	1.1313	1.3337	1.1313	0.9647	1.0616	0.7687	0.9647	1.0767	1.0906	1.5098	1.0906	419390000	634980000	1342500000	634980000	718940000	582510000	456720000	582510000
330	A0A0G2K4S4	Ddx51	ATP-dependent RNA helicase (EC 3.6.4.13)	14	14	12	14	14	14	0.94739	1.0504	0.89708	0.94739	0.90531	1.0051	0.92027	0.92027	0.86056	0.88947	0.83101	0.86056	0.8646	0.88573	0.84581	0.8646	2.004e+09	3.4167e+09	2318100000	2318100000	2274400000	2394200000	1.0545e+09	2274400000
331	A0A0G2K4S7	Usp45	Ubiquitin carboxyl-terminal hydrolase (EC 3.4.19.12)	3	2	2	1	3	2	0.85137	0.6787	0.6065	0.6787	0.96404	0.90619	0.83002	0.90619	0.91049	0.45749	0.74094	0.74094	0.93964	0.76813	0.59518	0.76813	99056000	65197000	70746000	70746000	63700000	475390000	68165000	68165000
332	A0A0G2K4T5	Smc5	Structural maintenance of chromosomes protein 5	18	21	17	20	18	20	0.97446	0.94896	0.92273	0.94896	0.90976	0.82423	0.85754	0.85754	0.89605	0.94254	0.86865	0.89605	0.86455	0.87651	0.81274	0.86455	2518600000	3.5488e+09	2881100000	2881100000	2835800000	2908100000	1.9819e+09	2835800000
334	A0A0G2K4W8	Exo1	Exonuclease 1 (EC 3.1.-.-)	2	2	2	1	0	1	1.3225	0.97503	1.1508	1.1508	1.2468	NaN	1.1805	1.21365	1.2204	1.18	1.1416	1.18	1.1512	NaN	1.2869	1.21905	69389000	89613000	140480000	89613000	28239000	0	45287000	28239000
335	A0A0G2K4Y6	Haus6	Family with sequence similarity 29, member A	2	2	2	6	3	2	1.3726	0.48908	1.9543	1.3726	1.4684	1.4038	1.4893	1.4684	0.92417	0.43881	1.4387	0.92417	1.272	1.0033	1.4728	1.272	64591000	315760000	77147000	77147000	301380000	52884000	84319000	84319000
336	A0A0G2K4Z6	Mtg2	Mitochondrial ribosome-associated GTPase 2	2	3	0	1	1	2	0.92512	0.8282	NaN	0.87666	1.0613	0.70994	0.83061	0.83061	0.81396	0.77791	NaN	0.795935	0.86211	0.67964	0.81467	0.81467	216500000	154180000	0	154180000	26575000	8853500	37795000	26575000
338	A0A0G2K502	Me2	Malic enzyme	13	12	12	13	14	16	1.1095	1.138	1.0967	1.1095	0.92827	0.98095	1.0413	0.98095	1.1934	1.0833	0.98967	1.0833	0.88223	1.0613	1.0675	1.0613	3.6305e+09	2204500000	3.0203e+09	3.0203e+09	3.0456e+09	2703900000	2.1381e+09	2703900000
339	A0A0G2K528	Stx16	Syntaxin 16	1	2	1	1	0	1	0.91277	0.7846	1.1016	0.91277	0.9259	NaN	1.0297	0.9778	0.85995	0.88605	0.59019	0.85995	0.90079	NaN	1.0773	0.989045	14804000	83780000	23155000	23155000	153590000	0	33026000	33026000
340	A0A0G2K542	Ugp2	UTP--glucose-1-phosphate uridylyltransferase (EC 2.7.7.9)	15	15	15	15	17	18	0.86261	0.90557	0.94461	0.90557	0.87051	0.85845	0.91772	0.87051	0.94378	0.95325	0.98465	0.95325	0.96159	1.0075	1.0006	1.0006	9682300000	9172800000	9103300000	9172800000	8699000000	8.4933e+09	7.5614e+09	8.4933e+09
341	A0A0G2K543	C2cd5	C2 calcium-dependent domain containing 5	11	15	10	11	13	13	0.94794	0.90998	0.98713	0.94794	1.0975	1.0586	1.0196	1.0586	0.90145	0.94545	0.95598	0.94545	1.1019	1.0585	0.99262	1.0585	1.9149e+09	3.4509e+09	1.9947e+09	1.9947e+09	2871300000	1.9173e+09	2.1075e+09	2.1075e+09
342	A0A0G2K548	Akap9	A-kinase anchoring protein 9	82	87	94	83	92	96	0.8259	0.81322	0.77365	0.81322	0.83411	0.82136	0.77807	0.82136	0.94074	0.92591	0.93519	0.93519	0.92468	0.92201	0.90431	0.92201	13725000000	13158000000	15928000000	13725000000	13195000000	14726000000	10824000000	13195000000
343	A0A0G2K555	Zcchc9	Zinc finger CCHC-type containing 9	2	2	1	3	2	2	1.2404	1.0529	0.90404	1.0529	0.97563	0.67889	0.97498	0.97498	1.0819	1.0018	1.2515	1.0819	1.159	0.62136	0.97486	0.97486	212390000	259190000	316080000	259190000	403560000	406850000	170540000	403560000
344	A0A0G2K557	Phf1	PHD finger protein 1	2	1	2	2	1	1	0.77143	0.98751	0.71979	0.77143	0.72057	0.42361	NaN	0.57209	0.71232	0.84936	0.77773	0.77773	0.84073	0.52206	NaN	0.681395	565870000	674440000	621880000	621880000	525390000	88169000	10425000	88169000
345	A0A0G2K598	Tacc2	Transforming, acidic coiled-coil containing protein 2	9	14	10	8	11	6	1.6924	1.545	1.5486	1.5486	1.768	1.9599	2.0698	1.9599	1.2943	1.3994	1.2574	1.2943	1.2353	1.5659	1.0536	1.2353	2282700000	3.1976e+09	2.1421e+09	2282700000	575840000	2.1431e+09	1217400000	1217400000
346	A0A0G2K5B0	Tbc1d24	TBC1 domain family member 24	2	1	3	2	3	2	0.93279	1.278	0.93203	0.93279	0.62104	1.0224	0.86288	0.86288	1.0151	0.87313	0.77231	0.87313	1.1375	0.98002	0.98684	0.98684	13949000	74380000	235680000	74380000	105500000	225620000	142040000	142040000
347	A0A0G2K5C7	Nek1	NIMA-related kinase 1	6	4	5	5	6	5	0.75524	0.79103	0.85588	0.79103	0.83339	0.69131	0.8101	0.8101	0.70226	0.74747	0.85879	0.74747	0.86969	0.83463	0.96109	0.86969	616710000	640370000	467980000	616710000	326280000	334020000	367860000	334020000
348	A0A0G2K5D7	Specc1	Sperm antigen with calponin homology and coiled-coil domains 1	5	3	3	3	3	4	2.1496	1.9367	2.1534	2.1496	2.3701	0.18406	2.0858	2.0858	1.6017	1.4819	1.2427	1.4819	1.2616	0.17009	3.4066	1.2616	165140000	147490000	92734000	147490000	160010000	1292500000	248700000	248700000
349	A0A0G2K5E4	Dnaja3	DnaJ heat shock protein family (Hsp40) member A3	12	13	13	12	11	12	0.74969	0.84131	0.84225	0.84131	0.80925	0.86274	0.8261	0.8261	0.87349	0.94594	0.93585	0.93585	0.85397	0.91698	0.89367	0.89367	5.9879e+09	6.503e+09	7.0951e+09	6.503e+09	4888000000	3.7244e+09	3.2849e+09	3.7244e+09
350	A0A0G2K5I7	Kdm4a	[histone H3]-trimethyl-L-lysine(9) demethylase (EC 1.14.11.66)	13	7	8	10	11	9	0.90012	0.93265	1.0758	0.93265	1.0282	0.9346	1.0145	1.0145	1.323	1.3054	1.3006	1.3054	1.0593	1.1006	1.0852	1.0852	2.0452e+09	1280000000	1.0715e+09	1280000000	1.5816e+09	1290800000	890080000	1290800000
351	A0A0G2K5I8	Zfp62	Zinc finger protein 62	6	3	2	1	2	2	0.61463	0.93505	0.51454	0.61463	0.85802	0.82768	0.42581	0.82768	0.72296	0.90988	0.55686	0.72296	0.81136	0.89448	0.60748	0.81136	641010000	671800000	627510000	641010000	440760000	1229400000	414990000	440760000
352	A0A0G2K5L2	Slc25a22 Gc1	Mitochondrial glutamate carrier 1 (GC-1) (Glutamate/H(+) symporter 1) (Solute carrier family 25 member 22)	14	15	15	14	13	15	0.8072	0.78223	0.77165	0.78223	0.73437	0.7079	0.72716	0.72716	0.86878	0.88931	0.87872	0.87872	0.83561	0.8247	0.84739	0.83561	17535000000	13843000000	16202000000	16202000000	13377000000	10217000000	9629900000	10217000000
353	A0A0G2K5L3	Riok1	Serine/threonine-protein kinase RIO1 (EC 2.7.11.1)	5	6	3	4	5	2	1.1652	1.2133	1.0941	1.1652	1.0775	1.1094	1.1978	1.1094	1.0604	1.0758	1.0525	1.0604	0.96839	1.1322	0.96349	0.96839	552540000	459220000	644610000	552540000	416790000	197060000	96069000	197060000
354	A0A0G2K5M6	Prr12	Proline rich 12	8	11	7	4	4	6	0.70163	0.76629	0.74862	0.74862	0.64418	0.32378	1.093	0.64418	0.75374	1.0061	1.0242	1.0061	0.85442	0.42769	0.9052	0.85442	291710000	695370000	315290000	315290000	75004000	77781000	1.6277e+09	77781000
355	A0A0G2K5N0;D4ABZ4	Otud7b		3	2	2	3	3	2	0.98927	0.92681	0.9866	0.9866	1.2379	0.93421	1.0894	1.0894	0.93255	0.84478	0.86879	0.86879	1.0735	1.0018	0.9655	1.0018	165650000	307760000	217010000	217010000	167430000	69552000	93061000	93061000
357	A0A0G2K5R3	Rangap1	RAN GTPase activating protein 1	31	34	31	31	30	32	1.3394	1.364	1.3415	1.3415	1.2569	1.2821	1.25	1.2569	1.1863	1.2011	1.1851	1.1863	1.1294	1.1672	1.1352	1.1352	49212000000	57841000000	54953000000	54953000000	54872000000	39882000000	30616000000	39882000000
358	A0A0G2K5U1	Slc16a6	Solute carrier family 16, member 6	0	0	0	2	1	2	NaN	NaN	NaN	#NUM!	2.108	NaN	3.4394	2.7737	NaN	NaN	NaN	#NUM!	1.9212	NaN	3.0215	2.47135	0	0	0	0	92496000	0	56295000	56295000
359	A0A0G2K5V8	Dapk1	non-specific serine/threonine protein kinase (EC 2.7.11.1)	3	0	1	1	1	2	0.85642	NaN	1.3639	1.11016	0.94133	0.61823	NaN	0.77978	1.2472	NaN	1.0008	1.124	1.0887	0.85198	NaN	0.97034	323790000	0	71065000	71065000	36452000	30739000	0	30739000
360	A0A0G2K5X2	Gtf2ird1	GTF2I repeat domain containing 1	1	2	4	4	2	4	0.95238	1.0293	1.31	1.0293	0.93556	0.88957	0.74754	0.88957	0.72573	0.83016	1.0294	0.83016	0.79207	0.83873	0.82723	0.82723	29825000	402870000	539810000	402870000	332450000	159150000	270790000	270790000
361	A0A0G2K602	Noa1	Nitric oxide associated 1	11	9	11	9	6	7	0.91924	0.95663	0.97408	0.95663	0.94685	0.89172	0.96732	0.94685	0.84064	0.87235	0.90042	0.87235	1.0805	0.9027	0.921	0.921	1102100000	971640000	1136900000	1102100000	593450000	470450000	451910000	470450000
362	A0A0G2K612	Smurf1	E3 ubiquitin-protein ligase (EC 2.3.2.26)	0	1	1	1	1	1	0.91968	0.85405	0.88905	0.88905	0.95239	0.87157	1.0976	0.95239	1.1027	0.84238	0.9079	0.9079	0.96524	1.0653	1.0366	1.0366	1196000000	2744000000	2484500000	2484500000	1.0494e+09	1.7238e+09	1.6127e+09	1.6127e+09
363	A0A0G2K615	Oip5	Opa interacting protein 5	0	1	1	1	2	2	NaN	1.0736	1.2145	1.14405	1.3833	1.1586	1.181	1.181	NaN	0.97997	0.93966	0.959815	1.2119	1.0578	0.9408	1.0578	0	23389000	17712000	17712000	42660000	19695000	20590000	20590000
364	A0A0G2K626	Sec24c	SEC24 homolog C, COPII coat complex component	26	25	25	25	19	24	0.91663	0.90565	0.90954	0.90954	0.94152	0.88191	0.91955	0.91955	0.96592	0.94417	0.99937	0.96592	0.98929	0.95825	0.99765	0.98929	11259000000	14440000000	12793000000	12793000000	9783800000	8.5078e+09	7.3702e+09	8.5078e+09
366	A0A0G2K654;P06349	H1f2		6	7	8	6	7	6	0.5565	0.61221	0.60103	0.60103	0.52216	0.55871	0.58871	0.55871	0.78566	0.88173	0.82014	0.82014	0.76068	0.86339	0.7244	0.76068	155610000000	160050000000	143760000000	155610000000	142900000000	110780000000	99055000000	110780000000
367	A0A0G2K664	Ift25 Hspb11	Heat shock protein family B (small), member 11	3	2	2	2	2	1	0.87474	0.84755	0.76158	0.84755	1.05	0.94873	1.0544	1.05	0.89238	0.62703	0.86126	0.86126	0.99173	0.8865	1.4089	0.99173	268010000	250770000	255710000	255710000	387240000	61878000	81087000	81087000
369	A0A0G2K677	Sptbn4	Spectrin beta chain	1	0	0	0	1	1	1.1871	1.3316	1.2859	1.2859	1.0545	1.3277	1.066	1.066	1.1719	1.1324	1.2888	1.1719	1.1937	1.2109	1.0146	1.1937	6.6317e+09	11764000000	11862000000	11764000000	9796400000	9753000000	7.83e+09	9753000000
371	A0A0G2K689	AABR07025928.1	Uncharacterized protein	1	1	1	1	1	1	1.0097	0.96454	0.84872	0.96454	0.95724	0.88467	0.91297	0.91297	0.89362	0.94736	0.88022	0.89362	0.88649	0.92908	0.88372	0.88649	13012000000	16946000000	15317000000	15317000000	10657000000	12857000000	10669000000	10669000000
372	A0A0G2K6C7	Trim5 Trim30 Trim30d	Tripartite motif-containing 5	4	2	2	2	2	2	0.57771	0.63018	0.76592	0.63018	0.73002	0.71891	0.63293	0.71891	0.87422	0.65871	0.76404	0.76404	0.80892	0.74628	0.1643	0.74628	164410000	131120000	252780000	164410000	112360000	101030000	33955000	101030000
373	A0A0G2K6D5	Pitrm1	Pitrilysin metalloproteinase 1	57	53	54	53	55	55	0.94992	0.94583	0.94703	0.94703	0.86018	0.84138	0.85138	0.85138	0.86002	0.86493	0.853	0.86002	0.80913	0.80147	0.80504	0.80504	149770000000	161640000000	148970000000	149770000000	109060000000	102770000000	80139000000	102770000000
374	A0A0G2K6D6	Orc5	Origin recognition complex, subunit 5	9	6	8	5	6	6	0.66372	0.71187	0.69082	0.69082	0.81782	0.73923	0.76034	0.76034	0.80289	0.74277	0.73251	0.74277	0.82387	0.80204	0.79826	0.80204	2203400000	1.0332e+09	1.6152e+09	1.6152e+09	1.812e+09	798700000	1299500000	1299500000
375	A0A0G2K6D8	Sirt4 SIRT4	NAD-dependent protein lipoamidase sirtuin-4, mitochondrial (EC 2.3.1.-) (NAD-dependent ADP-ribosyltransferase sirtuin-4) (EC 2.4.2.-) (NAD-dependent protein biotinylase sirtuin-4) (EC 2.3.1.-) (NAD-dependent protein deacetylase sirtuin-4) (EC 2.3.1.286) (Regulatory protein SIR2 homolog 4) (SIR2-like protein 4)	1	1	2	0	0	1	0.439	0.62901	0.47392	0.47392	NaN	NaN	0.51876	0.51876	0.58343	0.81518	0.42538	0.58343	NaN	NaN	0.47125	0.47125	44258000	78954000	138110000	78954000	0	0	18536000	0
376	A0A0G2K6E8	Spag9	Sperm associated antigen 9	31	29	32	30	31	28	1.1589	1.1624	1.1606	1.1606	1.0896	0.98734	1.0741	1.0741	1.1092	0.92103	0.99092	0.99092	1.0271	0.92138	1.028	1.0271	4329200000	5740600000	5493200000	5493200000	3.8005e+09	4433900000	3.5922e+09	3.8005e+09
377	A0A0G2K6G7	Mcc	MCC regulator of WNT signaling pathway	4	4	5	5	6	5	0.97374	1.4849	1.2333	1.2333	1.5138	1.8282	1.7329	1.7329	1.0901	1.2446	1.7193	1.2446	1.2845	1.2459	1.5913	1.2845	306910000	672010000	504040000	504040000	389350000	214330000	271710000	271710000
378	A0A0G2K6J1	Dennd1a	DENN domain containing 1A	3	2	2	2	1	1	0.67026	1.039	0.7413	0.7413	0.86287	0.73424	0.68677	0.73424	0.7762	0.87694	0.704	0.7762	0.88158	0.75613	0.63743	0.75613	54391000	67350000	57143000	57143000	70753000	41207000	32575000	41207000
379	A0A0G2K6J6	Ipo8	Importin 8	19	15	14	19	18	17	1.2331	1.1266	1.1461	1.1461	1.263	1.2454	1.2165	1.2454	1.0873	1.0532	0.99848	1.0532	1.0779	1.1442	1.1219	1.1219	5759800000	4575400000	5239700000	5239700000	5138400000	3.7918e+09	2762700000	3.7918e+09
381	A0A0G2K6P2	Cchcr1	Coiled-coil alpha-helical rod protein 1 (Alpha-helical coiled-coil rod protein)	2	2	0	0	1	1	1.8431	1.3471	NaN	1.5951	NaN	0.97996	NaN	0.97996	1.1052	1.6836	NaN	1.3944	NaN	1.0056	NaN	1.0056	57645000	140690000	0	57645000	0	70590000	0	0
382	A0A0G2K6R0	Tnrc6b	Trinucleotide repeat containing adaptor 6B	6	6	3	7	4	6	1.1567	0.97728	0.88057	0.97728	1.0758	0.83565	0.85065	0.85065	1.0384	1.0169	3.4834	1.0384	1.0233	0.81613	0.94265	0.94265	641130000	537900000	889800000	641130000	821640000	375680000	201820000	375680000
383	A0A0G2K6T6	Setd1a	SET domain containing 1A, histone lysine methyltransferase	14	17	17	15	15	19	0.80406	0.77601	0.73062	0.77601	0.751	0.72785	0.71501	0.72785	0.88834	0.80613	0.80751	0.80751	0.78805	0.77551	0.74755	0.77551	1.541e+09	2.9979e+09	2328300000	2328300000	1.87e+09	1.7617e+09	2175100000	1.87e+09
384	A0A0G2K6T9	Pcdh1	Protocadherin 1	10	12	11	12	13	11	0.73725	0.87638	0.80372	0.80372	0.75591	0.80361	0.67393	0.75591	0.83953	0.84206	0.85716	0.84206	0.77177	0.92717	0.92325	0.92325	1.6586e+09	2497300000	2823700000	2497300000	1.8312e+09	1281600000	1399300000	1399300000
385	A0A0G2K6V2	Kdm5d	[histone H3]-trimethyl-L-lysine(4) demethylase (EC 1.14.11.67)	0	1	2	0	0	0	0.61091	0.71785	0.93538	0.71785	0.62373	0.78152	0.72954	0.72954	0.84747	0.88999	1.0253	0.88999	1.1465	0.85116	0.83687	0.85116	1.6607e+09	549150000	1.0379e+09	1.0379e+09	578510000	129930000	304210000	304210000
386	A0A0G2K6W6	Dis3l2 DIS3L2	DIS3-like exonuclease 2 (EC 3.1.13.-)	22	19	19	19	19	21	0.9294	0.92867	0.94469	0.9294	0.97787	1.0517	0.97662	0.97787	1.0346	0.98582	1.0035	1.0035	0.99154	1.07	1.0747	1.07	3.0147e+09	3.4449e+09	3.6616e+09	3.4449e+09	2251900000	2.0973e+09	2395300000	2251900000
387	A0A0G2K712	Tbc1d5	TBC1 domain family, member 5	7	7	10	8	5	7	0.79849	1.2847	0.91148	0.91148	0.85352	0.74463	0.79996	0.79996	0.83155	1.0601	0.95934	0.95934	1.2	1.0475	0.85585	1.0475	831750000	703420000	1345800000	831750000	476270000	426040000	564480000	476270000
388	A0A0G2K736	Kdm1a	Lysine-specific histone demethylase (EC 1.14.99.66)	16	18	14	13	15	19	0.97467	0.90763	0.91422	0.91422	0.89532	0.87084	0.83744	0.87084	0.97908	0.95263	0.96368	0.96368	0.97455	0.92421	0.92354	0.92421	3.3962e+09	4.0294e+09	3.3513e+09	3.3962e+09	2460500000	2.1101e+09	2595400000	2460500000
389	A0A0G2K764	Txnrd3	thioredoxin-disulfide reductase (EC 1.8.1.9)	1	1	2	0	1	1	NaN	0.80265	1.129	0.965825	NaN	1.0256	1.0805	1.05305	NaN	0.79254	0.81936	0.80595	NaN	1.0084	1.0893	1.04885	0	67178000	65909000	65909000	0	1.5426e+09	1330000000	1330000000
391	A0A0G2K7G2	Agfg2	ArfGAP with FG repeats 2	3	3	6	6	4	7	0.8837	0.90666	0.90353	0.90353	0.87378	0.99387	0.91348	0.91348	1.0163	0.98206	1.0393	1.0163	0.83165	0.86034	0.99403	0.86034	412430000	1134200000	1.9068e+09	1134200000	1438600000	888570000	1231200000	1231200000
392	A0A0G2K7K3	Six5	SIX homeobox 5	1	2	3	3	1	4	0.67113	0.73581	0.63059	0.67113	0.60642	NaN	0.69687	0.651645	0.99189	0.90136	1.5748	0.99189	1.5107	NaN	1.137	1.32385	113050000	199210000	284980000	199210000	209630000	0	210020000	209630000
393	A0A0G2K7L4	Itpk1	Inositol-tetrakisphosphate 1-kinase	1	1	2	2	1	1	1.3928	1.2899	1.3114	1.3114	0.9219	1.1089	1.6082	1.1089	1.3116	1.2814	1.2472	1.2814	0.94741	1.136	1.1475	1.136	12344000	23373000	27000000	23373000	69362000	10381000	8302500	10381000
395	A0A0G2K7M1	AABR07030729.1	Glyceraldehyde-3-phosphate dehydrogenase (EC 1.2.1.12)	2	2	2	1	1	2	1.1695	1.166	1.1503	1.166	1.1972	1.1705	1.2882	1.1972	1.1624	1.2259	1.1674	1.1674	1.2322	1.2791	1.2277	1.2322	116870000000	119270000000	131570000000	119270000000	119650000000	106230000000	114460000000	114460000000
397	A0A0G2K7N9	Arhgap5	Rho GTPase activating protein 5	3	6	7	5	5	3	1.025	1.1637	1.2075	1.1637	1.0338	1.0271	0.97277	1.0271	0.65547	1.0043	1.0795	1.0043	0.97231	0.92855	0.99227	0.97231	165380000	612780000	565050000	565050000	336700000	224010000	121450000	224010000
398	A0A0G2K7P2	Phf14	PHD finger protein 14	6	7	8	8	8	8	0.84228	0.93874	0.84536	0.84536	0.85876	0.88345	0.76898	0.85876	0.77296	0.8393	0.72447	0.77296	1.07	0.6429	0.78925	0.78925	565420000	952170000	661590000	661590000	638900000	331600000	293420000	331600000
399	A0A0G2K7P4	RGD1560212 Txnl4a	N-terminal amino-acid N(alpha)-acetyltransferase NatA (EC 2.3.1.255)	6	6	5	4	4	7	1.4322	1.2163	1.0915	1.2163	1.3343	1.2449	1.2159	1.2449	1.0812	1.1092	1.0176	1.0812	1.1092	1.1581	0.96295	1.1092	4.1398e+09	5745300000	3.3554e+09	4.1398e+09	2.9795e+09	2355200000	4540200000	2.9795e+09
400	A0A0G2K7U7	Ankrd27	Ankyrin repeat domain 27	4	4	4	3	3	6	1.1595	1.1143	1.0914	1.1143	0.99051	1.0083	0.73136	0.99051	0.87303	0.8268	0.95807	0.87303	1.011	0.56222	0.85849	0.85849	351440000	286690000	336150000	336150000	217020000	198530000	227940000	217020000
401	A0A0G2K7V9	Pdxdc1	Pyridoxal-dependent decarboxylase domain containing 1	16	15	13	15	19	17	0.93317	0.92306	0.93571	0.93317	0.82872	0.90112	0.90425	0.90112	0.88819	0.84903	0.86159	0.86159	0.85726	0.89139	0.91598	0.89139	6.4553e+09	6.3441e+09	7.1937e+09	6.4553e+09	6.6596e+09	4852500000	4.0102e+09	4852500000
402	A0A0G2K7W5	Ahsa2	Activator of HSP90 ATPase homolog 2	5	6	5	6	6	5	2.0775	2.4277	1.6651	2.0775	3.3124	1.7698	2.1549	2.1549	1.3935	1.5398	1.4193	1.4193	2.7848	1.3799	1.4495	1.4495	539080000	542060000	1156600000	542060000	429650000	803730000	247240000	429650000
403	A0A0G2K7Z1	Zfp346	Zinc finger protein 346	3	5	4	7	1	2	0.96227	0.78323	0.88978	0.88978	1.0093	1.1126	0.96652	1.0093	0.78356	0.84514	0.88892	0.84514	0.86205	1.041	0.82469	0.86205	541060000	590160000	519050000	541060000	531870000	98902000	91590000	98902000
405	A0A0G2K849	Taf4	TATA-box binding protein associated factor 4	14	13	14	10	6	10	0.73601	0.81751	0.757	0.757	0.68766	0.71883	0.63346	0.68766	0.79292	0.77636	0.76502	0.77636	0.6912	0.79869	0.7612	0.7612	2.034e+09	2645200000	1.727e+09	2.034e+09	1.6178e+09	688830000	882800000	882800000
406	A0A0G2K860	Arhgef12	Rho guanine nucleotide exchange factor 12	19	19	19	20	16	23	0.90694	0.97334	0.9974	0.97334	0.79134	0.84991	1.0077	0.84991	0.97205	0.95741	0.96173	0.96173	0.89926	0.95203	0.99153	0.95203	2343800000	2.0522e+09	1.8182e+09	2.0522e+09	1.7734e+09	1.6008e+09	1.6663e+09	1.6663e+09
407	A0A0G2K865	Tpd52	Tumor protein D52	10	10	8	8	9	7	0.89646	0.89403	0.91406	0.89646	0.99944	0.93792	0.97713	0.97713	1.0871	1.0285	1.0999	1.0871	1.1417	1.0412	1.0641	1.0641	7.1585e+09	9152800000	8.3875e+09	8.3875e+09	5773900000	5184900000	3.4762e+09	5184900000
409	A0A0G2K889	Ehmt1	Euchromatic histone lysine methyltransferase 1	19	14	13	17	14	22	0.90361	0.87182	0.75401	0.87182	0.84786	0.93022	0.85164	0.85164	0.93934	0.90493	0.87986	0.90493	0.98838	1.0503	0.89096	0.98838	3.1334e+09	3.7029e+09	2879200000	3.1334e+09	2.0877e+09	1.8631e+09	1.6323e+09	1.8631e+09
410	A0A0G2K896	Inhca RGD1310507	Similar to RIKEN cDNA 1300017J02	17	16	17	17	16	19	0.66977	0.6612	0.63504	0.6612	0.72643	0.70292	0.66303	0.70292	1.078	1.0378	1.107	1.078	0.96987	0.97942	0.93792	0.96987	3.3728e+09	2.9612e+09	2533200000	2.9612e+09	2.021e+09	2374000000	1.6107e+09	2.021e+09
411	A0A0G2K899	Acyp1	Acylphosphatase (EC 3.6.1.7)	7	7	6	8	6	7	1.3214	1.2863	1.2726	1.2863	1.3345	1.2537	1.1483	1.2537	1.161	1.1587	1.1416	1.1587	1.1602	1.1221	1.0753	1.1221	7.8042e+09	9079500000	7.6863e+09	7.8042e+09	5482600000	3.37e+09	4386600000	4386600000
412	A0A0G2K8A6	Ttf2	Transcription termination factor 2	5	5	4	4	5	4	1.166	0.80202	0.9792	0.9792	0.87929	1.0362	1.0208	1.0208	1.004	0.78148	0.82457	0.82457	0.67469	1.0806	0.94954	0.94954	293520000	365800000	155970000	293520000	158160000	3.3014e+09	578730000	578730000
413	A0A0G2K8C5	Ube2j2	Ubiquitin-conjugating enzyme E2, J2	2	2	3	1	2	2	1.8452	1.075	1.2033	1.2033	1.5047	1.4113	2.2896	1.5047	1.293	0.86408	1.2362	1.2362	0.93681	1.2052	1.2871	1.2052	56593000	102660000	68317000	68317000	57975000	174470000	119050000	119050000
414	A0A0G2K8D1	Mospd2	Motile sperm domain containing 2	8	7	7	7	9	8	1.7708	1.6649	1.6708	1.6708	2.1472	2.061	1.7445	2.061	1.4128	1.3467	1.476	1.4128	1.5255	1.6912	1.5355	1.5355	2758300000	2267800000	2445700000	2445700000	1.8029e+09	2340000000	1.6256e+09	1.8029e+09
415	A0A0G2K8E5	Ints10	Integrator complex subunit 10	11	11	12	16	12	14	0.94712	0.97848	0.91688	0.94712	0.9378	0.92383	0.93696	0.93696	1.1269	1.1146	0.8693	1.1146	0.97704	0.9265	0.92046	0.9265	2509700000	4940800000	3.7837e+09	3.7837e+09	5456000000	3.3082e+09	4582200000	4582200000
416	A0A0G2K8F9	Pum2	Pumilio RNA-binding family member 2	5	6	9	9	5	7	1.0287	0.98391	0.94065	0.98391	0.99157	1.0087	0.92244	0.99157	1.1141	1.0063	0.96973	1.0063	0.94607	0.98532	1.0175	0.98532	1359600000	1.8428e+09	2.9574e+09	1.8428e+09	2444700000	1401200000	1.7661e+09	1.7661e+09
417	A0A0G2K8I0	Sh3bgrl2	SH3 domain-binding glutamic acid-rich-like protein	2	3	3	3	2	3	0.63107	1.1452	1.017	1.017	1.0594	1.285	1.1358	1.1358	0.60948	1.0886	1.0736	1.0736	1.1736	1.0932	1.1032	1.1032	671470000	691310000	555780000	671470000	344310000	351130000	180310000	344310000
418	A0A0G2K8J3;A0A8I6G945;A0A8I6A5C1	Ddx11		5	6	2	1	2	4	1.1686	0.82042	0.93551	0.93551	0.60684	0.9722	0.76913	0.76913	1.3609	0.80921	0.97178	0.97178	0.80035	1.1752	0.76797	0.80035	592100000	670610000	148320000	592100000	68687000	113700000	307000000	113700000
419	A0A0G2K8J4	Fam83h	Family with sequence similarity 83, member H	10	8	9	10	7	7	1.083	1.2401	1.1908	1.1908	1.2469	1.4467	1.3478	1.3478	1.2187	1.2264	1.0141	1.2187	1.0926	1.1059	1.2213	1.1059	763320000	721890000	964090000	763320000	427080000	319110000	221910000	319110000
420	A0A0G2K8J8	Fam120b	Family with sequence similarity 120B	1	3	1	2	0	2	1.1103	1.078	0.5917	1.078	1.1539	NaN	0.42097	0.787435	1.0606	1.1066	0.86271	1.0606	0.90159	NaN	0.33404	0.617815	37913000	161760000	84288000	84288000	50292000	0	103440000	50292000
421	A0A0G2K8K1	Ccdc186	Ccdc186 (Coiled-coil domain containing 186)	7	5	2	2	5	3	1.3872	1.3136	0.88398	1.3136	1.2013	1.7496	1.1745	1.2013	1.3105	1.2676	0.53025	1.2676	0.91166	1.4014	2.7169	1.4014	1.4836e+09	485750000	297700000	485750000	75461000	199480000	149180000	149180000
422	A0A0G2K8M3	Tjp3	Tight junction protein 3	0	0	1	1	0	0	1.0424	0.95814	NaN	1.00027	1.2389	1.0618	0.80104	1.0618	1.1817	1.0572	NaN	1.11945	1.3012	1.2238	3.0735	1.3012	1261000000	615080000	0	615080000	656960000	1087500000	579870000	656960000
423	A0A0G2K8N6	Ankmy2	Ankyrin repeat and MYND domain containing 2	1	2	1	2	2	2	0.90926	1.1765	1.254	1.1765	1.043	1.13	0.95217	1.043	1.1346	0.91165	0.90067	0.91165	0.9364	0.97043	1.1117	0.97043	37892000	94082000	31245000	37892000	81044000	147840000	95193000	95193000
425	A0A0G2K8R3	Lmo7	LIM domain 7	27	23	25	29	28	27	0.86495	0.80882	0.86882	0.86495	0.8236	0.75069	0.79568	0.79568	0.9494	0.9184	1.0077	0.9494	0.93328	0.90798	0.99022	0.93328	5229000000	4.069e+09	4609600000	4609600000	4593900000	3.888e+09	2768400000	3.888e+09
426	A0A0G2K8S2	RGD1564958	Similar to glyceraldehyde-3-phosphate dehydrogenase (phosphorylating)	0	0	0	0	0	0	1.068	1.0627	1.1002	1.068	1.1889	1.1613	1.255	1.1889	1.1253	1.1873	1.193	1.1873	1.2055	1.2356	1.2277	1.2277	145860000000	95891000000	97310000000	97310000000	123000000000	135310000000	125750000000	125750000000
427	A0A0G2K8S4	Wdfy2	WD repeat and FYVE domain containing 2	2	2	1	0	1	0	1.4202	1.2492	0.75607	1.2492	NaN	1.1754	NaN	1.1754	1.0003	1.0592	0.72163	1.0003	NaN	1.422	NaN	1.422	66699000	95271000	20923000	66699000	0	34510000	0	0
428	A0A0G2K8T1	Giot1	Gonadotropin inducible ovarian transcription factor 1	0	0	1	2	0	0	0.83524	0.95074	0.55007	0.83524	0.70092	NaN	0.6879	0.69441	1.0755	0.99559	0.97679	0.99559	0.71236	NaN	0.74846	0.73041	249120000	159180000	207990000	207990000	372490000	0	57416000	57416000
429	A0A0G2K8U0	Rrn3	RRN3 homolog, RNA polymerase I transcription factor	5	3	3	2	1	3	1.6422	2.0404	1.6619	1.6619	NaN	0.84844	1.3757	1.11207	1.1923	1.0548	1.0454	1.0548	NaN	0.64081	0.78992	0.715365	531680000	241510000	160530000	241510000	0	147460000	275220000	147460000
430	A0A0G2K8V3	Thoc2	THO complex subunit 2	33	33	27	29	36	33	0.89092	0.87979	0.8707	0.87979	0.85012	0.9324	0.86351	0.86351	0.94358	0.94676	0.91065	0.94358	0.87185	0.96113	0.89934	0.89934	6.4782e+09	7.9861e+09	7.8929e+09	7.8929e+09	6.1275e+09	5.8892e+09	4.0302e+09	5.8892e+09
431	A0A0G2K8V6	Thap12 Prkrir	THAP domain containing 12	4	6	2	7	7	7	1.131	0.97128	1.2693	1.131	0.90581	0.98101	1.0445	0.98101	0.81863	0.9102	1.1322	0.9102	0.96951	0.94551	1.0096	0.96951	288570000	422130000	172310000	288570000	413510000	312860000	142230000	312860000
432	A0A0G2K8Z8	Mlf2	Myeloid leukemia factor 2	3	5	5	5	2	4	1.1141	1.0726	1.0348	1.0726	1.2895	1.1323	1.2113	1.2113	1.0572	0.99899	0.96148	0.99899	1.118	1.0124	1.1401	1.118	687520000	874810000	1078000000	874810000	444620000	415670000	484830000	444620000
433	A0A0G2K8Z9	Kif13b	Kinesin family member 13B	26	24	22	23	25	29	0.79155	0.84507	0.85531	0.84507	0.85809	0.74645	0.7528	0.7528	0.90873	0.95037	0.9615	0.95037	0.9282	0.89264	0.85433	0.89264	3.435e+09	4345600000	4837400000	4345600000	2.9434e+09	3.4774e+09	3.1355e+09	3.1355e+09
434	A0A0G2K904	Sltm	SAFB-like, transcription modulator	28	25	28	26	23	26	0.89791	0.90623	0.95235	0.90623	0.9125	0.89572	0.85877	0.89572	0.87464	0.88655	0.90845	0.88655	0.9195	0.89759	0.90077	0.90077	8.058e+09	6.677e+09	6.9908e+09	6.9908e+09	3.7847e+09	6.6563e+09	4.2168e+09	4.2168e+09
435	A0A0G2K916	Ankhd1 Eif4ebp3	Eukaryotic translation initiation factor 4E binding protein 3	13	21	19	16	14	14	1.0947	1.1332	1.0678	1.0947	1.0872	1.1098	1.1208	1.1098	1.0798	1.0672	1.0542	1.0672	1.0024	1.0902	1.0292	1.0292	3.6339e+09	4987400000	4.04e+09	4.04e+09	4685700000	6.3123e+09	4.0976e+09	4685700000
436	A0A0G2K920	Tlk1	Serine/threonine-protein kinase tousled-like 1	6	7	5	8	7	6	0.74893	0.92606	0.86274	0.86274	0.7201	0.80849	0.8617	0.80849	0.90107	0.85606	1.1501	0.90107	0.96852	1.0009	0.88418	0.96852	409450000	870690000	643390000	643390000	1.0224e+09	1197100000	712720000	1.0224e+09
437	A0A0G2K931;A0A8I5Y182	Psat1		21	22	22	22	22	22	1.1218	1.1205	1.1191	1.1205	1.219	1.1841	1.1374	1.1841	1.1412	1.1316	1.1138	1.1316	1.1893	1.2039	1.1921	1.1921	67511000000	79832000000	76945000000	76945000000	70744000000	56692000000	54373000000	56692000000
438	A0A0G2K950	Papss2	3'-phosphoadenosine 5'-phosphosulfate synthase 2	0	1	1	2	0	1	1.296	1.2169	1.0718	1.2169	1.0625	NaN	1.7235	1.393	1.2136	1.3004	0.99024	1.2136	1.0696	NaN	1.4609	1.26525	131470000	36925000	58936000	58936000	162500000	0	458560000	162500000
440	A0A0G2K9A7	Wdr75	WD repeat domain 75	26	20	16	17	15	18	1.1661	1.1272	1.0792	1.1272	1.1025	1.1205	1.0722	1.1025	1.0076	1.0227	1.0703	1.0227	0.96682	0.98275	0.94303	0.96682	8.0683e+09	7.6386e+09	6.6123e+09	7.6386e+09	5469100000	4.2126e+09	3.5673e+09	4.2126e+09
441	A0A0G2K9G3	Mrps24	Mitochondrial ribosomal protein S24	6	4	4	5	4	5	0.88227	0.83973	0.81986	0.83973	0.80562	0.77532	0.86136	0.80562	0.85958	0.89106	0.82034	0.85958	0.81963	0.86859	0.84958	0.84958	4.1286e+09	2234700000	1.9179e+09	2234700000	1.8635e+09	1379400000	1.9815e+09	1.8635e+09
442	A0A0G2K9H2	Stk11ip	Serine/threonine-protein kinase 11-interacting protein	5	8	8	7	6	7	0.7517	0.91544	0.85476	0.85476	0.94889	0.91362	0.83749	0.91362	0.85333	0.81072	0.82827	0.82827	0.89238	0.7573	0.76181	0.76181	496140000	1252500000	803250000	803250000	615750000	443960000	324190000	443960000
443	A0A0G2K9H9	Dnajb5	DnaJ heat shock protein family (Hsp40) member B5	1	1	1	0	1	1	3.1227	3.0185	2.7638	3.0185	NaN	1.7395	2.3202	2.02985	2.0764	1.631	1.7112	1.7112	NaN	2.7171	1.4031	2.0601	63540000	67620000	94107000	67620000	0	53897000	41436000	41436000
444	A0A0G2K9K3	Kctd15	Potassium channel tetramerization domain containing 15	0	2	1	1	0	0	NaN	4.5124	1.3328	2.9226	10.753	NaN	NaN	10.753	NaN	3.8524	1.5563	2.70435	1.4934	NaN	NaN	1.4934	0	947930000	148050000	148050000	351750000	0	0	0	+		+
445	A0A0G2K9K4	Tfg	Trafficking from ER to golgi regulator	16	14	14	16	14	15	1.0957	1.058	1.0259	1.058	1.0482	1.0837	1.0708	1.0708	0.96542	1.0308	0.99708	0.99708	1.0502	1.0666	1.0256	1.0502	7.0282e+09	11221000000	10502000000	10502000000	11057000000	8.5174e+09	6.659e+09	8.5174e+09
446	A0A0G2K9L3	Rc3h2	RING-type E3 ubiquitin transferase (EC 2.3.2.27)	1	0	0	0	1	1	1.1419	1.2794	1.1657	1.1657	1.2265	0.92328	1.4744	1.2265	1.005	0.9379	0.83818	0.9379	0.90039	19.6	1.2538	1.2538	74764000	52798000	46971000	52798000	48892000	256230000	88020000	88020000
447	A0A0G2K9L9	Mdn1	Midasin	88	83	86	89	84	100	0.98382	0.95501	0.9296	0.95501	0.93967	0.96417	0.92724	0.93967	0.93257	0.95268	0.91817	0.93257	0.9383	0.9423	0.90728	0.9383	18962000000	22149000000	31696000000	22149000000	18755000000	14752000000	14344000000	14752000000
448	A0A0G2K9M5	Tbc1d8b	TBC1 domain family member 8B	19	14	16	17	14	17	1.3887	1.352	1.4316	1.3887	1.5876	1.6632	1.4664	1.5876	1.3987	1.3254	1.4046	1.3987	1.3815	1.4567	1.4242	1.4242	2304900000	3.0385e+09	3.4207e+09	3.0385e+09	3.1201e+09	2329500000	1375500000	2329500000
449	A0A0G2K9P5	Cog5	Conserved oligomeric Golgi complex subunit 5	11	9	9	8	7	7	0.83627	0.91338	0.9981	0.91338	0.88191	0.91807	0.93732	0.91807	0.8778	0.94128	0.89482	0.89482	0.85226	0.85069	1.0618	0.85226	1.5641e+09	2245300000	3.0807e+09	2245300000	2422200000	1162000000	1258900000	1258900000
450	A0A0G2K9Q0	Tbck	TBC1 domain containing kinase	4	5	3	2	2	4	0.794	0.78574	0.67836	0.78574	0.66643	0.59516	0.77078	0.66643	0.92319	1.1904	0.73179	0.92319	0.75751	0.84958	0.75362	0.75751	365640000	122920000	104270000	122920000	13588000	50696000	106530000	50696000
451	A0A0G2K9Q7;Q62625	Map1lc3b2	Microtubule-associated proteins 1A/1B light chain 3B	2	2	1	1	1	1	1.6577	1.4643	1.8907	1.6577	1.7812	1.9069	1.9341	1.9069	1.4027	1.2664	1.9568	1.4027	2.2702	1.3996	1.5376	1.5376	2630900000	1.9169e+09	174460000	1.9169e+09	492400000	418620000	459210000	459210000
452	A0A0G2K9U6	Atg16l1	Autophagy related 16-like 1	9	11	8	9	11	10	1.2794	1.2508	1.2485	1.2508	1.3485	1.3829	1.2968	1.3485	1.1981	1.1258	1.1653	1.1653	1.4236	1.2727	1.2182	1.2727	3.1504e+09	4398800000	4.048e+09	4.048e+09	2565800000	3.1216e+09	2424400000	2565800000
453	A0A0G2KA08	Cpsf2	Cleavage and polyadenylation specificity factor subunit 2 (Cleavage and polyadenylation specificity factor 100 kDa subunit)	15	14	18	14	17	18	0.86	0.86174	0.87831	0.86174	0.7945	0.83901	0.81962	0.81962	0.9287	0.88433	0.93397	0.9287	0.85792	0.87026	0.81596	0.85792	2.9818e+09	3.0721e+09	2837000000	2.9818e+09	2338900000	3.3752e+09	1.543e+09	2338900000
455	A0A0G2KA50	Vps39	VPS39 subunit of HOPS complex	8	7	7	11	5	9	0.81427	0.90836	0.86242	0.86242	1.0789	1.0373	0.86613	1.0373	0.97317	0.85184	0.86384	0.86384	0.92485	0.88462	0.94008	0.92485	495750000	511100000	484020000	495750000	1.0131e+09	306950000	403940000	403940000
456	A0A0G2KA68	Zfp646	Zinc finger protein 646	2	2	2	2	5	2	0.89326	1.6213	0.96831	0.96831	1.1812	0.63873	0.96364	0.96364	0.72084	1.5652	0.8895	0.8895	1.0127	0.71088	0.90369	0.90369	149350000	94744000	137100000	137100000	115730000	230320000	117000000	117000000
457	A0A0G2KA79	RGD1562404	40S ribosomal protein S18	1	0	0	1	0	1	1.0419	1.0562	0.96342	1.0419	0.9948	1.0181	0.96011	0.9948	0.96128	0.97816	0.91986	0.96128	0.98784	0.98329	0.94221	0.98329	62604000000	67573000000	63581000000	63581000000	65033000000	55849000000	34092000000	55849000000
458	A0A0G2KA82	Sypl1	Synaptophysin-like 1	4	4	3	4	4	4	1.0052	0.97155	1.0598	1.0052	1.0714	1.0953	1.0398	1.0714	0.93793	0.91393	0.49389	0.91393	0.87634	1.0015	0.99944	0.99944	3.1866e+09	7.7116e+09	2886800000	3.1866e+09	3.2884e+09	2370000000	2624000000	2624000000
460	A0A0G2KA92	Chd2	DNA helicase (EC 3.6.4.12)	12	11	10	13	9	14	0.86508	0.86404	1.0638	0.86508	0.9245	1.0572	0.91347	0.9245	0.93368	0.92447	1.0009	0.93368	0.94421	1.087	0.88809	0.94421	1291700000	2295000000	1.5388e+09	1.5388e+09	1.7052e+09	1350900000	1.5152e+09	1.5152e+09
462	A0A0G2KAE1	Lims2	LIM and senescent cell antigen-like-containing domain protein	1	2	1	0	1	1	0.6721	0.81335	0.81685	0.81335	0.60639	0.78477	0.9161	0.78477	0.93033	0.8721	0.81165	0.8721	0.66492	0.89087	0.90693	0.89087	111230000	365580000	81735000	111230000	322430000	930840000	355540000	355540000
463	A0A0G2KAE6	Miga2	Mitoguardin 2	3	3	5	3	2	3	0.76985	0.69382	0.82892	0.76985	0.81074	0.9599	0.82814	0.82814	0.88323	0.86339	0.8083	0.86339	0.77355	1.3097	0.88463	0.88463	192940000	273100000	509250000	273100000	244200000	85685000	106930000	106930000
466	A0A0G2KAF4	Nfxl1	Nuclear transcription factor, X-box binding-like 1	7	6	7	4	5	5	0.91408	0.97577	1.1221	0.97577	1.2147	1.1272	1.1567	1.1567	1.0064	1.0636	1.0932	1.0636	1.0323	1.0712	1.1363	1.0712	358530000	528680000	714240000	528680000	144230000	297220000	247820000	247820000
467	A0A0G2KAH7	Ext2	Exostosin glycosyltransferase 2	4	4	2	2	1	2	0.96335	1.0134	1.0778	1.0134	1.2045	0.065165	1.1504	1.1504	0.95307	0.84133	0.78149	0.84133	0.97081	NaN	1.0998	1.03531	187340000	932110000	162700000	187340000	579360000	36102000	169480000	169480000
468	A0A0G2KAI8	Drg2	Developmentally regulated GTP binding protein 2	10	11	10	10	10	11	1.281	1.2161	1.2072	1.2161	1.4749	1.4643	1.5104	1.4749	1.1708	1.1678	1.1636	1.1678	1.4148	1.3671	1.3571	1.3671	6.114e+09	6.7861e+09	5464200000	6.114e+09	5103700000	4749900000	4518700000	4749900000
469	A0A0G2KAP6	Dyrk1b	dual-specificity kinase (EC 2.7.12.1)	1	0	0	0	0	0	0.82399	0.70773	0.88958	0.82399	NaN	0.94789	NaN	0.94789	0.66651	0.76186	1.3597	0.76186	NaN	1.1524	NaN	1.1524	603510000	202210000	144100000	202210000	0	92360000	0	0
470	A0A0G2KAT2;P58197;D3ZJ69	Tfap2b	Transcription factor AP-2-alpha	0	1	1	1	1	1	NaN	NaN	0.31122	0.31122	0.047515	0.81205	0.74712	0.74712	NaN	NaN	0.44215	0.44215	0.34633	0.88492	0.90237	0.88492	0	14464000	31485000	14464000	38766000	786310000	438620000	438620000	+
471	A0A0G2KAU5	Ppcdc	Phosphopantothenoylcysteine decarboxylase	1	2	1	2	2	2	0.66955	0.96172	0.7164	0.7164	4.64	0.80303	0.89743	0.89743	0.42457	4.185	3.8095	3.8095	5.1178	2.8945	0.91163	2.8945	54892000	1338700000	920120000	920120000	430830000	971070000	126850000	430830000			+	+
472	A0A0G2KAX0	Psme4	Proteasome activator subunit 4	19	15	16	16	14	9	1.0071	1.0081	1.0264	1.0081	1.1691	1.2036	1.1984	1.1984	0.96788	1.0644	0.95568	0.96788	1.0695	1.1681	0.95466	1.0695	3.2571e+09	2.0831e+09	2530400000	2530400000	2328300000	1.677e+09	1123700000	1.677e+09
473	A0A0G2KAX2	Trappc14 RGD1305455	Trafficking protein particle complex subunit 14	3	2	4	5	2	5	1.3398	0.95758	0.76993	0.95758	0.77301	1.3451	0.94583	0.94583	2.9665	0.89002	0.92167	0.92167	0.82141	1.2883	0.78053	0.82141	206810000	87532000	148470000	148470000	228930000	237460000	189060000	228930000
474	A0A0G2KB11	Stard10	StAR-related lipid transfer domain containing 10	10	8	9	8	10	9	0.63834	0.67502	0.67698	0.67502	0.50815	0.5337	0.50746	0.50815	0.81901	0.67696	0.80329	0.80329	0.63625	0.69553	0.63406	0.63625	5752500000	5782300000	6.7619e+09	5782300000	3.5824e+09	3.8221e+09	2668000000	3.5824e+09
475	A0A0G2KB30	Fbxl19	F-box and leucine-rich repeat protein 19	2	6	3	6	4	4	0.9065	0.94606	0.84578	0.9065	1.1231	1.1687	1.1524	1.1524	0.90527	0.97309	0.97771	0.97309	1.0479	1.007	0.92885	1.007	178220000	1302400000	365940000	365940000	814340000	259120000	271510000	271510000
476	A0A0G2KB60	Rps6kc1	non-specific serine/threonine protein kinase (EC 2.7.11.1)	2	2	2	0	1	0	0.0087914	0.85263	0.11762	0.11762	NaN	0.011785	NaN	0.011785	0.0046669	1.0524	0.56679	0.56679	NaN	NaN	NaN	#NUM!	251190000	284770000	283550000	283550000	0	342450000	0	0	+
477	A0A0G2KB80	LOC102548917	Zinc finger protein 844-like	0	0	0	0	0	0	0.6553	0.72571	0.77905	0.72571	0.71506	0.66064	0.65243	0.66064	0.87244	0.86756	0.90962	0.87244	0.81889	0.76712	0.77938	0.77938	680610000	708130000	829380000	708130000	294770000	432220000	472210000	432220000
478	A0A0G2QC02	Skic2 Skiv2l	Ski2 like RNA helicase	24	22	26	25	21	23	0.96858	0.87747	0.91236	0.91236	0.89514	0.91747	0.91367	0.91367	1.0373	0.93661	0.98368	0.98368	1.0664	0.94808	0.93616	0.94808	4.0235e+09	5.8424e+09	4844300000	4844300000	3.1918e+09	3.0887e+09	3.1838e+09	3.1838e+09
479	A0A0G2QC04	Pls1	Plastin 1	21	24	21	27	24	25	1.1115	1.087	1.0473	1.087	0.87756	0.86717	0.91857	0.87756	1.0883	1.0568	1.0944	1.0883	0.98786	0.98311	0.93044	0.98311	22829000000	33626000000	28663000000	28663000000	25046000000	23162000000	17982000000	23162000000
480	A0A0G2QC09	Ep300	histone acetyltransferase (EC 2.3.1.48)	0	1	1	1	1	0	0.65814	0.87353	0.83567	0.83567	1.0727	0.82419	0.79621	0.82419	0.5174	0.81274	0.70567	0.70567	1.026	1.6198	0.87859	1.026	31324000	181110000	257540000	181110000	106370000	256940000	47122000	106370000
481	A0A0G2QC15	Htatip2	HIV-1 Tat interactive protein 2	10	11	10	11	10	8	1.1993	1.0836	1.1562	1.1562	1.2887	1.2588	1.1446	1.2588	1.0196	0.94467	1.0145	1.0145	1.1086	1.1397	1.0041	1.1086	4964700000	9803800000	6.9171e+09	6.9171e+09	6.4469e+09	4353200000	3.5718e+09	4353200000
482	A0A0G2QC19	Dnajc21	DnaJ heat shock protein family (Hsp40) member C21	7	6	5	8	7	7	1.5055	1.3938	1.3454	1.3938	1.1862	1.3586	1.2605	1.2605	1.3487	1.4997	1.5674	1.4997	1.3699	1.3954	1.2625	1.3699	1077400000	1.5109e+09	1133100000	1133100000	883120000	1251500000	574060000	883120000
483	A0A0G2QC27	Nol6	Nucleolar protein 6	24	22	22	21	22	26	0.86185	0.83293	0.83329	0.83329	0.88289	0.88004	0.84672	0.88004	0.84051	0.77916	0.78398	0.78398	0.78217	0.87486	0.77294	0.78217	9276000000	10681000000	9668000000	9668000000	7.2144e+09	6.3633e+09	5.9775e+09	6.3633e+09
484	A0A0G2QC33	Atg4b	Cysteine protease ATG4B (EC 3.4.22.-) (Autophagy-related protein 4 homolog B)	11	9	9	9	10	11	1.1392	1.0082	1.0488	1.0488	1.4035	1.3105	1.3665	1.3665	1.0988	1.0419	0.94691	1.0419	1.2906	1.2944	1.2614	1.2906	2267200000	3.4464e+09	2797200000	2797200000	3.5858e+09	2792000000	2232100000	2792000000
485	A0A0G2QC37	Dcp2 LOC100912393	Decapping mRNA 2	1	0	0	1	2	0	1.2118	NaN	NaN	1.2118	0.94573	1.3633	NaN	1.15451	1.0762	NaN	NaN	1.0762	0.82589	0.91875	NaN	0.87232	40505000	0	0	0	32226000	58088000	0	32226000
486	A0A0G2QC38	Srsf11	Serine and arginine rich splicing factor 11	11	12	10	12	9	12	0.94565	0.92511	0.92343	0.92511	0.89276	0.86968	0.87605	0.87605	0.93465	0.99388	0.88715	0.93465	0.82657	0.74927	0.87256	0.82657	7.5168e+09	6.531e+09	6.4039e+09	6.531e+09	4704300000	3.8028e+09	3.589e+09	3.8028e+09
487	A0A0G2QC39	Txlng	Taxilin gamma	6	6	4	8	6	4	1.0635	1.0117	1.1134	1.0635	0.93311	0.87286	1.0084	0.93311	1.1103	1.057	0.92098	1.057	0.86851	1.0284	0.9504	0.9504	1.0252e+09	878410000	486770000	878410000	731400000	640430000	335610000	640430000
488	A0A0G2QC52	Rabl2 Rabl2a	RAB, member of RAS oncogene family like 2	2	5	6	2	2	1	0.75955	0.83029	1.0597	0.83029	1.0566	1.0618	1.5405	1.0618	0.54093	0.89988	0.93885	0.89988	0.78065	0.9553	0.68782	0.78065	104930000	321940000	448510000	321940000	83159000	90739000	34530000	83159000
491	A0A0H2UHM7	Tuba1c LOC100909441	Tubulin alpha chain	0	0	0	0	0	1	1.3171	1.2828	1.2742	1.2828	1.284	1.2148	1.2069	1.2148	1.1758	1.1516	1.193	1.1758	1.2134	1.097	1.1693	1.1693	62904000000	49541000000	51972000000	51972000000	69672000000	50025000000	46044000000	50025000000
492	A0A0U1RRP3	Upf3b	UPF3B, regulator of nonsense mediated mRNA decay	13	11	9	10	8	10	0.71492	0.94012	0.98234	0.94012	0.95528	1.0521	0.99888	0.99888	0.8302	0.98469	0.97398	0.97398	0.91806	0.94494	0.98022	0.94494	1.8852e+09	1185100000	1.0281e+09	1185100000	779500000	733390000	988260000	779500000
493	A0A0U1RRS5	Smg7	Nonsense-mediated mRNA decay factor	1	3	3	4	1	1	1.1785	1.2393	1.2504	1.2393	1.0461	0.85871	1.1864	1.0461	0.97428	1.4514	1.0054	1.0054	0.92819	0.86319	1.1228	0.92819	90422000	169970000	142730000	142730000	313300000	31290000	39969000	39969000
494	A0A0U1RRS6;REV__A0A8I6AEL7	Upf2		16	20	18	21	19	17	0.97414	0.94594	0.89326	0.94594	0.89644	0.91972	0.86366	0.89644	0.8367	0.93518	0.92405	0.92405	0.86433	0.92415	0.88715	0.88715	2874400000	3.6256e+09	4455500000	3.6256e+09	3.2389e+09	2764200000	2250500000	2764200000
495	A0A0U1RRT4	Cope	Coatomer subunit epsilon (Epsilon-coat protein)	8	8	9	9	9	9	1.2031	1.1426	1.0767	1.1426	1.182	1.1333	1.0716	1.1333	1.0078	1.0592	1.0063	1.0078	1.0524	0.96206	0.98128	0.98128	6.4938e+09	9847100000	7.466e+09	7.466e+09	6.5883e+09	5.9226e+09	5013300000	5.9226e+09
496	A0A0U1RRU5	Tab1	TGF-beta activated kinase 1/MAP3K7 binding protein 1	4	6	7	7	4	7	0.94885	1.0175	1.0982	1.0175	1.003	1.7971	1.0629	1.0629	0.82824	1.0198	0.9801	0.9801	1.0034	0.9612	1.3209	1.0034	701610000	1.0216e+09	898500000	898500000	726650000	1383300000	668240000	726650000
497	A0A0U1RRV5	Cluh	Clustered mitochondria protein homolog	32	31	33	31	32	35	0.85203	0.84293	0.86744	0.85203	0.84826	0.84126	0.8674	0.84826	0.95569	0.86569	0.91391	0.91391	0.87585	0.92498	0.85772	0.87585	10902000000	15442000000	17910000000	15442000000	7.8064e+09	8.442e+09	8.3372e+09	8.3372e+09
498	A0A0U1RRW3	Rps19bp1	Active regulator of SIRT1 (40S ribosomal protein S19-binding protein 1)	5	5	5	4	4	4	1.0425	1.0843	1.1031	1.0843	0.9751	1.0628	0.96597	0.9751	0.92835	0.92063	0.91674	0.92063	0.91174	0.88742	0.77406	0.88742	1290600000	1.5548e+09	1141900000	1290600000	710620000	718470000	658940000	710620000
499	A0A0U1RRW8	Brpf3	Bromodomain and PHD finger containing, 3	0	1	2	0	1	1	NaN	0.86781	0.71646	0.792135	NaN	0.87183	0.63517	0.7535	NaN	0.89334	0.75193	0.822635	NaN	1.0563	0.67574	0.86602	0	30321000	73866000	30321000	0	94841000	30067000	30067000
500	A0A0U1RRY7	Mnt	MAX network transcriptional repressor	1	2	3	2	1	2	1.0003	1.1003	0.96968	1.0003	1.1746	0.94514	1.1471	1.1471	0.97397	0.92911	0.93045	0.93045	0.77658	0.96864	1.0127	0.96864	152210000	246930000	348600000	246930000	382790000	96789000	299970000	299970000
501	A0A0U1RRZ3	Nkrf	NF-kappaB repressing factor	16	17	18	15	17	17	1.1327	1.1531	1.0713	1.1327	1.1446	1.0594	1.0306	1.0594	1.0415	0.94382	0.96331	0.96331	1.1139	1.0708	1.0404	1.0708	2450400000	3.3709e+09	4438500000	3.3709e+09	1.882e+09	2224900000	1.8173e+09	1.882e+09
502	A0A0U1RS25	Upf1	UPF1, RNA helicase and ATPase	49	43	45	53	50	45	1.1245	1.1092	1.0937	1.1092	1.079	1.156	1.0983	1.0983	1.0176	0.99802	1.0367	1.0176	1.0182	1.0571	1.0469	1.0469	32715000000	42507000000	41905000000	41905000000	36738000000	25703000000	20544000000	25703000000
503	A0A0U1RS26	Steep1	STING ER exit protein	2	2	2	2	2	2	0.91573	0.93261	0.96366	0.93261	1.0195	0.91017	0.94771	0.94771	0.80493	0.91727	0.95954	0.91727	0.77559	0.89497	1.0193	0.89497	228720000	374120000	606470000	374120000	398660000	275260000	193300000	275260000
504	A0A0U1RS29	Rgl2	Ral guanine nucleotide dissociation stimulator-like 2	1	4	2	0	0	2	0.71444	1.1629	0.59544	0.71444	NaN	NaN	0.62927	0.62927	0.64816	1.4697	0.59679	0.64816	NaN	NaN	0.87804	0.87804	54030000	90815000	66646000	66646000	0	0	18616000	0
506	A0A140UHW6	Trmt1	tRNA (guanine(26)-N(2))-dimethyltransferase (EC 2.1.1.216)	19	18	17	16	19	18	0.94043	0.9929	0.99741	0.9929	1.0605	1.0203	1.0588	1.0588	0.93843	0.9491	0.9793	0.9491	0.99817	0.9933	0.99877	0.99817	8813600000	9334300000	8.2164e+09	8813600000	6.5492e+09	6.8185e+09	5090800000	6.5492e+09
507	A0A140UHW9	Fhad1	Forkhead associated phosphopeptide binding domain 1	1	1	1	1	1	1	0.95228	0.93284	0.96333	0.95228	1.035	0.97761	0.89913	0.97761	0.97718	0.98427	0.98574	0.98427	1.0338	1.0303	0.92794	1.0303	990160000	2199300000	2318800000	2199300000	1.8501e+09	1.7577e+09	1244300000	1.7577e+09
508	A0A140UHX1	Lrwd1	Leucine-rich repeat and WD repeat-containing protein 1 (Origin recognition complex-associated protein)	7	8	8	6	7	9	1.0374	1.0533	1.0412	1.0412	0.92354	0.9787	0.95945	0.95945	0.94352	0.92145	0.93565	0.93565	0.88883	0.96686	1.0406	0.96686	2391100000	2887900000	2238900000	2391100000	1259600000	1.8733e+09	2.0522e+09	1.8733e+09
509	A0A140UHX3	Ncapd3	Condensin-2 complex subunit D3	18	15	17	16	17	17	1.1646	0.98681	1.0726	1.0726	0.95684	0.97534	0.9154	0.95684	1.0193	0.96909	0.96193	0.96909	0.93129	0.89648	0.91468	0.91468	3.7362e+09	4.2186e+09	3.4079e+09	3.7362e+09	3.2231e+09	2672700000	2243000000	2672700000
510	A0A140UHX4	Prkag2	Protein kinase AMP-activated non-catalytic subunit gamma 2	1	1	2	1	3	3	1.1085	1.4149	1.0841	1.1085	1.6151	1.6523	1.5254	1.6151	0.85552	1.1765	1.0735	1.0735	1.4118	1.4896	1.4231	1.4231	740610000	1237300000	1247300000	1237300000	1.0569e+09	867770000	1145100000	1.0569e+09
511	A0A140UHY1	Ttc4	Tetratricopeptide repeat domain 4	2	1	1	4	3	6	1.9723	1.6771	0.80928	1.6771	1.2522	1.4969	1.4614	1.4614	1.7107	1.1844	0.84793	1.1844	1.0667	0.90143	1.2663	1.0667	80715000	51631000	79612000	79612000	251980000	123070000	263820000	251980000
512	A0A140UHY3	Ewsr1	EWS RNA-binding protein 1	9	7	9	9	7	8	0.85877	0.78175	0.75512	0.78175	0.78984	0.78894	0.79537	0.78984	0.87552	0.84435	0.80412	0.84435	0.80778	0.80637	0.82358	0.80778	7.2919e+09	7.5235e+09	5715000000	7.2919e+09	4506000000	4.2195e+09	3.6117e+09	4.2195e+09
513	A0A1B0GWP1	Elovl1 ELOVL1	Elongation of very long chain fatty acids protein 1 (EC 2.3.1.199) (3-keto acyl-CoA synthase ELOVL1) (ELOVL fatty acid elongase 1) (ELOVL FA elongase 1) (Very long chain 3-ketoacyl-CoA synthase 1) (Very long chain 3-oxoacyl-CoA synthase 1)	1	2	1	1	1	0	1.1098	1.3408	1.4355	1.3408	1.9328	1.1389	NaN	1.53585	1.0873	1.0828	1.3371	1.0873	1.7734	1.2472	NaN	1.5103	1.4783e+09	1.5548e+09	69877000	1.4783e+09	66191000	93903000	0	66191000
514	A0A1B0GWQ8	Mbd5	Methyl-CpG binding domain protein 5	0	0	1	1	1	0	NaN	NaN	2.1883	2.1883	1.5021	0.92848	NaN	1.21529	NaN	NaN	2.6075	2.6075	1.1451	1.3292	NaN	1.23715	0	0	12175000	0	49508000	6545700	0	6545700
515	A0A1B0GWS0;A0A8I6AK94	Ppfia1		27	27	24	25	28	25	1.0635	1.0168	0.96245	1.0168	1.0647	1.1459	1.1124	1.1124	1.0306	1.0108	1.0398	1.0306	1.0212	1.1182	1.1052	1.1052	3.9681e+09	5624600000	5689400000	5624600000	3.6722e+09	3.1123e+09	3.083e+09	3.1123e+09
516	A0A1B0GWT7;A0A8I6ADH7	Lamtor2		5	5	5	5	5	5	0.8151	0.93149	0.90151	0.90151	0.98782	0.96953	0.98223	0.98223	0.81909	0.9061	0.92176	0.9061	0.95531	0.93299	0.9577	0.95531	3.4827e+09	2.9281e+09	2750000000	2.9281e+09	2773000000	1.7296e+09	1.6397e+09	1.7296e+09
517	A0A1B0GWU0	Cntrl	Centriolin	2	2	2	1	2	1	0.1105	0.2315	0.30997	0.2315	1.3927	2.513	1.0969	1.3927	0.064305	0.19874	0.37653	0.19874	1.0311	1.4917	1.1178	1.1178	51117000	85873000	70395000	70395000	100420000	53366000	33290000	53366000	+		+
518	A0A1B0GWY3	Tomm5	Translocase of outer mitochondrial membrane 5	1	2	2	2	3	3	0.82379	0.87139	0.91042	0.87139	0.93115	0.97461	0.9082	0.93115	0.81048	0.79369	0.90607	0.81048	0.84577	0.92053	0.81895	0.84577	375050000	797950000	963710000	797950000	739090000	2874900000	2607700000	2607700000
520	A0A1P8YVD0	Ttc8	Tetratricopeptide repeat domain 8	2	4	1	2	1	3	0.93817	0.84779	1.3425	0.93817	0.78663	0.98229	1.1645	0.98229	0.98427	1.051	1.4594	1.051	0.62676	1.0196	1.1992	1.0196	241210000	485000000	203550000	241210000	134040000	143960000	141810000	141810000
521	A0A1W2Q629	Nol8	Nucleolar protein 8	19	19	17	16	19	18	0.97325	0.88076	0.96812	0.96812	0.86738	0.88249	0.8937	0.88249	0.8684	0.8819	0.90734	0.8819	0.88771	0.87963	0.91327	0.88771	3.346e+09	3.9269e+09	3.6286e+09	3.6286e+09	2311400000	2188100000	2253000000	2253000000
522	A0A1W2Q645	Sumf2	Sulfatase modifying factor 2	6	3	3	3	4	4	0.84253	1.0574	0.85493	0.85493	0.83477	0.81899	0.89657	0.83477	0.80998	0.7483	0.75398	0.75398	0.89205	0.83914	0.79332	0.83914	1.9286e+09	2408800000	1.924e+09	1.9286e+09	1195100000	1.4795e+09	1369600000	1369600000
523	A0A1W2Q657	Phf12	PHD finger protein 12	3	0	1	3	3	3	0.94404	NaN	1.076	1.01002	0.32637	0.99982	0.67306	0.67306	1.1497	NaN	3.0683	2.109	0.42304	0.99981	0.86145	0.86145	361600000	0	220960000	220960000	60419000	193960000	14603000	60419000			+
525	A0A1W2Q693	Mocos MOCOS	Molybdenum cofactor sulfurase (MCS) (MOS) (MoCo sulfurase) (EC 2.8.1.9) (Molybdenum cofactor sulfurtransferase)	1	3	2	1	3	2	1.299	1.6421	1.266	1.299	1.7069	1.069	1.3546	1.3546	0.64227	0.99272	1.0007	0.99272	1.13	1.0659	1.1282	1.1282	15188000	55637000	163210000	55637000	18757000	152690000	143010000	143010000
526	A0A1W2Q695	Msh6	DNA mismatch repair protein	42	35	36	28	37	33	0.97864	0.93672	0.96195	0.96195	0.93726	0.92312	0.9508	0.93726	0.99265	0.98207	0.95144	0.98207	0.94992	0.88192	0.92368	0.92368	11580000000	15501000000	16360000000	15501000000	8.4089e+09	9546700000	5.9168e+09	8.4089e+09
528	A0A1W2Q6F6	Cenpp LOC679342	Centromere protein P	2	3	3	3	3	2	0.81834	0.77644	0.83731	0.81834	0.69666	0.65647	0.89417	0.69666	0.81224	0.89221	0.81802	0.81802	0.78521	0.64608	0.83566	0.78521	47953000	147570000	240820000	147570000	160220000	65349000	37239000	65349000
530	A0A8I5XVT7;D4ABY8	Fbxl18		14	11	12	13	11	13	0.90426	1.0523	1.0186	1.0186	1.1282	1.0923	0.93481	1.0923	0.95126	0.9228	0.87769	0.9228	1.045	1.0013	0.99956	1.0013	2242100000	2848900000	2396600000	2396600000	5205200000	1.8975e+09	1.9278e+09	1.9278e+09
531	A0A8I5XW39	Vrk1	VRK serine/threonine kinase 1	9	11	10	11	7	8	0.83473	0.90386	1.0164	0.90386	0.86534	0.9633	0.84364	0.86534	0.90182	0.86783	0.83581	0.86783	0.74482	0.91038	0.84098	0.84098	1.4949e+09	2390500000	2831600000	2390500000	1.812e+09	1.6882e+09	770840000	1.6882e+09
532	A0A8I5XWD7	Ppip5k2	Inositol hexakisphosphate and diphosphoinositol-pentakisphosphate kinase (EC 2.7.4.24)	27	28	27	28	29	28	0.74813	0.80663	0.88625	0.80663	0.85652	0.84329	0.90454	0.85652	1.0023	0.98183	0.98935	0.98935	1.0002	0.9867	0.98194	0.9867	9923500000	9260800000	7.5984e+09	9260800000	7.1201e+09	6.6873e+09	4931400000	6.6873e+09
533	A0A8I5XWE3	Eps8l2	EPS8-like 2	29	25	22	26	24	24	0.89766	0.92166	0.9474	0.92166	0.90106	0.9523	0.90958	0.90958	0.90672	0.92405	0.87805	0.90672	0.94236	0.92343	0.90615	0.92343	12177000000	17524000000	13949000000	13949000000	10776000000	9140600000	7.8666e+09	9140600000
534	A0A8I5XWT5	Sirt3	Sirtuin 3	3	3	2	3	3	3	0.6776	0.5816	0.58522	0.58522	0.56235	0.53368	0.55524	0.55524	0.76162	0.67347	0.69792	0.69792	0.70246	0.68836	0.72433	0.70246	391460000	416150000	459410000	416150000	436740000	355190000	451410000	436740000
535	A0A8I5XZV4	Zmynd8	Zinc finger, MYND-type containing 8	13	13	12	10	11	13	0.66083	0.91861	0.81432	0.81432	0.64057	0.60176	0.60755	0.60755	0.75893	0.83586	0.80489	0.80489	0.75545	0.74254	0.7689	0.75545	1316800000	1.8805e+09	1280900000	1316800000	857000000	702120000	1.0624e+09	857000000
536	A0A8I5Y016	Lcor	Ligand dependent nuclear receptor corepressor	0	1	2	0	1	2	NaN	2.1209	0.59374	1.35732	NaN	0.85677	0.67908	0.767925	NaN	1.7171	0.88476	1.30093	NaN	0.97499	1.1126	1.0438	0	46638000	296600000	46638000	0	160540000	161820000	160540000
537	A0A8I5Y075	Ift52	Intraflagellar transport 52	0	1	1	0	0	0	NaN	0.52134	0.36116	0.44125	NaN	NaN	NaN	#NUM!	NaN	0.41092	0.47925	0.445085	NaN	NaN	NaN	#NUM!	0	34719000	36808000	34719000	0	0	0	0
538	A0A8I5Y0H0	Cul1	Cullin 1	27	22	19	29	23	30	1.0821	1.0777	1.1098	1.0821	1.1883	1.1903	1.1697	1.1883	1.0874	1.0501	1.1016	1.0874	1.0986	1.1293	1.0679	1.0986	8.3072e+09	7.3856e+09	6.6806e+09	7.3856e+09	6.2745e+09	3.8025e+09	4590700000	4590700000
539	A0A8I5Y0L2	ENSRNOG00000066674	40S ribosomal protein S23	0	0	0	0	0	0	1.0469	1.125	0.90478	1.0469	0.92167	0.95827	0.91767	0.92167	0.99795	1.0727	1.0424	1.0424	0.89485	0.96744	0.93185	0.93185	7.0781e+09	8.3869e+09	10660000000	8.3869e+09	8.4464e+09	5448700000	5690100000	5690100000
540	A0A8I5Y0P5	Smurf2	E3 ubiquitin-protein ligase (EC 2.3.2.26)	1	0	0	1	0	1	0.89994	0.86064	0.93333	0.89994	0.95871	1.0083	1.1083	1.0083	1.0847	1.1163	1.0258	1.0847	0.98138	1.1024	1.0371	1.0371	1272700000	1253500000	1358300000	1272700000	1.0629e+09	721890000	761800000	761800000
541	A0A8I5Y0R4	Efcab7	EF-hand calcium binding domain 7	4	1	2	2	2	2	0.94827	0.81969	0.86495	0.86495	1.0037	0.91632	0.82661	0.91632	0.82726	0.85125	1.154	0.85125	0.88926	0.7299	0.94812	0.88926	245500000	237000000	41514000	237000000	91208000	67833000	72712000	72712000
542	A0A8I5Y0T5	Ctnnbip1	Catenin, beta-interacting protein 1	1	1	1	1	1	1	1.0073	1.3752	1.3282	1.3282	1.3685	1.2595	1.0011	1.2595	1.4821	1.2652	1.2113	1.2652	1.1964	1.4752	1.1891	1.1964	277420000	211140000	187880000	211140000	105220000	200930000	316930000	200930000
543	A0A8I5Y0Y2	Ddi2	DNA damage inducible 1 homolog 2	9	10	11	10	12	11	1.0184	1.0992	0.97789	1.0184	0.95156	1.0341	0.86606	0.95156	0.97316	0.7847	0.85134	0.85134	0.98885	0.85669	0.84652	0.85669	2589700000	2570000000	3.1506e+09	2589700000	1.9089e+09	2751400000	1298100000	1.9089e+09
544	A0A8I5Y115	Slc25a32	Solute carrier family 25 member 32	5	7	5	3	6	5	1.151	1.1608	1.0761	1.151	0.95964	1.0754	1.1066	1.0754	1.0445	1.0972	1.1319	1.0972	1.0956	1.0064	1.004	1.0064	1.702e+09	2442200000	543280000	1.702e+09	471760000	413890000	846570000	471760000
545	A0A8I5Y120	Brap	BRCA1 associated protein	2	1	0	1	2	2	1.1625	0.92251	NaN	1.04251	1.0092	0.33643	1.2558	1.0092	0.92827	0.95153	NaN	0.9399	0.98743	0.26899	1.2738	0.98743	93684000	49964000	0	49964000	44222000	156720000	104190000	104190000
546	A0A8I5Y143	Hmgxb4	HMG-box containing 4	4	3	3	4	4	5	0.84159	0.77324	0.88279	0.84159	0.7524	0.92077	0.86014	0.86014	0.98885	0.85595	0.90793	0.90793	1.0145	0.97766	1.1839	1.0145	286810000	308880000	266500000	286810000	451570000	299970000	333430000	333430000
547	A0A8I5Y153	Llgl2	LLGL scribble cell polarity complex component 2	20	16	15	18	15	16	0.78333	0.76668	0.734	0.76668	0.74559	0.76296	0.78766	0.76296	0.87193	0.85113	0.89069	0.87193	0.8527	0.89158	0.98685	0.89158	4455100000	3.0982e+09	9069300000	4455100000	2608000000	2888300000	1308600000	2608000000
548	A0A8I5Y176	Ranbp9	RAN binding protein 9	13	8	8	11	12	7	1.1561	1.2052	1.2377	1.2052	1.1527	1.2211	1.2814	1.2211	1.0962	1.1769	1.2194	1.1769	1.129	1.1887	1.3732	1.1887	2333000000	1.8012e+09	1.7213e+09	1.8012e+09	1110300000	1.8156e+09	439790000	1110300000
549	A0A8I5Y1D5	Mtmr1	Phosphatidylinositol-3,5-bisphosphate 3-phosphatase (EC 3.1.3.64) (EC 3.1.3.95) (Phosphatidylinositol-3-phosphate phosphatase)	5	5	6	4	7	5	0.9858	1.0791	1.003	1.003	1.043	1.0732	1.0956	1.0732	0.84931	1.0618	0.9492	0.9492	1.1575	1.0547	1.0143	1.0547	560660000	717250000	1232200000	717250000	612360000	293240000	327470000	327470000
550	A0A8I5Y1J2	ENSRNOG00000067128	Peptidyl-prolyl cis-trans isomerase (PPIase) (EC 5.2.1.8)	2	1	1	2	2	0	0.95949	0.91411	0.90544	0.91411	0.99306	0.87802	0.87917	0.87917	0.92641	0.93409	0.90067	0.92641	0.95344	0.86758	0.86421	0.86758	29970000000	46307000000	42517000000	42517000000	32692000000	34668000000	17630000000	32692000000
551	A0A8I5Y1T6	Epb41	Protein 4.1 (Band 4.1) (Erythrocyte membrane protein band 4.1)	25	23	22	29	21	24	0.81869	0.79766	0.83177	0.81869	0.77095	0.75338	0.73393	0.75338	0.88408	0.86314	0.85037	0.86314	0.86672	0.84796	0.8567	0.8567	7.6551e+09	8.0219e+09	6.0768e+09	7.6551e+09	5.8898e+09	5157500000	4944100000	5157500000
552	A0A8I5Y218	Ppil2-ps1 LOC362758	RING-type E3 ubiquitin transferase (EC 2.3.2.27)	0	0	0	0	0	0	0.81914	0.74553	0.74477	0.74553	0.82093	0.9399	0.91402	0.91402	0.85938	0.8092	0.80407	0.8092	0.84881	0.85912	0.75653	0.84881	1268000000	3.7461e+09	1088700000	1268000000	2.0253e+09	1131500000	1130200000	1131500000
553	A0A8I5Y224	Adam9	ADAM metallopeptidase domain 9	5	1	3	3	3	2	0.92738	NaN	0.9647	0.94604	1.1031	0.92206	1.0214	1.0214	1.0962	NaN	0.71741	0.906805	1.2136	0.65306	0.95729	0.95729	207990000	0	159410000	159410000	117980000	101270000	25244000	101270000
554	A0A8I5ZYV8;A0A8I5Y238	ENSRNOG00000067374		1	2	2	2	1	1	1.5031	1.1343	1.4076	1.4076	1.199	1.5401	1.1974	1.199	1.0022	1.0024	1.037	1.0024	1.0557	1.1967	1.0693	1.0693	163250000	97307000	40327000	97307000	76100000	76865000	57864000	76100000
555	A0A8I5Y2B8	ENSRNOG00000062500	Peroxiredoxin C-terminal domain-containing protein	1	1	1	2	1	2	1.0531	1.0005	1.0428	1.0428	0.95166	0.94112	0.92977	0.94112	1.0408	1.0862	1.097	1.0862	0.95222	1.026	1.0623	1.026	83321000000	88573000000	75402000000	83321000000	77935000000	89117000000	45510000000	77935000000
556	A0A8I5Y4I3	Dctn6	Dynactin subunit 6	5	4	3	5	5	5	0.9957	1.1892	1.006	1.006	1.3886	1.2529	1.1747	1.2529	0.9214	1.15	1.0439	1.0439	1.2988	1.168	1.1852	1.1852	1.7432e+09	1.8518e+09	1.6605e+09	1.7432e+09	1.9469e+09	1203400000	1427900000	1427900000
557	A0A8I5Y4X4	Nub1	Negative regulator of ubiquitin-like proteins 1	15	11	11	14	13	16	0.7597	0.78797	0.74046	0.7597	0.84061	0.83666	0.8299	0.83666	0.90205	0.86905	0.79695	0.86905	0.96993	0.97277	0.94893	0.96993	4398300000	4462500000	4372200000	4398300000	5796200000	2380400000	2.0004e+09	2380400000
558	A0A8I5Y542;M0RAT5	LOC102548320		6	2	2	1	2	2	0.76385	0.5156	1.8922	0.76385	0.83522	0.69303	0.84028	0.83522	1.0528	0.90693	0.5967	0.90693	0.98251	0.87734	0.97011	0.97011	1158700000	1301200000	668060000	1158700000	124370000	50660000	71009000	71009000
559	A0A8I5Y545;Q6AXX3	Zfp385b		6	6	8	6	4	8	0.54473	0.68287	0.65636	0.65636	0.54249	0.57828	0.58762	0.57828	0.75494	0.77485	0.67931	0.75494	0.64556	0.76362	0.859	0.76362	485290000	520490000	1181100000	520490000	493790000	199010000	774790000	493790000
560	A0A8I5Y585	Zbtb21	Zinc finger and BTB domain containing 21	1	2	2	2	0	1	0.92573	0.79828	0.76331	0.79828	1.0071	NaN	NaN	1.0071	0.67325	0.61906	0.70984	0.67325	0.60015	NaN	NaN	0.60015	60362000	73249000	98411000	73249000	118170000	0	0	0
561	A0A8I5Y5E0	Hykk	Hydroxylysine kinase	6	4	4	5	5	5	0.7575	0.84242	0.76695	0.76695	0.60839	0.60221	0.59844	0.60221	0.65868	0.84523	0.72176	0.72176	0.6614	0.77266	0.61645	0.6614	927130000	424870000	397730000	424870000	393550000	297930000	269370000	297930000
562	A0A8I5Y5E8	Arpc4	Actin-related protein 2/3 complex subunit 4	7	5	5	8	6	8	1.0627	1.0485	1.0414	1.0485	1.1107	1.1333	1.0805	1.1107	1.0578	1.0148	0.87558	1.0148	1.0269	1.0885	1.0143	1.0269	22720000000	25254000000	25267000000	25254000000	25856000000	22101000000	13919000000	22101000000
563	A0A8I5Y5F8	Ccdc137	Coiled-coil domain containing 137	5	6	5	4	5	3	0.68136	0.84232	0.93203	0.84232	1.0644	0.70636	1.1851	1.0644	0.89348	0.85247	0.78831	0.85247	0.74095	0.7566	0.72723	0.74095	945720000	1397800000	1.9685e+09	1397800000	825010000	452950000	119490000	452950000
564	A0A8I5Y5I3	AABR07046657.1	Acyl-CoA-binding domain-containing protein 5	0	0	0	0	0	0	0.47194	0.48365	0.45817	0.47194	0.40711	0.38028	0.37941	0.38028	0.74148	0.74774	0.73524	0.74148	0.65425	0.66111	0.64568	0.65425	6.1694e+09	2269100000	1.8539e+09	2269100000	3.0506e+09	1369800000	2.0178e+09	2.0178e+09	+	+
566	A0A8I5Y5S4	Ppih	Peptidyl-prolyl cis-trans isomerase (PPIase) (EC 5.2.1.8)	4	4	6	3	3	3	1.027	0.99177	1.0829	1.027	0.8732	0.91958	0.87562	0.87562	0.90644	0.98638	1.0816	0.98638	0.86941	0.86831	0.83604	0.86831	2.0695e+09	3.5771e+09	2.9514e+09	2.9514e+09	2377100000	3.195e+09	1.9562e+09	2377100000
567	A0A8I5Y5Z6	Xrcc4	X-ray repair cross complementing 4	3	4	4	3	5	2	0.81225	0.7538	0.8523	0.81225	0.79675	0.73513	0.73194	0.73513	0.8701	0.92493	0.95017	0.92493	0.82121	0.7814	0.836	0.82121	427590000	727810000	545200000	545200000	494090000	666080000	178000000	494090000
568	A0A8I5Y652	Tacc3	Transforming, acidic coiled-coil containing protein 3	12	10	8	11	10	11	1.8356	1.6058	1.6755	1.6755	1.4546	1.334	1.2319	1.334	1.3674	1.3531	1.3727	1.3674	1.34	1.2614	1.2532	1.2614	2.9544e+09	2.9197e+09	2462600000	2.9197e+09	2.0963e+09	3.2514e+09	1.4649e+09	2.0963e+09
569	A0A8I5Y656	Rabgap1	RAB GTPase activating protein 1	21	18	20	19	19	16	1.097	1.0838	1.0723	1.0838	1.042	1.0771	1.046	1.046	1.0165	1.0639	1.0468	1.0468	1.0034	1.0646	1.0416	1.0416	3.6441e+09	4.0394e+09	3.6874e+09	3.6874e+09	3.1941e+09	2728000000	1.4915e+09	2728000000
570	A0A8I5Y661	Fam177a1	Family with sequence similarity 177, member A1	3	5	3	4	4	4	1.3097	1.1049	1.5023	1.3097	1.0638	1.4476	1.382	1.382	0.92146	1.0003	1.1648	1.0003	0.94764	11.034	1.2161	1.2161	233910000	6.8978e+09	277060000	277060000	247580000	988550000	280300000	280300000
571	A0A8I5Y697	Ap1g1	AP-1 complex subunit gamma	19	18	17	19	17	18	1.0873	1.1007	1.0785	1.0873	1.1081	1.1051	1.104	1.1051	1.0853	1.1035	1.12	1.1035	1.0929	1.104	1.1264	1.104	9144600000	9884200000	12393000000	9884200000	8928400000	6.2566e+09	5603800000	6.2566e+09
572	A0A8I5Y6A1	Ablim1	Actin-binding LIM protein 1	4	5	7	6	6	5	0.68052	0.76746	0.90862	0.76746	0.58387	0.66496	0.64878	0.64878	0.91226	0.86373	0.91189	0.91189	0.78376	1.461	0.68736	0.78376	328140000	436320000	581400000	436320000	589900000	399980000	325220000	399980000
573	A0A8I5Y6C6	ENSRNOG00000062700	Elongation factor 1-gamma	1	1	1	1	1	1	1.3826	1.2437	1.0464	1.2437	1.1371	1.361	1.6092	1.361	1.1724	1.1276	1.157	1.157	1.1385	1.2598	1.1421	1.1421	6.4881e+09	43695000000	21119000000	21119000000	31908000000	18074000000	11239000000	18074000000
574	A0A8I5Y6N4	Parvb	Parvin, beta	4	3	2	2	2	3	1.1206	0.90072	1.1445	1.1206	1.1964	1.0841	0.89723	1.0841	1.0274	0.99141	0.85082	0.99141	1.4894	1.1289	1.3052	1.3052	733290000	796560000	375670000	733290000	267310000	364290000	347210000	347210000
575	A0A8I5Y6P3	Gdpgp1	GDP-D-glucose phosphorylase 1 (EC 2.7.7.78)	3	3	3	3	3	3	1.3447	1.1965	0.84093	1.1965	1.2247	1.2025	1.1451	1.2025	1.0291	1.186	0.74151	1.0291	1.4297	1.1071	0.9832	1.1071	135970000	303020000	243700000	243700000	141770000	62964000	115680000	115680000
576	A0A8I5Y6U5;A0A8I6A5V2	Srp14		3	4	4	5	5	5	1.5595	0.89686	0.97557	0.97557	1.0712	3.8589	1.0774	1.0774	1.0677	0.95081	0.94268	0.95081	1.0964	3.5675	1.1085	1.1085	9181600000	5816200000	6.3552e+09	6.3552e+09	11469000000	7.6317e+09	6.69e+09	7.6317e+09
577	A0A8I5Y785	Cbx6	Chromobox 6	1	0	1	2	3	3	0.61249	NaN	0.84321	0.72785	0.83806	0.78604	0.82578	0.82578	0.49994	NaN	0.58478	0.54236	0.48942	0.46784	0.61688	0.48942	42571000	0	81393000	42571000	175930000	75200000	90286000	90286000
578	A0A8I5Y7F3	Amotl1	Angiomotin-like 1	0	0	1	0	0	1	NaN	0.92195	0.98059	0.95127	NaN	0.97423	1.2479	1.11106	NaN	1.037	1.0114	1.0242	NaN	0.8315	1.1528	0.99215	0	132330000	71419000	71419000	0	37019000	70444000	37019000
579	A0A8I5Y7L2	ENSRNOG00000063092	RNA helicase (EC 3.6.4.13)	0	0	0	0	0	0	0.83735	0.92418	0.91572	0.91572	0.91537	0.86078	0.9284	0.91537	0.84859	0.94739	0.99497	0.94739	0.98022	0.94315	0.92829	0.94315	6.6758e+09	8.2616e+09	7.6356e+09	7.6356e+09	9601400000	9655900000	6.5776e+09	9601400000
580	A0A8I5Y7L4	Top2b	DNA topoisomerase 2 (EC 5.6.2.2)	35	37	35	35	39	37	0.82735	0.80362	0.81591	0.81591	0.79139	0.75114	0.78718	0.78718	0.83377	0.86014	0.84626	0.84626	0.77272	0.79252	0.79394	0.79252	23324000000	31053000000	29115000000	29115000000	25228000000	23315000000	17837000000	23315000000
581	A0A8I5Y7P1	ENSRNOG00000069815	RRM domain-containing protein	0	0	0	0	0	0	0.90994	0.99313	0.87809	0.90994	0.92554	0.87629	0.99229	0.92554	0.90936	0.96499	0.91318	0.91318	0.86101	0.92588	0.89333	0.89333	46645000000	54368000000	53553000000	53553000000	46043000000	44574000000	31435000000	44574000000
582	A0A8I5Y7Q0	Vps13b	Vacuolar protein sorting 13 homolog B	2	2	2	1	2	3	0.77009	0.94343	0.77414	0.77414	0.74204	0.7459	0.84959	0.7459	1.1405	6.5449	7.4349	6.5449	8.5646	5.965	1.2338	5.965	45028000	891660000	130810000	130810000	144200000	161010000	196430000	161010000			+	+
583	A0A8I5Y868	Klc2	Kinesin light chain	21	19	16	18	15	19	1.2971	1.322	1.3116	1.3116	1.455	1.4741	1.5125	1.4741	1.115	1.2341	1.1747	1.1747	1.3511	1.3925	1.3468	1.3511	8.3576e+09	11786000000	8.3196e+09	8.3576e+09	6.9676e+09	7.4727e+09	5.8736e+09	6.9676e+09
584	A0A8I5Y871	Ago1	Argonaute RISC component 1	5	5	2	5	2	3	0.94103	0.84215	0.8589	0.8589	0.77874	0.9061	0.78655	0.78655	0.88961	0.93868	0.90122	0.90122	0.83581	0.86073	0.8691	0.86073	2306600000	2755600000	2670800000	2670800000	1.9426e+09	1261900000	1.0707e+09	1261900000
585	A0A8I5Y8A1	RGD1564278	RNA-binding protein with serine-rich domain 1	1	0	0	0	0	0	0.91235	0.86542	0.8551	0.86542	1.0268	0.85605	0.80641	0.85605	0.88826	0.91085	0.91866	0.91085	0.8658	0.90756	0.85959	0.8658	7.4468e+09	7.8109e+09	5476700000	7.4468e+09	5356900000	4784100000	2830100000	4784100000
586	A0A8I5Y8B8	Sfmbt2	Scm-like with four mbt domains 2	2	5	2	4	4	3	0.9358	0.99581	0.88117	0.9358	0.84925	0.63321	0.8361	0.8361	0.91389	0.91793	0.86625	0.91389	0.69861	0.86293	0.67928	0.69861	107290000	783680000	563470000	563470000	3.8032e+09	71922000	334280000	334280000
588	A0A8I5Y8H6	Psd3	Pleckstrin and Sec7 domain containing 3	0	2	1	1	3	2	NaN	0.7373	0.56373	0.650515	0.98972	1.0712	0.90327	0.98972	NaN	0.76758	0.63707	0.702325	0.9782	1.139	1.0091	1.0091	0	26264000	28580000	26264000	26581000	84014000	38298000	38298000
590	A0A8I5Y915	Rrm1	Ribonucleoside-diphosphate reductase (EC 1.17.4.1)	37	32	26	30	32	32	1.3027	1.264	1.3298	1.3027	0.91475	0.93472	0.91645	0.91645	1.2596	1.2185	1.1977	1.2185	1.0051	0.9986	0.97749	0.9986	30066000000	47002000000	36809000000	36809000000	24025000000	17406000000	15085000000	17406000000
591	A0A8I5Y9A0	Tex264	Testis expressed 264	6	8	6	3	4	4	1.1194	1.3994	1.1634	1.1634	1.6825	1.5017	1.4566	1.5017	1.2028	1.1551	1.2019	1.2019	1.2126	1.2565	1.3591	1.2565	1.006e+09	1.7536e+09	1199500000	1199500000	404420000	710370000	595980000	595980000
592	A0A8I5Y9A4;M0RA24;A0A8I6A1W0;F1LY74	Ndufb3		3	2	2	3	3	3	0.75025	1.1113	0.79483	0.79483	0.73637	0.70482	0.74004	0.73637	0.74536	0.98503	0.82584	0.82584	0.79622	0.76647	0.78662	0.78662	1210500000	824900000	1.7399e+09	1210500000	2377700000	2832300000	365520000	2377700000
594	A0A8I5Y9G0	Clint1	Clathrin interactor 1	13	14	14	15	14	14	1.1433	1.0428	0.99835	1.0428	1.09	1.0702	1.0846	1.0846	1.0347	1.0374	1.0075	1.0347	1.0331	1.0652	1.0634	1.0634	5692300000	8.4814e+09	7.6748e+09	7.6748e+09	6.5159e+09	6.0563e+09	5170000000	6.0563e+09
595	A0A8I5Y9H3	Agap3	ArfGAP with GTPase domain, ankyrin repeat and PH domain 3	4	6	4	6	5	5	0.97683	0.89159	0.88427	0.89159	0.93268	0.93038	0.78105	0.93038	0.9383	0.89846	0.92627	0.92627	1.0502	0.88349	0.88216	0.88349	651800000	1.4714e+09	1102500000	1102500000	1.0384e+09	1082500000	521110000	1.0384e+09
597	A0A8I5Y9V4	Cars1 Cars	cysteine--tRNA ligase (EC 6.1.1.16) (Cysteinyl-tRNA synthetase)	42	38	38	41	36	44	1.282	1.2902	1.2749	1.282	1.4357	1.4128	1.3089	1.4128	1.2716	1.2184	1.159	1.2184	1.2984	1.2683	1.2525	1.2683	31538000000	35932000000	34668000000	34668000000	29709000000	20751000000	23280000000	23280000000
598	A0A8I5Y9V8	Nudcd3	NudC domain containing 3	15	15	15	14	13	14	1.5081	1.6279	1.6925	1.6279	1.3725	1.6264	1.6794	1.6264	1.3671	1.3827	1.3581	1.3671	1.2251	1.4578	1.4602	1.4578	2727200000	3.5258e+09	2335000000	2727200000	1.8348e+09	1.6721e+09	1169000000	1.6721e+09
599	A0A8I5YBC5	Depdc5	DEP domain containing 5, GATOR1 subcomplex subunit	1	2	0	0	0	1	0.99894	0.91569	NaN	0.957315	NaN	NaN	0.70132	0.70132	0.91006	0.93549	NaN	0.922775	NaN	NaN	0.63927	0.63927	29349000	45815000	0	29349000	0	0	3701600	0
600	A0A8I5YBE8;P86252	Pura LOC102557111		8	9	12	9	11	9	0.69355	0.75351	0.69695	0.69695	0.61807	0.72892	0.5687	0.61807	0.79306	0.82381	0.8358	0.82381	0.73619	0.79558	0.7557	0.7557	4.0882e+09	2692000000	6.4118e+09	4.0882e+09	2792600000	2.9806e+09	2337100000	2792600000
601	A0A8I5YBG1	Pikfyve	1-phosphatidylinositol-3-phosphate 5-kinase (EC 2.7.1.150)	12	8	11	6	10	9	0.97362	0.99364	1.0498	0.99364	1.2105	1.0367	1.1222	1.1222	0.99875	0.96169	1.0734	0.99875	1.1549	1.1983	1.0972	1.1549	3.5548e+09	8.2125e+09	7.8883e+09	7.8883e+09	3.8417e+09	3.5858e+09	632600000	3.5858e+09
602	A0A8I5YBG5	Ubr2	E3 ubiquitin-protein ligase (EC 2.3.2.27)	18	15	14	17	19	14	1.028	1.0449	1.0976	1.0449	1.1036	1.0951	1.2432	1.1036	0.97236	1.0141	1.0903	1.0141	0.99871	0.9942	0.91493	0.9942	2.0321e+09	2201600000	1333400000	2.0321e+09	2234300000	1.5159e+09	1140000000	1.5159e+09
604	A0A8I5YBI4	Tcf20	Transcription factor 20	8	9	11	7	2	3	0.80911	0.96007	0.82206	0.82206	0.75543	1.1791	0.79814	0.79814	0.69025	1.0453	0.91502	0.91502	0.72616	0.77111	0.82506	0.77111	519380000	512110000	930130000	519380000	355660000	59975000	68085000	68085000
605	A0A8I5YBK6	Maz	MYC associated zinc finger protein	8	7	7	8	8	6	0.88209	0.85872	0.82759	0.85872	0.86285	0.75041	0.87898	0.86285	0.9739	0.90556	0.90414	0.90556	0.89534	0.84327	0.90985	0.89534	1287200000	1081600000	1166100000	1166100000	849600000	678570000	697000000	697000000
606	A0A8I5YBM5	Ube2g2	Ubiquitin-conjugating enzyme E2G 2	3	3	4	4	4	3	1.307	1.3427	1.3118	1.3118	1.3261	1.2174	1.2419	1.2419	1.111	1.2455	1.2449	1.2449	1.3419	1.136	1.1912	1.1912	1.6672e+09	1.7063e+09	1.774e+09	1.7063e+09	1205900000	1.0643e+09	713250000	1.0643e+09
607	A0A8I5YBQ0	Zmym4	Zinc finger MYM-type containing 4	13	14	13	15	18	12	0.95145	0.9286	0.86042	0.9286	0.9215	0.75146	0.90675	0.90675	1.0012	0.97266	0.98331	0.98331	0.83113	0.9192	0.87401	0.87401	1.6544e+09	2.015e+09	2263800000	2.015e+09	1.822e+09	1345800000	802800000	1345800000
608	A0A8I5YBR2	Cops6	COP9 signalosome complex subunit 6	6	8	7	6	7	7	0.96472	0.98328	0.98615	0.98328	0.97482	1.0193	1.0359	1.0193	0.99007	1.014	1.0399	1.014	1.0297	1.0431	1.009	1.0297	5381600000	10186000000	9926700000	9926700000	4620900000	3.6228e+09	3.7839e+09	3.7839e+09
609	A0A8I5YBS8	ENSRNOG00000064132	Uncharacterized protein	2	0	0	1	1	1	0.93648	NaN	NaN	0.93648	1.0561	1.6455	0.8087	1.0561	2.9668	NaN	NaN	2.9668	1.2512	0.81955	8.2926	1.2512	233930000	0	0	0	28940000	25613000	73722000	28940000
610	A0A8I5YBU7	Snx14	Sorting nexin 14	1	1	1	1	0	0	1.0966	1.2784	0.95156	1.0966	1.005	NaN	NaN	1.005	0.85475	0.82385	1.2773	0.85475	0.94166	NaN	NaN	0.94166	30515000	37991000	42839000	37991000	45278000	0	0	0
611	A0A8I5YBW7	Nol9	Nucleolar protein 9	12	13	11	9	11	12	0.83094	0.8363	0.80353	0.83094	0.78488	0.75684	0.78409	0.78409	0.82918	0.82057	0.80665	0.82057	0.78704	0.77196	0.86456	0.78704	2.0032e+09	3.26e+09	3.5403e+09	3.26e+09	2505700000	1370700000	1.6688e+09	1.6688e+09
612	A0A8I5YBY9	Pcmtd1	Protein-L-isoaspartate (D-aspartate) O-methyltransferase domain containing 1	0	2	2	1	3	2	NaN	1.0452	0.70556	0.87538	0.87586	0.98485	0.9503	0.9503	NaN	1.0429	0.75055	0.896725	0.99162	0.64806	0.76863	0.76863	0	166350000	121130000	121130000	42944000	617590000	81158000	81158000
613	A0A8I5YC19	ENSRNOG00000064838	DNA mismatch repair protein Msh3	2	3	5	3	3	3	0.72862	0.78308	0.67103	0.72862	0.62024	0.63928	0.52935	0.62024	0.74777	0.76749	0.81194	0.76749	0.72633	0.70466	0.64854	0.70466	60386000	74916000	191760000	74916000	43711000	31697000	57596000	43711000
614	A0A8I5YC26	Mcee	Methylmalonyl CoA epimerase	4	4	3	2	3	4	0.68668	0.66232	0.66595	0.66595	0.60228	0.54798	0.56413	0.56413	0.62087	0.69544	0.71179	0.69544	0.66221	0.67096	0.69081	0.67096	838670000	1.6004e+09	803300000	838670000	915230000	1.6713e+09	1.4615e+09	1.4615e+09
615	A0A8I5YC36	Ranbp2	RAN binding protein 2	110	98	94	109	109	108	0.95411	0.94736	0.94549	0.94736	0.94771	0.93802	0.94384	0.94384	0.96571	0.9754	0.97082	0.97082	0.9567	0.95406	0.95038	0.95406	45321000000	48534000000	45162000000	45321000000	58233000000	42539000000	37240000000	42539000000
616	A0A8I5YC74	ENSRNOG00000066004	Tropomyosin	0	0	0	0	0	0	2.0282	1.9003	1.7986	1.9003	2.1643	2.0635	2.0445	2.0635	1.348	1.4857	1.5115	1.4857	1.7375	1.6503	1.6308	1.6503	17341000000	24687000000	21318000000	21318000000	12243000000	8.5578e+09	8806600000	8806600000	+	+	+
617	A0A8I5YC99	Eps15	Epidermal growth factor receptor pathway substrate 15	20	21	22	21	24	21	0.88899	0.91139	0.81506	0.88899	0.88088	0.83355	0.85165	0.85165	0.89716	0.88092	0.87119	0.88092	0.88598	0.89721	0.94216	0.89721	3.3501e+09	4908400000	3.7808e+09	3.7808e+09	3.7526e+09	3.364e+09	1.9917e+09	3.364e+09
618	A0A8I5YCD2	Ociad2	OCIA domain containing 2	5	5	4	5	5	3	0.98743	1.0196	0.81309	0.98743	0.94616	0.96482	0.86466	0.94616	0.83955	0.96442	0.90707	0.90707	0.94122	1.066	0.97241	0.97241	1.9736e+09	1.5383e+09	1.5283e+09	1.5383e+09	1.4772e+09	1.49e+09	497280000	1.4772e+09
619	A0A8I5YCH6	Aaas	Aladin WD repeat nucleoporin	12	10	10	12	9	12	0.96278	0.9474	0.96531	0.96278	1.0075	0.99609	1.0168	1.0075	0.98422	0.93917	0.96518	0.96518	1.0479	0.99819	1.0553	1.0479	4533600000	4319900000	4778500000	4533600000	3.0914e+09	2215900000	3.138e+09	3.0914e+09
620	A0A8I5YCL2	Mrpl48	Mitochondrial ribosomal protein L48	5	5	5	4	5	5	0.90006	0.83368	0.87533	0.87533	0.86363	0.89142	0.79025	0.86363	0.93445	0.88873	0.93289	0.93289	0.91884	0.95773	0.87555	0.91884	1.8604e+09	3.7673e+09	3.1503e+09	3.1503e+09	1.9131e+09	2.9806e+09	1.7389e+09	1.9131e+09
621	A0A8I5ZJ57	Supt16h	FACT complex subunit	35	32	30	35	33	32	0.94467	0.92978	0.89708	0.92978	0.87912	0.90333	0.85391	0.87912	0.92402	0.87622	0.87583	0.87622	0.89547	0.90027	0.86661	0.89547	18043000000	16507000000	14116000000	16507000000	14945000000	13891000000	10255000000	13891000000
622	A0A8I5ZJ67	Nup205	Nucleoporin 205	47	42	39	45	46	43	1.0111	1.0072	0.98834	1.0072	0.95792	0.95459	0.94942	0.95459	0.98747	0.96338	0.9771	0.9771	0.93347	0.92737	0.96817	0.93347	24104000000	82629000000	29211000000	29211000000	82541000000	18176000000	12928000000	18176000000
623	A0A8I5ZJ89	Adnp2	ADNP homeobox 2	5	6	2	5	3	6	1.0219	0.9199	1.6803	1.0219	0.88956	1.0156	0.79717	0.88956	0.93052	1.0265	1.776	1.0265	1.0837	0.74441	0.73553	0.74441	432570000	451460000	171060000	432570000	596610000	206310000	307750000	307750000
624	A0A8I5ZJ91	Rev1	DNA repair protein REV1 (EC 2.7.7.-)	1	2	1	1	2	2	0.84938	0.9575	1.0298	0.9575	0.94667	0.79031	0.90862	0.90862	0.95424	0.99948	1.0733	0.99948	0.7607	0.84897	1.0684	0.84897	97034000	572340000	371680000	371680000	419630000	275870000	232920000	275870000
625	A0A8I5ZJ96	Stk19	Serine/threonine kinase 19	3	4	5	2	3	4	0.9933	1.0556	1.0274	1.0274	1.2052	1.2019	1.1712	1.2019	0.82284	0.82145	0.79628	0.82145	0.92064	0.99284	0.9892	0.9892	335650000	398310000	361680000	361680000	71959000	891190000	373940000	373940000
626	A0A8I5ZJB6;D3Z9E8	Tbcd		11	10	14	14	10	13	1.0419	1.041	1.1339	1.0419	1.1822	1.2368	1.3382	1.2368	1.1906	1.0934	1.1131	1.1131	1.0553	1.3307	1.2987	1.2987	2361100000	3.3249e+09	3.58e+09	3.3249e+09	3.7491e+09	3.0357e+09	1.5609e+09	3.0357e+09
627	A0A8I5ZJB8;REV__G3V8V9	Stk4		5	5	4	5	4	6	1.3272	1.3153	1.3896	1.3272	1.1916	1.185	1.2605	1.1916	1.1052	1.1777	1.149	1.149	1.0861	1.1229	1.19	1.1229	3.5009e+09	4979300000	3.6049e+09	3.6049e+09	2637000000	2836500000	2615600000	2637000000
628	A0A8I5ZJB9	Syne1	Spectrin repeat containing, nuclear envelope 1	7	6	6	3	8	7	0.96957	0.90658	0.93812	0.93812	0.84898	0.9342	0.82223	0.84898	1.0277	0.93828	0.73865	0.93828	0.65787	0.7533	0.70165	0.70165	1358800000	1.021e+09	415640000	1.021e+09	792870000	619470000	193620000	619470000
629	A0A8I5ZJD4	Zic5	Zic family member 5	1	0	0	1	0	0	1.1205	0.72571	0.76963	0.76963	1.0006	0.66064	0.65243	0.66064	1.4321	0.86756	0.7152	0.86756	1.0504	0.76712	0.77938	0.77938	690850000	708130000	680870000	690850000	222620000	432220000	472210000	432220000
632	A0A8I5ZK26	Mrpl55	Mitochondrial ribosomal protein L55	2	2	2	2	1	2	0.70584	0.73795	0.75209	0.73795	0.92772	0.65044	0.83128	0.83128	0.72977	0.75706	0.80577	0.75706	0.82226	0.72929	0.7928	0.7928	335720000	363820000	1414200000	363820000	684110000	197980000	179970000	197980000
633	A0A8I5ZK53	Slc25a13	Solute carrier family 25 member 13	26	33	29	31	29	33	0.88761	0.88642	0.90077	0.88761	0.91693	0.91663	0.93688	0.91693	0.89685	0.9039	0.88871	0.89685	0.93681	0.92335	0.91888	0.92335	24773000000	33101000000	31041000000	31041000000	27708000000	26093000000	23097000000	26093000000
634	A0A8I5ZK61;Q3T1J9;A0A8I5YCB8	Mob1a-ps1 LOC680562	MOB kinase activator 1A	5	5	5	5	5	5	1.1363	1.1201	1.1183	1.1201	1.2229	1.0226	1.1224	1.1224	0.99408	1.009	1.0123	1.009	1.0324	0.94167	0.98571	0.98571	3.0638e+09	3.1816e+09	4.0947e+09	3.1816e+09	3.3145e+09	3.6347e+09	2381900000	3.3145e+09
635	A0A8I5ZK89	Dock5	Dedicator of cytokinesis 5	8	9	8	8	9	11	1.1535	0.94108	1.1956	1.1535	1.0359	0.98291	1.092	1.0359	1.027	1.0301	1.0215	1.027	0.94056	0.95878	1.0082	0.95878	1316800000	1408200000	896750000	1316800000	1090200000	1263500000	1457200000	1263500000
636	A0A8I5ZK98	Cwc25	CWC25 spliceosome-associated protein homolog	6	4	4	4	4	3	0.99067	1.0249	0.88559	0.99067	0.94084	0.98782	0.87186	0.94084	0.99652	1.0954	0.99887	0.99887	0.94488	0.78611	0.95151	0.94488	570210000	840920000	657390000	657390000	320900000	373020000	122590000	320900000
637	A0A8I5ZKB5	Inip	SOSS complex subunit C (SOSS-C) (SSB-interacting protein 1) (Sensor of single-strand DNA complex subunit C) (Sensor of ssDNA subunit C) (Single-stranded DNA-binding protein-interacting protein 1)	6	5	6	4	3	3	1.0205	0.86394	0.8531	0.86394	0.79839	0.83114	0.82747	0.82747	0.84279	0.82764	0.94681	0.84279	0.80804	0.84535	0.87771	0.84535	2.964e+09	4354400000	3.8705e+09	3.8705e+09	413710000	1283500000	417660000	417660000
638	A0A8I5ZKD4	Nhlrc3	NHL repeat containing 3	3	2	4	2	2	1	0.87525	0.82804	0.57431	0.82804	1.4745	0.84035	0.55653	0.84035	0.70962	0.92946	0.74618	0.74618	0.85429	0.82115	0.91533	0.85429	623950000	317000000	400200000	400200000	300890000	694180000	81185000	300890000
639	A0A8I5ZKG8	Cnst	Consortin, connexin sorting protein	1	1	1	1	1	1	1.3038	1.2134	1.1478	1.2134	1.2383	1.1511	1.2238	1.2238	1.17	1.1916	1.079	1.17	1.2215	1.119	1.2037	1.2037	81173000	71557000	57542000	71557000	67214000	43530000	68693000	67214000
640	A0A8I5ZKH1	Ythdc2	RNA helicase (EC 3.6.4.13)	7	6	7	6	5	5	1.1149	1.2834	1.1426	1.1426	1.3941	1.3905	1.0947	1.3905	0.96904	1.2276	1.1261	1.1261	1.2337	1.3469	0.98537	1.2337	464180000	463540000	407380000	463540000	342120000	267630000	212440000	267630000
641	A0A8I5ZKI2	Smc6	Structural maintenance of chromosomes 6	13	16	16	12	17	18	0.94842	0.89379	0.91881	0.91881	0.92808	0.84914	0.82616	0.84914	0.91072	0.89498	0.91235	0.91072	0.86815	0.8151	0.77679	0.8151	1.7042e+09	2296400000	2154500000	2154500000	1262600000	1320100000	1151700000	1262600000
642	A0A8I5ZKJ3	Ndufa2	NADH dehydrogenase [ubiquinone] 1 alpha subcomplex subunit 2	7	7	7	7	7	7	0.77234	0.78344	0.79792	0.78344	0.69172	0.72978	0.74271	0.72978	0.90124	0.86185	0.88087	0.88087	0.80141	0.85088	0.84267	0.84267	8816900000	10617000000	9310300000	9310300000	11335000000	5736100000	8.2786e+09	8.2786e+09
643	A0A8I5ZKK0	Ccpg1	Cell cycle progression 1	2	4	1	2	2	2	0.83588	0.86672	9.1702	0.86672	0.90578	0.57568	0.74112	0.74112	0.90355	1.0844	0.69425	0.90355	0.7633	0.75447	0.86066	0.7633	2535800000	4775900000	101560000	2535800000	1.6076e+09	1.5918e+09	1348200000	1.5918e+09
644	A0A8I5ZKK5	Ncbp2as2	NCBP2 antisense 2 (head to head)	5	7	5	6	5	4	0.74267	0.76977	0.77578	0.76977	0.81966	0.81854	0.69993	0.81854	0.77621	0.84717	0.95474	0.84717	0.9801	0.89126	0.8515	0.89126	568530000	1.5768e+09	1.6015e+09	1.5768e+09	1400900000	769830000	660020000	769830000
645	A0A8I5ZKQ1	Rab2b	RAB2B, member RAS oncogene family	1	1	1	2	1	0	1.0945	1.0889	0.99663	1.0889	1.2502	1.2033	1.164	1.2033	1.0879	1.0348	1.0456	1.0456	1.1617	1.2197	1.1063	1.1617	3.3773e+09	5639800000	5320900000	5320900000	5.9558e+09	3.8289e+09	3.0895e+09	3.8289e+09
646	A0A8I5ZKR1	Slc7a6	Solute carrier family 7 member 6	3	3	2	1	2	2	1.455	1.1572	1.0419	1.1572	1.4024	1.5837	1.6348	1.5837	1.11	1.0412	1.0286	1.0412	1.2706	1.2407	1.2827	1.2706	2.9794e+09	2425000000	2816600000	2816600000	2464000000	3.688e+09	4334700000	3.688e+09
647	A0A8I5ZKR4	Mars1	Methionine--tRNA ligase, cytoplasmic (EC 6.1.1.10) (Methionyl-tRNA synthetase)	36	31	32	34	37	35	0.86528	0.84782	0.84911	0.84911	0.87444	0.83828	0.85173	0.85173	1.0059	0.97451	0.96103	0.97451	0.98899	0.96115	0.96751	0.96751	46453000000	49804000000	52371000000	49804000000	43952000000	42607000000	34725000000	42607000000
648	A0A8I5ZKS4	Hycc1 Fam126a	Family with sequence similarity 126, member A	4	3	5	1	3	3	0.69763	0.26978	0.76716	0.69763	0.022164	0.034483	0.057274	0.034483	0.80812	0.20081	0.67833	0.67833	0.092448	0.02741	0.068855	0.068855	761680000	324410000	482310000	482310000	301860000	441830000	312200000	312200000		+		+
649	A0A8I5ZKV9;A0A8I6ADL9	Ddx5		31	29	27	29	30	31	1.0287	1.0747	1.0368	1.0368	1.0121	1.0153	1.0586	1.0153	0.99782	0.97531	0.94436	0.97531	0.93356	1.006	0.95333	0.95333	120810000000	133040000000	116450000000	120810000000	97618000000	92293000000	74358000000	92293000000
650	A0A8I5ZKY1	Rnf170	E3 ubiquitin-protein ligase RNF170 (EC 2.3.2.27) (RING finger protein 170) (RING-type E3 ubiquitin transferase RNF170)	1	1	2	1	0	1	0.47536	0.50306	0.44295	0.47536	0.74409	NaN	0.65493	0.69951	0.51464	0.63337	0.57367	0.57367	0.656	NaN	0.61651	0.636255	90639000	67413000	139670000	90639000	139410000	0	38995000	38995000
651	A0A8I5ZKY6	Mllt10	MLLT10, histone lysine methyltransferase DOT1L cofactor	3	2	3	5	4	4	0.86678	0.86227	0.77671	0.86227	1.0238	0.98312	0.96579	0.98312	0.93483	0.81224	0.95781	0.93483	0.96616	0.98755	1.0403	0.98755	136080000	51386000	128570000	128570000	148170000	73667000	69293000	73667000
652	A0A8I5ZL12	Manbal	Mannosidase beta like	1	1	1	1	1	1	1.0289	0.87288	0.90877	0.90877	0.98191	0.98048	0.98333	0.98191	0.67405	0.7797	0.78235	0.7797	0.95318	0.91821	0.93007	0.93007	297250000	734570000	562410000	562410000	198440000	285590000	113730000	198440000
653	A0A8I5ZL30	Nosip	Nitric oxide synthase-interacting protein	8	7	4	5	4	4	1.0539	1.0492	0.67716	1.0492	0.99673	0.96724	0.97304	0.97304	0.87368	0.8204	0.63913	0.8204	0.86262	0.77413	0.80219	0.80219	1397600000	1.0516e+09	557370000	1.0516e+09	591220000	720740000	203330000	591220000
654	A0A8I5ZL35;P61515;A0A8I6ANA8;D4AAZ6;D4A7B1;A0A8I6ADZ2;A0A8I6A398;A0A8I6GLT4;A0A8I6ALZ0;D4A829	ENSRNOG00000063418	Putative 60S ribosomal protein L37a;60S ribosomal protein L37a	6	6	6	5	5	6	1.0742	1.0005	0.98092	1.0005	0.98791	1.0476	0.98968	0.98968	1.0197	0.99916	0.97658	0.99916	0.9412	1.0834	0.9624	0.9624	39950000000	34302000000	33787000000	34302000000	23181000000	15860000000	19884000000	19884000000
655	A0A8I5ZL40	LOC120103587	RNA helicase (EC 3.6.4.13)	0	1	0	0	0	0	1.038	1.2095	1.0927	1.0927	1.1829	1.164	1.1753	1.1753	1.1094	1.1728	1.0862	1.1094	1.2285	1.2332	1.1864	1.2285	4770900000	4933200000	4743400000	4770900000	5.9965e+09	5698800000	4.2891e+09	5698800000
656	A0A8I5ZL63	Ankrd13a	Ankyrin repeat domain 13a	9	8	7	9	9	7	0.98849	0.92875	1.0661	0.98849	0.88052	1.1293	1.014	1.014	0.8025	0.88963	0.86892	0.86892	0.94782	1.0312	1.0099	1.0099	935700000	4307300000	7.1364e+09	4307300000	2563000000	4887600000	1.9291e+09	2563000000
657	A0A8I5ZL79	Coa6	Cytochrome c oxidase assembly factor 6	3	2	3	4	3	3	0.78148	0.95329	1.0301	0.95329	1.0612	0.92209	0.75772	0.92209	0.78826	0.87607	0.88918	0.87607	1.1246	0.89051	0.84519	0.89051	523060000	392420000	372840000	392420000	334210000	197830000	205730000	205730000
658	A0A8I5ZL86	Dph5	diphthine methyl ester synthase (EC 2.1.1.314)	6	8	5	5	5	7	1.0181	1.0478	1.1082	1.0478	1.239	1.0557	1.1608	1.1608	1.0152	1.0112	1.1596	1.0152	1.3999	0.99714	1.1422	1.1422	4.1442e+09	3.3323e+09	2598500000	3.3323e+09	2256700000	1.6966e+09	1196600000	1.6966e+09
659	A0A8I5ZLB0	Zfp618	Zinc finger protein 618	1	2	2	1	1	2	NaN	0.88487	0.55664	0.720755	0.84156	0.52569	0.74745	0.74745	NaN	0.6569	0.46686	0.56188	0.6787	0.61213	0.87553	0.6787	13696000	87281000	54404000	54404000	38606000	37339000	41285000	38606000
660	A0A8I5ZLD0	Eif3l EIF3EIP EIF3L EIF3S6IP	Eukaryotic translation initiation factor 3 subunit L (eIF3l) (Eukaryotic translation initiation factor 3 subunit 6-interacting protein) (Eukaryotic translation initiation factor 3 subunit E-interacting protein)	24	23	21	22	25	25	1.1801	1.127	1.1443	1.1443	1.171	1.2481	1.1572	1.171	1.0872	1.1149	1.107	1.107	1.0818	1.1242	1.0985	1.0985	42332000000	55029000000	49031000000	49031000000	33365000000	41544000000	28235000000	33365000000
661	A0A8I5ZLD3	Abi2	Abl-interactor 2	4	4	5	4	4	4	1.05	1.1485	0.9233	1.05	0.86865	0.90954	1.3924	0.90954	1.058	1.1965	1.0115	1.058	1.0509	1.0084	1.1065	1.0509	1195700000	1.8648e+09	2872300000	1.8648e+09	2264200000	786530000	1.6965e+09	1.6965e+09
662	A0A8I5ZLE0	AABR07053065.1	riboflavin kinase (EC 2.7.1.26)	1	1	1	1	1	1	1.4448	1.4598	1.3962	1.4448	1.4595	1.4829	1.5761	1.4829	1.0927	1.0774	1.1278	1.0927	1.2223	1.2173	1.214	1.2173	1.4756e+09	1229200000	946630000	1229200000	3.0683e+09	1.7586e+09	1.4801e+09	1.7586e+09
663	A0A8I5ZLH6;A0A8I5ZSA8;A0A0G2JXI9;Q00715;Q00729	H2bc18 LOC100912338	Histone H2B type 1;Histone H2B type 1-A	0	0	0	0	0	0	0.7047	0.69697	0.72717	0.7047	0.63392	0.67378	0.65091	0.65091	0.85487	0.86247	0.86079	0.86079	0.73475	0.80259	0.77248	0.77248	176940000000	270950000000	212220000000	212220000000	516690000000	247030000000	188310000000	247030000000
664	A0A8I5ZLJ9	RGD1566184	Testin	1	0	0	0	0	0	1.0262	1.2743	1.2344	1.2344	1.5752	1.5691	1.5996	1.5752	1.0628	1.2829	1.1317	1.1317	1.2092	1.4275	1.3552	1.3552	1126600000	1096400000	1141000000	1126600000	624450000	403080000	354370000	403080000
665	A0A8I5ZLK2	Mgst2	Microsomal glutathione S-transferase 2	2	2	2	3	2	2	0.73168	0.73485	0.85425	0.73485	0.75165	0.91691	0.73027	0.75165	0.8557	0.85118	0.90355	0.8557	0.85713	0.82812	0.91319	0.85713	2.0365e+09	3.8118e+09	4630200000	3.8118e+09	2638700000	3.0105e+09	2.1278e+09	2638700000
666	A0A8I5ZLK5	Abca1	ATP binding cassette subfamily A member 1	3	4	4	6	1	1	1.1023	1.2795	1.0168	1.1023	1.1127	1.0325	0.98743	1.0325	0.9855	0.72718	0.90426	0.90426	0.9862	0.91619	1.0338	0.9862	1246800000	197730000	1.0172e+09	1.0172e+09	2755000000	549280000	1081400000	1081400000
667	A0A8I5ZLL5	Nmt2	Glycylpeptide N-tetradecanoyltransferase (EC 2.3.1.97)	10	10	10	10	9	9	1.0647	1.0256	1.0712	1.0647	1.0868	1.0265	0.98733	1.0265	1.0232	0.99029	1.0145	1.0145	0.97531	1.03	0.98596	0.98596	6.1063e+09	8927600000	7.7368e+09	7.7368e+09	6.6867e+09	5577700000	6.258e+09	6.258e+09
668	A0A8I5ZLM3	Efcab14	EF-hand calcium binding domain 14	4	4	3	3	3	7	0.59491	0.6517	0.86376	0.6517	0.61639	0.63677	0.62894	0.62894	0.56826	0.66121	0.8495	0.66121	0.68256	0.67219	0.80673	0.68256	165770000	214360000	148560000	165770000	39444000	215690000	588150000	215690000
669	A0A8I5ZLN6;A0A8I6AEJ2	Larp4		20	18	19	21	17	19	1.5459	1.352	1.3947	1.3947	1.4035	1.4095	1.2979	1.4035	1.2302	1.18	1.1218	1.18	1.1855	1.2286	1.1191	1.1855	4.1607e+09	6.0872e+09	7.3818e+09	6.0872e+09	7.319e+09	2646600000	4915700000	4915700000
670	A0A8I5ZLP6	Ddx42	RNA helicase (EC 3.6.4.13)	31	30	27	29	27	29	0.85781	0.88008	0.86391	0.86391	0.85528	0.88455	0.86789	0.86789	0.89897	0.91951	0.92594	0.91951	0.88736	0.9502	0.93257	0.93257	12606000000	13705000000	11374000000	12606000000	8.3035e+09	7.0649e+09	5.9379e+09	7.0649e+09
671	A0A8I5ZLR0	Gstt3	glutathione transferase (EC 2.5.1.18)	13	12	13	12	12	12	0.7372	0.76548	0.72948	0.7372	0.6665	0.64616	0.69559	0.6665	0.92035	0.93284	0.92375	0.92375	0.86685	0.82334	0.82937	0.82937	27672000000	27272000000	25778000000	27272000000	27173000000	22341000000	18964000000	22341000000
672	A0A8I5ZLR7	Tsr2	Pre-rRNA-processing protein TSR2 homolog	2	2	2	2	2	2	0.97484	0.98589	0.97837	0.97837	0.99439	0.89049	0.92523	0.92523	0.98028	1.0249	1.0246	1.0246	0.9705	0.92497	0.93497	0.93497	2252200000	2515400000	3.1751e+09	2515400000	2739600000	1.9682e+09	1.67e+09	1.9682e+09
673	A0A8I5ZLR9	Diaph2 AABR07040412.1	Diaphanous-related formin 2	7	10	7	8	7	7	0.96947	0.98316	0.98361	0.98316	0.81586	1.0439	0.95031	0.95031	0.97085	0.92917	1.0029	0.97085	0.91149	1.1375	0.92017	0.92017	484400000	1.0674e+09	1.0177e+09	1.0177e+09	6.0238e+09	469370000	467530000	469370000
674	A0A8I5ZLS0	Vezf1	Vascular endothelial zinc finger 1	12	9	10	10	8	11	0.69699	0.6432	0.70822	0.69699	0.70691	0.71655	0.70621	0.70691	0.75872	0.88083	0.79649	0.79649	0.7837	0.85147	0.87472	0.85147	1.0333e+09	1.0252e+09	1.0329e+09	1.0329e+09	934370000	527380000	958980000	934370000
675	A0A8I5ZLS1	Wdr53	WD repeat domain 53	0	1	1	0	0	0	NaN	1.0141	0.92009	0.967095	NaN	NaN	NaN	#NUM!	NaN	0.1994	0.79777	0.498585	NaN	NaN	NaN	#NUM!	0	120420000	32485000	32485000	0	0	0	0
676	A0A8I5ZLV4	Map4k4	Mitogen-activated protein kinase kinase kinase kinase 4	23	19	17	18	21	14	1.1458	1.1865	1.0166	1.1458	1.16	1.1207	1.078	1.1207	1.027	0.9199	0.97207	0.97207	1.0692	1.008	0.97002	1.008	4309300000	4446500000	4.225e+09	4309300000	3.0308e+09	3.8164e+09	2.084e+09	3.0308e+09
677	A0A8I5ZLY3	Tcf7	Transcription factor 7	5	2	1	1	0	0	0.78128	0.84033	0.75654	0.78128	0.72156	NaN	NaN	0.72156	0.88944	0.77623	0.87353	0.87353	0.74936	NaN	NaN	0.74936	305560000	468860000	126350000	305560000	109250000	0	0	0
678	A0A8I5ZLY7	Tapbp	TAP binding protein	6	5	4	4	4	5	1.5335	1.5205	1.3143	1.5205	1.2702	1.1931	1.2972	1.2702	0.76888	1.0401	0.89818	0.89818	0.85917	0.97394	0.83372	0.85917	1.8138e+09	1.7876e+09	1.7402e+09	1.7876e+09	1113500000	1.7924e+09	1.6639e+09	1.6639e+09
679	A0A8I5ZM01	Evi5	Ecotropic viral integration site 5	5	5	5	5	4	6	0.81787	0.82245	0.66192	0.81787	0.81113	0.72063	0.6385	0.72063	0.83479	0.93806	0.95873	0.93806	0.91217	0.59352	0.80834	0.80834	522460000	673060000	644980000	644980000	688770000	252350000	262630000	262630000
680	A0A8I5ZM05	Ing1	Inhibitor of growth protein	1	1	0	2	1	2	0.65123	0.73609	NaN	0.69366	0.55913	0.59791	0.67393	0.59791	9.3746	6.7217	NaN	8.04815	1.5252	6.8207	2.3074	2.3074	82528000	91324000	0	82528000	101270000	37760000	75939000	75939000			+
681	A0A8I5ZM12;A0A8I5ZY79;A0A8I6G4Q5	Anxa7		21	21	20	22	22	22	0.99503	0.98896	0.95354	0.98896	1.0432	1.0057	1.0108	1.0108	0.87893	0.90033	0.88332	0.88332	0.90044	0.90812	0.8978	0.90044	24784000000	29194000000	24593000000	24784000000	21279000000	22707000000	18061000000	21279000000
682	A0A8I5ZM23	Mmab	Metabolism of cobalamin associated B	3	4	4	3	1	3	0.61465	0.67851	0.65787	0.65787	0.27817	0.3078	0.36995	0.3078	0.52047	0.62175	0.75631	0.62175	0.48908	1.1465	0.50734	0.50734	450680000	224180000	329460000	329460000	123060000	57180000	268090000	123060000
683	A0A8I5ZM29	Tmem131	Transmembrane protein 131	5	5	6	9	4	3	1.2247	1.3309	1.4236	1.3309	0.97363	0.91867	1.133	0.97363	1.0105	1.0755	0.93525	1.0105	0.84641	0.63206	0.86289	0.84641	334380000	267330000	386930000	334380000	380020000	206220000	158410000	206220000
684	A0A8I5ZM30	Zfp277	Zinc finger protein 277	0	1	1	2	1	3	NaN	0.93373	1.4718	1.20276	1.6394	NaN	0.94137	1.29039	NaN	1.1879	1.4834	1.33565	1.1085	NaN	0.73144	0.91997	0	64283000	48566000	48566000	86329000	0	78164000	78164000
685	A0A8I5ZM35	Kiaa2013 RGD1305350	Similar to RIKEN cDNA 2510039O18	6	3	4	4	4	5	1.0113	0.73532	1.0424	1.0113	0.97809	0.95446	0.95772	0.95772	1.0152	0.64751	0.64893	0.64893	1.0032	1.047	1.065	1.047	344910000	116210000	247770000	247770000	480380000	294100000	430670000	430670000
686	A0A8I5ZM56	Map7d1	MAP7 domain containing 1	10	10	11	8	10	12	1.4926	1.4429	1.3144	1.4429	1.2635	1.2943	1.2684	1.2684	1.0651	1.0964	0.97961	1.0651	1.1468	1.0829	1.076	1.0829	1105300000	2.0606e+09	1.6646e+09	1.6646e+09	1233500000	1245200000	1.0074e+09	1233500000
687	A0A8I5ZM61	RGD1308134 Rnasek	Similar to RIKEN cDNA 1110020A23	5	3	4	5	4	3	0.80316	0.72051	0.73932	0.73932	1.1225	0.95452	1.1053	1.1053	0.84903	0.86791	0.80049	0.84903	1.173	0.89525	0.70241	0.89525	1.0186e+09	555470000	613750000	613750000	700910000	479750000	367510000	479750000
688	A0A8I5ZM64	Rcbtb1	RCC1 and BTB domain containing protein 1	3	3	3	4	3	3	0.91397	1.1075	0.93104	0.93104	0.7326	1.0306	1.2528	1.0306	1.0781	1.0375	0.88574	1.0375	0.71672	1.1194	1.0603	1.0603	292740000	412760000	460980000	412760000	221860000	178860000	180200000	180200000
689	A0A8I5ZM67	Borcs7	BLOC-1-related complex subunit 7	2	1	1	2	2	2	0.93071	0.82458	0.86028	0.86028	0.77229	0.91873	0.88784	0.88784	0.8913	0.82766	0.84899	0.84899	1.2061	1.4082	0.88466	1.2061	307990000	94322000	105270000	105270000	373200000	317120000	167180000	317120000
690	A0A8I5ZM69	Msl1	MSL complex subunit 1	2	4	3	2	1	0	0.6761	1.0469	0.90411	0.90411	0.81714	0.742	NaN	0.77957	0.78071	1.0179	0.94731	0.94731	0.82391	0.85657	NaN	0.84024	80739000	247560000	108040000	108040000	130160000	9201800	0	9201800
691	A0A8I5ZM79	Psmd7	Proteasome 26S subunit, non-ATPase 7	13	11	10	11	11	12	1.0382	1.0239	1.0239	1.0239	1.1584	1.1389	1.151	1.151	1.0478	1.053	1.0442	1.0478	1.0767	1.1038	1.1301	1.1038	8654900000	16767000000	14237000000	14237000000	12143000000	10448000000	8883100000	10448000000
692	A0A8I5ZM80	Armh3	Armadillo-like helical domain containing 3	4	4	2	4	3	2	0.80162	0.71804	0.94828	0.80162	0.84894	0.65922	1.0492	0.84894	0.92482	0.9625	0.92677	0.92677	0.93346	0.84563	0.99251	0.93346	485160000	801810000	490200000	490200000	922610000	569950000	321530000	569950000
693	A0A8I5ZM96	Cbx1	Chromobox 1	4	4	5	5	3	4	0.93903	0.95502	0.85007	0.93903	0.94961	0.91122	0.92772	0.92772	0.97772	0.97697	0.99838	0.97772	0.93726	0.90407	0.94363	0.93726	6.6527e+09	8.5277e+09	8.2206e+09	8.2206e+09	12591000000	7.1891e+09	9059500000	9059500000
694	A0A8I5ZMB4;A0A0G2K9L0	Rnaset2-ps1 AABR07054266.1		3	1	1	1	1	2	0.69266	NaN	0.92378	0.80822	0.20836	0.58991	0.81472	0.58991	0.94362	NaN	0.70115	0.822385	0.19439	0.54784	0.71997	0.54784	299730000	0	295690000	295690000	808670000	51697000	197540000	197540000
695	A0A8I5ZME5	Atxn7	Ataxin 7	0	1	2	2	0	1	NaN	1.7832	0.88436	1.33378	1.1887	NaN	0.93198	1.06034	NaN	1.2489	1.2965	1.2727	0.97434	NaN	0.66661	0.820475	0	1399000000	101030000	101030000	8179700	0	15785000	8179700
696	A0A8I5ZMG2	Fgd1	FYVE, RhoGEF and PH domain containing 1	2	1	2	3	3	2	0.56746	0.74471	0.64353	0.64353	1.3058	0.71212	0.79019	0.79019	0.63283	0.9018	1.0473	0.9018	0.86045	0.9603	0.90387	0.90387	79313000	48287000	85121000	79313000	160560000	134460000	44206000	134460000
697	A0A8I5ZMG5	Cbx8	Chromobox 8	6	5	8	4	7	4	0.94109	1.0083	0.86382	0.94109	0.98588	1.1375	0.955	0.98588	1.1614	1.4798	1.5638	1.4798	1.2229	1.2856	1.4574	1.2856	1189500000	864740000	802870000	864740000	377590000	750000000	261540000	377590000
698	A0A8I5ZMG6	Ppp2r5e	Serine/threonine-protein phosphatase 2A 56 kDa regulatory subunit	0	4	5	5	3	4	1.0039	1.187	1.1273	1.1273	1.2413	1.1087	1.1336	1.1336	0.95397	0.95621	0.99297	0.95621	0.99513	0.94483	1.0058	0.99513	869260000	1.017e+09	1148700000	1.017e+09	2295100000	624770000	948210000	948210000
699	A0A8I5ZMI3	Fhip2a	FHF complex subunit HOOK interacting protein 2A	8	7	6	6	5	6	1.3558	1.2075	1.3271	1.3271	1.6036	1.2576	1.6521	1.6036	1.26	1.1927	1.1632	1.1927	1.1202	1.2791	1.4584	1.2791	1.4576e+09	1255400000	1136500000	1255400000	620470000	690620000	715240000	690620000
700	A0A8I5ZMM2	Cad	CAD protein (EC 2.1.3.2) (EC 3.5.2.3) (EC 6.3.5.5)	72	69	68	75	68	76	1.1168	1.1246	1.1419	1.1246	1.2671	1.2167	1.1823	1.2167	1.0754	1.0598	1.0719	1.0719	1.1432	1.1623	1.102	1.1432	60952000000	74280000000	66063000000	66063000000	55575000000	47909000000	38436000000	47909000000
701	A0A8I5ZMM7	Virma	Vir like m6A methyltransferase associated	15	10	13	17	14	12	0.95464	0.98941	0.92823	0.95464	0.83977	1.0235	0.94575	0.94575	0.91762	0.98216	0.90705	0.91762	0.83537	0.93703	0.882	0.882	1.7808e+09	1.9544e+09	2.0903e+09	1.9544e+09	2.0151e+09	1.7695e+09	1.0256e+09	1.7695e+09
702	A0A8I5ZMN0	RGD1564148	Similar to microfibrillar-associated protein 1	8	10	7	10	10	8	1.0632	0.92991	0.8978	0.92991	0.93358	0.92979	0.93282	0.93282	0.95544	0.97622	1.0377	0.97622	0.96167	0.91198	0.94452	0.94452	3.6339e+09	4329900000	3.9197e+09	3.9197e+09	3.0811e+09	3.5017e+09	2453900000	3.0811e+09
703	A0A8I5ZMQ1	ENSRNOG00000062798	Eukaryotic translation initiation factor 5	0	1	0	0	0	0	1.3313	1.297	1.3191	1.3191	1.4858	1.4981	1.3666	1.4858	1.2263	1.2653	1.2563	1.2563	1.1673	1.3212	1.2118	1.2118	6.9801e+09	6.1931e+09	3.6557e+09	6.1931e+09	3.1341e+09	3.2801e+09	1.6776e+09	3.1341e+09
704	A0A8I5ZMR4	Lsm7	LSM7 homolog, U6 small nuclear RNA and mRNA degradation associated	2	2	2	2	2	2	1.3193	0.92848	0.9151	0.92848	0.90137	0.96689	0.95989	0.95989	0.97582	0.97428	0.92621	0.97428	0.9749	1.0041	1.1757	1.0041	2239000000	2707400000	1.0325e+09	2239000000	1455100000	1318300000	1136100000	1318300000
705	A0A8I5ZMR7	Vps13c	Vacuolar protein sorting 13 homolog C	31	31	28	36	32	32	0.78045	0.83928	0.89925	0.83928	0.82241	0.84588	0.81419	0.82241	0.86525	0.8819	0.91748	0.8819	0.86862	0.92978	0.93038	0.92978	3.6765e+09	4453900000	5237700000	4453900000	6.177e+09	3.0217e+09	2707100000	3.0217e+09
706	A0A8I5ZMT2	Tead1	TEA domain transcription factor 1	4	3	2	2	4	2	0.95451	0.80771	1.0735	0.95451	0.78892	0.72054	0.81309	0.78892	1.037	0.89692	0.69991	0.89692	0.57487	0.77227	0.89855	0.77227	759640000	505210000	438240000	505210000	306480000	270430000	195420000	270430000
707	A0A8I5ZMV7	Rela	RELA proto-oncogene, NF-kB subunit	10	10	8	8	11	12	0.99128	0.96647	0.96348	0.96647	0.82093	0.97414	0.96713	0.96713	0.95359	0.92739	0.94734	0.94734	1.0307	0.91374	0.96146	0.96146	2839100000	3.9286e+09	3.2883e+09	3.2883e+09	1.5667e+09	1.6765e+09	1208100000	1.5667e+09
708	A0A8I5ZMW9	Pbrm1	Polybromo 1	33	31	30	32	28	30	0.72041	0.75845	0.64331	0.72041	0.71631	0.73335	0.76835	0.73335	0.82945	0.88132	0.79386	0.82945	0.83091	0.88105	0.85007	0.85007	5467500000	6.3805e+09	5322400000	5467500000	4710900000	4.221e+09	3.6848e+09	4.221e+09
709	A0A8I5ZMX0	Rpf2	Ribosome production factor 2 homolog (Ribosome biogenesis protein RPF2 homolog)	13	14	13	12	12	14	1.1334	1.0674	1.029	1.0674	0.97783	0.93196	0.96766	0.96766	0.87686	0.96072	0.93689	0.93689	0.93684	0.83909	0.83221	0.83909	4703300000	7.043e+09	6.5687e+09	6.5687e+09	3.7222e+09	5340000000	3.6566e+09	3.7222e+09
710	A0A8I5ZMX5	Tbc1d1	TBC1 domain family member 1	1	0	1	2	2	1	0.91557	1.5667	0.92038	0.92038	0.96507	1.1092	1.2362	1.1092	1.1063	1.3032	0.9942	1.1063	1.0085	0.96665	1.8156	1.0085	62635000	98559000	101190000	98559000	98023000	257640000	103830000	103830000
711	A0A8I5ZMZ0	Ascc1	Activating signal cointegrator 1 complex subunit 1	7	7	8	8	8	6	1.0394	0.99932	1.1341	1.0394	1.2985	1.1248	1.2264	1.2264	1.1798	1.101	1.0773	1.101	1.169	1.2026	1.2719	1.2026	830810000	1.5515e+09	1447700000	1447700000	1339400000	1.0586e+09	498560000	1.0586e+09
712	A0A8I5ZMZ5	LOC100912568	RNA helicase (EC 3.6.4.13)	0	0	0	0	0	0	1.0523	1.2394	1.0738	1.0738	1.1182	1.109	1.3448	1.1182	1.1559	1.2229	1.0862	1.1559	1.2176	1.2332	1.2101	1.2176	3.5801e+09	2.9902e+09	2.0421e+09	2.9902e+09	3.8357e+09	2593600000	2249300000	2593600000
713	A0A8I5ZN04	Tma16	Translation machinery-associated protein 16	4	3	2	3	4	4	0.98167	1.1044	1.0932	1.0932	0.86166	0.91025	0.99522	0.91025	0.86933	0.95011	1.0127	0.95011	0.81727	0.99508	0.89705	0.89705	2610700000	1.689e+09	1.503e+09	1.689e+09	1.5158e+09	939860000	585060000	939860000
714	A0A8I5ZN24;M0R4N4	Dhrs7		11	11	10	12	11	12	0.66851	0.65704	0.62342	0.65704	0.71265	0.64655	0.69143	0.69143	1.0079	0.95702	0.97661	0.97661	1.0357	0.9558	0.92216	0.9558	11445000000	17840000000	17432000000	17432000000	14685000000	14140000000	10800000000	14140000000
715	A0A8I5ZN53	Nopchap1	NOP protein chaperone 1	2	2	2	2	2	3	1.5597	1.4232	1.3787	1.4232	1.1306	1.2393	1.1781	1.1781	1.0656	0.85415	0.89494	0.89494	1.0094	0.96135	0.86719	0.96135	217690000	147170000	115080000	147170000	179330000	62678000	88942000	88942000
716	A0A8I6A3Q1;A0A8I5ZN75;Q66H93;A0A8I6GI22	ENSRNOG00000067007		3	2	3	3	3	3	1.0787	1.0728	1.0762	1.0762	1.1712	1.1361	1.1127	1.1361	1.0209	1.0553	1.0095	1.0209	1.1052	1.0234	1.0006	1.0234	17350000000	7.9748e+09	6.8132e+09	7.9748e+09	8.1717e+09	8.2334e+09	5.8431e+09	8.1717e+09
717	A0A8I5ZN85	Jmjd1c	Jumonji domain containing 1C	7	6	6	5	5	7	0.78613	0.91166	0.71212	0.78613	0.6559	0.93663	0.69361	0.69361	0.80089	0.89049	0.89545	0.89049	0.75738	0.77105	0.79628	0.77105	283640000	667470000	614320000	614320000	327660000	260180000	234380000	260180000
718	A0A8I5ZN89	Gcdh	Glutaryl-CoA dehydrogenase	11	9	9	8	8	12	0.59499	0.57812	0.56168	0.57812	0.47255	0.45176	0.44996	0.45176	0.7144	0.71323	0.68772	0.71323	0.62329	0.58953	0.58294	0.58953	8755800000	6.2478e+09	6.3616e+09	6.3616e+09	5315200000	4.1009e+09	3.773e+09	4.1009e+09		+		+
719	A0A8I5ZNC2	Tmed8	Transmembrane p24 trafficking protein family member 8	0	1	2	1	1	1	NaN	NaN	1.1277	1.1277	1.9356	1.8974	1.4603	1.8974	NaN	NaN	1.2645	1.2645	1.6224	1.0471	1.4032	1.4032	0	0	105760000	0	79950000	54287000	42046000	54287000
720	A0A8I5ZND3	Tcirg1	V-type proton ATPase subunit a	18	15	17	18	16	15	0.90196	0.86279	0.84144	0.86279	0.83001	0.83648	0.82191	0.83001	0.85743	0.81574	0.81595	0.81595	0.85942	0.8398	0.88138	0.85942	6.1662e+09	9430800000	9059700000	9059700000	7.9548e+09	5124700000	3.2441e+09	5124700000
721	A0A8I5ZNE7	Psmd3	Proteasome 26S subunit, non-ATPase 3	31	28	31	28	31	29	1.0779	1.0543	1.0709	1.0709	1.1644	1.1443	1.0965	1.1443	1.0423	1.0732	1.0499	1.0499	1.1232	1.0933	1.0625	1.0933	28151000000	38867000000	41648000000	38867000000	32613000000	30232000000	20715000000	30232000000
722	A0A8I5ZNF1	Copa	Coatomer subunit alpha	60	57	48	63	57	62	1.0993	1.0867	1.0502	1.0867	1.1054	1.1192	1.112	1.112	1.0616	1.0326	1.0174	1.0326	1.0524	1.0455	1.0428	1.0455	74996000000	82738000000	65855000000	74996000000	65177000000	59396000000	50733000000	59396000000
723	A0A8I5ZNG4	Rictor	RPTOR independent companion of MTOR, complex 2	5	3	2	3	4	2	0.97836	1.2106	0.89331	0.97836	1.1035	0.72904	1.0098	1.0098	0.91341	1.9201	0.58503	0.91341	0.96037	0.88205	0.72374	0.88205	314010000	122530000	124240000	124240000	544890000	86440000	17920000	86440000
724	A0A8I5ZNG7	Mbtd1	Mbt domain containing 1	0	1	0	0	1	0	NaN	0.79359	0.7999	0.796745	0.82858	0.91438	0.93255	0.91438	NaN	0.86851	0.83344	0.850975	0.82781	0.89642	0.6931	0.82781	0	250420000	378700000	250420000	102820000	214870000	91377000	102820000
725	A0A8I5ZNK2	Oxsr1	non-specific serine/threonine protein kinase (EC 2.7.11.1)	8	10	11	9	10	9	0.95787	0.92331	0.93431	0.93431	0.94754	0.96476	0.91508	0.94754	0.91815	0.90675	0.94872	0.91815	1.0798	0.91043	0.91304	0.91304	3.3297e+09	6.2372e+09	6.8474e+09	6.2372e+09	6.5258e+09	5054900000	2498200000	5054900000
726	A0A8I5ZNK4	ENSRNOG00000062895	60S ribosomal protein L13	0	0	0	0	0	0	1.0504	1.0225	0.95618	1.0225	1.0226	0.9899	0.93418	0.9899	0.95988	0.95643	0.91659	0.95643	0.9112	0.93403	0.86591	0.9112	67528000000	79305000000	70565000000	70565000000	54884000000	70606000000	58308000000	58308000000
727	A0A8I5ZNL4	Faap100	FA core complex associated protein 100	4	0	0	3	1	3	0.93922	NaN	NaN	0.93922	1.0747	0.73311	0.92774	0.92774	0.91653	NaN	NaN	0.91653	1.1571	0.76786	0.76109	0.76786	102250000	0	0	0	107080000	84193000	72727000	84193000
729	A0A8I5ZNS1	Atad2	ATPase family, AAA domain containing 2	33	35	32	30	30	31	1.1596	1.0527	1.0243	1.0527	1.0824	1.1774	0.96017	1.0824	0.93453	0.91126	0.86174	0.91126	0.96641	1.0221	0.96768	0.96768	9548500000	10258000000	12038000000	10258000000	7.3965e+09	6.2185e+09	5266500000	6.2185e+09
731	A0A8I5ZNT1;D4ADG3	Clk4		3	3	4	2	2	2	1.1675	1.1828	1.0643	1.1675	0.97144	0.797	0.20107	0.797	1.2062	1.0752	1.2775	1.2062	1.1778	0.49375	0.471	0.49375	378100000	369610000	555280000	378100000	243610000	498910000	129110000	243610000
732	A0A8I5ZNW6	Syne2	Spectrin repeat containing nuclear envelope protein 2	171	163	151	162	165	167	0.68085	0.67242	0.65414	0.67242	0.56829	0.57222	0.58154	0.57222	0.79592	0.77694	0.77707	0.77707	0.69773	0.73946	0.70887	0.70887	35268000000	42579000000	40940000000	40940000000	33351000000	31079000000	26010000000	31079000000
733	A0A8I5ZNY7	Exosc7	Exosome component 7	9	7	7	6	6	6	0.94375	0.94136	0.90418	0.94136	0.97079	0.9682	0.94279	0.9682	1.0245	0.93739	0.88029	0.93739	0.93188	0.96429	0.94474	0.94474	3.9336e+09	5152000000	3.5816e+09	3.9336e+09	2.0794e+09	2720600000	2232100000	2232100000
734	A0A8I5ZNZ9	Cebpzos	CEBPZ opposite strand	0	1	1	0	1	0	NaN	1.225	1.6293	1.42715	NaN	15.435	NaN	15.435	NaN	1.3012	1.2538	1.2775	NaN	4.7143	NaN	4.7143	0	71094000	76392000	71094000	0	509510000	0	0
735	A0A8I5ZP13;P83565	ENSRNOG00000067330	39S ribosomal protein L40, mitochondrial	10	11	9	9	7	10	0.8467	0.85872	0.83867	0.8467	0.89836	0.90805	0.84379	0.89836	0.83593	0.92868	0.90877	0.90877	0.92567	1.0194	0.86728	0.92567	2372000000	3.9579e+09	2.9991e+09	2.9991e+09	1178900000	1318600000	1.4757e+09	1318600000
736	A0A8I5ZP60	Snw1	SNW domain-containing protein 1	19	17	17	18	16	19	0.83668	0.84059	0.81036	0.83668	0.81608	0.80515	0.79218	0.80515	0.84747	0.86058	0.86903	0.86058	0.84324	0.84499	0.83645	0.84324	11950000000	10602000000	11080000000	11080000000	9550600000	8.4332e+09	5095900000	8.4332e+09
737	A0A8I5ZP65	Zfp777	Zinc finger protein 777	1	1	0	1	0	0	0.96868	1.0681	NaN	1.01839	1.2427	NaN	NaN	1.2427	0.84832	0.51256	NaN	0.68044	1.1082	NaN	NaN	1.1082	362890000	380210000	0	362890000	480470000	0	0	0
738	A0A8I5ZP70	Tom1l2	Target of myb1 like 2 membrane trafficking protein	11	10	11	8	6	9	0.95918	1.033	1.1333	1.033	1.1727	1.1984	1.3122	1.1984	0.89113	0.94994	1.0732	0.94994	0.99575	1.1423	1.2348	1.1423	755330000	1200100000	2318300000	1200100000	1223000000	5269700000	3.0237e+09	3.0237e+09
739	A0A8I5ZP83;D4A9Z8;Q569C1	Chmp4b		10	14	13	12	12	12	0.94643	0.91664	0.87579	0.91664	0.90457	0.95001	0.888	0.90457	0.8335	0.84793	0.82544	0.8335	0.8762	0.90874	0.84562	0.8762	21574000000	20537000000	14534000000	20537000000	11895000000	8868400000	7.3407e+09	8868400000
740	A0A8I5ZP85	Baz2a	Bromodomain adjacent to zinc finger domain, 2A	5	4	5	4	4	2	0.84088	1.0163	0.65036	0.84088	0.79273	0.56888	1.0282	0.79273	1.2626	0.71803	0.66033	0.71803	0.95261	0.57378	1.2025	0.95261	238880000	211340000	392150000	238880000	353460000	421500000	48490000	353460000
741	A0A8I5ZPC4	Slc35d1	Solute carrier family 35 member D1	0	2	0	0	1	1	NaN	0.86021	NaN	0.86021	NaN	1.3562	0.89268	1.12444	NaN	0.77279	NaN	0.77279	NaN	0.81478	1.1126	0.96369	0	42734000	0	0	0	22821000	27873000	22821000
743	A0A8I5ZPJ9	Utp18	UTP18 small subunit processome component	16	17	13	18	16	16	1.1387	1.0766	1.0818	1.0818	1.1153	1.1348	1.0885	1.1153	1.0654	1.0098	0.99633	1.0098	0.97127	1.0342	0.97388	0.97388	3.62e+09	5318600000	4.0684e+09	4.0684e+09	3.0958e+09	3.6399e+09	1.7711e+09	3.0958e+09
744	A0A8I5ZPK6	Kdm5a	[histone H3]-trimethyl-L-lysine(4) demethylase (EC 1.14.11.67)	10	10	11	10	10	9	0.72281	0.74718	0.79077	0.74718	0.61981	1.1151	0.75606	0.75606	0.81053	0.77893	0.81363	0.81053	0.67636	0.77333	0.72125	0.72125	2223000000	1221500000	1140500000	1221500000	690220000	342850000	469070000	469070000
745	A0A8I5ZPP3	Zfp446	Zinc finger protein 446	2	3	3	2	2	1	0.66909	0.60688	0.5999	0.60688	0.39055	0.53262	NaN	0.461585	0.71796	0.73203	0.66577	0.71796	0.43354	0.69868	NaN	0.56611	149650000	46051000	161030000	149650000	131340000	69333000	0	69333000
746	A0A8I5ZPP5;O88368;Q63302	Tfe3		0	0	0	1	0	1	NaN	NaN	0.216	0.216	1.8217	0.96098	1.2585	1.2585	NaN	NaN	0.15729	0.15729	1.3246	1.1262	0.99349	1.1262	0	0	261570000	0	134280000	77643000	115680000	115680000
747	A0A8I5ZPQ1	Ergic3	Endoplasmic reticulum-Golgi intermediate compartment protein	7	8	7	7	7	6	0.98473	0.92068	0.91747	0.92068	0.92794	0.91082	0.97706	0.92794	0.9726	0.92201	0.99427	0.9726	0.93047	0.97827	0.9871	0.97827	1281400000	1268100000	1.0026e+09	1268100000	1449000000	1447600000	1120100000	1447600000
748	A0A8I5ZPQ6	Ift88	Intraflagellar transport 88	0	0	0	0	1	1	NaN	NaN	NaN	#NUM!	NaN	0.052698	0.65115	0.351924	NaN	NaN	NaN	#NUM!	NaN	0.0515	0.74147	0.396485	0	0	0	0	0	198590000	21861000	21861000
749	A0A8I5ZPS4	Zfp956	Zinc finger protein 956	0	0	0	0	0	0	0.6553	0.72571	0.76963	0.72571	0.70109	0.66064	0.65243	0.66064	0.87244	0.86756	0.7152	0.86756	0.8338	0.76712	0.77938	0.77938	680610000	708130000	680870000	680870000	199430000	432220000	472210000	432220000
750	A0A8I5ZPS5;A0A8I5ZQ33	Trnt1		18	16	19	19	17	20	1.0329	0.92924	0.9842	0.9842	0.97738	0.94467	0.98877	0.97738	0.92401	0.85689	0.92271	0.92271	0.93729	0.93249	0.93717	0.93717	5689200000	12998000000	10678000000	10678000000	11677000000	6.7273e+09	6.0021e+09	6.7273e+09
751	A0A8I5ZPU0	Rabl3	RAB, member of RAS oncogene family-like 3	2	1	2	3	2	3	1.2409	0.97376	0.8612	0.97376	0.68394	0.96593	0.72837	0.72837	0.98606	0.67539	1.44	0.98606	1.1442	1.0347	0.80693	1.0347	145490000	172150000	561860000	172150000	448380000	226610000	221580000	226610000
752	A0A8I5ZPV1	Tbc1d22a	TBC1 domain family, member 22a	3	3	4	6	4	7	0.75222	0.75471	0.78418	0.75471	0.80001	0.81253	0.76669	0.80001	0.92407	0.90205	1.3345	0.92407	0.76943	1.302	0.84114	0.84114	102600000	189220000	398720000	189220000	388480000	110710000	343290000	343290000
754	A0A8I5ZPV8	Gmds	GDP-mannose 4,6-dehydratase (EC 4.2.1.47) (GDP-D-mannose dehydratase)	6	8	5	6	9	7	0.87922	0.90164	0.96023	0.90164	0.93432	0.96715	1.164	0.96715	1.0381	0.95106	1.2845	1.0381	1.1697	1.1258	1.234	1.1697	1333100000	1215100000	576030000	1215100000	633570000	1261300000	698630000	698630000
755	A0A8I5ZPW7;B2GV50	Rfx1		8	4	5	9	5	7	0.77184	0.79916	0.78358	0.78358	0.66309	0.81166	0.72817	0.72817	0.98418	0.82574	0.78681	0.82574	0.73994	0.85012	0.77279	0.77279	1.8958e+09	944880000	942810000	944880000	1.0016e+09	912040000	861400000	912040000
756	A0A8I5ZPX3	Yeats2	YEATS domain containing 2	7	9	9	8	5	6	0.90771	1.0081	0.99334	0.99334	0.73519	0.83607	0.78836	0.78836	0.96426	0.9689	1.0084	0.9689	0.86691	0.84404	0.79514	0.84404	334340000	548050000	358500000	358500000	363240000	256780000	415240000	363240000
757	A0A8I5ZPY1	Golm1	Golgi membrane protein 1	6	5	3	6	6	6	0.59485	0.65733	0.60246	0.60246	0.92685	1.0008	0.81198	0.92685	0.81497	0.83063	0.54007	0.81497	0.83119	0.88323	0.79834	0.83119	446330000	845700000	161660000	446330000	410850000	520990000	389230000	410850000
758	A0A8I5ZPY8	Ndufb4	NADH dehydrogenase [ubiquinone] 1 beta subcomplex subunit 4 (Complex I-B15) (NADH-ubiquinone oxidoreductase B15 subunit)	6	5	6	5	6	6	0.64869	0.68682	0.68366	0.68366	0.67646	0.5896	0.59103	0.59103	0.71588	0.75263	0.69558	0.71588	0.66696	0.68137	0.7318	0.68137	3.4333e+09	6.1e+09	9142300000	6.1e+09	3.3479e+09	2894900000	2651400000	2894900000
759	A0A8I5ZPZ9	Ptpa	Serine/threonine-protein phosphatase 2A activator (EC 5.2.1.8) (Phosphotyrosyl phosphatase activator)	10	10	7	7	9	9	0.85109	0.83211	0.86756	0.85109	0.86826	0.85775	0.86437	0.86437	0.93297	0.98555	0.96838	0.96838	1.0333	0.97304	1.0033	1.0033	5.9453e+09	3.7719e+09	4527300000	4527300000	2590400000	5581800000	3.0148e+09	3.0148e+09
760	A0A8I5ZQ08	ENSRNOG00000062624	BHLH domain-containing protein	1	1	1	1	0	1	1.2837	0.90933	0.81861	0.90933	2.2599	0.8689	1.0936	1.0936	1.5847	2.7791	0.8827	1.5847	1.6692	0.89761	1.3316	1.3316	175470000	629190000	425220000	425220000	162170000	55134000	194520000	162170000
761	A0A8I5ZQ10	Naa50	N(alpha)-acetyltransferase 50, NatE catalytic subunit	9	8	9	10	8	8	1.2332	1.1995	1.201	1.201	1.2392	1.1436	1.2344	1.2344	1.0858	1.1125	1.0741	1.0858	0.9906	1.1399	1.1105	1.1105	6.0153e+09	6.8547e+09	7.7349e+09	6.8547e+09	4577800000	5265500000	6.1567e+09	5265500000
762	A0A8I5ZQ13	Pus7	Pseudouridine synthase 7	32	34	32	34	31	32	0.99956	1.0045	0.97178	0.99956	0.95663	0.91286	0.91508	0.91508	0.9614	0.96386	0.95565	0.9614	0.94324	0.94693	0.94256	0.94324	23599000000	28273000000	25436000000	25436000000	17442000000	16432000000	13699000000	16432000000
763	A0A8I5ZQ25	Lamb1	Laminin subunit beta 1	28	27	29	34	25	30	0.96954	0.96988	0.91784	0.96954	0.7697	0.77722	0.79884	0.77722	1.0161	1.0447	1.0187	1.0187	0.89532	0.90317	0.95729	0.90317	10908000000	11231000000	27538000000	11231000000	7.6714e+09	8.5657e+09	6.0498e+09	7.6714e+09
764	A0A8I5ZQ28	Eif1	Eukaryotic translation initiation factor 1	5	4	5	4	5	6	1.2604	1.2068	1.2126	1.2126	1.2102	1.3271	1.3068	1.3068	1.0817	1.1974	1.0625	1.0817	1.0985	1.0497	1.1317	1.0985	4351900000	5569300000	9291000000	5569300000	3.9432e+09	3.5201e+09	2216100000	3.5201e+09
765	A0A8I5ZQ50	Vcpkmt	Valosin containing protein lysine methyltransferase	1	1	0	2	2	1	1.2738	1.1457	NaN	1.20975	1.2657	1.7814	NaN	1.52355	1.2593	1.2984	NaN	1.27885	1.1189	1.2345	NaN	1.1767	75834000	130530000	0	75834000	147620000	179930000	0	147620000
766	A0A8I5ZQ74	LOC684427	Similar to Histidine triad nucleotide-binding protein 1 (Adenosine 5-monophosphoramidase) (Protein kinase C inhibitor 1) (Protein kinase C-interacting protein 1) (PKCI-1)	0	1	1	1	1	1	0.95682	0.94519	0.92597	0.94519	0.93599	0.87313	0.88423	0.88423	0.95051	0.90847	0.88037	0.90847	0.83856	0.88694	0.89751	0.88694	7.9648e+09	7.9777e+09	6.8407e+09	7.9648e+09	6.4123e+09	4.117e+09	3.8235e+09	4.117e+09
768	A0A8I5ZQ80	Stk25	Serine/threonine kinase 25	3	2	3	1	4	2	0.92009	0.84709	1.3214	0.92009	0.92166	1.0076	0.84757	0.92166	0.83834	1.2363	2.0023	1.2363	0.81651	0.80934	1.0195	0.81651	241970000	198730000	361300000	241970000	63251000	1321600000	928700000	928700000
769	A0A8I5ZQB7	Aifm2	Apoptosis inducing factor, mitochondria associated 2	8	8	6	8	8	6	1.187	1.1596	1.079	1.1596	1.126	1.0743	0.98353	1.0743	1.0798	1.1087	1.0591	1.0798	1.0736	1.2412	1.0812	1.0812	2312800000	1.8059e+09	1173600000	1.8059e+09	1.9113e+09	1.7984e+09	1078000000	1.7984e+09
770	A0A8I5ZQD2	Btaf1	B-TFIID TATA-box binding protein associated factor 1	31	28	24	27	27	23	1.0461	1.1116	1.1169	1.1116	1.1792	1.0736	1.1399	1.1399	0.9577	1.007	1.0414	1.007	1.0569	1.0361	0.95249	1.0361	7.7649e+09	8.3195e+09	6.2788e+09	7.7649e+09	5.8987e+09	7.3489e+09	6.0618e+09	6.0618e+09
771	A0A8I5ZQD4	Dst	Dystonin	10	19	11	15	12	14	0.9732	1.3016	0.98434	0.98434	1.3807	1.1872	1.1083	1.1872	0.92925	1.0196	1.0297	1.0196	1.1764	1.1885	1.1703	1.1764	6.7781e+09	1.4713e+09	15214000000	6.7781e+09	1.7621e+09	1097400000	2.0493e+09	1.7621e+09
772	A0A8I5ZQE1	Ints9	Integrator complex subunit 9	16	21	19	16	15	16	0.91413	0.92969	0.85036	0.91413	0.92877	0.89518	0.99722	0.92877	0.87941	0.86242	0.85952	0.86242	0.82956	0.8336	0.8625	0.8336	3.3335e+09	3.7933e+09	4350700000	3.7933e+09	3.5508e+09	2400800000	1.9741e+09	2400800000
774	A0A8I5ZQF6	RGD1563861	Similar to ribosomal protein L10	2	2	1	2	2	2	1.0422	1.0499	0.99217	1.0422	1.0563	0.98961	0.9858	0.98961	0.9983	1.0022	0.98108	0.9983	0.94287	0.95729	0.96421	0.95729	34740000000	36469000000	34244000000	34740000000	32706000000	24451000000	26032000000	26032000000
775	A0A8I5ZQH9	Dcaf6	DDB1 and CUL4 associated factor 6	2	0	0	3	0	2	0.86654	NaN	NaN	0.86654	0.79034	NaN	0.84646	0.8184	0.79384	NaN	NaN	0.79384	0.90933	NaN	0.85728	0.883305	29042000	0	0	0	125220000	0	37210000	37210000
776	A0A8I5ZQJ6	Api5	Apoptosis inhibitor 5	18	16	14	15	17	18	0.8969	0.91067	0.89302	0.8969	0.92919	0.88743	0.8932	0.8932	0.91515	0.94021	0.92722	0.92722	0.92184	0.94842	0.89469	0.92184	24274000000	23991000000	30285000000	24274000000	22450000000	18806000000	16344000000	18806000000
777	F1M6L8;A0A8I5ZQK2;A0A8I6A4Y0;A0A8I5ZV41	AC139642.2		1	3	2	2	2	2	0.59089	0.66959	0.64924	0.64924	0.60076	0.59386	0.52527	0.59386	0.71063	0.77704	0.77231	0.77231	1.9751	0.6224	0.59378	0.6224	511940000	768330000	342620000	511940000	266980000	1430300000	359320000	359320000
778	A0A8I5ZQL5	Acad8	Acyl-CoA dehydrogenase family, member 8	5	3	6	6	4	4	0.60488	0.67437	0.72426	0.67437	0.68502	0.57474	0.71407	0.68502	0.87259	0.80167	0.8012	0.80167	0.78893	0.95385	1.0395	0.95385	581600000	349710000	1441700000	581600000	897450000	382800000	346420000	382800000
779	A0A8I5ZQM7	Eif4enif1	Eukaryotic translation initiation factor 4E nuclear import factor 1	5	3	2	5	2	1	0.93527	0.9485	0.97702	0.9485	0.83402	0.8723	0.72751	0.83402	1.0001	0.92471	0.94495	0.94495	0.73287	0.81912	0.68054	0.73287	206190000	209640000	95778000	206190000	150580000	32328000	36128000	36128000
780	A0A8I5ZQP6	Hsp90aa1-ps16 LOC680491	Similar to heat shock protein 1, alpha	1	1	1	1	1	1	1.3081	1.2917	1.1765	1.2917	1.2969	1.2355	1.1686	1.2355	1.1119	1.1456	1.1221	1.1221	1.1081	1.0721	1.0589	1.0721	141780000000	165630000000	198700000000	165630000000	128470000000	114610000000	109390000000	114610000000
781	A0A8I5ZQQ2	Smarcd3	SWI/SNF related, matrix associated, actin dependent regulator of chromatin, subfamily d, member 3	0	0	0	0	0	0	0.80363	0.79628	0.84391	0.80363	0.7578	0.77118	0.72764	0.7578	0.91912	0.99931	0.94894	0.94894	1.0314	0.89023	0.84776	0.89023	2321800000	990750000	1329200000	1329200000	1.5997e+09	1380500000	1356100000	1380500000
782	A0A8I5ZQQ3	Pdpr	Pyruvate dehydrogenase phosphatase regulatory subunit	1	0	1	2	1	2	0.48896	NaN	0.57378	0.53137	0.56061	0.76899	0.64579	0.64579	0.76146	NaN	0.44783	0.604645	1.3455	0.81816	0.58471	0.81816	27288000	0	41948000	27288000	133270000	301130000	599800000	301130000
783	A0A8I5ZQQ5;F1M7H3;D3ZIE5	Smarca5		57	52	49	59	53	53	0.97916	0.94735	0.93257	0.94735	0.90307	0.90953	0.88796	0.90307	0.97086	0.92637	0.94706	0.94706	0.89036	0.89443	0.89966	0.89443	29163000000	36020000000	28988000000	29163000000	24531000000	25313000000	16063000000	24531000000
784	A0A8I5ZQQ9	RGD1562178 AK2	Adenylate kinase 2, mitochondrial (AK 2) (EC 2.7.4.3) (ATP-AMP transphosphorylase 2) (ATP:AMP phosphotransferase) (Adenylate monophosphate kinase)	1	1	1	1	1	1	0.88543	0.95774	0.95183	0.95183	0.89994	0.88662	0.87871	0.88662	0.92579	0.94981	0.9153	0.92579	0.93743	0.90901	0.93197	0.93197	28861000000	32367000000	29862000000	29862000000	24298000000	24657000000	21711000000	24298000000
785	A0A8I5ZQS3	Ttbk1	Tau tubulin kinase 1	1	1	1	1	1	1	0.78041	1.0391	1.0048	1.0048	0.92941	0.83327	0.83467	0.83467	0.86887	1.1986	1.0251	1.0251	1.0923	0.80313	0.97265	0.97265	894840000	729650000	759250000	759250000	697240000	1178300000	525940000	697240000
786	A0A8I5ZQT3	Prpf40b	Pre-mRNA processing factor 40 homolog B	5	6	2	3	5	4	0.66537	0.66006	0.53354	0.66006	0.91845	0.65165	0.57184	0.65165	0.85879	0.84839	0.63941	0.84839	0.98698	0.84386	0.83914	0.84386	384760000	530300000	132050000	384760000	335860000	147520000	115580000	147520000
787	A0A8I5ZQU7	Casp7	Caspase 7	6	7	7	5	7	4	1.2155	1.0791	1.0725	1.0791	1.0894	1.0085	1.0742	1.0742	1.2102	1.0542	1.1218	1.1218	1.11	1.0343	1.0372	1.0372	2.1034e+09	1.5485e+09	1.6657e+09	1.6657e+09	915920000	1129700000	619810000	915920000
788	A0A8I5ZQV8	Fam135a	Family with sequence similarity 135, member A	1	1	0	3	2	2	1.2316	1.6465	NaN	1.43905	1.2814	1.4495	2.413	1.4495	1.2118	1.4006	NaN	1.3062	1.162	1.1836	1.5091	1.1836	35289000	32068000	0	32068000	75364000	68235000	34979000	68235000
789	A0A8I5ZQX2	Mettl16	U6 small nuclear RNA (adenine-(43)-N(6))-methyltransferase (EC 2.1.1.-)	13	13	9	12	10	11	1.133	1.1455	1.0741	1.133	1.1922	1.2212	1.125	1.1922	1.0993	1.0509	1.0786	1.0786	1.0518	1.0477	1.0856	1.0518	2425900000	3.1339e+09	2536000000	2536000000	2665400000	2823700000	2.028e+09	2665400000
790	A0A8I5ZQY6;A0A8I5ZMU2	Sox4		1	0	0	1	0	1	1.0024	NaN	NaN	1.0024	1.5189	NaN	1.1491	1.334	1.165	NaN	NaN	1.165	0.90351	NaN	1.1687	1.03611	47788000	0	0	0	26684000	0	16871000	16871000
791	A0A8I5ZQZ1	Nufip2	Nuclear FMR1 interacting protein 2	22	18	17	14	16	14	1.1829	1.2058	1.1177	1.1829	1.2357	1.2809	1.3578	1.2809	1.0484	1.0422	1.0378	1.0422	1.0223	1.1892	0.99235	1.0223	3.3407e+09	3.1271e+09	2163800000	3.1271e+09	1.7807e+09	1.4972e+09	1.6114e+09	1.6114e+09
792	A0A8I5ZQZ7	Zfp655	Zinc finger protein 655	12	11	13	14	12	11	0.92856	0.95906	0.86971	0.92856	0.89643	0.95505	0.83676	0.89643	0.93833	0.95185	0.94962	0.94962	0.86132	0.7861	0.86671	0.86132	1.8359e+09	1.9015e+09	2171500000	1.9015e+09	1.8719e+09	1.7185e+09	947270000	1.7185e+09
793	A0A8I5ZR01	Rbpms	RNA binding protein, mRNA processing factor	5	5	5	5	5	6	0.95822	0.88934	0.95125	0.95125	0.86409	0.88935	0.86369	0.86409	0.89624	0.94829	0.92128	0.92128	0.94822	0.94923	0.83733	0.94822	2746000000	4499400000	1.981e+09	2746000000	3.0991e+09	3.4845e+09	2280900000	3.0991e+09
794	A0A8I5ZR15	Asxl2	ASXL transcriptional regulator 2	2	4	1	4	3	3	0.87103	0.89322	NaN	0.882125	0.86402	0.89635	0.8572	0.86402	0.89227	0.87832	NaN	0.885295	0.87854	1.9104	0.77021	0.87854	239430000	337860000	0	239430000	308870000	340490000	252960000	308870000
795	A0A8I5ZR20	Rc3h1	RING-type E3 ubiquitin transferase (EC 2.3.2.27)	7	5	5	4	4	4	1.1942	1.2197	1.1345	1.1942	1.1303	1.161	1.0899	1.1303	1.1241	0.93354	1.1528	1.1241	1.4135	1.0484	1.1387	1.1387	251190000	281320000	294300000	281320000	199220000	137520000	108090000	137520000
796	A0A8I5ZR32	Ptbp1-ps3	RRM domain-containing protein	1	0	0	0	0	0	0.90708	1.0574	0.83209	0.90708	1.0175	1.0017	0.98947	1.0017	0.92997	1.026	0.82319	0.92997	0.95841	0.95778	0.93259	0.95778	5087600000	5749700000	8.0024e+09	5749700000	5.8443e+09	4501700000	3.5725e+09	4501700000
797	A0A8I5ZR40	ENSRNOG00000069417	Importin subunit alpha	0	0	0	0	1	0	2.2612	2.029	2.0734	2.0734	1.8201	1.8772	1.7355	1.8201	1.438	1.4454	1.4143	1.438	1.375	1.3299	1.2106	1.3299	7.6883e+09	3.6597e+09	7.742e+09	7.6883e+09	4347000000	3.7578e+09	2509400000	3.7578e+09	+
798	A0A8I5ZR43	Irf2bp2	Interferon regulatory factor 2 binding protein 2	17	17	15	17	15	17	0.84442	0.85772	0.8654	0.85772	0.96637	0.93009	0.94477	0.94477	0.96991	0.94065	0.8926	0.94065	1.0026	1.0061	0.98298	1.0026	5089600000	3.9456e+09	3.7969e+09	3.9456e+09	4.2788e+09	2.0049e+09	2186200000	2186200000
799	A0A8I5ZR44;A0A8I6APK0	Snrpd2 SNRPD2		9	8	7	8	7	8	0.91052	0.9195	0.89053	0.91052	0.88086	0.84213	0.80845	0.84213	0.87715	0.93602	0.8946	0.8946	0.86314	0.86301	0.87439	0.86314	17818000000	20239000000	19777000000	19777000000	14989000000	12591000000	11853000000	12591000000
800	A0A8I5ZR45;D4AA41	Pbx1		2	4	4	3	2	3	0.86469	0.75952	0.93758	0.86469	0.95286	0.78956	0.96418	0.95286	0.9698	0.84821	0.84617	0.84821	0.93297	0.78812	0.87894	0.87894	807090000	1330900000	762010000	807090000	646770000	641520000	713260000	646770000
801	A0A8I5ZR58	Cux1-ps1 LOC681658	Protein CASP	2	2	2	1	3	3	1.1681	1.0053	1.0127	1.0127	1.0798	1.1098	1.0308	1.0798	0.98074	1.0979	1.0913	1.0913	0.96641	1.0442	1.0964	1.0442	671590000	1246700000	1334600000	1246700000	971080000	1.064e+09	3.6364e+09	1.064e+09
802	A0A8I5ZR65	Ecpas	Ecm29 proteasome adaptor and scaffold	37	34	29	34	34	34	1.039	1.0362	0.97368	1.0362	1.0741	1.1255	1.0027	1.0741	1.0312	1.0816	1.0681	1.0681	1.1086	1.0736	1.0827	1.0827	13264000000	13340000000	10524000000	13264000000	12951000000	10148000000	8.1495e+09	10148000000
803	A0A8I5ZR84	Supt5h	Transcription elongation factor SPT5	36	35	35	36	33	41	0.92131	0.91068	0.90961	0.91068	0.84439	0.85296	0.82569	0.84439	0.95713	0.93506	0.91445	0.93506	0.86875	0.8906	0.88698	0.88698	16227000000	20199000000	18120000000	18120000000	17219000000	14449000000	14369000000	14449000000
804	A0A8I5ZR88	ENSRNOG00000066660	Ribosomal protein L10e/L16 domain-containing protein	0	0	0	0	0	0	1.0591	0.98725	0.93834	0.98725	1.0541	1.0459	0.98248	1.0459	1.0412	1.0152	0.95174	1.0152	0.89599	0.99136	0.92358	0.92358	22135000000	24330000000	25201000000	24330000000	19956000000	14664000000	12144000000	14664000000
805	A0A8I5ZR91	Pigo	GPI ethanolamine phosphate transferase 3	1	2	3	0	0	0	0.81203	0.96014	0.78237	0.81203	NaN	NaN	NaN	#NUM!	0.99155	0.93177	0.85234	0.93177	NaN	NaN	NaN	#NUM!	22939000	50617000	67909000	50617000	0	0	0	0
806	A0A8I5ZR95	Osbp2	Oxysterol-binding protein	0	0	0	1	0	0	NaN	0.97045	0.98506	0.977755	0.95333	1.0436	0.94556	0.95333	NaN	1.1465	1.198	1.17225	0.94098	1.2834	1.1371	1.1371	0	256720000	398150000	256720000	544780000	328430000	408000000	408000000
807	A0A8I5ZRA1	Relch	RAB11 binding and LisH domain, coiled-coil and HEAT repeat containing	32	34	29	31	32	33	1.2893	1.1884	1.2949	1.2893	1.3178	1.3518	1.3661	1.3518	1.2548	1.2028	1.2333	1.2333	1.2669	1.2952	1.2033	1.2669	6.9577e+09	9810600000	6.8107e+09	6.9577e+09	8.1457e+09	5.9758e+09	6.6446e+09	6.6446e+09
808	A0A8I5ZRA5;A0A8I5ZPD8	ENSRNOG00000062414		0	0	0	0	0	0	1.1216	1.1431	1.0743	1.1216	1.1281	1.1971	1.0731	1.1281	0.9299	0.91897	0.77959	0.91897	1.0328	1.0649	0.97245	1.0328	10423000000	15059000000	12200000000	12200000000	8909700000	9298900000	5531200000	8909700000
810	A0A8I5ZRC2	Ppp2r5c	Serine/threonine-protein phosphatase 2A 56 kDa regulatory subunit	4	2	3	2	1	1	1.2172	1.179	1.199	1.199	1.3894	1.1278	1.2098	1.2098	0.99566	1.0354	1.1053	1.0354	1.0583	0.97024	1.0652	1.0583	3.113e+09	2853000000	2.109e+09	2853000000	2524600000	2567800000	1.7053e+09	2524600000
811	A0A8I5ZRE5	RGD1560124	Ribosomal protein	0	1	1	0	0	0	1.0586	1.016	1.0202	1.0202	0.99887	1.0595	0.91821	0.99887	1.0129	1.0063	0.99652	1.0063	0.95283	1.0175	0.9283	0.95283	17981000000	24770000000	25297000000	24770000000	23872000000	13973000000	17323000000	17323000000
812	A0A8I5ZRF9	Zmiz2	Zinc finger, MIZ-type containing 2	2	3	2	2	1	1	0.87177	0.87176	0.71095	0.87176	0.79108	0.85502	1.2345	0.85502	0.86652	0.74493	0.76419	0.76419	0.7144	0.95029	0.82	0.82	1120300000	726230000	464340000	726230000	193220000	649200000	577510000	577510000
813	A0A8I5ZRG3	Frmd4b	FERM domain containing 4B	2	2	1	2	2	1	0.94005	1.515	NaN	1.22752	1.5546	2.0781	0.9998	1.5546	1.1178	1.1531	NaN	1.13545	1.3361	1.3498	1.242	1.3361	148340000	394610000	0	148340000	53209000	292130000	55331000	55331000
814	A0A8I5ZRH3	Aldh1l2	10-formyltetrahydrofolate dehydrogenase (EC 1.5.1.6)	35	37	33	34	33	36	0.81245	0.80166	0.79109	0.80166	0.8591	0.86074	0.83847	0.8591	0.95163	0.9626	0.9341	0.95163	1.011	1.0008	1.0251	1.011	14410000000	30207000000	21373000000	21373000000	20139000000	13507000000	15026000000	15026000000
815	A0A8I5ZRJ1	Prrg4	Proline rich and Gla domain 4	0	2	2	3	2	1	NaN	NaN	NaN	#NUM!	2.9662	4.6996	NaN	3.8329	NaN	NaN	NaN	#NUM!	0.70265	1.8296	NaN	1.26612	0	16733000	18085000	16733000	52100000	30695000	0	30695000		+
816	A0A8I5ZRJ8	Lipt1	Lipoyltransferase 1	1	1	1	0	2	3	0.55865	0.56142	0.72617	0.56142	NaN	0.53724	0.54449	0.540865	0.83709	0.69291	0.59176	0.69291	NaN	0.58908	0.80187	0.695475	45727000	48626000	34186000	45727000	0	35398000	63175000	35398000
818	A0A8I5ZRL8	Asap2	ArfGAP with SH3 domain, ankyrin repeat and PH domain 2	2	0	0	1	1	2	0.72334	NaN	NaN	0.72334	1.1299	0.98139	NaN	1.05564	1.0312	NaN	NaN	1.0312	1.0227	0.99383	NaN	1.00826	34223000	0	0	0	23048000	20989000	0	20989000
822	A0A8I5ZRP3	Kif23	Kinesin-like protein	28	27	24	16	24	24	1.5384	1.4236	1.6371	1.5384	1.3394	1.3565	1.3832	1.3565	1.0408	1.0912	1.1322	1.0912	0.91116	1.0252	1.0074	1.0074	7.376e+09	9480600000	9608100000	9480600000	3.408e+09	4.1289e+09	4.0851e+09	4.0851e+09
823	A0A8I5ZRQ2	Shroom1	Shroom family member 1	13	10	10	16	8	10	1.3455	1.3473	1.1025	1.3455	1.2742	1.0466	1.117	1.117	1.3911	1.1011	1.215	1.215	1.2892	1.0519	1.2092	1.2092	848400000	584670000	1.04e+09	848400000	688760000	463630000	138900000	463630000
824	A0A8I5ZRQ9	Akt1s1	AKT1 substrate 1	5	3	3	2	5	3	1.4215	1.6455	1.2832	1.4215	1.0809	1.3164	1.2287	1.2287	0.98526	1.0324	0.98801	0.98801	0.98967	0.92403	0.86357	0.92403	611020000	308210000	301810000	308210000	39658000	363890000	128870000	128870000
826	A0A8I5ZRU1;A0A8I6GHP4	LOC100363472		1	1	0	1	0	1	1.5388	1.5562	1.445	1.5388	1.4566	NaN	0.60119	1.02889	1.1278	0.87969	1.1455	1.1278	1.0604	NaN	0.56635	0.813375	70824000	49387000	67793000	67793000	49532000	0	29707000	29707000
828	A0A8I5ZRY0	Mien1	Migration and invasion enhancer 1	3	3	3	3	2	4	1.0874	1.085	1.1741	1.0874	1.3939	1.1964	1.2637	1.2637	1.2348	1.2496	1.0524	1.2348	1.4022	1.0255	1.3458	1.3458	1.0643e+09	1361000000	734480000	1.0643e+09	944250000	427940000	876720000	876720000
830	A0A8I5ZS11	Ets2	ETS proto-oncogene 2, transcription factor	1	1	1	0	1	1	1.9752	2.4166	1.6746	1.9752	NaN	1.3377	1.4626	1.40015	1.2908	1.4063	0.92107	1.2908	NaN	0.80398	1.0432	0.92359	29394000	41310000	20307000	29394000	0	11639000	16462000	11639000
831	A0A8I5ZS16	Rbm27	RNA binding motif protein 27	14	11	14	10	15	14	0.88422	0.95867	0.83582	0.88422	0.98862	0.89853	0.854	0.89853	0.86248	0.91382	0.87442	0.87442	0.92145	0.91333	0.80411	0.91333	3.0077e+09	3.9523e+09	3.5966e+09	3.5966e+09	4307600000	2.0785e+09	1.8248e+09	2.0785e+09
833	A0A8I5ZS34;A0A8I5ZQ16	Ctdsp1		6	7	6	4	2	5	0.83722	0.77874	0.92401	0.83722	0.86452	1.1908	0.84484	0.86452	0.88542	0.75962	0.94611	0.88542	0.99928	1.0893	0.89252	0.99928	635560000	1231000000	936740000	936740000	471650000	2293100000	541920000	541920000
834	A0A8I5ZS53	Hcfc1	Host cell factor C1	35	30	31	38	34	37	0.80978	0.82428	0.80787	0.80978	0.7605	0.70493	0.74589	0.74589	0.86164	0.85799	0.85844	0.85844	0.78607	0.81107	0.82138	0.81107	17509000000	18085000000	17988000000	17988000000	16691000000	10982000000	10047000000	10982000000
835	A0A8I5ZS67;REV__D3ZR49;A0A8I6GCQ3;P30936	Gigyf2		25	26	26	23	27	25	1.0398	1.023	1.0335	1.0335	1.0611	1.0659	1.1634	1.0659	1.0557	1.0889	1.0249	1.0557	0.97499	1.0549	1.0188	1.0188	5724200000	7.7036e+09	6.3497e+09	6.3497e+09	5282300000	4581800000	3.5384e+09	4581800000
836	A0A8I5ZS69	Snx6	Sorting nexin	16	18	16	16	14	20	0.99322	0.97147	0.97582	0.97582	1.1269	1.0675	1.0427	1.0675	1.0454	1.0014	1.0095	1.0095	1.0437	1.0845	1.1201	1.0845	8.2765e+09	9785400000	8751400000	8751400000	5.9331e+09	6.3832e+09	6.0837e+09	6.0837e+09
837	A0A8I5ZS98	Racgap1	Rac GTPase-activating protein 1	18	18	16	16	17	17	1.4044	1.1914	1.2218	1.2218	1.1266	1.1447	1.1858	1.1447	1.0694	0.95298	0.99121	0.99121	0.91002	0.93807	0.91397	0.91397	5321000000	8.4955e+09	6.4153e+09	6.4153e+09	6.9249e+09	6.3079e+09	3.5216e+09	6.3079e+09
838	A0A8I5ZSB0	Igtp	Interferon gamma induced GTPase	5	9	8	7	7	7	0.86918	0.75225	0.76165	0.76165	0.69768	0.68031	0.70269	0.69768	0.84455	0.83585	0.74799	0.83585	0.77192	0.74146	0.71072	0.74146	855840000	1406300000	1145400000	1145400000	1181000000	613660000	625450000	625450000
839	A0A8I5ZSF1	Ankrd39	Ankyrin repeat domain 39	4	3	3	3	3	2	1.2936	1.5085	1.9594	1.5085	2.0408	2.1433	2.7241	2.1433	1.291	1.2069	1.2555	1.2555	1.5808	1.9752	1.3068	1.5808	880930000	847980000	417230000	847980000	787110000	291850000	213770000	291850000
840	A0A8I5ZSG2	Mtf2	Metal response element binding transcription factor 2	4	4	4	4	4	3	0.91704	0.81666	0.76884	0.81666	1.317	0.85276	0.86879	0.86879	0.96855	0.83314	0.76045	0.83314	1.0921	0.91398	0.61864	0.91398	175340000	304370000	369760000	304370000	60762000	297320000	52943000	60762000
841	A0A8I5ZSK4	Mia2	MIA SH3 domain ER export factor 2	25	27	26	25	25	28	0.94231	0.98416	0.8973	0.94231	0.86367	0.80375	0.83221	0.83221	1.0132	0.97493	0.93179	0.97493	0.92753	0.92603	0.87951	0.92603	5789400000	6.1835e+09	7.5137e+09	6.1835e+09	5778800000	6.203e+09	4373400000	5778800000
843	A0A8I5ZSN8;A0A8I6A2P1	AABR07026797.1		8	6	7	7	7	8	0.92509	0.88891	0.84954	0.88891	0.87857	0.83904	0.81528	0.83904	0.85752	0.87196	0.88283	0.87196	0.83282	0.84885	0.85749	0.84885	25177000000	22136000000	21651000000	22136000000	19489000000	17299000000	14710000000	17299000000
844	A0A8I5ZSS0	Xrcc6	X-ray repair cross complementing 6	16	18	17	18	17	18	0.83099	0.77681	0.80408	0.80408	0.77432	0.71569	0.70639	0.71569	0.86853	0.83171	0.85997	0.85997	0.83691	0.8091	0.80131	0.8091	6.5148e+09	12491000000	12731000000	12491000000	6.7039e+09	9503200000	5219700000	6.7039e+09
845	A0A8I5ZSU7	ENSRNOG00000063940	Glyceraldehyde 3-phosphate dehydrogenase catalytic domain-containing protein	0	0	0	0	0	0	1.1695	1.196	1.2535	1.196	1.1342	1.1418	1.3573	1.1418	1.2396	1.226	1.2061	1.226	1.252	1.2071	1.2309	1.2309	2388000000	3.8594e+09	4895000000	3.8594e+09	2334200000	2639400000	1.6864e+09	2334200000
846	A0A8I5ZSV2	Commd4	COMM domain containing 4	3	4	2	4	3	3	0.93042	1.1269	1.0054	1.0054	1.0962	1.1512	1.1414	1.1414	0.99544	1.1717	1.0562	1.0562	1.2278	1.5336	1.1272	1.2278	415180000	638890000	244280000	415180000	1077600000	258110000	363220000	363220000
847	A0A8I5ZT10	Ccm2	CCM2 scaffold protein	3	3	4	1	1	3	1.0479	1.1762	1.0965	1.0965	NaN	5.2833	1.3722	3.32775	0.76386	0.81879	0.86258	0.81879	NaN	1.2052	1.1163	1.16075	60025000	235440000	267780000	235440000	0	72194000	53817000	53817000		+
848	A0A8I5ZT12	Gapvd1	GTPase activating protein and VPS9 domains 1	27	32	28	26	29	23	1.2135	1.1904	1.1115	1.1904	1.2122	1.2413	1.1219	1.2122	1.17	1.1331	1.1608	1.1608	1.1714	1.1688	1.2054	1.1714	4634500000	7.282e+09	5718400000	5718400000	4.1549e+09	3.9411e+09	2258700000	3.9411e+09
851	A0A8I5ZT87	Mycbp	Myc binding protein	6	9	6	6	5	7	0.99437	0.97067	1.0246	0.99437	1.0847	1.063	1.0456	1.063	0.97336	0.91305	0.78901	0.91305	0.89653	0.95298	1.0239	0.95298	5576000000	8763100000	8.5097e+09	8.5097e+09	7.1496e+09	4.1466e+09	4634500000	4634500000
853	A0A8I5ZTA3	Sec16a	Protein transport protein sec16	37	34	36	39	36	37	1.0849	1.0181	1.0064	1.0181	1.0825	1.1501	1.0001	1.0825	1.0521	0.99197	1.0514	1.0514	1.0427	1.0727	1.0571	1.0571	6.1228e+09	5405800000	4822600000	5405800000	7.2137e+09	4794300000	3.4536e+09	4794300000
854	A0A8I5ZTB8	Mtmr2	Phosphatidylinositol-3,5-bisphosphate 3-phosphatase (EC 3.1.3.64) (EC 3.1.3.95) (Phosphatidylinositol-3-phosphate phosphatase)	8	7	8	7	6	6	1.0717	1.0455	0.84312	1.0455	1.0227	1.1337	0.89066	1.0227	0.96423	1.0362	0.80171	0.96423	0.93763	0.98642	0.95315	0.95315	946260000	583000000	927380000	927380000	489100000	328170000	338450000	338450000
855	A0A8I5ZTB9	Mrpl45	Mitochondrial ribosomal protein L45	6	5	4	6	6	7	0.89741	1.0015	1.0199	1.0015	0.8916	0.92637	0.84798	0.8916	0.91959	0.96182	0.95379	0.95379	0.9002	0.95458	0.86267	0.9002	1.7203e+09	1.9767e+09	1165800000	1.7203e+09	1319300000	1.6683e+09	2307400000	1.6683e+09
856	A0A8I5ZTH1	Jade3	Jade family PHD finger 3	3	2	1	2	3	2	0.77336	1.2444	1.1456	1.1456	0.96112	0.95077	0.88078	0.95077	1.0724	1.19	1.0878	1.0878	1.5637	1.2927	0.93891	1.2927	251930000	106130000	29592000	106130000	134750000	138370000	38857000	134750000
857	A0A8I5ZTJ4	Fiz1	FLT3-interacting zinc finger 1	3	3	4	6	4	2	0.53966	0.65408	0.6504	0.6504	0.56014	0.61131	0.55488	0.56014	0.79601	0.81151	0.87934	0.81151	0.86029	0.76301	0.69971	0.76301	2475300000	177030000	214580000	214580000	441530000	355070000	104610000	355070000
859	A0A8I5ZTL5;M0RCY5;B5DEL6	Tgif1		1	1	1	0	3	2	0.81222	1.0649	NaN	0.93856	NaN	0.73913	0.85715	0.79814	1.3481	0.95475	NaN	1.15143	NaN	0.70244	1.2477	0.97507	58398000	78875000	0	58398000	0	134100000	108660000	108660000
860	A0A8I5ZTN5	Adsl	Adenylosuccinate lyase (ASL) (EC 4.3.2.2) (Adenylosuccinase)	23	20	19	25	20	23	1.1431	1.1166	1.0637	1.1166	1.2433	1.1259	1.1276	1.1276	1.1008	1.0761	1.0248	1.0761	1.1299	1.0935	1.0648	1.0935	16298000000	15408000000	15474000000	15474000000	12178000000	11737000000	8696900000	11737000000
861	A0A8I5ZTQ0	Mydgf	Myeloid-derived growth factor	5	6	6	6	6	7	1.0738	1.094	1.0734	1.0738	1.1687	1.118	1.162	1.162	1.0963	1.0869	1.1261	1.0963	1.1536	1.1758	1.1524	1.1536	7.9402e+09	9878000000	9004500000	9004500000	6.3334e+09	6.2778e+09	6.5677e+09	6.3334e+09
862	A0A8I5ZTR5	Ccdc168	Coiled-coil domain containing 168	1	2	1	1	1	1	1.1158	1.1282	1.0298	1.1158	1.1618	1.0705	1.0573	1.0705	1.0128	1.0302	1.0089	1.0128	1.0234	1.0544	0.91801	1.0234	2866600000	4.0209e+09	3.4372e+09	3.4372e+09	2.1068e+09	2510800000	1.8043e+09	2.1068e+09
863	A0A8I5ZTR8	Cpsf3	Cleavage and polyadenylation specific factor 3	15	13	16	12	11	17	1.0551	1.0701	1.015	1.0551	1.052	0.94701	0.96834	0.96834	0.94432	0.93719	0.94125	0.94125	1.0282	0.89894	0.88434	0.89894	4331500000	5571100000	5324900000	5324900000	3.4085e+09	1.907e+09	2222800000	2222800000
864	A0A8I5ZTU5;A0A8I6ATA7;F7FNJ2	Ranbp1		14	12	11	14	14	14	1.1613	1.1865	1.1697	1.1697	1.2433	1.192	1.1403	1.192	1.1129	1.081	1.0966	1.0966	1.1148	1.09	1.0296	1.09	27386000000	28739000000	29466000000	28739000000	19981000000	18575000000	13447000000	18575000000
865	A0A8I5ZTV8	Znf865	Zinc finger protein 865-like	1	2	2	3	1	2	0.77848	0.90645	0.69106	0.77848	0.52155	0.39491	0.80175	0.52155	0.78103	1.3381	0.90988	0.90988	0.65581	0.97733	1.1503	0.97733	27586000	86587000	88800000	86587000	125830000	15114000	52354000	52354000
866	A0A8I5ZTW0	Ago4 AGO4 EIF2C4	Protein argonaute-4 (Argonaute4) (Eukaryotic translation initiation factor 2C 4) (eIF-2C 4) (eIF2C 4)	0	0	0	1	0	0	0.96076	0.92103	0.98094	0.96076	0.79501	0.88298	0.83613	0.83613	0.91501	0.92066	0.90645	0.91501	0.85841	0.78519	0.93379	0.85841	570890000	998970000	937560000	937560000	1.0036e+09	364180000	258490000	364180000
867	A0A8I5ZTW6	Gopc	Golgi associated PDZ and coiled-coil motif containing	13	12	13	13	16	18	0.93836	0.99243	1.0979	0.99243	1.0344	0.97522	1.1322	1.0344	0.99685	0.94528	0.97468	0.97468	1.0054	1.0512	1.1272	1.0512	5.9898e+09	6.2637e+09	6.0424e+09	6.0424e+09	4474900000	3.6301e+09	4543200000	4474900000
868	A0A8I5ZTX2	Ccdc88c	Coiled-coil domain containing 88C	3	1	0	0	2	1	1.4306	2.5607	NaN	1.99565	NaN	2.0512	3.4621	2.75665	1.0096	1.1542	NaN	1.0819	NaN	0.98813	1.0995	1.04381	187770000	9153300	0	9153300	0	31185000	15025000	15025000
869	A0A8I5ZU07	Rcc1	Regulator of chromosome condensation 1	13	12	13	10	14	14	0.97131	1.0343	1.0279	1.0279	0.92931	0.97222	0.92568	0.92931	1.0002	0.96799	0.99239	0.99239	0.91672	0.91053	0.89485	0.91053	11463000000	10074000000	11518000000	11463000000	9281100000	8832600000	6.0343e+09	8832600000
870	A0A8I5ZU14	Mrps18c	Mitochondrial ribosomal protein S18C	1	1	2	1	2	1	1.116	0.77247	1.3945	1.116	0.78041	0.83241	0.76673	0.78041	0.81778	1.134	0.95512	0.95512	1.1006	0.87066	0.8819	0.8819	604780000	471140000	1.0185e+09	604780000	398500000	578890000	45238000	398500000
871	A0A8I5ZU18	Gtpbp6	GTP binding protein 6 (putative)	2	2	0	2	2	1	0.52956	0.4803	NaN	0.50493	0.57306	0.68112	0.49276	0.57306	0.69941	0.66096	NaN	0.680185	1.2	1.4463	2.7961	1.4463	118930000	66429000	0	66429000	88073000	117890000	71481000	88073000
873	A0A8I5ZU42	ENSRNOG00000064024	THIF-type NAD/FAD binding fold domain-containing protein	2	2	2	1	1	1	0.9165	0.92374	0.91245	0.9165	0.914	0.84205	0.88709	0.88709	0.93703	0.93837	0.92244	0.93703	0.91367	0.87386	0.8544	0.87386	1.5685e+09	1.9625e+09	1.9997e+09	1.9625e+09	2789700000	1.7196e+09	1426400000	1.7196e+09
874	A0A8I5ZU57	Ccny	Cyclin Y	3	2	3	1	2	3	0.67693	NaN	0.95095	0.81394	NaN	1.5658	0.62606	1.09593	0.63848	NaN	1.1509	0.89469	NaN	0.88725	0.73712	0.812185	417170000	0	241510000	241510000	0	127770000	71201000	71201000
875	A0A8I5ZU61	Hps3	Hermansky-Pudlak syndrome 3 protein homolog	5	4	5	2	7	4	0.94463	1.081	0.91029	0.94463	1.2033	1.2564	1.2463	1.2463	1.3057	0.9999	1.0482	1.0482	1.2609	1.1345	1.2865	1.2609	274390000	420570000	528340000	420570000	150220000	560520000	420430000	420430000
876	A0A8I5ZU67	Dmxl1	Dmx-like 1	19	16	14	15	13	16	0.90978	1.0396	0.98732	0.98732	1.127	1.0805	0.98808	1.0805	1.0273	0.94959	1.0857	1.0273	1.0379	1.109	1.0505	1.0505	1.4677e+09	1299400000	1217000000	1299400000	1104400000	736380000	924940000	924940000
877	A0A8I5ZU75	Nectin3	Nectin cell adhesion molecule 3	1	2	1	2	0	2	0.8284	0.66008	0.6873	0.6873	0.21529	NaN	0.8284	0.521845	0.68827	0.78987	0.83165	0.78987	1.1427	NaN	0.80776	0.97523	74188000	75662000	27696000	74188000	50554000	0	12043000	12043000
878	A0A8I5ZU78	Lars2	leucine--tRNA ligase (EC 6.1.1.4) (Leucyl-tRNA synthetase)	11	13	13	12	10	11	0.81025	0.78702	0.89857	0.81025	0.73165	0.6981	0.73498	0.73165	0.90888	0.81657	0.9208	0.90888	0.7759	0.78508	0.7729	0.7759	1.7253e+09	1.8517e+09	1.8144e+09	1.8144e+09	1169600000	1.6668e+09	1451000000	1451000000
879	A0A8I5ZU99	Ppm1l	Protein phosphatase, Mg2+/Mn2+ dependent, 1L	4	4	7	6	4	3	0.80272	0.73865	0.73761	0.73865	0.72794	0.62527	0.65388	0.65388	0.82911	0.74126	0.90005	0.82911	0.82694	0.71867	0.6638	0.71867	266400000	564110000	663820000	564110000	502000000	54077000	195280000	195280000
880	A0A8I5ZUD8	Slc30a9	Proton-coupled zinc antiporter SLC30A9, mitochondrial (Solute carrier family 30 member 9) (Zinc transporter 9)	7	6	6	9	6	5	0.73288	0.96416	0.89956	0.89956	1.0618	0.66389	0.72961	0.72961	0.7686	0.73458	0.72556	0.73458	0.63688	0.76758	0.74171	0.74171	620710000	558390000	694450000	620710000	731700000	413310000	383340000	413310000
881	A0A8I5ZUF4;F1LNW1;D4AEG0	Rbpj		5	6	6	4	4	5	0.8525	0.97062	0.99689	0.97062	0.92403	0.95165	1.0089	0.95165	1.0763	0.97375	0.96624	0.97375	0.92034	0.95947	0.90976	0.92034	828530000	1.0052e+09	991070000	991070000	1165700000	533430000	864410000	864410000
882	A0A8I5ZUI2	Ano10	Anoctamin	6	4	5	6	3	5	0.99984	0.8588	0.96767	0.96767	0.98984	1.0233	0.98197	0.98984	0.87903	0.95834	0.98826	0.95834	1.0134	0.97975	1.0643	1.0134	675840000	525620000	518480000	525620000	693330000	313480000	876280000	693330000
883	A0A8I5ZUI9	Mrpl51	39S ribosomal protein L51, mitochondrial	1	1	1	1	1	1	0.83385	0.79317	0.65334	0.79317	0.72248	0.61977	0.66169	0.66169	0.90599	0.93052	0.74871	0.90599	1.631	0.94114	1.1373	1.1373	533900000	824120000	796680000	796680000	468310000	308860000	166580000	308860000
884	A0A8I5ZUJ7	Ibtk	Inhibitor of Bruton tyrosine kinase	3	3	2	1	0	0	1.0648	1.8746	0.86821	1.0648	NaN	NaN	NaN	#NUM!	1.5122	0.93463	0.77001	0.93463	NaN	NaN	NaN	#NUM!	132890000	47520000	9162700000	132890000	0	0	0	0
885	A0A8I5ZUK2	Ubap2l	Ubiquitin associated protein 2-like	22	20	20	20	18	20	0.9611	0.93864	0.91572	0.93864	0.99698	0.99476	1.0131	0.99698	0.98861	0.91988	0.9305	0.9305	0.95064	0.97141	0.97621	0.97141	15439000000	11637000000	10393000000	11637000000	9822000000	6.9096e+09	8831500000	8831500000
886	A0A8I5ZUN3	Ttn	Titin	6	5	4	5	7	3	0.99855	0.95251	0.91539	0.95251	0.933	1.0077	0.9718	0.9718	0.88879	0.89336	0.96905	0.89336	1.4368	1.2088	1.0328	1.2088	1.9306e+09	2248200000	1.5692e+09	1.9306e+09	650110000	2.0878e+09	677990000	677990000
887	A0A8I5ZUQ5;A0A0G2K811	ENSRNOG00000065783		0	0	0	0	1	0	1.0394	1.0785	1.0312	1.0394	1.0062	0.80517	0.95285	0.95285	1.0324	0.91871	0.96252	0.96252	0.93445	0.88769	0.96268	0.93445	22204000000	2.9457e+09	1424300000	2.9457e+09	18316000000	5048100000	15276000000	15276000000
888	A0A8I5ZUR2;D3ZFL6	Mex3d		5	8	7	6	4	5	1.5323	1.437	1.3333	1.437	1.4696	2.7552	1.384	1.4696	1.3347	1.2416	1.1119	1.2416	1.2398	1.4304	1.223	1.2398	441050000	632280000	853020000	632280000	379920000	341580000	225100000	341580000
889	A0A8I5ZUS1	Map3k4	Mitogen activated protein kinase kinase kinase 4	3	2	2	6	6	4	1.093	1.3008	1.0715	1.093	1.0184	1.2724	1.4553	1.2724	1.1111	1.3821	1.098	1.1111	1.0962	1.118	1.4922	1.118	161460000	99241000	115750000	115750000	229750000	324370000	184320000	229750000
890	A0A8I5ZUT2	Irgq	Immunity-related GTPase Q	8	4	8	9	6	7	1.1432	1.1689	0.97957	1.1432	1.4674	1.4276	1.3263	1.4276	1.0267	0.97315	1.1208	1.0267	1.3479	1.149	1.0852	1.149	1.4604e+09	851730000	2.0728e+09	1.4604e+09	1.7686e+09	596190000	636070000	636070000
891	A0A8I5ZUU2	Pank1	Pantothenate kinase 1	1	1	2	2	3	2	1.072	1.1259	1.0377	1.072	0.64641	1.2212	0.78127	0.78127	1.0298	0.9549	2.2914	1.0298	0.9785	0.8896	0.72057	0.8896	302540000	129040000	158880000	158880000	329180000	281950000	607210000	329180000
892	A0A8I5ZUU5	Ergic1	Endoplasmic reticulum-Golgi intermediate compartment protein	7	6	5	7	6	8	1.0054	1.0311	0.97788	1.0054	1.0723	0.97999	0.97406	0.97999	0.97061	0.98251	0.93534	0.97061	1.0346	0.97409	0.92977	0.97409	6.7046e+09	3.0495e+09	4400000000	4400000000	1.6784e+09	1.5954e+09	1.5627e+09	1.5954e+09
893	A0A8I5ZUV7	Rnft1	Ring finger protein, transmembrane 1	1	1	0	1	1	0	0.7064	0.7348	NaN	0.7206	0.64855	3.2047	NaN	1.92662	0.76546	1.0228	NaN	0.89413	1.0516	6.1776	NaN	3.6146	17935000	32783000	0	17935000	65225000	95275000	0	65225000				+
894	A0A8I5ZUW5	Pcm1	Pericentriolar material 1	31	21	23	29	19	23	1.6127	1.4879	1.5863	1.5863	1.2782	1.0824	1.1814	1.1814	1.4724	1.451	1.5064	1.4724	1.156	1.0067	1.0562	1.0562	5308100000	4957100000	4974900000	4974900000	5263700000	3.5929e+09	2759100000	3.5929e+09
895	A0A8I5ZUX3	Srp72 LOC108348180	Signal recognition particle subunit SRP72	24	26	25	27	29	27	0.97515	1.0501	0.96267	0.97515	1.0158	0.99551	1.0085	1.0085	1.0627	1.0615	1.0431	1.0615	1.0339	1.0724	1.0506	1.0506	29207000000	15617000000	14096000000	15617000000	15800000000	31107000000	10709000000	15800000000
896	A0A8I5ZV13	Mettl13	EEF1A lysine and N-terminal methyltransferase	17	18	18	19	15	18	1.0465	1.0715	1.0091	1.0465	1.1169	1.1124	1.0663	1.1124	1.0543	1.0133	0.95037	1.0133	1.0805	1.1688	1.0677	1.0805	4664400000	4647100000	4.0811e+09	4647100000	3.1455e+09	2831200000	2663700000	2831200000
897	A0A8I5ZV21	U2af1	U2 small nuclear RNA auxiliary factor 1	7	7	8	8	7	7	0.89127	0.94103	0.87539	0.89127	0.88883	0.84349	0.83268	0.84349	0.88285	0.89594	0.84749	0.88285	0.91132	0.85842	0.82047	0.85842	10241000000	16880000000	15601000000	15601000000	9696000000	9790800000	8.3152e+09	9696000000
898	A0A8I5ZV23	C2cd3	C2 domain containing 3 centriole elongation regulator	0	1	1	0	0	0	NaN	3.0478	0.82474	1.93627	NaN	NaN	NaN	#NUM!	NaN	1.2903	0.36099	0.825645	NaN	NaN	NaN	#NUM!	0	44570000	30430000	30430000	0	0	0	0
899	A0A8I5ZV38	Srrm1	Serine and arginine repetitive matrix 1	19	17	17	22	21	22	0.93304	0.9755	0.93003	0.93304	0.89515	0.95557	0.87352	0.89515	0.93364	0.9487	0.91629	0.93364	0.90598	0.96957	0.91325	0.91325	2.9204e+09	2.9561e+09	1.5821e+09	2.9204e+09	2667800000	2190600000	1.8504e+09	2190600000
900	A0A8I5ZV45;I7LRF5	Fam20c		6	3	6	5	1	5	0.89223	0.78507	0.81359	0.81359	1.0071	0.86774	0.87179	0.87179	1.0871	0.89706	0.86314	0.89706	1.0505	0.94029	0.74598	0.94029	553140000	402320000	570820000	553140000	636970000	43911000	184820000	184820000
901	A0A8I5ZV49	Flna	Filamin A	3	2	6	1	0	0	1.9113	2.1388	1.6692	1.9113	2.1724	2.1527	2.2429	2.1724	1.1691	2.4681	0.90215	1.1691	1.1813	1.2271	1.1205	1.1813	1190800000	529580000	772170000	772170000	792910000	517090000	489230000	517090000
902	A0A8I5ZV77	Mrps36	Mitochondrial ribosomal protein S36	6	4	4	3	4	4	0.89746	0.93045	0.92654	0.92654	0.87201	0.87459	0.765	0.87201	0.84393	0.84634	0.81661	0.84393	0.82847	0.81805	0.83738	0.82847	2589200000	1.9577e+09	2.0429e+09	2.0429e+09	1.667e+09	2271200000	1313000000	1.667e+09
903	A0A8I5ZV82	Mlkl	Mixed lineage kinase domain like pseudokinase	1	3	1	4	4	4	1.0959	0.58549	2.22	1.0959	0.93947	0.9735	0.8445	0.93947	0.92873	0.84471	0.74919	0.84471	0.95257	0.90094	0.84183	0.90094	60171000	175390000	74822000	74822000	585030000	418130000	193740000	418130000
904	A0A8I5ZV91	Nmnat1	Nicotinamide-nucleotide adenylyltransferase (EC 2.7.7.1) (EC 2.7.7.18)	4	5	5	4	3	3	1.0603	1.0255	0.82717	1.0255	0.90217	0.81386	0.89599	0.89599	1.008	0.95981	0.92899	0.95981	0.88573	1.0146	0.98165	0.98165	581430000	651650000	835250000	651650000	721740000	431280000	522230000	522230000
905	A0A8I5ZVC4	Itih2	Inter-alpha-trypsin inhibitor heavy chain 2	0	0	0	0	0	0	0.099953	0.16683	0.2605	0.16683	0.041009	0.15442	0.14586	0.14586	1.4162	0.17521	0.068987	0.17521	0.10702	0.25135	0.25148	0.25135	539710000	494750000	317470000	494750000	193910000	338370000	504140000	338370000	+	+	+	+
906	A0A8I5ZVD6	Eny2 ENY2	Transcription and mRNA export factor ENY2 (Enhancer of yellow 2 transcription factor homolog)	2	1	1	1	2	2	0.81226	0.8714	1.2707	0.8714	0.88584	0.89754	0.98867	0.89754	0.87138	0.71485	0.83674	0.83674	0.90653	0.97879	0.90695	0.90695	1.4617e+09	233360000	649720000	649720000	1251100000	2.1052e+09	1364000000	1364000000
907	A0A8I5ZVG5;REV__Q4FZV2	Atp11c		10	14	14	11	13	14	0.85806	0.89045	0.8592	0.8592	0.8467	0.80124	0.79705	0.80124	1.2035	0.93004	0.98591	0.98591	0.93785	1.0538	0.92931	0.93785	1317500000	2533700000	2657300000	2533700000	1.5787e+09	1.8278e+09	1.5738e+09	1.5787e+09
908	A0A8I5ZVH2	Bptf	Bromodomain PHD finger transcription factor	23	17	17	17	18	19	0.85043	0.74753	0.72077	0.74753	0.81182	0.68997	0.86066	0.81182	0.85594	0.86627	0.99397	0.86627	0.82344	0.75749	0.8964	0.82344	1256900000	1.6528e+09	1094500000	1256900000	1.004e+09	1.0668e+09	884170000	1.004e+09
909	A0A8I5ZVI3	Prpf40a	Pre-mRNA processing factor 40 homolog A	21	17	17	22	18	24	0.93876	0.94936	0.93818	0.93876	0.93373	0.92531	0.88099	0.92531	0.97659	0.97228	0.98506	0.97659	0.94543	0.95216	0.95574	0.95216	16669000000	14943000000	14534000000	14943000000	11861000000	6.8056e+09	9647100000	9647100000
910	A0A8I5ZVI4	RGD1563601	Triosephosphate isomerase (EC 5.3.1.1)	1	0	0	0	0	0	0.8099	0.82007	0.8822	0.82007	0.92074	0.92337	0.96406	0.92337	1.0073	1.0756	1.0358	1.0358	1.0131	1.0596	1.0966	1.0596	124460000000	132230000000	131160000000	131160000000	141800000000	123300000000	98156000000	123300000000
911	A0A8I5ZVI9	Ranbp3	RAN binding protein 3	22	21	20	21	19	19	0.99722	0.98983	0.98895	0.98983	1.0111	0.96481	0.98095	0.98095	0.95953	0.98007	0.937	0.95953	0.97785	0.9492	0.91221	0.9492	18635000000	21476000000	18023000000	18635000000	19898000000	12807000000	13665000000	13665000000
912	A0A8I5ZVJ1	Phf2	PHD finger protein 2	19	24	20	20	17	18	0.80567	0.81497	0.66533	0.80567	0.69843	0.62405	0.63903	0.63903	0.89589	0.87443	0.7895	0.87443	0.82566	0.71161	0.74019	0.74019	3.188e+09	4716300000	3.2963e+09	3.2963e+09	3.5937e+09	1369900000	1.8449e+09	1.8449e+09
914	A0A8I5ZVK3	Usp34	ubiquitinyl hydrolase 1 (EC 3.4.19.12)	26	21	22	16	19	23	0.81501	0.87583	0.90855	0.87583	0.91953	0.89443	0.92613	0.91953	0.92654	0.88428	1.006	0.92654	0.87626	0.97014	1.014	0.97014	1.9919e+09	2497500000	2179300000	2179300000	1347400000	3.6161e+09	1.4959e+09	1.4959e+09
915	A0A8I5ZVL4	Cdkl5	Cyclin-dependent kinase-like 5	0	0	1	0	0	0	1.1811	0.95211	0.94007	0.95211	NaN	0.84786	0.79234	0.8201	1.0408	1.0479	0.92933	1.0408	NaN	0.85806	0.89407	0.876065	208850000	199050000	195290000	199050000	0	228250000	138720000	138720000
916	A0A8I5ZVM1	Mthfsd	Methenyltetrahydrofolate synthase domain-containing protein	1	2	0	1	0	1	0.71407	0.62107	NaN	0.66757	0.62081	NaN	0.74047	0.68064	0.83099	0.52756	NaN	0.679275	0.68734	NaN	0.90847	0.797905	34735000	49804000	0	34735000	27917000	0	21332000	21332000
917	A0A8I5ZVN7	AABR07049043.1	Ribosome biogenesis protein NSA2 homolog	1	0	0	0	1	1	1.121	0.87025	0.94333	0.94333	0.9322	0.83348	0.48843	0.83348	0.89388	0.74058	0.78641	0.78641	0.77717	0.87908	0.32774	0.77717	1112300000	3.7499e+09	4.2706e+09	3.7499e+09	964400000	931250000	1.5068e+09	964400000
918	A0A8I5ZVR0	Spout1	SPOUT domain containing methyltransferase 1	12	15	14	15	13	11	0.94879	0.9713	0.89147	0.94879	1.006	0.99853	0.95335	0.99853	0.90644	0.94279	0.8706	0.90644	0.91781	0.91075	0.86428	0.91075	6.058e+09	9089400000	6.4613e+09	6.4613e+09	5519000000	4.0883e+09	3.2137e+09	4.0883e+09
919	A0A8I5ZVT2	Fndc3a	Fibronectin type III domain containing 3a	6	6	5	6	8	5	0.81819	0.80877	0.77208	0.80877	0.93264	1.0042	0.9267	0.93264	0.92312	0.89221	1.0429	0.92312	0.90149	0.9922	0.8751	0.90149	875460000	1146600000	820890000	875460000	617030000	452250000	201590000	452250000
920	A0A8I5ZVU1	Uckl1	Uridine-cytidine kinase (EC 2.7.1.48)	12	12	11	14	15	15	0.83647	0.92695	0.84017	0.84017	1.0657	0.98736	0.97265	0.98736	0.96047	0.95825	0.9154	0.95825	1.1108	1.0363	0.99004	1.0363	3.4359e+09	3.5942e+09	2.0973e+09	3.4359e+09	3.1796e+09	4512200000	3.9547e+09	3.9547e+09
921	A0A8I5ZVW0	Mzt2b	Mitotic spindle organizing protein 2B	0	1	1	1	1	0	NaN	0.59164	0.68229	0.636965	0.85734	1.0922	NaN	0.97477	NaN	0.51322	0.65871	0.585965	0.97315	1.4185	NaN	1.19583	0	101830000	120660000	101830000	78713000	47954000	0	47954000
922	A0A8I5ZVW2	Kif16b	Kinesin family member 16B	1	0	1	0	3	1	NaN	0.88865	1.138	1.01333	NaN	0.86631	NaN	0.86631	NaN	1.4181	1.0017	1.2099	NaN	1.1946	NaN	1.1946	0	82300000	27564000	27564000	0	161700000	0	0
923	A0A8I6A544;A0A8I5ZVX0	Uba1y		0	0	0	0	1	0	1.0506	1.0825	1.0666	1.0666	1.1043	1.0975	1.0508	1.0975	1.0292	1.0217	1.0315	1.0292	1.1026	1.0457	1.0103	1.0457	30163000000	35175000000	30952000000	30952000000	35544000000	26602000000	29282000000	29282000000
924	A0A8I5ZVX1	Ppfibp2	PPFIA binding protein 2	2	4	1	1	3	2	0.768	0.894	0.80852	0.80852	1.1465	1.0705	0.88217	1.0705	0.79904	0.95387	0.85162	0.85162	1.0063	0.87532	0.85582	0.87532	331770000	631280000	277350000	331770000	225770000	408780000	464890000	408780000
925	A0A8I5ZVX9	Dnajc9	DnaJ heat shock protein family (Hsp40) member C9	14	11	9	11	13	11	0.88181	0.85724	0.86834	0.86834	0.76458	0.8067	0.71532	0.76458	0.8941	0.87013	0.87572	0.87572	0.83853	0.83695	0.86764	0.83853	5.8531e+09	5434000000	4824200000	5434000000	4.1122e+09	4435000000	3.221e+09	4.1122e+09
926	A0A8I5ZVY2	Mrps6	Mitochondrial ribosomal protein S6	3	6	5	5	5	6	0.95984	0.89902	0.97203	0.95984	1.0004	0.93917	0.96979	0.96979	0.94089	0.90877	0.90816	0.90877	0.87748	0.9509	0.89082	0.89082	3.9025e+09	4.1549e+09	2846400000	3.9025e+09	1.8628e+09	3.5254e+09	2437500000	2437500000
927	A0A8I5ZVY3	Grpel2	GrpE protein homolog	3	4	4	3	3	3	1.8943	1.8855	1.7459	1.8855	2.1496	1.8893	2.5608	2.1496	1.4442	1.5876	1.7336	1.5876	1.9854	1.8909	2.0001	1.9854	231770000	204660000	496130000	231770000	288560000	262850000	265520000	265520000				+
928	A0A8I5ZVY6	Rint1	RAD50 interactor 1	4	5	4	6	5	3	1.7229	1.2853	1.3054	1.3054	1.4128	1.5245	1.3656	1.4128	1.4525	1.1878	1.2589	1.2589	1.2321	1.2381	1.3171	1.2381	200390000	921750000	703540000	703540000	446110000	146920000	322690000	322690000
930	A0A8I5ZW56	Clec16a	C-type lectin domain containing 16A	0	0	0	2	1	2	NaN	NaN	NaN	#NUM!	NaN	0.59311	0.52559	0.55935	NaN	NaN	NaN	#NUM!	NaN	1.0824	1.258	1.1702	0	0	0	0	0	33401000	1135100000	33401000
931	A0A8I5ZW75	ENSRNOG00000066755	RRM domain-containing protein	0	0	0	1	1	0	0.95229	0.97531	0.97202	0.97202	0.97325	0.99408	0.93717	0.97325	0.88942	0.90972	0.93467	0.90972	0.90924	0.93691	0.90737	0.90924	52991000000	54573000000	39162000000	52991000000	38495000000	38410000000	28767000000	38410000000
932	A0A8I5ZW76	Tbc1d22b	TBC1 domain family, member 22B	1	0	1	1	0	1	0.77818	0.76229	0.81773	0.77818	0.77566	NaN	0.76057	0.768115	0.72104	0.89312	1.0022	0.89312	0.8617	NaN	0.77095	0.816325	165510000	78707000	267410000	165510000	347460000	0	178050000	178050000
933	A0A8I5ZW97;Q498U1	Abcg3l2		7	6	5	5	8	7	1.3058	1.2723	1.1889	1.2723	1.3343	1.3079	1.3411	1.3343	0.96934	0.84788	1.0081	0.96934	1.09	1.2035	1.0258	1.09	726560000	1302300000	923900000	923900000	654560000	1.5705e+09	1.0634e+09	1.0634e+09
934	A0A8I5ZWA1	Zfp362	Zinc finger protein 362	0	0	0	0	0	0	0.81516	0.76874	0.81294	0.81294	1.0424	0.75874	0.85926	0.85926	0.90483	0.86821	0.8356	0.86821	0.95182	0.84423	0.96296	0.95182	764140000	556000000	424110000	556000000	167890000	343510000	89653000	167890000
935	A0A8I5ZWA7	Larp1b	La ribonucleoprotein 1B	3	2	0	2	1	1	0.88172	0.84769	NaN	0.864705	0.83246	0.89988	0.97869	0.89988	0.8359	0.7904	NaN	0.81315	0.80675	0.80238	0.94882	0.80675	144700000	44591000	0	44591000	105990000	13265000	94189000	94189000
936	A0A8I5ZWB0	Myo7a	Myosin VIIA	0	0	0	1	0	1	0.76299	0.92174	0.88818	0.88818	0.61277	0.7993	0.43207	0.61277	0.87181	0.99102	0.92662	0.92662	0.86766	0.83972	0.030917	0.83972	2324200000	2153900000	1.8588e+09	2153900000	1.8565e+09	1389900000	1.6242e+09	1.6242e+09
937	A0A8I5ZWB2	Ints13	Integrator complex subunit 13	21	24	23	25	23	24	0.89528	0.9761	0.96451	0.96451	0.97921	0.87907	0.872	0.87907	0.8705	0.94042	0.94629	0.94042	0.92285	0.88601	0.88282	0.88601	4866300000	6.562e+09	6.8391e+09	6.562e+09	4.1269e+09	4404300000	3.1808e+09	4.1269e+09
938	A0A8I5ZWC6	Kpna3	Importin subunit alpha	17	13	15	16	15	16	1.3597	1.3316	1.347	1.347	1.3832	1.3758	1.3975	1.3832	1.1701	1.2092	1.2244	1.2092	1.207	1.2019	1.2406	1.207	8.436e+09	10807000000	10373000000	10373000000	9218400000	8614500000	7.202e+09	8614500000
939	A0A8I5ZWC8;A0A8I6GMR5	Rbm25l1		27	22	25	29	24	24	0.98132	0.95784	0.95014	0.95784	0.9134	0.90148	0.91374	0.9134	0.8629	0.96607	0.9007	0.9007	0.86915	0.87894	0.8991	0.87894	14928000000	11413000000	13283000000	13283000000	9597900000	8710200000	8811000000	8811000000
940	A0A8I5ZWD2;A0A0G2K5B7	Gabpb1		1	2	2	1	1	2	0.8241	0.75759	0.84128	0.8241	0.82267	0.79818	0.81644	0.81644	1.0542	0.91297	1.7852	1.0542	6.669	5.9156	1.093	5.9156	442750000	340680000	3.1262e+09	442750000	681540000	708710000	96345000	681540000				+
941	A0A8I5ZWD7	Ypel5 Ypel	Protein yippee-like	2	3	3	2	3	2	1.0146	0.98568	0.97741	0.98568	0.91629	1.3349	0.70649	0.91629	1.0954	1.1351	1.0869	1.0954	0.85673	1.0295	2.247	1.0295	385940000	686010000	862890000	686010000	502650000	555260000	530620000	530620000
942	A0A8I5ZWF0	Phka2 AABR07037995.1	Phosphorylase b kinase regulatory subunit	5	4	1	0	2	3	0.77218	0.76089	0.90182	0.77218	NaN	0.78627	0.59563	0.69095	0.78271	0.89873	0.814	0.814	NaN	0.78965	0.66287	0.72626	212470000	206010000	138770000	206010000	0	55684000	121450000	55684000
943	A0A8I5ZWG1	Tymp	Thymidine phosphorylase	5	7	6	4	6	6	0.9543	0.8957	0.99292	0.9543	0.89591	1.029	1.0393	1.029	0.73282	0.83762	0.95552	0.83762	0.63834	0.84353	1.1124	0.84353	798650000	2.0657e+09	2501700000	2.0657e+09	606930000	1203300000	975310000	975310000
945	A0A8I5ZWI2	Atp6v1h	V-type proton ATPase subunit H	10	8	7	11	11	9	1.1674	1.1431	1.187	1.1674	1.195	1.1787	1.2989	1.195	1.1134	1.0573	1.0512	1.0573	1.1593	1.1071	1.1893	1.1593	2689600000	3.188e+09	3.1086e+09	3.1086e+09	3.2353e+09	3.571e+09	2273200000	3.2353e+09
946	A0A8I5ZWI8	Dnajc19	DnaJ heat shock protein family (Hsp40) member C19	2	3	2	2	3	3	0.71349	0.95881	0.74879	0.74879	0.8273	0.4587	0.87685	0.8273	0.82619	1.898	8.4781	1.898	0.9059	0.67862	0.92885	0.9059	97451000	826100000	697660000	697660000	413970000	228770000	636660000	413970000			+
947	A0A8I5ZWK4;A0A8I6AKY4	ENSRNOG00000068856		1	1	1	1	1	1	1.0604	1.042	1.0771	1.0604	1.1177	1.1049	1.1526	1.1177	1.1084	1.2111	1.1757	1.1757	1.1264	1.1945	1.1509	1.1509	143010000000	111760000000	110020000000	111760000000	116840000000	132510000000	98732000000	116840000000
948	A0A8I5ZWK9	Mtif3	Mitochondrial translational initiation factor 3	5	4	6	2	2	6	0.94212	0.8249	0.9641	0.94212	0.87541	0.84102	0.7334	0.84102	0.93186	0.96138	1.1676	0.96138	0.86128	0.82324	0.85036	0.85036	725630000	1.039e+09	1121400000	1.039e+09	715040000	578960000	596790000	596790000
949	A0A8I5ZWL7;A0A8I6GFP5	Mix23		6	6	7	5	6	6	0.87882	0.92506	0.92052	0.92052	0.94887	0.98809	0.98638	0.98638	0.93556	0.93022	0.97042	0.93556	0.98771	1.0196	1.0324	1.0196	4718700000	6.6031e+09	6.3e+09	6.3e+09	5632500000	5086000000	4964500000	5086000000
950	A0A8I5ZWM5;A0A8I6A513	ENSRNOG00000062828		1	1	1	1	1	1	1.1743	1.0979	0.99152	1.0979	1.0705	1.1312	1.0588	1.0705	1.0817	1.0765	1.0562	1.0765	1.1163	1.1127	1.0489	1.1127	66864000000	99779000000	93914000000	93914000000	77878000000	63296000000	64938000000	64938000000
951	A0A8I5ZWM9	Vps41	Vacuolar protein sorting-associated protein 41 homolog	5	3	4	5	5	5	0.6538	1.2665	0.56805	0.6538	0.60983	0.61841	0.66733	0.61841	0.78024	1.4276	0.59549	0.78024	0.81003	0.64559	0.80023	0.80023	200910000	151560000	170650000	170650000	309090000	144140000	312100000	309090000
952	A0A8I5ZWP0	ENSRNOG00000067762	Matrin 3	2	2	2	2	2	2	0.85306	0.85435	0.8847	0.85435	0.83907	0.91176	0.86167	0.86167	0.91936	0.88441	0.90489	0.90489	0.89403	0.95656	0.86361	0.89403	14459000000	17294000000	17356000000	17294000000	13653000000	10490000000	10981000000	10981000000
953	A0A8I5ZWP1	Znf740	Zinc finger protein 740	7	6	5	6	6	3	0.50297	0.47854	0.40352	0.47854	0.37379	0.53239	0.40212	0.40212	0.81953	0.61574	0.67432	0.67432	0.53837	0.6411	0.65038	0.6411	620890000	859440000	530220000	620890000	419650000	457450000	200750000	419650000
954	A0A8I5ZWQ4	Pde7b	Phosphodiesterase (EC 3.1.4.-)	3	3	0	1	3	3	0.72069	0.68394	NaN	0.702315	0.8154	0.74044	1.0371	0.8154	0.91087	0.71449	NaN	0.81268	0.90303	0.94502	0.87817	0.90303	124870000	155880000	0	124870000	58495000	271010000	434600000	271010000
955	A0A8I5ZWS4	Hook3 AABR07026291.1	Hook microtubule-tethering protein 3	16	21	20	21	20	22	1.22	1.3077	1.1949	1.22	1.5253	1.5139	1.397	1.5139	1.1056	1.1362	1.2024	1.1362	1.2035	1.2384	1.3158	1.2384	2.0054e+09	5251500000	3.274e+09	3.274e+09	3.3595e+09	3.2715e+09	1.8622e+09	3.2715e+09
956	A0A8I5ZWT0	Pcbp3	Poly(rC) binding protein 3	0	0	0	0	0	0	0.96336	0.97111	0.9418	0.96336	0.86901	0.95944	0.97066	0.95944	0.91615	0.89226	0.88033	0.89226	0.90129	0.95597	0.91578	0.91578	39117000000	32331000000	46507000000	39117000000	36152000000	21539000000	35580000000	35580000000
957	A0A8I5ZWT4	LOC103690393	Zinc finger protein 431-like	0	1	0	0	0	1	0.72254	0.90493	0.72976	0.72976	0.72931	1.0448	0.78667	0.78667	0.95334	0.91079	0.80566	0.91079	0.80163	0.94001	0.81976	0.81976	1.4995e+09	1.4995e+09	1.6135e+09	1.4995e+09	911250000	795480000	883240000	883240000
958	A0A8I5ZWT7	ENSRNOG00000070329	Perilipin	2	3	2	3	3	3	0.62974	0.77218	0.76398	0.76398	0.69535	0.82855	0.99065	0.82855	0.81203	0.88839	0.88067	0.88067	0.96534	0.97712	1.0714	0.97712	1.9071e+09	5049000000	2168400000	2168400000	2889000000	3.8189e+09	2718400000	2889000000
960	A0A8I5ZWY4	Ado	2-aminoethanethiol dioxygenase	5	3	2	5	4	6	0.96859	0.75575	0.78995	0.78995	0.79984	0.80628	0.85008	0.80628	0.93009	0.68505	0.61483	0.68505	0.80505	0.86507	0.8435	0.8435	669580000	330590000	316580000	330590000	413290000	286820000	361080000	361080000
961	A0A8I5ZWZ6	Mrto4	Ribosome assembly factor mrt4	13	12	12	14	11	13	1.3394	1.3259	1.3407	1.3394	1.2799	1.3055	1.3772	1.3055	1.1154	1.1108	1.1194	1.1154	1.0971	1.1615	1.1372	1.1372	8.349e+09	10114000000	9800500000	9800500000	7.9332e+09	6.3783e+09	5242000000	6.3783e+09
962	A0A8I5ZX02	Surf2	Surfeit 2	7	7	8	9	7	8	0.92582	0.92636	0.88856	0.92582	0.84199	0.7576	0.73457	0.7576	0.86532	0.90287	0.90692	0.90287	0.87338	0.85876	0.70391	0.85876	2446300000	1.8248e+09	1.9723e+09	1.9723e+09	1.9772e+09	1.5217e+09	1085800000	1.5217e+09
963	A0A8I5ZX17	Tbc1d7	TBC1 domain family member 7	1	0	0	1	1	1	1.0007	NaN	NaN	1.0007	0.73642	0.14404	0.76207	0.73642	1.3636	NaN	NaN	1.3636	0.47682	0.088024	0.70137	0.47682	79715000	0	0	0	64063000	193820000	173930000	173930000
964	A0A8I5ZX94	Mtx2	Metaxin 2	9	11	9	8	8	9	0.81172	0.8022	0.81254	0.81172	0.77152	0.82707	0.81914	0.81914	0.88847	0.86539	0.82201	0.86539	0.81939	0.86076	0.88357	0.86076	32482000000	7.29e+09	5095700000	7.29e+09	27935000000	30786000000	26248000000	27935000000
965	A0A8I5ZXC8	Mrps16	Mitochondrial ribosomal protein S16	7	6	5	4	6	6	0.96345	0.94471	0.9722	0.96345	0.95593	0.95576	1.1277	0.95593	0.98949	0.94294	0.99222	0.98949	0.97407	0.90838	0.99906	0.97407	2315500000	2775700000	2512700000	2512700000	2542600000	2438100000	1.602e+09	2438100000
966	A0A8I5ZXD6;D4A5F0	Fam114a1		15	15	15	16	15	14	1.2741	1.2279	1.2167	1.2279	1.7175	1.4701	1.4682	1.4701	1.2118	1.1733	1.2382	1.2118	1.4832	1.2806	1.0861	1.2806	3.4978e+09	4884800000	3.6301e+09	3.6301e+09	2.9925e+09	4639700000	2496800000	2.9925e+09
967	A0A8I5ZXE0	Dido1	Death inducer-obliterator 1	14	19	21	17	15	15	0.79542	0.79384	0.67469	0.79384	0.77277	0.74817	0.55792	0.74817	0.81062	0.77831	0.67692	0.77831	0.825	0.68976	0.71458	0.71458	766530000	2198300000	1.6506e+09	1.6506e+09	1277400000	566360000	1418300000	1277400000
969	A0A8I5ZXN3	Cip2a	Cellular inhibitor of PP2A	15	14	14	10	13	13	2.1726	2.3623	2.3994	2.3623	1.9502	1.7658	1.9509	1.9502	1.6907	1.6103	1.693	1.6907	1.4364	1.3353	1.3283	1.3353	2637100000	2448200000	2706000000	2637100000	1318900000	2.0026e+09	1388600000	1388600000	+		+
970	A0A8I5ZXP5	U2surp	U2 snRNP-associated SURP domain containing	30	28	28	27	25	27	0.90839	0.86555	0.90799	0.90799	0.90216	0.89825	0.84393	0.89825	1.0142	0.94933	0.96043	0.96043	0.92616	0.93879	0.92288	0.92616	12538000000	14397000000	14368000000	14368000000	11139000000	7.6692e+09	6.6773e+09	7.6692e+09
971	A0A8I5ZXU0	Mtrex	Mtr4 exosome RNA helicase	36	37	31	34	36	36	1.063	1.0131	1.023	1.023	1.0081	0.99131	1.0049	1.0049	0.9981	0.97466	0.98021	0.98021	0.95853	0.97436	0.92158	0.95853	26627000000	30503000000	23868000000	26627000000	30023000000	22712000000	19664000000	22712000000
972	A0A8I5ZXU8	Znhit6	Zinc finger, HIT-type containing 6	12	13	12	11	10	11	0.98623	0.95636	1.1072	0.98623	0.81404	0.87564	0.95689	0.87564	0.88391	0.89757	1.0225	0.89757	0.79086	0.93971	0.86941	0.86941	1365000000	1.8032e+09	2216900000	1.8032e+09	814950000	491320000	720350000	720350000
973	A0A8I5ZXW8;Q9Z2X3	Psmd10 AABR07040855.1	26S proteasome non-ATPase regulatory subunit 10	3	4	3	5	2	4	1.0939	1.0824	1.0974	1.0939	1.2404	1.19	1.2598	1.2404	1.098	1.1507	1.2369	1.1507	1.1763	1.172	1.1629	1.172	619620000	1092400000	807660000	807660000	1.0055e+09	46728000	191760000	191760000
974	A0A8I5ZXX1	Ice1	Interactor of little elongation complex ELL subunit 1	2	2	2	2	1	1	1.3999	0.9104	0.9221	0.9221	1.187	1.6179	1.0536	1.187	1.5449	0.94597	0.99549	0.99549	1.231	1.5863	1.1794	1.231	359670000	393430000	431840000	393430000	155770000	230890000	180930000	180930000
975	A0A8I5ZXX2	Kdm3b	Lysine-specific demethylase (EC 1.14.11.65)	24	19	17	28	27	25	0.71895	0.67909	0.70511	0.70511	0.70038	0.6428	0.65275	0.65275	0.86183	0.8106	0.74953	0.8106	0.72947	0.69623	0.82071	0.72947	3.5308e+09	4393000000	3.0706e+09	3.5308e+09	4.0098e+09	3.251e+09	1.8887e+09	3.251e+09
976	A0A8I5ZXX9	Pomp	Proteasome maturation protein	2	3	4	4	1	4	1.282	1.1835	1.1916	1.1916	1.1246	1.167	1.1054	1.1246	0.57576	0.97162	1.0328	0.97162	0.92956	2.3345	0.98151	0.98151	657670000	1101000000	1448300000	1101000000	815980000	193550000	395170000	395170000
977	A0A8I5ZXZ9	Cars2	cysteine--tRNA ligase (EC 6.1.1.16) (Cysteinyl-tRNA synthetase)	7	7	5	2	5	5	0.69148	0.94328	0.78096	0.78096	0.73511	0.73886	0.8342	0.73886	0.93082	1.0429	0.83358	0.93082	1.0012	0.86044	0.76046	0.86044	584380000	626650000	745550000	626650000	503720000	774310000	557050000	557050000
978	A0A8I5ZY03	Tnfaip8l1	TNF alpha induced protein 8 like 1	1	0	0	1	0	1	1.5056	NaN	NaN	1.5056	0.60382	NaN	1.2411	0.92246	1.1444	NaN	NaN	1.1444	0.8706	NaN	1.3762	1.1234	60038000	0	0	0	37179000	0	44264000	37179000
979	A0A8I5ZY10	Chmp2a	Charged multivesicular body protein 2A	2	4	3	4	4	5	0.87562	0.89789	0.94167	0.89789	0.96437	1.0049	1.2817	1.0049	0.9477	0.93911	0.86187	0.93911	1.0647	1.0716	1.0593	1.0647	333410000	548080000	465690000	465690000	664170000	563150000	443430000	563150000
980	A0A8I5ZY18	Kif11	Kinesin family member 11	32	31	32	32	34	28	1.477	1.2807	1.3048	1.3048	1.2481	1.2224	1.0422	1.2224	1.36	1.2418	1.3256	1.3256	1.2824	1.1756	1.2022	1.2022	11912000000	15723000000	11658000000	11912000000	8976000000	9903300000	5.845e+09	8976000000
981	A0A8I5ZY29	Usp14	Ubiquitin carboxyl-terminal hydrolase (EC 3.4.19.12)	22	18	16	18	18	23	1.3571	1.3556	1.3524	1.3556	1.4518	1.459	1.4968	1.459	1.145	1.1825	1.1645	1.1645	1.2211	1.2087	1.261	1.2211	16467000000	12287000000	13240000000	13240000000	12361000000	10822000000	9373500000	10822000000
983	A0A8I5ZY85	Trip6	Thyroid hormone receptor interactor 6	11	11	8	9	9	10	1.9472	1.8686	1.9562	1.9472	2.0821	2.2761	1.9182	2.0821	1.5599	1.4702	1.5492	1.5492	1.6166	1.7394	1.5805	1.6166	2276400000	2633200000	1.694e+09	2276400000	873090000	882970000	797480000	873090000
984	A0A8I5ZYA8	Emc1	ER membrane protein complex subunit 1	30	28	27	30	25	28	1.1128	1.0204	1.0853	1.0853	1.1343	1.1644	1.1686	1.1644	1.0279	1.0077	1.0386	1.0279	1.0794	1.1276	1.1145	1.1145	13989000000	17734000000	16391000000	16391000000	17542000000	13207000000	9655000000	13207000000
985	A0A8I5ZYB1	LOC103691165	Uncharacterized LOC103691165	6	5	5	4	4	4	1.5914	1.517	1.3272	1.517	1.2614	1.4183	1.3085	1.3085	1.051	1.2284	0.82978	1.051	1.1854	1.3578	0.56546	1.1854	680970000	778970000	356760000	680970000	538110000	217240000	212270000	217240000
986	A0A8I5ZYD8	Fhl3	Four and a half LIM domains 3	3	4	3	2	1	1	1.4334	1.6485	1.6714	1.6485	1.7294	1.7691	1.7739	1.7691	0.9995	1.0029	1.1252	1.0029	0.97949	1.1483	1.0677	1.0677	318630000	461830000	521830000	461830000	321440000	157210000	95046000	157210000
988	A0A8I5ZYG0	Cspp1	Centrosome and spindle pole associated protein 1	0	1	0	1	1	1	0.56298	0.75459	0.78845	0.75459	0.87772	0.75466	0.7195	0.75466	0.80269	0.92438	0.88914	0.88914	0.97661	0.92956	0.81779	0.92956	354120000	621670000	431910000	431910000	581620000	477380000	421270000	477380000
989	A0A8I5ZYG7	Efemp2	EGF containing fibulin extracellular matrix protein 2	4	2	1	2	0	0	1.2273	1.1386	NaN	1.18295	1.3501	NaN	NaN	1.3501	1.5276	2.0225	NaN	1.77505	1.7601	NaN	NaN	1.7601	263320000	116740000	0	116740000	45486000	0	0	0
990	A0A8I5ZYJ1	Srcap	Snf2-related CREBBP activator protein	19	13	13	7	7	9	0.83143	0.80536	0.76402	0.80536	0.82163	0.79528	0.78243	0.79528	0.84564	0.91014	0.9084	0.9084	0.76097	0.93045	0.88888	0.88888	2907400000	13687000000	13945000000	13687000000	1152100000	1342200000	999040000	1152100000
991	A0A8I5ZYJ3	LOC108350566 AABR07053749.2	Heterogeneous nuclear ribonucleoproteins A2/B1	0	0	0	0	0	0	0.89735	0.92534	0.83291	0.89735	0.86049	0.84434	0.87877	0.86049	0.86027	0.94626	0.84992	0.86027	0.816	0.91941	0.87497	0.87497	131300000000	123100000000	115310000000	123100000000	107690000000	95869000000	78875000000	95869000000
992	A0A8I5ZYK4	Ift27	Intraflagellar transport 27	3	3	3	3	4	4	0.98824	1.0015	0.99037	0.99037	0.95853	1.1781	1.3224	1.1781	0.82461	0.7178	0.70834	0.7178	0.91115	1.0694	1.0323	1.0323	1.499e+09	410300000	572660000	572660000	178860000	258880000	100640000	178860000
993	A0A8I5ZYK6	Mta3	Metastasis associated 1 family, member 3	16	18	14	17	16	18	0.83267	0.85033	0.80842	0.83267	0.80691	0.86402	0.86642	0.86402	0.9538	0.9206	0.9523	0.9523	0.9689	0.93972	0.92641	0.93972	7.8102e+09	10068000000	8718000000	8718000000	8935200000	7.096e+09	6.2862e+09	7.096e+09
994	A0A8I5ZYK9	Bcl7c	BAF chromatin remodeling complex subunit BCL7C	4	3	3	1	1	2	1.0015	0.9204	0.87541	0.9204	0.7779	0.72506	0.66047	0.72506	0.86184	0.81903	0.81958	0.81958	0.71341	0.7666	0.76837	0.7666	489030000	248400000	338150000	338150000	130510000	114120000	144570000	130510000
995	A0A8I5ZYM4	Cdk8 AABR07035338.1	Cyclin-dependent kinase 8	11	8	8	7	7	4	1.1418	0.77791	1.1153	1.1153	0.82694	0.88313	0.88206	0.88206	0.89942	0.82331	0.91706	0.89942	0.75776	0.8897	0.81808	0.81808	2665300000	2823900000	2173500000	2665300000	1.4802e+09	1.604e+09	233810000	1.4802e+09
996	A0A8I5ZYN9	Ipo11-ps1 LOC314407	Similar to importin 11	5	4	5	7	6	7	1.0582	0.9261	1.0073	1.0073	1.1248	0.94251	0.95436	0.95436	0.94694	0.93572	0.91775	0.93572	1.5409	1.0803	0.95172	1.0803	733750000	945710000	786560000	786560000	2.0449e+09	1391900000	1.0616e+09	1391900000
997	A0A8I5ZYQ6	Setx	Senataxin	20	14	18	20	16	14	0.73366	0.71596	0.66282	0.71596	0.78796	0.73704	0.73012	0.73704	0.83723	0.78841	0.73465	0.78841	0.76386	0.8398	0.73181	0.76386	3.6494e+09	7.349e+09	3.1694e+09	3.6494e+09	7.6144e+09	4741300000	3.5251e+09	4741300000
998	A0A8I5ZYS0	Kcmf1	E3 ubiquitin-protein ligase KCMF1 (RING-type E3 ubiquitin transferase KCMF1)	4	3	4	4	1	5	1.0682	1.1459	1.1676	1.1459	1.111	0.88613	1.1713	1.111	1.1165	1.3342	1.102	1.1165	1.2401	1.2622	1.2761	1.2622	404490000	1274700000	628650000	628650000	1.0198e+09	309650000	705290000	705290000
999	A0A8I5ZYT3	Mrpl35	39S ribosomal protein L35, mitochondrial	2	0	1	3	2	2	0.86451	NaN	1.6602	1.26235	0.92311	1.0074	0.71667	0.92311	0.84731	NaN	0.9388	0.893055	0.74397	1.11	0.81103	0.81103	225320000	0	113680000	113680000	273460000	165300000	126230000	165300000
1000	A0A8I5ZYT7	ENSRNOG00000065543	Histidine kinase/HSP90-like ATPase domain-containing protein	0	0	1	0	1	0	1.2128	1.1101	1.0638	1.1101	1.12	1.1135	1.1309	1.12	1.1194	1.1076	1.1097	1.1097	1.0695	1.1153	1.0663	1.0695	114510000000	118700000000	142280000000	118700000000	109240000000	89616000000	73038000000	89616000000
1001	A0A8I5ZYT8	Nfic	Nuclear factor 1	15	15	11	13	14	14	1.001	0.97835	0.99241	0.99241	0.81303	0.92018	0.83858	0.83858	0.97035	1.0077	0.99082	0.99082	0.90017	0.87267	0.8986	0.8986	4461100000	4527000000	2.9696e+09	4461100000	2765300000	3.5069e+09	2652400000	2765300000
1002	A0A8I5ZYV2	Rgp1	RGP1 homolog, RAB6A GEF complex partner 1	1	2	2	3	1	1	1.2437	1.3531	1.3108	1.3108	1.1147	0.52303	0.99549	0.99549	1.2403	1.4589	1.4706	1.4589	0.92273	0.80746	0.76632	0.80746	67411000	80500000	326270000	80500000	381530000	36835000	13866000	36835000
1004	A0A8I5ZYW5	Chd1l	Chromodomain helicase DNA binding protein 1-like	8	13	10	8	10	10	0.81964	0.78334	0.74156	0.78334	0.87344	0.77895	0.78893	0.78893	0.88012	0.77149	0.8273	0.8273	0.79246	0.76983	0.78827	0.78827	836000000	2173700000	1.8183e+09	1.8183e+09	833970000	1413800000	919170000	919170000
1005	A0A8I5ZYY0;Q64598;G3V9C0;Q4FZT6;D3ZVK7;M0RDM4;Q6I8Q6;Q00728	LOC100912677 H2ac10 LOC120097726	Histone H2A type 1-F;Histone H2A;Histone H2A type 3;Histone H2A type 4	12	12	12	13	11	11	0.66139	0.64388	0.67911	0.66139	0.63789	0.63193	0.62093	0.63193	0.87349	0.8634	0.8686	0.8686	0.79988	0.79584	0.8102	0.79988	242830000000	282890000000	318430000000	282890000000	219560000000	232080000000	177760000000	219560000000
1006	A0A8I5ZYZ4	Dcun1d1	DCN1-like protein (Defective in cullin neddylation protein 1-like protein)	6	6	5	7	4	6	1.0904	1.0644	1.0625	1.0644	1.3389	1.1043	1.2157	1.2157	1.0413	1.1913	1.1973	1.1913	1.0434	1.0407	1.4193	1.0434	5280100000	2238900000	1.8935e+09	2238900000	1.7776e+09	1.6013e+09	2.9695e+09	1.7776e+09
1007	A0A8I5ZYZ8	Ube2m	Ubiquitin-conjugating enzyme E2M	8	8	10	9	10	10	1.1302	1.0965	1.0817	1.0965	1.0888	1.2742	1.0737	1.0888	0.99415	1.0164	0.94238	0.99415	1.0939	1.0145	1.0089	1.0145	4989500000	5.9349e+09	11096000000	5.9349e+09	5336400000	6.5439e+09	4478800000	5336400000
1008	A0A8I5ZZ18	Cdkn1a	Cyclin-dependent kinase inhibitor 1A	2	3	2	4	2	4	2.8552	0.029503	2.2833	2.2833	0.037784	2.3103	2.892	2.3103	1.7917	0.023618	2.056	1.7917	0.036184	1.6134	2.1122	1.6134	77142000	1.8209e+09	999480000	999480000	3.0524e+09	432420000	1248600000	1248600000	+	+	+
1009	A0A8I5ZZ44	ENSRNOG00000070167	Eukaryotic translation elongation factor 1 beta 2	1	1	1	1	1	1	1.2005	1.1637	1.1603	1.1637	1.2825	1.2621	1.1938	1.2621	1.1306	1.1379	1.1214	1.1306	1.1908	1.1866	1.1802	1.1866	11557000000	10229000000	7.1861e+09	10229000000	6.4476e+09	7.2676e+09	6.5047e+09	6.5047e+09
1010	A0A8I5ZZ56	Incenp	Inner centromere protein	18	20	19	18	18	17	1.4836	1.3149	1.2044	1.3149	1.2344	1.2267	0.89198	1.2267	1.2	1.1141	1.1164	1.1164	1.0866	1.0292	1.005	1.0292	3.0132e+09	2864500000	3.3874e+09	3.0132e+09	2311100000	1.7485e+09	1.7678e+09	1.7678e+09
1011	A0A8I5ZZ64	Taf8	Transcription initiation factor TFIID subunit 8 (TBP-associated factor 8)	2	1	3	1	1	1	0.83466	1.0784	0.94582	0.94582	1.4722	0.67546	0.75643	0.75643	0.6654	1.5415	0.80521	0.80521	0.5793	0.56468	0.78442	0.5793	75946000	4444400	148690000	75946000	53343000	37199000	17701000	37199000
1015	A0A8I5ZZ93	Ptrh2	aminoacyl-tRNA hydrolase (EC 3.1.1.29)	5	5	5	5	5	5	0.99755	0.9924	1.0993	0.99755	0.955	0.88453	0.97594	0.955	0.98914	0.94936	0.96592	0.96592	0.92254	0.93694	0.95047	0.93694	4.1807e+09	5301800000	4735400000	4735400000	4889300000	2.9343e+09	2378700000	2.9343e+09
1017	A0A8I5ZZC7;Q5BK61	Snx21		2	1	3	0	2	2	1.0728	0.62185	0.89678	0.89678	NaN	0.86609	0.92787	0.89698	0.84462	0.50335	0.71482	0.71482	NaN	0.5962	0.5809	0.58855	85996000	159060000	228440000	159060000	0	113450000	34261000	34261000
1018	A0A8I5ZZG2	Reep3	Receptor expression-enhancing protein	5	4	8	5	5	5	0.97892	0.92159	0.91995	0.92159	0.82437	0.93337	0.86043	0.86043	0.98363	0.96045	1.0707	0.98363	0.87343	0.97893	1.1001	0.97893	2.0546e+09	1208800000	1335000000	1335000000	802620000	1382300000	1.0409e+09	1.0409e+09
1019	A0A8I5ZZG3	L3mbtl3	L3MBTL histone methyl-lysine binding protein 3	8	9	6	8	4	6	0.6566	0.84723	0.74161	0.74161	0.72402	0.61389	0.76859	0.72402	0.91383	0.84974	0.72449	0.84974	0.82574	0.92208	1.1205	0.92208	634220000	529340000	291360000	529340000	361270000	262070000	273380000	273380000
1020	A0A8I5ZZG4	Hnrnpk-ps1 LOC100363335	Heterogeneous nuclear ribonucleoprotein K	0	0	0	0	0	0	0.89653	0.89402	0.83528	0.89402	0.84774	0.8452	0.76696	0.8452	0.85952	0.88648	0.84193	0.85952	0.78563	0.79644	0.74889	0.78563	118960000000	112650000000	113760000000	113760000000	85010000000	89914000000	90553000000	89914000000
1021	A0A8I5ZZH6	ENSRNOG00000065159	UBC core domain-containing protein	0	0	1	0	0	0	0.94627	0.90965	0.92191	0.92191	0.95056	0.87265	1.027	0.95056	0.94278	0.9422	1.0653	0.94278	0.8855	0.84509	0.93436	0.8855	6.8163e+09	13929000000	14040000000	13929000000	5720600000	6.1793e+09	3.6472e+09	5720600000
1022	A0A8I5ZZK3	Med21	Mediator of RNA polymerase II transcription subunit 21	4	4	3	2	1	2	0.72199	0.91595	0.96436	0.91595	0.8835	1.0724	0.96312	0.96312	0.84132	0.78575	0.95188	0.84132	0.8587	0.90524	0.81231	0.8587	200280000	151230000	184890000	184890000	467380000	81972000	24867000	81972000
1023	A0A8I5ZZM0	Hectd4	HECT domain E3 ubiquitin protein ligase 4	19	20	21	22	24	23	0.87415	0.90212	0.81445	0.87415	0.83812	0.86937	0.93892	0.86937	1.0886	1.0562	1.0128	1.0562	1.0739	1.0969	1.1106	1.0969	1224500000	2202000000	1.7418e+09	1.7418e+09	1.7063e+09	1.6067e+09	1.677e+09	1.677e+09
1024	A0A8I5ZZN5	Zfp219	Zinc finger protein 219	9	5	6	3	3	6	0.72848	0.64653	0.71396	0.71396	0.66848	0.6543	0.60597	0.6543	0.68229	0.75593	0.74814	0.74814	0.68005	0.62413	0.71875	0.68005	538000000	647500000	316120000	538000000	175270000	119050000	287770000	175270000
1025	A0A8I5ZZN6	Ubr1	E3 ubiquitin-protein ligase (EC 2.3.2.27)	8	7	11	9	11	8	1.3106	1.0658	1.0517	1.0658	1.2657	1.0817	1.1661	1.1661	1.2012	0.95368	1.1576	1.1576	1.3049	1.2918	1.4007	1.3049	1.6284e+09	1443500000	1.6048e+09	1.6048e+09	1177900000	1301400000	931780000	1177900000
1026	A0A8I5ZZN7	Tusc1	Tumor suppressor candidate 1	3	2	2	2	1	2	0.68278	0.80611	0.8367	0.80611	0.67326	2.6807	0.70683	0.70683	0.78121	1.0833	0.87464	0.87464	0.71646	1.8792	0.79132	0.79132	332240000	161290000	163300000	163300000	285760000	92617000	208760000	208760000
1027	A0A8I5ZZQ6	Mfsd10	Major facilitator superfamily domain containing 10	6	1	1	5	5	4	0.88706	0.92287	0.94574	0.92287	0.70926	0.72155	0.74153	0.72155	1.0018	0.97642	0.98414	0.98414	0.81634	0.81017	0.85493	0.81634	2236600000	685750000	833700000	833700000	1.4964e+09	1275100000	870970000	1275100000
1029	A0A8I5ZZT6	Sowahc	Sosondowah ankyrin repeat domain family member C	3	1	2	3	6	0	1.1957	1.5938	0.91026	1.1957	1.0385	1.526	NaN	1.28225	0.88382	1.2058	1.0318	1.0318	1.5156	1.213	NaN	1.3643	208880000	58498000	26546000	58498000	107170000	245920000	0	107170000
1030	A0A8I5ZZU1	Itch	E3 ubiquitin-protein ligase (EC 2.3.2.26)	5	6	4	6	5	3	1.6088	1.4889	1.8081	1.6088	1.713	1.8853	2.0401	1.8853	1.4235	1.4783	1.6929	1.4783	1.5214	1.5688	1.4345	1.5214	270530000	473820000	420970000	420970000	667630000	402680000	246460000	402680000
1034	A0A8I5ZZZ0	Ddx31	ATP-dependent RNA helicase (EC 3.6.4.13)	17	15	14	12	16	17	0.92679	0.85256	0.91961	0.91961	0.88105	0.94598	0.93648	0.93648	0.88701	0.83937	0.82488	0.83937	0.80459	0.84162	0.85181	0.84162	4382600000	5419700000	4794500000	4794500000	2385500000	3.9191e+09	3.719e+09	3.719e+09
1035	A0A8I5ZZZ6	Riok3	Serine/threonine-protein kinase RIO3 (EC 2.7.11.1)	2	3	2	2	1	2	1.4519	1.9072	1.4997	1.4997	1.2148	0.71212	0.9061	0.9061	1.2241	1.2272	1.0568	1.2241	1.041	0.51285	0.87868	0.87868	49285000	114720000	73243000	73243000	30789000	44521000	11300000	30789000
1036	A0A8I6A008	Dpm1	Dolichol-phosphate mannosyltransferase subunit 1 (EC 2.4.1.83)	9	10	10	7	9	8	0.88182	0.79947	0.83747	0.83747	0.82211	0.87858	0.84039	0.84039	0.99858	0.95097	0.97013	0.97013	0.91036	0.92147	0.92132	0.92132	5.8372e+09	6.8089e+09	6.2766e+09	6.2766e+09	4979300000	4.1629e+09	3.5728e+09	4.1629e+09
1038	A0A8I6A030	Cdk2ap1	Cyclin-dependent kinase 2 associated protein 1	0	0	0	0	0	0	0.61677	0.78586	0.58565	0.61677	NaN	0.77415	0.75574	0.764945	0.70706	0.81132	0.61288	0.70706	NaN	0.92458	0.85053	0.887555	692310000	398970000	289340000	398970000	0	416740000	361540000	361540000
1039	A0A8I6A052	FAM120C	Family with sequence similarity 120C	10	11	9	8	6	8	0.45669	0.46938	0.40392	0.45669	0.40615	0.36092	0.36122	0.36122	0.66619	0.65437	0.79	0.66619	0.60002	0.52894	0.60953	0.60002	1212700000	1357600000	1.9357e+09	1357600000	1301300000	702950000	672760000	702950000	+	+
1040	A0A8I6A054	Aebp2	AE binding protein 2	5	4	4	2	2	3	0.85175	0.69802	0.64497	0.69802	1.2468	0.98155	0.97219	0.98155	0.93912	0.76722	0.79372	0.79372	0.93317	1.0273	1.0518	1.0273	921930000	199980000	257240000	257240000	63791000	115510000	103070000	103070000
1042	A0A8I6A089	Paxx	PAXX, non-homologous end joining factor	1	1	1	2	1	1	0.99198	0.89111	0.57178	0.89111	0.635	0.31027	0.50751	0.50751	0.48991	0.98654	0.72325	0.72325	0.59648	0.59344	0.68766	0.59648	109680000	67067000	47567000	67067000	118740000	29951000	182420000	118740000
1043	A0A8I6A0A6	Gramd4	GRAM domain containing 4	2	2	1	1	1	2	0.77898	0.75587	0.92643	0.77898	0.71783	0.83238	0.74771	0.74771	0.9116	1.0716	0.73337	0.9116	0.90666	1.0027	0.89962	0.90666	50427000	69175000	52357000	52357000	49114000	5254100	25945000	25945000
1044	A0A8I6A0A9	RGD1563307	Similar to Set beta isoform	0	0	0	0	0	0	0.8219	0.83128	0.66503	0.8219	0.84043	0.83141	0.77411	0.83141	0.80251	0.79696	0.70121	0.79696	0.75296	0.81772	0.76105	0.76105	24497000000	20788000000	22244000000	22244000000	18470000000	11598000000	12303000000	12303000000
1045	A0A8I6A0B6	Sp3	Sp3 transcription factor	1	2	1	0	1	0	0.6553	0.72571	0.77234	0.72571	0.70109	0.80597	0.65243	0.70109	0.87244	0.52087	0.77635	0.77635	0.8338	0.76712	0.77938	0.77938	1141300000	1076700000	1090300000	1090300000	199430000	645470000	472210000	472210000
1046	A0A8I6A0B7	Nipsnap3a Nipsnap3b	Nipsnap homolog 3B	2	0	0	0	2	1	2.4494	NaN	NaN	2.4494	NaN	0.53431	0.74656	0.640435	3.9205	NaN	NaN	3.9205	NaN	0.71717	0.78446	0.750815	2.07e+09	0	0	0	0	124350000	76661000	76661000
1047	A0A8I6A0D0	Abcg3	ATP-binding cassette, subfamily G (WHITE), member 3	2	1	2	4	1	3	1.1149	1.1772	1.1269	1.1269	1.1928	1.3079	1.0801	1.1928	0.98886	0.87186	1.0113	0.98886	0.99655	1.0853	1.0516	1.0516	848030000	913260000	967370000	913260000	818770000	1214800000	996210000	996210000
1049	A0A8I6A0F7	Setd7	Histone-lysine N-methyltransferase SETD7 (EC 2.1.1.-) (SET domain-containing protein 7)	5	4	3	4	4	3	1.2549	1.5693	1.345	1.345	2.0778	1.4429	1.8394	1.8394	0.79805	1.0334	1.0276	1.0276	1.2321	1.01	0.93452	1.01	318150000	554500000	416410000	416410000	543070000	352720000	59176000	352720000
1050	A0A8I6A0G8	Nbeal2	Neurobeachin-like 2	1	0	1	1	3	1	0.67885	NaN	0.46647	0.57266	1.3127	1.002	0.99395	1.002	0.66327	NaN	0.46571	0.56449	0.87999	1.065	1.1454	1.065	40860000	0	41568000	40860000	15699000	94490000	755070000	94490000
1051	A0A8I6A0H2	LOC102551819	U3 small nucleolar RNA-associated protein 14 homolog B-like	7	8	7	5	5	10	1.3005	1.2411	1.2186	1.2411	1.2458	1.0549	1.1679	1.1679	1.01	1.1626	0.90707	1.01	1.06	1.0154	0.96773	1.0154	384790000	736620000	628470000	628470000	616920000	604420000	498780000	604420000
1052	A0A8I6A0I3	Eif4ebp2	Eukaryotic translation initiation factor 4E binding protein 2	4	5	5	3	3	3	1.0118	0.91416	0.83007	0.91416	0.74717	0.808	0.74974	0.74974	1.0617	0.90479	0.8816	0.90479	1.7703	0.75697	0.79032	0.79032	811120000	830540000	786930000	811120000	638240000	568130000	263580000	568130000
1053	A0A8I6A0K6;A0A8I6AEF8	Amt		19	20	18	20	21	21	0.83	0.81887	0.82678	0.82678	0.74988	0.72959	0.70579	0.72959	0.81906	0.83432	0.82884	0.82884	0.7935	0.75942	0.76398	0.76398	32428000000	34388000000	34204000000	34204000000	24194000000	24631000000	20110000000	24194000000
1054	A0A8I6A0L0	LOC100361008	Cytochrome c oxidase subunit 5A, mitochondrial (Cytochrome c oxidase polypeptide Va)	1	1	1	1	1	1	1.0375	0.93798	0.88929	0.93798	0.93106	0.91214	0.82635	0.91214	0.8312	0.84403	0.80074	0.8312	0.74644	0.80963	0.78969	0.78969	23907000000	34377000000	30574000000	30574000000	26992000000	23035000000	18205000000	23035000000
1055	A0A8I6A0M8	Rpp14	Ribonuclease P 14 subunit	1	2	2	0	1	2	0.68001	0.7832	0.95392	0.7832	NaN	0.91294	0.83948	0.87621	0.60262	0.91493	0.89765	0.89765	NaN	0.8497	0.7478	0.79875	109990000	170070000	216620000	170070000	0	60280000	89436000	60280000
1057	A0A8I6A0N6	Dop1a	DOP1 leucine zipper like protein A	3	2	2	5	2	1	1.3402	1.0644	1.0091	1.0644	1.29	1.2285	1.1575	1.2285	1.1482	1.1019	1.0064	1.1019	1.155	1.1797	0.96636	1.155	88728000	86483000	117730000	88728000	144790000	77912000	10947000	77912000
1058	A0A8I6A0R2	Espl1	separase (EC 3.4.22.49)	9	12	8	12	6	4	2.1613	2.1786	1.9195	2.1613	2.2564	1.4386	1.7911	1.7911	1.3031	1.3518	1.183	1.3031	1.4476	1.1908	1.2846	1.2846	1.4817e+09	1.6773e+09	685090000	1.4817e+09	625510000	143360000	241910000	241910000	+
1059	A0A8I6A0S1;Q68FU5	LOC100362345	Uncharacterized protein C9orf85 homolog	2	1	1	2	1	3	0.91414	0.97305	1.104	0.97305	0.96177	0.79073	1.1427	0.96177	0.85499	1.1387	1.8297	1.1387	0.95562	0.94796	0.93963	0.94796	254420000	169120000	653960000	254420000	239720000	131490000	139780000	139780000
1060	A0A8I6A0T8;D4A392	Serpinb9		12	11	11	12	12	12	1.9102	1.877	2.1316	1.9102	2.2738	1.9853	2.3538	2.2738	0.91579	0.91796	0.96764	0.91796	1.0194	1.0175	1.0641	1.0194	3.958e+09	4.0772e+09	4465200000	4.0772e+09	2.9921e+09	2.9731e+09	1.9365e+09	2.9731e+09		+
1061	A0A8I6A0V2	Rab42	RAB42, member RAS oncogene family	0	0	0	0	0	0	1.2937	1.2073	0.9517	1.2073	1.4407	1.3171	1.1222	1.3171	1.0661	1.0589	0.85589	1.0589	1.1451	1.2911	0.9966	1.1451	6.4512e+09	1.4742e+09	1.4876e+09	1.4876e+09	2.0348e+09	3.5552e+09	3.6797e+09	3.5552e+09
1062	A0A8I6A0V9	Mier1	MIER1 transcriptional regulator	4	5	6	5	6	9	0.84632	0.75739	0.69734	0.75739	0.71238	0.75961	0.60849	0.71238	0.8802	0.80347	0.82806	0.82806	0.71404	0.79985	0.87519	0.79985	564380000	763840000	884230000	763840000	656430000	392000000	452690000	452690000
1063	A0A8I6A0W5	Ctr9	CTR9 homolog, Paf1/RNA polymerase II complex component	30	27	24	26	28	26	0.93707	0.93712	0.89112	0.93707	0.84957	0.89112	0.8189	0.84957	0.93685	0.90145	0.88538	0.90145	0.91007	0.93507	0.85963	0.91007	13314000000	14682000000	13764000000	13764000000	11030000000	10286000000	7.3485e+09	10286000000
1064	A0A8I6A0W6	Ube2o	Ubiquitin-conjugating enzyme E2O	9	9	6	5	5	6	1.5449	1.7675	1.7203	1.7203	1.2459	1.5869	1.9351	1.5869	1.3833	1.4978	1.6302	1.4978	1.0614	1.6557	1.4059	1.4059	802600000	567550000	426270000	567550000	738670000	246090000	316770000	316770000
1065	A0A8I6A0W7;A0A8I6AXL7	Polr2h		4	3	3	4	4	3	0.99337	0.99762	0.98982	0.99337	1.2083	0.87208	0.95193	0.95193	0.88064	0.90548	0.85264	0.88064	0.84547	0.86337	0.92305	0.86337	1442000000	1350700000	1186400000	1350700000	1201300000	1106900000	1357200000	1201300000
1066	A0A8I6A0Y1	Arih2	RBR-type E3 ubiquitin transferase (EC 2.3.2.31)	9	7	5	6	8	7	1.1234	1.0591	1.0412	1.0591	1.3261	1.2036	1.3056	1.3056	1.1362	1.0583	1.0615	1.0615	1.1366	1.0978	1.0536	1.0978	763990000	806900000	713940000	763990000	592660000	847820000	305250000	592660000
1067	A0A8I6A0Y8;A0A8I6ASN5;F1M5V3	LOC120094816		3	2	3	3	1	2	0.88796	0.95074	0.71962	0.88796	0.89954	0.94644	0.86811	0.89954	1.0729	0.88678	0.80611	0.88678	0.92514	0.91929	0.75683	0.91929	762240000	668540000	603210000	668540000	459390000	245060000	713580000	459390000
1068	A0A8I6A0Z5	Mak16	Protein MAK16 homolog	4	6	6	4	3	4	1.1291	1.1555	1.2051	1.1555	1.0524	1.1157	1.2061	1.1157	1.0706	1.0941	0.97916	1.0706	0.90719	0.97483	0.96534	0.96534	1223100000	2473900000	2844600000	2473900000	2183900000	1.9378e+09	706560000	1.9378e+09
1070	A0A8I6A182	Pitpnc1	Phosphatidylinositol transfer protein, cytoplasmic 1	1	3	2	4	0	3	0.78177	0.78818	0.69369	0.78177	0.49034	NaN	0.672	0.58117	1.8994	0.57049	0.87699	0.87699	0.41871	NaN	0.29577	0.35724	65256000	126680000	118380000	118380000	39775000	0	27708000	27708000
1071	A0A8I6A193	Ccdc167	Coiled-coil domain-containing protein 167	3	3	2	2	2	3	0.86476	0.77877	0.83237	0.83237	0.67975	0.85258	0.83614	0.83614	1.0714	0.95264	0.93816	0.95264	0.85319	1.0788	1.0742	1.0742	1.4894e+09	2.0627e+09	1450100000	1.4894e+09	760280000	530030000	662350000	662350000
1072	A0A8I6A1C3	Rbm18	RNA binding motif protein 18	1	1	2	1	2	2	0.80341	0.74348	0.75451	0.75451	0.77217	0.59952	0.5999	0.5999	1.0609	0.66683	0.77784	0.77784	0.85792	0.75305	1.0715	0.85792	16703000	50619000	86556000	50619000	30592000	56752000	37570000	37570000
1073	A0A8I6A1D9	Use1	Vesicle transport protein USE1 (USE1-like protein)	2	5	5	3	5	4	0.45148	0.95282	0.82689	0.82689	0.65312	0.96287	1.1311	0.96287	0.41747	0.96087	1.019	0.96087	0.72745	1.3458	1.1105	1.1105	741500000	906220000	803220000	803220000	3.5318e+09	1123300000	385570000	1123300000
1075	A0A8I6A1F0	LOC100910341	U4/U6.U5 small nuclear ribonucleoprotein 27 kDa protein (U4/U6.U5 tri-snRNP-associated protein 3)	0	0	1	0	0	0	0.6902	0.80431	0.80589	0.80431	0.83909	0.81389	0.82195	0.82195	2.5813	0.86926	1.3405	1.3405	0.95368	0.8957	1.0254	0.95368	234260000	894130000	1079400000	894130000	1.0116e+09	603860000	65857000	603860000
1076	A0A8I6A1H4	Tmppe	Transmembrane protein with metallophosphoesterase domain	1	2	2	2	2	2	1.9898	0.50336	1.2743	1.2743	0.80822	0.91558	1.8941	0.91558	1.589	0.72162	1.4496	1.4496	0.95455	0.88538	1.8361	0.95455	65714000	560400000	254520000	254520000	183620000	366510000	167650000	183620000
1077	A0A8I6A1H5	ENSRNOG00000070839	Ras-related protein Rab-1A	0	0	0	0	0	0	1.2072	NaN	NaN	1.2072	1.3448	1.4207	1.4387	1.4207	1.0241	NaN	NaN	1.0241	1.638	1.1951	1.2043	1.2043	1249000000	0	0	0	1.6503e+09	1.6758e+09	1.8385e+09	1.6758e+09
1079	A0A8I6A1K0	Slc4a1ap	Solute carrier family 4 member 1 adaptor protein	16	17	19	17	19	20	1.0252	0.93587	0.90671	0.93587	1.0453	1.0389	0.9667	1.0389	0.9884	0.96891	0.98723	0.98723	1.0308	1.0308	1.0004	1.0308	4423900000	6.0666e+09	10841000000	6.0666e+09	3.4895e+09	3.4099e+09	3.0847e+09	3.4099e+09
1080	A0A8I6A1K5	LOC102551518	Uncharacterized LOC102551518	2	5	3	3	3	4	0.70991	0.7185	0.74615	0.7185	0.76354	0.75363	0.85079	0.76354	0.82066	0.70665	0.77332	0.77332	0.89283	0.78622	0.79224	0.79224	332190000	563910000	291050000	332190000	285360000	279160000	182470000	279160000
1081	A0A8I6A1K9	Angptl8	Angiopoietin-like 8	2	2	1	3	1	1	1.546	1.3763	1.5176	1.5176	1.2125	1.4554	1.7376	1.4554	1.3238	1.0736	1.6115	1.3238	1.3789	1.4037	1.5085	1.4037	551170000	771390000	484410000	551170000	487400000	404620000	168220000	404620000
1082	A0A8I6A1T4;REV__P15129	Eif4g2		40	31	36	37	41	36	1.2024	1.2638	1.2541	1.2541	1.3707	1.3806	1.3262	1.3707	1.1927	1.2033	1.2043	1.2033	1.3001	1.3482	1.3116	1.3116	21239000000	18288000000	16943000000	18288000000	19919000000	13241000000	11108000000	13241000000
1083	A0A8I6A1V7	Plekha7	Pleckstrin homology domain containing A7	4	8	6	3	4	4	1.2305	1.2826	1.2231	1.2305	1.0991	1.15	0.85821	1.0991	1.2922	1.115	1.1868	1.1868	1.1969	1.2209	1.194	1.1969	909370000	581610000	542170000	581610000	244640000	322420000	98162000	244640000
1084	A0A8I6A1X7	AABR07038881.1 LOC108349169	Glyceraldehyde-3-phosphate dehydrogenase-like	0	0	0	0	0	0	1.0736	1.0602	1.041	1.0602	1.1758	1.2274	1.2085	1.2085	1.0329	1.1763	1.0446	1.0446	1.1933	1.2321	1.1329	1.1933	73509000000	84664000000	94643000000	84664000000	80228000000	67412000000	65728000000	67412000000
1085	A0A8I6A1Y5	LOC679594	Similar to polyubiquitin	1	1	1	1	1	1	1.0405	1.0021	0.98782	1.0021	0.98271	0.93343	1.0573	0.98271	0.89038	0.87807	0.89859	0.89038	0.83617	0.81851	0.95813	0.83617	26441000000	23883000000	22389000000	23883000000	18107000000	16281000000	9349500000	16281000000
1086	A0A8I6A1Y8	ENSRNOG00000069033	Histone deacetylase domain-containing protein	0	0	0	0	0	0	0.96466	0.94112	0.97482	0.96466	0.99344	0.98168	0.97494	0.98168	0.98052	0.90685	1.0343	0.98052	1.0586	1.0199	0.95607	1.0199	4494600000	4.2015e+09	5536000000	4494600000	3.5702e+09	2752600000	1284400000	2752600000
1087	A0A8I6A1Z5	Tmx1	Thioredoxin-related transmembrane protein 1	8	7	7	6	8	6	1.1566	1.1203	1.0144	1.1203	1.1379	1.1098	1.1387	1.1379	1.0592	1.0474	1.0825	1.0592	1.0604	1.1137	1.0815	1.0815	8.3896e+09	11973000000	13788000000	11973000000	8826300000	8627900000	7.2176e+09	8627900000
1088	A0A8I6A202	Pusl1	tRNA pseudouridine synthase (EC 5.4.99.12)	2	2	2	2	2	2	0.70839	0.76181	0.65796	0.70839	0.51395	0.5112	0.43718	0.5112	0.70475	0.61902	0.66564	0.66564	0.66622	0.54756	0.56992	0.56992	334540000	378200000	346380000	346380000	310100000	208090000	91370000	208090000
1089	A0A8I6A254	Mrpl15	39S ribosomal protein L15, mitochondrial	17	11	12	12	16	14	0.80211	0.78324	0.8436	0.80211	0.8724	0.82415	0.82178	0.82415	0.84493	0.82397	0.88528	0.84493	0.82898	0.89113	0.8827	0.8827	3.5027e+09	2676700000	2886300000	2886300000	2639200000	5075400000	3.1905e+09	3.1905e+09
1090	A0A8I6A263	Aimp1	Aminoacyl tRNA synthetase complex-interacting multifunctional protein 1	23	22	21	24	19	23	1.0583	1.0595	1.0671	1.0595	1.0859	1.0864	1.0804	1.0859	1.0549	1.0465	1.0749	1.0549	1.0626	1.0417	1.0811	1.0626	30319000000	39951000000	32343000000	32343000000	30559000000	24926000000	20144000000	24926000000
1091	A0A8I6A272	Raph1	Ras association (RalGDS/AF-6) and pleckstrin homology domains 1	5	2	4	3	5	3	1.4014	1.1632	1.1858	1.1858	1.2373	1.0141	1.0081	1.0141	0.83266	1.0978	1.04	1.04	1.2872	0.90473	1.3441	1.2872	137910000	291690000	323300000	291690000	138020000	126300000	105990000	126300000
1093	A0A8I6A287	L2hgdh	L-2-hydroxyglutarate dehydrogenase	16	14	13	11	14	13	0.81963	0.84868	0.82762	0.82762	0.78993	0.77214	0.73807	0.77214	0.86757	0.88646	0.88511	0.88511	0.84233	0.78781	0.83261	0.83261	6.0903e+09	6.6681e+09	6.5126e+09	6.5126e+09	4.1266e+09	4930900000	4.2266e+09	4.2266e+09
1094	A0A8I6A288	RGD1308706	Similar to RIKEN cDNA 4921524J17	2	1	1	1	2	1	1.1953	1.1486	NaN	1.17195	1.2459	1.2143	1.2056	1.2143	1.1139	1.1077	NaN	1.1108	1.1189	1.1272	1.1169	1.1189	628210000	717260000	0	628210000	712620000	689030000	359560000	689030000
1095	A0A8I6A2A6	Spata5	Spermatogenesis associated 5	7	9	9	13	9	8	0.86057	1.042	1.2341	1.042	1.2854	1.1054	1.6165	1.2854	0.9723	0.96342	1.0199	0.9723	1.1804	0.90287	1.093	1.093	3.0418e+09	3.6085e+09	4819100000	3.6085e+09	6.9142e+09	2480000000	1.9059e+09	2480000000
1097	A0A8I6A2B3	Guk1	guanylate kinase (EC 2.7.4.8)	9	9	7	7	9	10	0.87247	0.91158	1.0377	0.91158	0.81706	0.86017	0.80194	0.81706	1.0119	0.97573	0.92649	0.97573	0.92021	0.85243	0.92589	0.92021	3.3247e+09	5655000000	5414000000	5414000000	2333400000	3.0222e+09	4.0653e+09	3.0222e+09
1098	A0A8I6A2B8	LOC103694537	Mediator of RNA polymerase II transcription subunit 14 (Mediator complex subunit 14)	0	1	0	1	0	0	0.84452	0.90422	0.756	0.84452	1.069	0.66926	0.61588	0.66926	0.98964	0.85429	0.89957	0.89957	0.92964	0.55762	0.76656	0.76656	511920000	1139000000	573390000	573390000	644730000	363020000	983120000	644730000
1100	A0A8I6A2D9;D4A0S1	Foxk2		2	5	5	4	4	2	0.77751	0.96003	0.82721	0.82721	0.93537	0.78197	0.74258	0.78197	0.87315	0.93011	0.82709	0.87315	1.2517	0.85359	0.58994	0.85359	3.0749e+09	3.1767e+09	2311200000	3.0749e+09	286920000	3.3942e+09	207030000	286920000
1101	A0A8I6A2G5	Timm23b AABR07064305.1	Mitochondrial import inner membrane translocase subunit TIM23	4	5	5	5	4	5	0.84378	0.81334	0.95692	0.84378	0.87982	1.0199	0.98502	0.98502	0.77717	0.914	0.94085	0.914	0.94405	0.98105	1.8153	0.98105	1.6018e+09	1.9585e+09	1.5502e+09	1.6018e+09	1.7965e+09	1140500000	978310000	1140500000
1102	A0A8I6A2G8	Ube2e2	Ubiquitin-conjugating enzyme E2E 2	4	3	3	4	3	4	0.8003	0.83705	0.94726	0.83705	0.90575	0.99083	0.94743	0.94743	0.86732	0.79615	0.89725	0.86732	0.90614	0.86664	0.92887	0.90614	760660000	731950000	946350000	760660000	602080000	371660000	379740000	379740000
1103	A0A8I6A2H9	Twf2	Twinfilin actin-binding protein 2	5	3	5	6	4	6	1.3558	1.2843	1.2286	1.2843	1.5082	1.6377	1.4131	1.5082	1.1618	1.0967	1.2067	1.1618	1.1729	1.3081	1.2381	1.2381	2911800000	1.714e+09	1.7987e+09	1.7987e+09	2351200000	899460000	1164900000	1164900000
1105	A0A8I6A2K9	Hscb	HscB mitochondrial iron-sulfur cluster co-chaperone	2	2	1	3	3	2	1.1859	1.0951	0.80784	1.0951	0.62976	0.44591	1.1386	0.62976	1.5806	0.81406	0.74084	0.81406	0.66524	0.59205	0.68259	0.66524	302500000	576100000	159470000	302500000	793070000	701790000	305090000	701790000
1106	A0A8I6A2S5	Hspg2	Heparan sulfate proteoglycan 2	9	8	9	12	3	5	0.62507	0.95024	0.58768	0.62507	0.94388	0.28491	0.82774	0.82774	0.88098	1.0646	0.77404	0.88098	0.78205	0.28473	0.75741	0.75741	467660000	1.6072e+09	549120000	549120000	1.0517e+09	342570000	185200000	342570000
1107	A0A8I6A2T7	Ppp1r16a	Protein phosphatase 1, regulatory subunit 16A	1	1	0	1	0	1	0.99941	0.67254	NaN	0.835975	0.75619	NaN	0.90581	0.831	0.76857	0.88841	NaN	0.82849	0.94381	NaN	1.4406	1.1922	123700000	286720000	0	123700000	243250000	0	31482000	31482000
1110	A0A8I6A2W1;A0A8I6AE96	ENSRNOG00000066901		1	1	1	1	1	1	0.7047	0.71439	0.74795	0.71439	0.65343	0.67378	0.65091	0.65343	0.85487	0.83709	0.84208	0.84208	0.73984	0.80259	0.77248	0.77248	179740000000	275180000000	216210000000	216210000000	520390000000	251120000000	192230000000	251120000000
1111	A0A8I6A2W7	ENSRNOG00000063289	ADP/ATP translocase (ADP,ATP carrier protein)	1	1	1	1	0	0	0.98629	0.99597	1.0091	0.99597	0.85474	0.99086	0.81515	0.85474	0.90878	0.87453	0.98362	0.90878	0.9377	0.88185	0.79746	0.88185	19037000000	14379000000	10902000000	14379000000	15946000000	11829000000	14866000000	14866000000
1112	A0A8I6A2X2	Polr2d	RNA polymerase II subunit D	5	4	4	5	5	4	0.96536	0.95988	0.9202	0.95988	0.88033	0.98476	0.94432	0.94432	0.98159	0.91408	1.0059	0.98159	0.90193	0.9316	0.97605	0.9316	2259100000	2752500000	2176000000	2259100000	2.0069e+09	2162400000	1.4657e+09	2.0069e+09
1113	A0A8I6A2Y2;REV__A0A8I6G6Z8	Srrm2		57	54	60	58	52	56	0.87529	0.91367	0.86591	0.87529	0.892	0.89232	0.86976	0.892	0.86917	0.82959	0.85075	0.85075	0.87795	0.86288	0.87153	0.87153	20731000000	16738000000	21469000000	20731000000	20855000000	14063000000	10769000000	14063000000
1114	A0A8I6A2Z4	RGD1566093 AABR07037203.1	Similar to Fusion (involved in t(12;16) in malignant liposarcoma)	0	0	0	0	1	0	0.84473	0.81911	0.72951	0.81911	0.75537	0.76203	0.71541	0.75537	0.83241	0.82368	0.7546	0.82368	0.75257	0.78681	0.78876	0.78681	13606000000	17359000000	17903000000	17359000000	16005000000	10423000000	7.5989e+09	10423000000
1115	A0A8I6A307	Cmc2	COX assembly mitochondrial protein	2	2	2	2	2	2	0.84516	0.88932	0.93494	0.88932	0.75636	0.69767	0.69883	0.69883	0.89097	0.83974	0.93507	0.89097	0.74773	0.7489	0.78422	0.7489	886350000	932070000	855690000	886350000	449450000	552120000	448990000	449450000
1116	A0A8I6A310	Atg2a	Autophagy related 2A	11	9	8	9	6	8	1.0855	1.0557	0.92711	1.0557	1.094	1.1542	0.98027	1.094	1.1694	1.0005	1.0047	1.0047	0.9839	1.1387	1.2022	1.1387	608760000	476220000	1272800000	608760000	546400000	343190000	614530000	546400000
1117	A0A8I6A320;G3V7P6;D3ZKZ6	Nudt16l1		8	8	7	7	6	7	0.87012	0.84902	0.90431	0.87012	0.87486	0.88874	0.94972	0.88874	0.93279	0.86485	0.91795	0.91795	0.94284	0.97977	1.022	0.97977	3.2981e+09	4402000000	2685000000	3.2981e+09	3.4417e+09	2490300000	2461500000	2490300000
1118	A0A8I6A326	Rbm6	RNA binding motif protein 6	22	18	19	17	16	22	0.77529	0.72516	0.67204	0.72516	0.7543	0.68507	0.65524	0.68507	0.80996	0.7639	0.7648	0.7648	0.79185	0.71852	0.76868	0.76868	4.0224e+09	3.9757e+09	2749800000	3.9757e+09	2183900000	2464000000	4516600000	2464000000
1120	A0A8I6A343	Mettl7a	Methyltransferase like 7A	5	4	5	5	5	5	0.85052	0.83839	0.84926	0.84926	0.67272	0.65543	0.67008	0.67008	0.91835	0.89406	0.90692	0.90692	0.75012	0.78842	0.77911	0.77911	7.2455e+09	7.3597e+09	6.9098e+09	7.2455e+09	5.9441e+09	5087700000	2763700000	5087700000
1121	A0A8I6A351	Usp3	Ubiquitin carboxyl-terminal hydrolase (EC 3.4.19.12)	6	4	4	6	4	4	1.0972	1.0302	1.2157	1.0972	1.1026	1.2306	1.0995	1.1026	1.0334	1.1834	1.2131	1.1834	1.0344	1.0405	1.0711	1.0405	605530000	649580000	708280000	649580000	1.0263e+09	300890000	429990000	429990000
1122	A0A8I6A356	Ube2k	E2 ubiquitin-conjugating enzyme (EC 2.3.2.23)	6	6	7	6	6	6	1.1713	1.2676	1.1832	1.1832	1.3213	1.208	1.2149	1.2149	1.0274	1.0994	1.109	1.0994	1.2125	1.1495	1.1851	1.1851	6.9363e+09	8.5719e+09	7.0725e+09	7.0725e+09	6.9275e+09	6.4235e+09	5039100000	6.4235e+09
1123	A0A8I6A371	Nmi	N-myc (and STAT) interactor	7	7	4	4	6	7	0.81673	0.89657	0.72662	0.81673	0.84734	0.75572	0.77396	0.77396	1.0504	0.97337	0.88979	0.97337	1.0465	0.93027	0.93493	0.93493	845440000	1449500000	520180000	845440000	394790000	749150000	552990000	552990000
1124	A0A8I6A381	Dcun1d4	DCN1-like protein (Defective in cullin neddylation protein 1-like protein)	0	0	0	0	0	0	1.2059	1.1932	1.1549	1.1932	1.2304	1.1409	1.1382	1.1409	1.0257	1.1424	1.2867	1.1424	1.1504	1.0868	1.0731	1.0868	496320000	624750000	472570000	496320000	383420000	291280000	433490000	383420000
1126	A0A8I6A3B1	Ncoa4	Nuclear receptor coactivator 4	2	1	0	2	1	2	0.80202	0.73523	NaN	0.768625	1.298	1.368	0.94934	1.298	0.91479	0.94811	NaN	0.93145	1.5813	0.8629	0.74612	0.8629	267900000	95951000	0	95951000	164360000	20623000	129500000	129500000
1127	A0A8I6A3D9	LOC103694291 SNRPD3	Small nuclear ribonucleoprotein Sm D3 (Sm-D3) (snRNP core protein D3)	0	0	0	0	0	0	0.96968	0.83852	0.88782	0.88782	0.9106	0.80148	0.84936	0.84936	1.274	0.86144	0.74094	0.86144	1.0765	1.1056	1.3256	1.1056	785220000	126580000	84362000	126580000	236640000	267380000	364930000	267380000
1128	A0A8I6A3F1	ENSRNOG00000064457	Cytochrome c oxidase assembly factor 5	3	3	3	3	3	3	0.75754	0.47999	0.77321	0.75754	0.61957	0.32609	0.68278	0.61957	0.83317	0.533	0.75626	0.75626	0.74003	0.86961	0.66542	0.74003	1.6853e+09	2714600000	3.134e+09	2714600000	1322000000	1140700000	1154700000	1154700000
1129	A0A8I6A3H1	Ero1b	Endoplasmic reticulum oxidoreductase 1 beta	0	2	2	1	1	2	0.85123	1.1197	1.3906	1.1197	0.98179	0.97376	1.0601	0.98179	1.23	0.92764	1.1735	1.1735	1.1055	1.0686	1.3654	1.1055	727030000	76943000	101250000	101250000	1179800000	845650000	720330000	845650000
1130	A0A8I6A3S6	Fmnl3	Formin-like 3	10	5	7	7	8	5	1.3154	1.1171	1.1196	1.1196	1.1082	1.0797	1.1108	1.1082	1.2049	1.0239	1.0484	1.0484	1.0125	1.0647	1.1624	1.0647	2423700000	2483900000	2254400000	2423700000	2.1067e+09	2.0385e+09	1350500000	2.0385e+09
1131	A0A8I6A3S8	LOC100911813	Sperm motility kinase X-like	8	6	4	7	7	8	1.0468	0.90493	0.76963	0.90493	0.94803	0.96657	0.91292	0.94803	1.0003	0.91427	0.7152	0.91427	0.85893	0.91813	0.75266	0.85893	2.0442e+09	2.0268e+09	1.9442e+09	2.0268e+09	918950000	1144600000	1.6527e+09	1144600000
1132	A0A8I6A3T8	Bltp3a Uhrf1bp1	UHRF1 binding protein 1	24	22	23	26	23	24	1.0959	1.1168	1.0764	1.0959	1.0671	1.1492	1.1366	1.1366	1.0831	1.1755	1.1203	1.1203	1.0769	1.1542	1.1293	1.1293	3.6641e+09	2486900000	3.9481e+09	3.6641e+09	3.6483e+09	2768700000	2178700000	2768700000
1133	A0A8I6A3U2;D3ZCL3	Snrpc-ps3 LOC685273 SNRPC	U1 small nuclear ribonucleoprotein C	3	3	3	3	3	3	0.92388	0.87036	0.83668	0.87036	0.91067	0.88194	0.88578	0.88578	0.95341	0.95759	0.98338	0.95759	0.77755	0.91365	0.89259	0.89259	6.1097e+09	4649600000	4.1595e+09	4649600000	5398000000	3.9724e+09	2520300000	3.9724e+09
1134	A0A8I6A3W5	Mbd1	Methyl-CpG binding domain protein 1	4	4	4	3	2	3	0.88176	0.8153	0.82572	0.82572	0.84665	0.81976	0.8906	0.84665	0.89588	0.85709	0.8999	0.89588	0.89441	0.87438	0.76537	0.87438	228530000	403570000	399110000	399110000	219670000	93155000	181240000	181240000
1135	A0A8I6A3Y0	Cenpo	Centromere protein O	2	0	0	3	3	2	0.85023	NaN	NaN	0.85023	0.90649	0.73952	1.2398	0.90649	0.76169	NaN	NaN	0.76169	0.95894	1.0329	1.1308	1.0329	64482000	0	0	0	99310000	123590000	4988800	99310000
1136	A0A8I6A3Z5	Uba2	SUMO-activating enzyme subunit 2 (EC 2.3.2.-)	34	27	28	32	30	33	0.88178	0.92427	0.91051	0.91051	0.86594	0.79245	0.81228	0.81228	0.91239	0.93671	0.92747	0.92747	0.90098	0.8749	0.87519	0.87519	23284000000	22998000000	21601000000	22998000000	16199000000	16443000000	14988000000	16199000000
1137	A0A8I6A405	Gtf3c2	General transcription factor IIIC subunit 2	6	8	5	9	7	9	0.86269	0.88194	0.78179	0.86269	0.72785	0.8206	0.91724	0.8206	0.84569	0.76995	0.84757	0.84569	0.87361	0.91759	0.80443	0.87361	604600000	677110000	533710000	604600000	653480000	690420000	713460000	690420000
1138	A0A8I6A412	Wdr46	WD repeat domain 46	20	18	17	17	18	16	0.84525	0.92008	0.82045	0.84525	0.81852	0.76364	0.82365	0.81852	0.90102	0.88637	0.90469	0.90102	0.83365	0.76564	0.81553	0.81553	5209600000	8926900000	5.9744e+09	5.9744e+09	3.5107e+09	4821800000	4301300000	4301300000
1139	A0A8I6A413	Iars1	isoleucine--tRNA ligase (EC 6.1.1.5) (Isoleucyl-tRNA synthetase)	44	41	39	41	41	44	1.2085	1.2135	1.1649	1.2085	1.2441	1.2703	1.2652	1.2652	1.1332	1.1246	1.1338	1.1332	1.1853	1.1853	1.1834	1.1853	41064000000	50104000000	49109000000	49109000000	41433000000	35524000000	31102000000	35524000000
1140	A0A8I6A456	ENSRNOG00000064986	Kinesin motor domain-containing protein	1	1	1	1	2	1	1.2005	1.2089	1.1328	1.2005	1.1401	1.0975	1.0585	1.0975	1.0475	1.0204	0.96362	1.0204	0.95393	0.93538	1.0074	0.95393	1300900000	839740000	717070000	839740000	876220000	1.6202e+09	535000000	876220000
1141	A0A8I6A4A2	Vps13a	Vacuolar protein sorting 13 homolog A	63	73	65	67	68	71	0.8319	0.85783	0.90905	0.85783	0.93711	0.91807	0.89482	0.91807	0.91355	0.88228	0.84103	0.88228	0.87827	0.93721	0.89565	0.89565	19248000000	23818000000	20437000000	20437000000	18085000000	14662000000	13154000000	14662000000
1143	A0A8I6A4C5	Mthfr	Methylenetetrahydrofolate reductase (EC 1.5.1.53)	2	5	5	3	3	2	1.1303	1.0089	0.98457	1.0089	0.88257	0.91743	0.95641	0.91743	0.75481	0.94305	0.90293	0.90293	0.87243	0.74957	0.65927	0.74957	88609000	1364900000	232390000	232390000	278180000	157390000	136460000	157390000
1145	A0A8I6A4E5	Tmem62	Transmembrane protein 62	1	2	0	2	1	1	0.83739	1.8083	NaN	1.32285	1.0141	0.92274	1.1908	1.0141	0.59244	1.4635	NaN	1.02797	0.51934	0.28252	1.0659	0.51934	107490000	101060000	0	101060000	99093000	69425000	88806000	88806000
1146	Q63398;A0A8I6A4F0;D3ZW79	Ebf1 Coe1 Ebf Olf1	Transcription factor COE1	1	1	1	0	1	1	1.2155	1.206	1.1345	1.206	NaN	1.0452	1.0348	1.04	1.0612	1.173	1.1047	1.1047	NaN	1.0131	1.1186	1.06585	2.0417e+09	1092500000	1.6027e+09	1.6027e+09	0	1104000000	429990000	429990000
1147	A0A8I6A4F7	RGD1562299	Transcription initiation factor TFIID subunit 8 (TBP-associated factor 8)	0	1	1	1	1	1	0.8261	1.0273	0.92642	0.92642	0.73976	0.98831	1.1731	0.98831	0.52549	1.2251	0.86952	0.86952	1.0091	1.116	1.1141	1.1141	32703000	26550000	31374000	31374000	21516000	9610300	13272000	13272000
1149	A0A8I6A4G8	Eef1e1	Eukaryotic translation elongation factor 1 epsilon 1	10	8	8	9	8	9	1.1113	1.0904	1.057	1.0904	1.0857	1.0884	1.0829	1.0857	1.0761	1.0628	1.0451	1.0628	1.0867	1.0808	1.0766	1.0808	25180000000	15115000000	19386000000	19386000000	12391000000	10383000000	10900000000	10900000000
1150	A0A8I6A4H8	Wdcp	WD repeat and coiled-coil-containing protein	2	1	1	1	0	0	1.0717	1.5776	1.5356	1.5356	NaN	NaN	NaN	#NUM!	1.3489	1.5321	1.4235	1.4235	NaN	NaN	NaN	#NUM!	72177000	11280000	11771000	11771000	0	0	0	0
1151	A0A8I6A4I6	ENSRNOG00000067246	RRM domain-containing protein	7	4	5	6	6	7	0.82603	0.81313	0.8688	0.82603	0.87821	0.90158	0.83397	0.87821	0.81433	0.91234	0.85461	0.85461	0.79074	0.89885	0.81803	0.81803	8.3416e+09	5401600000	5783400000	5783400000	3.8123e+09	3.9764e+09	4687000000	3.9764e+09
1152	A0A8I6A4J2	Ap2a1	AP-2 complex subunit alpha	34	33	33	31	34	33	0.95515	0.92859	0.92903	0.92903	0.89316	0.89152	0.88286	0.89152	0.94788	0.93885	0.936	0.93885	0.92388	0.91983	0.91577	0.91983	18206000000	18075000000	17855000000	18075000000	18514000000	11484000000	10661000000	11484000000
1153	A0A8I6A4J8	Anapc1	Anaphase promoting complex subunit 1	29	27	25	30	26	29	0.91792	0.84359	0.87362	0.87362	0.8698	0.84251	0.85054	0.85054	0.92728	0.84552	0.89552	0.89552	0.91743	0.90797	0.81021	0.90797	4924400000	3.8545e+09	4788400000	4788400000	5793600000	4490700000	6.8587e+09	5793600000
1154	A0A8I6A4K6	Psmg1	Proteasome assembly chaperone 1	4	6	6	6	4	6	1.302	1.2011	1.1665	1.2011	1.4451	1.2955	1.2417	1.2955	0.92878	1.239	1.1924	1.1924	1.1954	1.2134	1.0469	1.1954	835100000	1.948e+09	1.8757e+09	1.8757e+09	1338900000	445580000	618470000	618470000
1155	A0A8I6A4K7;D3ZBP4	Mical3		4	4	3	5	6	6	0.90093	0.92368	0.79862	0.90093	1.0813	0.90217	1.1818	1.0813	0.8915	0.90927	0.81077	0.8915	0.83938	1.4677	2.3752	1.4677	237840000	623810000	504660000	504660000	863030000	203560000	365840000	365840000
1156	A0A8I6A4L1	Mycbp2	RCR-type E3 ubiquitin transferase (EC 2.3.2.33)	9	18	16	12	11	12	0.82575	0.97812	0.95616	0.95616	1.0671	0.91782	1.1605	1.0671	1.0899	1.0095	1.0478	1.0478	1.0578	0.92002	1.3039	1.0578	711340000	2311500000	1450900000	1450900000	833070000	486370000	768020000	768020000
1157	A0A8I6A4L9;REV__P15390	Cgn		27	32	29	27	25	28	1.3111	1.418	1.3823	1.3823	1.2985	1.3053	1.39	1.3053	1.4934	1.4287	1.4849	1.4849	1.3384	1.2997	1.3438	1.3384	5734000000	8.3073e+09	8.2617e+09	8.2617e+09	5593500000	6.1597e+09	5595500000	5595500000
1158	A0A8I6A4W2	Ktn1	Kinectin 1	59	62	60	57	56	65	0.76255	0.79241	0.78554	0.78554	0.72537	0.71109	0.73756	0.72537	0.88548	0.87709	0.86806	0.87709	0.86383	0.89176	0.84502	0.86383	29628000000	37058000000	33027000000	33027000000	26607000000	17872000000	19286000000	19286000000
1159	A0A8I6A4X2	Ap2b1-ps1 AABR07001064.1	AP complex subunit beta	0	1	0	0	0	0	0.88931	0.84056	0.76391	0.84056	0.82098	0.72105	0.81233	0.81233	0.93955	0.95043	0.86322	0.93955	0.90136	0.76224	0.88634	0.88634	14464000000	17775000000	12904000000	14464000000	12220000000	11850000000	11968000000	11968000000
1160	A0A8I6A4X6	Spred1	Sprouty-related, EVH1 domain containing 1	4	2	1	5	3	5	0.89597	0.46762	0.31016	0.46762	0.61129	0.81737	1.0176	0.81737	0.92038	0.88651	0.51108	0.88651	0.69692	0.86269	0.76508	0.76508	216310000	73819000	61824000	73819000	288350000	60263000	138200000	138200000
1161	A0A8I6A4X7	Or10al27 Olr1700	Olfactory receptor	1	1	1	2	2	2	0.62608	0.66795	0.5093	0.62608	0.70728	0.56658	0.58174	0.58174	1.4091	0.82243	1.2947	1.2947	0.83485	1.1225	1.1787	1.1225	114840000	121620000	237730000	121620000	109820000	249660000	93202000	109820000
1162	A0A8I6A4Z1	Kmt2c	[histone H3]-lysine(4) N-methyltransferase (EC 2.1.1.364)	2	3	3	6	3	6	0.77163	0.78054	1.0495	0.78054	0.82183	0.55087	0.91837	0.82183	0.83077	0.89639	0.9136	0.89639	0.81312	0.9888	1.1072	0.9888	6.0313e+09	5611500000	103880000	5611500000	7.0155e+09	31923000	163600000	163600000
1163	A0A8I6A502	Tns3	Tensin 3	18	21	19	20	22	27	0.72294	0.67919	0.66261	0.67919	0.61854	0.64622	0.6117	0.61854	1.0099	0.97557	0.98538	0.98538	0.90508	0.90277	0.9315	0.90508	6.2702e+09	8.4688e+09	10038000000	8.4688e+09	6.4583e+09	6.0794e+09	5411900000	6.0794e+09
1164	A0A8I6A504	Zfc3h1	Zinc finger, C3H1-type containing	11	7	7	11	13	11	1.1423	1.073	0.69783	1.073	1.065	0.98963	1.0046	1.0046	1.0363	1.0026	0.54	1.0026	0.91006	0.81829	0.83553	0.83553	997040000	293680000	555020000	555020000	1.5736e+09	868840000	601830000	868840000
1166	A0A8I6A520	Hdhd5	Haloacid dehalogenase like hydrolase domain containing 5	7	5	5	6	6	6	0.6912	0.71217	0.84317	0.71217	0.7422	0.6553	0.64293	0.6553	0.76742	0.69486	0.77375	0.76742	0.79286	0.72854	0.72563	0.72854	2618600000	3.298e+09	3.6899e+09	3.298e+09	2825300000	2194100000	2492800000	2492800000
1167	A0A8I6A524	Mcrs1	Microspherule protein 1	5	5	3	4	2	1	0.91802	0.69327	0.79568	0.79568	1.0336	0.3995	0.69054	0.69054	0.87341	0.67009	1.0743	0.87341	1.0424	0.40117	0.66892	0.66892	573500000	436380000	1146300000	573500000	321410000	915850000	29446000	321410000
1169	A0A8I6A538	Nin	Ninein	1	2	1	1	0	1	0.97045	1.0731	1.0856	1.0731	0.78501	NaN	0.66865	0.72683	1.3545	1.2308	2.0867	1.3545	0.94152	NaN	0.77849	0.860005	163860000	1131300000	583150000	583150000	253570000	0	421420000	253570000
1170	A0A8I6A554	AC132020.1	28S ribosomal protein S36, mitochondrial	1	1	1	1	1	1	0.95174	0.93045	0.93001	0.93045	0.82864	0.77928	0.74051	0.77928	0.84393	0.86649	0.7942	0.84393	0.78344	0.81404	0.73719	0.78344	1.9457e+09	3.2864e+09	2585000000	2585000000	1.7981e+09	878290000	1.5876e+09	1.5876e+09
1171	A0A8I6A567	Cep192	Centrosomal protein 192	2	4	4	5	3	3	0.73388	0.83691	0.87677	0.83691	0.97836	0.67497	0.88835	0.88835	0.89311	0.9751	1.0061	0.9751	1.3812	2.5913	1.1581	1.3812	46714000	278370000	201650000	201650000	321880000	240670000	60166000	240670000
1173	A0A8I6A574	Nek4	NIMA-related kinase 4	2	0	0	3	2	2	0.59365	NaN	NaN	0.59365	0.76034	0.77634	0.6086	0.76034	0.92685	NaN	NaN	0.92685	0.75072	0.75639	0.92436	0.75639	65445000	0	0	0	85995000	17255000	79030000	79030000
1174	A0A8I6A596	Mad1l1	Mitotic arrest deficient 1 like 1	33	32	30	28	36	32	0.93021	0.97857	0.95766	0.95766	0.94561	0.83886	0.90353	0.90353	0.98695	0.94941	0.98575	0.98575	1.0183	0.95248	0.91978	0.95248	10489000000	9652800000	10969000000	10489000000	7.8862e+09	8.394e+09	5537700000	7.8862e+09
1175	A0A8I6A5E1	Smarcc2	SWI/SNF related, matrix associated, actin dependent regulator of chromatin, subfamily c, member 2	31	30	32	32	32	35	0.73295	0.76263	0.72874	0.73295	0.63721	0.67854	0.68238	0.67854	0.85259	0.83425	0.80209	0.83425	0.79845	0.80969	0.79004	0.79845	23674000000	27770000000	26461000000	26461000000	19960000000	21557000000	15107000000	19960000000
1176	A0A8I6A5F1;B0BNE4	Pabpn1		10	11	9	10	11	11	0.78176	0.83682	0.83654	0.83654	0.82536	0.85985	0.77317	0.82536	0.84838	0.8462	0.88771	0.84838	0.89512	0.92947	0.93314	0.92947	10395000000	12784000000	12536000000	12536000000	9501100000	9023800000	9343400000	9343400000
1177	A0A8I6A5F2	Sun1	Sad1 and UNC84 domain containing 1	26	22	20	26	22	29	0.83898	0.82002	0.81586	0.82002	0.78117	0.80986	0.77675	0.78117	0.86534	0.88092	0.94526	0.88092	0.84497	0.90061	0.84163	0.84497	8807400000	8.1563e+09	5811500000	8.1563e+09	7.5952e+09	6.8343e+09	6.001e+09	6.8343e+09
1178	A0A8I6A5F8	Tpk1	Thiamine pyrophosphokinase (EC 2.7.6.2)	4	4	2	3	4	3	0.99573	0.80695	0.88906	0.88906	0.87539	0.89381	0.87875	0.87875	0.83023	1.0204	0.9141	0.9141	0.87346	0.82866	0.82021	0.82866	399720000	745640000	577560000	577560000	911290000	480630000	349730000	480630000
1180	A0A8I6A5G9	Gm2a	GM2 ganglioside activator	5	4	5	5	4	2	0.79631	0.8171	0.8888	0.8171	0.76691	0.72188	0.74369	0.74369	0.74599	0.73262	0.7722	0.74599	0.71048	0.70828	0.80905	0.71048	3.8931e+09	3.4538e+09	3.4214e+09	3.4538e+09	3.4893e+09	4298700000	1392700000	3.4893e+09
1181	A0A8I6A5I4	Commd1	COMMD1 N-terminal domain-containing protein	1	0	0	2	1	2	1.425	NaN	NaN	1.425	1.2651	1.3472	1.3789	1.3472	1.6537	NaN	NaN	1.6537	7.4955	5.996	1.5114	5.996	71685000	0	0	0	163000000	167890000	361420000	167890000				+
1182	A0A8I6A5I9	Setd2	[histone H3]-lysine(36) N-trimethyltransferase (EC 2.1.1.359) (SET domain-containing protein 2)	11	16	12	11	10	9	1.2863	0.88498	0.85043	0.88498	0.79432	0.8222	0.92926	0.8222	0.94232	0.87535	0.8162	0.87535	0.86815	0.94115	0.98308	0.94115	1282800000	2461700000	1308500000	1308500000	845000000	616950000	516360000	616950000
1183	A0A8I6A5J1;D3ZVI0	Nars2		6	4	2	4	3	2	0.70603	0.81714	0.68139	0.70603	0.85464	0.81513	0.73596	0.81513	0.84078	0.96396	1.011	0.96396	0.85573	0.85646	0.79781	0.85573	567890000	266630000	83553000	266630000	362850000	434380000	133940000	362850000
1185	A0A8I6A5L6	Acap3	Arf-GAP with coiled-coil, ANK repeat and PH domain-containing protein (Cnt-b) (Centaurin-beta)	0	0	0	1	1	0	NaN	1.6744	NaN	1.6744	1.238	1.9687	0.85341	1.238	NaN	1.1088	NaN	1.1088	1.3133	1.7227	0.77532	1.3133	0	186700000	0	0	30298000	6936400	53603000	30298000
1186	A0A8I6A5N0	Ccser2	Coiled-coil serine-rich protein 2	1	1	1	0	0	1	0.69719	0.68998	1.0552	0.69719	NaN	NaN	0.54068	0.54068	0.82892	0.70383	1.1886	0.82892	NaN	NaN	0.56652	0.56652	13456000	12018000	14139000	13456000	0	0	45711000	0
1187	A0A8I6A5P0	Ccdc12	Coiled-coil domain containing 12	4	5	4	5	4	5	0.88462	0.93418	0.81199	0.88462	0.87153	0.80839	1.1099	0.87153	0.9514	0.92039	0.88351	0.92039	0.79716	1.0763	0.97482	0.97482	1.5704e+09	2304600000	3.0515e+09	2304600000	1.7568e+09	1.6345e+09	1393400000	1.6345e+09
1188	A0A8I6A5S6;A0A8I6AAK2	AABR07004876.1		3	4	3	4	3	3	0.95803	0.96548	0.87091	0.95803	1.0138	0.95243	0.96309	0.96309	0.8507	0.88789	0.84309	0.8507	0.9305	0.97085	0.96071	0.96071	21504000000	20663000000	24970000000	21504000000	20008000000	14343000000	16929000000	16929000000
1189	A0A8I6A5T3	Kdm6a	[histone H3]-trimethyl-L-lysine(27) demethylase (EC 1.14.11.68)	8	2	6	7	6	5	0.7657	0.91285	0.82024	0.82024	0.80612	0.83287	0.86744	0.83287	0.84332	0.92167	0.91587	0.91587	0.90222	0.7696	0.75827	0.7696	337920000	108410000	423780000	337920000	328410000	181330000	213820000	213820000
1190	A0A8I6A5U2	Dnajb2	DnaJ heat shock protein family (Hsp40) member B2	4	4	4	5	3	3	1.1337	1.0189	1.1415	1.1337	0.94589	1.0334	0.91769	0.94589	1.0283	0.97276	1.0196	1.0196	1.1169	0.98797	1.4112	1.1169	1135600000	1.0051e+09	935340000	1.0051e+09	1424700000	592460000	908160000	908160000
1191	A0A8I6A5X2	Usp32	ubiquitinyl hydrolase 1 (EC 3.4.19.12)	1	3	3	3	1	3	1.5447	1.4533	1.4493	1.4533	1.4437	0.80138	1.156	1.156	1.2446	1.1633	1.326	1.2446	1.1727	0.69549	1.0906	1.0906	50454000	108020000	290710000	108020000	123490000	72297000	102790000	102790000
1192	A0A8I6A5Y0	Vta1	Vesicle trafficking 1	10	11	10	10	12	12	1.1116	1.1519	1.053	1.1116	1.2126	1.143	1.1881	1.1881	1.1283	1.1015	1.149	1.1283	1.1786	1.1082	1.0018	1.1082	4955100000	5059700000	5536400000	5059700000	4448600000	4.0591e+09	4.2077e+09	4.2077e+09
1193	A0A8I6A609	Gpc6	Glypican 6	0	0	0	0	0	0	0.78044	0.74911	0.80487	0.78044	0.49432	0.56183	0.50907	0.50907	1.0577	1.0485	0.97784	1.0485	0.69271	0.85106	0.87318	0.85106	353350000	1.5454e+09	732050000	732050000	1.708e+09	621370000	963370000	963370000
1194	A0A8I6A644	ENSRNOG00000067512	Glutamyl/glutaminyl-tRNA synthetase class Ib catalytic domain-containing protein	0	0	0	0	0	1	0.64899	0.79917	0.72946	0.72946	0.62163	0.67894	0.75666	0.67894	0.77269	0.77653	0.71395	0.77269	0.74842	0.7613	0.86213	0.7613	487840000	686880000	279780000	487840000	565580000	635120000	501160000	565580000
1195	A0A8I6A660	Esyt2	Extended synaptotagmin 2	12	15	10	10	10	14	1.1143	1.1453	0.97752	1.1143	1.0776	1.0782	0.93597	1.0776	1.0001	0.96609	0.96631	0.96631	0.87723	0.99758	0.89869	0.89869	1.6473e+09	1.6227e+09	1287100000	1.6227e+09	970500000	1300500000	1222900000	1222900000
1196	A0A8I6A665	Aspscr1	ASPSCR1 tether for SLC2A4, UBX domain containing	12	17	18	15	15	14	0.91556	0.9281	0.94408	0.9281	1.1512	1.1162	1.0705	1.1162	0.93929	0.99968	0.95916	0.95916	1.1172	1.0875	1.0871	1.0875	3.3506e+09	6.538e+09	4.2649e+09	4.2649e+09	2.9608e+09	5010200000	1.7619e+09	2.9608e+09
1197	A0A8I6A678	Snx2	Sorting nexin-2	22	22	19	20	20	21	1.0691	1.0684	1.0795	1.0691	1.135	1.2022	1.1023	1.135	1.055	1.0653	1.0747	1.0653	1.1477	1.1001	1.0889	1.1001	30815000000	22165000000	22317000000	22317000000	18835000000	16841000000	18019000000	18019000000
1199	A0A8I6A6G5	AABR07001435.1	Arginine and serine rich coiled-coil 1	0	0	0	0	0	0	NaN	1.1866	NaN	1.1866	0.98239	0.98834	0.77565	0.98239	NaN	1.2184	NaN	1.2184	0.6507	0.76921	0.60702	0.6507	0	96937000	0	0	478730000	439640000	148150000	439640000
1200	A0A8I6A6G8	Hm13	Histocompatibility minor 13	2	2	2	2	2	2	1.0573	1.0453	1.2717	1.0573	1.0034	1.0419	1.1188	1.0419	0.86025	0.91746	1.0167	0.91746	1.4687	0.85102	1.6219	1.4687	1.4579e+09	1370600000	1.7139e+09	1.4579e+09	3.1447e+09	1230100000	1281800000	1281800000
1201	A0A8I6A6H3	Zfp637	C2H2-type domain-containing protein	0	0	1	0	0	0	0.50297	0.46245	0.59249	0.50297	0.54845	0.59274	0.40602	0.54845	0.82747	0.69597	0.49314	0.69597	0.68555	0.65476	0.6164	0.65476	85078000	86824000	181490000	86824000	57199000	66306000	58694000	58694000
1203	A0A8I6A6H9	Acot3	Acyl-CoA thioesterase 3	0	1	2	3	2	1	0.62296	0.61805	0.58024	0.61805	0.69393	0.60975	0.64049	0.64049	0.88735	1.0934	0.76991	0.88735	0.91974	0.87832	0.847	0.87832	215860000	90901000	275510000	215860000	379780000	3.0092e+09	667810000	667810000
1204	A0A8I6A6I4	Atp11b	Phospholipid-transporting ATPase (EC 7.6.2.1)	1	4	3	3	3	2	0.67485	0.99509	1.2109	0.99509	1.1751	0.88436	0.76698	0.88436	0.75626	0.94391	0.83764	0.83764	0.99433	0.80154	0.68341	0.80154	32521000	252320000	261710000	252320000	194580000	62586000	29866000	62586000
1205	A0A8I6A6J4	Pfdn1	Prefoldin subunit 1	8	8	7	8	6	7	1.0741	1.1302	1.0849	1.0849	1.4677	1.2976	1.2845	1.2976	1.1407	1.1524	1.0946	1.1407	1.2419	1.2489	1.3662	1.2489	10876000000	11823000000	11847000000	11823000000	7.7731e+09	14445000000	7.1614e+09	7.7731e+09
1206	A0A8I6A6K6	Ppp2r5d	Serine/threonine-protein phosphatase 2A 56 kDa regulatory subunit	20	20	18	18	20	21	1.2587	1.1857	1.1915	1.1915	1.2629	1.1532	1.2245	1.2245	1.0598	1.0685	1.0337	1.0598	1.0851	1.0726	1.088	1.0851	13609000000	12862000000	10273000000	12862000000	9784000000	12034000000	7.0845e+09	9784000000
1207	A0A8I6A6N4	Znrd2	Zinc ribbon domain containing 2	7	8	7	6	6	6	1.6367	1.5664	1.528	1.5664	1.415	1.5777	1.5196	1.5196	1.2777	1.3367	1.1717	1.2777	1.023	1.1617	1.1347	1.1347	3.3366e+09	4700600000	4.1358e+09	4.1358e+09	1.8779e+09	2.1422e+09	1.6797e+09	1.8779e+09
1209	A0A8I6A6S4	Stim2	Stromal interaction molecule 2	3	2	2	3	3	4	0.68207	1.8837	1.7509	1.7509	0.83181	1.2129	1.1246	1.1246	0.688	1.5628	1.135	1.135	0.9206	0.96105	1.0139	0.96105	128890000	110150000	187530000	128890000	159450000	132920000	113810000	132920000
1210	A0A8I6A6U8	LOC499522	60S ribosomal protein L17	0	0	0	0	0	0	0.98682	1.0057	0.93644	0.98682	1.0202	1.0081	0.9735	1.0081	0.95206	0.98742	0.91214	0.95206	0.96318	1.0191	0.95313	0.96318	41057000000	38188000000	51272000000	41057000000	37972000000	28435000000	29842000000	29842000000
1211	A0A8I6A6W3	Lims1	LIM and senescent cell antigen-like-containing domain protein	5	7	6	10	6	7	0.98411	0.90956	0.90903	0.90956	0.89161	1.1175	1.2665	1.1175	0.93128	0.94937	0.92081	0.93128	0.93408	0.96301	1.0092	0.96301	1.7961e+09	5595300000	3.1528e+09	3.1528e+09	3.2299e+09	2153700000	1.8506e+09	2153700000
1212	A0A8I6A6X2	Dennd5b	DENN domain containing 5B	3	4	4	1	2	2	1.0215	0.93677	0.90128	0.93677	1.2995	0.70995	1.0553	1.0553	0.84723	0.47765	0.93857	0.84723	1.0255	1.4594	2.2085	1.4594	277600000	308450000	422140000	308450000	71674000	33831000	34697000	34697000
1214	A0A8I6A726	Eps15l1	Epidermal growth factor receptor pathway substrate 15-like 1	40	37	36	34	36	34	1.0672	1.1051	1.0847	1.0847	1.0447	1.0124	1.0176	1.0176	1.0227	1.0507	1.0522	1.0507	1.0005	1.0566	0.99102	1.0005	13567000000	15454000000	17822000000	15454000000	16033000000	7.3713e+09	8.1667e+09	8.1667e+09
1215	A0A8I6A731	Fam193b	Family with sequence similarity 193, member B	1	2	2	3	1	1	1.2447	1.2421	1.5109	1.2447	0.60869	1.0635	1.3707	1.0635	1.2057	1.2215	1.1906	1.2057	0.66981	1.0204	1.1746	1.0204	2764200000	963260000	2614200000	2614200000	1.0715e+09	11447000000	1.8208e+09	1.8208e+09
1216	A0A8I6A773	Ninl	Ninein-like	0	0	0	1	1	1	NaN	NaN	NaN	#NUM!	0.92791	1.1324	0.94462	0.94462	NaN	NaN	NaN	#NUM!	0.59638	0.97691	0.92105	0.92105	0	0	0	0	68544000	211070000	397860000	211070000
1217	A0A8I6A799	Ell	Elongation factor for RNA polymerase II	8	5	2	3	4	3	0.91877	0.82979	0.81274	0.82979	0.96917	0.83752	0.93353	0.93353	1.0159	0.86774	0.91085	0.91085	0.93575	0.89152	0.87237	0.89152	670450000	426470000	270840000	426470000	4.1539e+09	286310000	209350000	286310000
1218	A0A8I6A7A3	Mrtfb	Myocardin related transcription factor B	1	1	0	0	0	0	0.9072	0.94491	NaN	0.926055	0.70315	NaN	0.85495	0.77905	1.0917	0.55474	NaN	0.82322	6.6563	NaN	1.0217	3.839	205560000	75340000	0	75340000	467460000	0	43855000	43855000				+
1219	A0A8I6A7A4	Ddx3y Ddx3	RNA helicase (EC 3.6.4.13)	11	6	5	9	7	9	1.2186	1.1954	1.2508	1.2186	1.1991	1.2073	1.2672	1.2073	1.1023	1.0915	1.0786	1.0915	1.0543	1.1213	1.064	1.064	73991000000	78916000000	62162000000	73991000000	47301000000	44391000000	43078000000	44391000000
1220	A0A8I6A7C2	Rp9	RP9, pre-mRNA splicing factor	4	0	0	1	0	2	0.76403	NaN	NaN	0.76403	0.84343	NaN	0.59806	0.720745	0.91991	NaN	NaN	0.91991	0.80658	NaN	0.82079	0.813685	84624000	0	0	0	48855000	0	296610000	48855000
1221	A0A8I6A7D1	Rps6ka5	Ribosomal protein S6 kinase (EC 2.7.11.1)	3	2	0	1	3	3	0.6982	1.151	NaN	0.9246	0.69592	0.58403	0.52662	0.58403	0.81226	0.55521	NaN	0.683735	0.64836	0.71232	0.70506	0.70506	106830000	94503000	0	94503000	74985000	203430000	192580000	192580000
1223	A0A8I6A7F1	Ttc7b	Tetratricopeptide repeat domain 7B	2	2	2	2	2	1	0.80882	0.64814	0.50721	0.64814	0.58513	0.43044	0.62355	0.58513	0.75463	1.7601	2.153	1.7601	2.3705	0.54339	0.69799	0.69799	6388300	210910000	81178000	81178000	169510000	11398000	12774000	12774000
1224	A0A8I6A7F9	Copz1	Coatomer subunit zeta	3	4	4	4	4	3	1.1734	1.1192	1.2555	1.1734	1.1035	1.1896	1.1763	1.1763	1.1221	1.0504	1.3155	1.1221	1.0276	1.0677	1.0745	1.0677	3.9121e+09	5770200000	4.2331e+09	4.2331e+09	3.3862e+09	2347200000	5512200000	3.3862e+09
1225	A0A8I6A7G0	LOC689458	Similar to vitamin A-deficient testicular protein 11-like	2	0	1	1	0	1	0.9859	NaN	1.0413	1.0136	1.0285	NaN	0.73391	0.881205	0.95376	NaN	1.0624	1.00808	0.94063	NaN	0.92579	0.93321	1117700000	0	114520000	114520000	91849000	0	66476000	66476000
1227	A0A8I6A7K7	Wdfy3	WD repeat and FYVE domain containing 3	13	10	13	12	14	15	1.0731	1.0436	1.0071	1.0436	1.0052	1.1587	1.0938	1.0938	1.1075	1.0842	1.0266	1.0842	0.99339	1.2057	0.98919	0.99339	951070000	871170000	606280000	871170000	669490000	533050000	908890000	669490000
1229	A0A8I6A7M0	Taf1	Transcription initiation factor TFIID subunit	17	11	12	11	14	12	0.96604	0.76861	0.66564	0.76861	0.90462	0.86325	0.9279	0.90462	0.86304	0.85383	0.85242	0.85383	0.99807	0.92992	0.74235	0.92992	1099300000	1194500000	863910000	1099300000	701520000	1173100000	744100000	744100000
1230	A0A8I6A7P1	Prdm10	PR domain zinc finger protein 10 (PR domain-containing protein 10)	2	2	2	2	1	1	0.78777	0.85312	0.94277	0.85312	0.5509	1.1841	0.87532	0.87532	0.72162	0.8452	0.92655	0.8452	0.62783	1.279	1.0625	1.0625	125350000	146860000	64247000	125350000	90484000	23002000	107590000	90484000
1231	A0A8I6A7S3	Atpaf2	ATP synthase mitochondrial F1 complex assembly factor 2	7	6	6	6	5	6	0.79876	0.75015	0.78376	0.78376	0.76877	0.68261	0.68977	0.68977	0.81882	0.9325	0.84881	0.84881	0.79396	0.82925	0.7534	0.79396	1.7e+09	1.9943e+09	1.7066e+09	1.7066e+09	2.0505e+09	1.5308e+09	1.8242e+09	1.8242e+09
1232	A0A8I6A7U0	Fkbp15	peptidylprolyl isomerase (EC 5.2.1.8)	17	18	21	19	17	19	1.0403	0.99203	0.94667	0.99203	1.0236	1.0518	0.99291	1.0236	1.0316	1.0215	0.94907	1.0215	1.1389	1.0184	0.9503	1.0184	3.9903e+09	2686000000	4763600000	3.9903e+09	2501600000	1.6806e+09	1.4679e+09	1.6806e+09
1233	A0A8I6A7V5	Cdk14	Cyclin-dependent kinase 14	0	0	0	1	1	0	0.8873	1.18	1.1186	1.1186	0.93596	1.1587	1.057	1.057	0.79831	1.068	0.97964	0.97964	0.95899	1.1115	1.0613	1.0613	14548000000	7.463e+09	6.8984e+09	7.463e+09	6.0375e+09	6.6848e+09	3.0484e+09	6.0375e+09
1234	A0A8I6A7Y9;P02803	ENSRNOG00000065877	Metallothionein-1	2	2	2	2	1	2	1.144	1.2701	1.2286	1.2286	2.149	1.8913	1.9124	1.9124	1.1654	1.1916	1.0811	1.1654	1.4834	1.4145	1.3444	1.4145	1.8017e+09	1369300000	1292200000	1369300000	1.6884e+09	305960000	825620000	825620000
1235	A0A8I6A880	Pkp4	Plakophilin 4	5	11	7	7	8	6	0.72619	0.71178	0.82195	0.72619	0.69531	0.55046	0.67203	0.67203	0.84347	0.8146	0.78524	0.8146	0.79231	0.67533	0.71024	0.71024	498730000	1256300000	1.0004e+09	1.0004e+09	667360000	481270000	823720000	667360000
1236	A0A8I6A887	Gramd1b	GRAM domain containing 1B	2	1	2	1	3	0	1.1224	1.2273	1.2983	1.2273	1.2731	1.4369	NaN	1.355	1.0535	1.1303	0.96918	1.0535	1.6495	1.0334	NaN	1.34145	238450000	114580000	182950000	182950000	152320000	71636000	0	71636000
1237	A0A8I6A891	Wdr20	WD repeat domain 20	1	2	2	5	2	3	0.97711	1.1436	0.98553	0.98553	1.3745	1.0327	0.82634	1.0327	0.67828	0.76819	0.8668	0.76819	1.0254	1.0507	0.97474	1.0254	94448000	101040000	460880000	101040000	437430000	526460000	366110000	437430000
1238	A0A8I6A895	Zmym3	Zinc finger MYM-type containing 3	3	5	2	3	7	7	0.58027	0.64938	0.62467	0.62467	0.82415	0.74871	0.64718	0.74871	0.84509	0.83107	0.73019	0.83107	0.97284	0.88157	0.77417	0.88157	42167000	326920000	21187000	42167000	286070000	440510000	269700000	286070000
1239	A0A8I6A896	Ap4b1	AP complex subunit beta	0	1	1	2	1	2	NaN	1.6707	2.1203	1.8955	NaN	NaN	0.58932	0.58932	NaN	1.3155	1.0852	1.20035	NaN	NaN	0.71707	0.71707	0	14057000	13258000	13258000	0	0	2.9449e+09	0
1240	A0A8I6A8A1	Tubg2	Tubulin gamma chain	0	1	0	0	0	0	0.96463	0.98763	0.96748	0.96748	0.97776	0.94654	0.92252	0.94654	1.1363	1.0617	1.0452	1.0617	1.0468	0.97381	0.96219	0.97381	1.9438e+09	5057200000	3.9108e+09	3.9108e+09	2876400000	4662500000	6.2873e+09	4662500000
1241	A0A8I6A8B8	Zfp280c	Zinc finger protein 280C	13	12	12	12	13	13	1.0298	0.94528	0.90165	0.94528	0.91826	0.88296	0.71107	0.88296	0.90778	0.89937	0.89443	0.89937	0.94694	0.85162	0.79525	0.85162	1.7541e+09	1.9336e+09	2453200000	1.9336e+09	994430000	1177700000	2465400000	1177700000
1242	A0A8I6A8E4	Cep128	Centrosomal protein 128	1	2	1	1	2	0	NaN	0.80264	0.79015	0.796395	0.72493	0.78802	NaN	0.756475	NaN	0.63498	0.87076	0.75287	0.80719	1.1831	NaN	0.995145	0	2439900000	243520000	243520000	71682000	1.8205e+09	0	71682000
1243	A0A8I6A8I7	Eif1ax	Eukaryotic translation initiation factor 4C	1	1	1	1	1	1	1.2282	1.1776	1.1557	1.1776	1.1834	1.1131	1.1084	1.1131	1.1226	1.1216	1.1777	1.1226	1.1426	1.125	1.0617	1.125	4297200000	9770100000	9829900000	9770100000	4886200000	4557900000	3.4758e+09	4557900000
1244	A0A8I6A8J6	Ube2a	Ubiquitin-conjugating enzyme E2A	1	1	1	0	1	1	0.93783	0.46686	0.53025	0.53025	NaN	0.70884	0.68252	0.69568	0.88606	0.23049	0.28209	0.28209	NaN	0.91961	0.49952	0.709565	192030000	711540000	638380000	638380000	0	330760000	135160000	135160000			+
1245	A0A8I6A8K6	Itsn2	Intersectin 2	9	8	9	10	5	4	1.1076	0.79966	0.82448	0.82448	0.98991	1.0444	0.99492	0.99492	0.96926	0.98135	0.99997	0.98135	0.87093	0.85005	1.0764	0.87093	1374100000	1.9912e+09	1428300000	1428300000	1.5771e+09	700820000	416200000	700820000
1246	A0A8I6A8L3	Dnpep	Aspartyl aminopeptidase (EC 3.4.11.21)	19	20	20	18	19	19	1.0652	1.0247	1.0292	1.0292	1.151	1.0853	1.2459	1.151	0.99918	1.0688	1.0319	1.0319	1.0127	1.124	1.0369	1.0369	31394000000	55140000000	44613000000	44613000000	43408000000	30732000000	26345000000	30732000000
1247	A0A8I6A8M7	Mcrip2	MAPK regulated co-repressor interacting protein 2	3	3	2	2	3	2	1.0802	0.98911	0.93146	0.98911	1.4041	0.95585	0.983	0.983	0.99897	0.96353	0.87977	0.96353	1.2425	0.78403	1.3844	1.2425	519390000	157110000	62960000	157110000	37913000	85820000	19389000	37913000
1248	A0A8I6A8S0	Thumpd3	THUMP domain containing 3	16	13	9	14	12	14	0.88698	0.94865	0.86746	0.88698	1.0336	1.0225	1.0185	1.0225	1.0455	1.0724	0.99049	1.0455	1.1244	1.1223	1.0929	1.1223	2261400000	3.0717e+09	2515600000	2515600000	2.1138e+09	2.128e+09	1.9565e+09	2.1138e+09
1250	A0A8I6A8V2	Dera	deoxyribose-phosphate aldolase (EC 4.1.2.4) (2-deoxy-D-ribose 5-phosphate aldolase) (Phosphodeoxyriboaldolase)	10	9	10	12	10	12	1.0571	1.1215	1.1201	1.1201	1.1814	1.1133	1.1584	1.1584	1.1387	1.203	1.1569	1.1569	1.2211	1.1732	1.2545	1.2211	3.382e+09	5608900000	2260600000	3.382e+09	5226400000	3.756e+09	3.1827e+09	3.756e+09
1251	A0A8I6A8W0	Rab11fip2	RAB11 family interacting protein 2	0	0	0	1	0	1	NaN	0.55332	NaN	0.55332	1.3363	1.3606	1.1113	1.3363	NaN	0.43926	NaN	0.43926	1.073	1.4603	1.0112	1.073	0	41453000	0	0	1.6363e+09	78186000	696310000	696310000
1252	A0A8I6A8X0	Cox6b1	Cytochrome c oxidase subunit	7	4	5	6	7	7	0.91227	0.91625	0.87758	0.91227	0.81672	0.8116	0.84785	0.81672	0.85075	0.82286	0.85924	0.85075	0.73406	0.76202	0.76785	0.76202	12483000000	7.6537e+09	10340000000	10340000000	11974000000	6.7822e+09	6.7411e+09	6.7822e+09
1253	A0A8I6A8Y4	Mtres1	Mitochondrial transcription rescue factor 1	1	2	2	3	3	1	0.90661	1.0026	1.1697	1.0026	1.0983	0.83813	0.87811	0.87811	1.092	1.2294	0.92384	1.092	1.1899	0.90768	0.85141	0.90768	181610000	520910000	509030000	509030000	222920000	236840000	69924000	222920000
1254	A0A8I6A8Y6	Sf3b2	Splicing factor 3b, subunit 2	44	40	35	43	38	43	0.8434	0.85931	0.8487	0.8487	0.85016	0.82178	0.82231	0.82231	0.85564	0.83923	0.86892	0.85564	0.83819	0.81072	0.82344	0.82344	71761000000	76198000000	77049000000	76198000000	63156000000	53692000000	33115000000	53692000000
1256	A0A8I6A933	Zfp668	Zinc finger protein 668	2	3	4	3	3	3	NaN	0.88521	0.70464	0.794925	0.93564	0.95399	0.81346	0.93564	NaN	1.19	1.4426	1.3163	1.2582	0.77176	0.72489	0.77176	0	562020000	1.7117e+09	562020000	454630000	310060000	276460000	310060000
1257	A0A8I6A965	Get4	Guided entry of tail-anchored proteins factor 4	8	8	9	9	11	11	1.2325	1.2267	1.1637	1.2267	1.3047	1.3315	1.3577	1.3315	1.162	1.1208	1.0777	1.1208	1.1805	1.1956	1.1575	1.1805	7.1847e+09	9606400000	9207700000	9207700000	6.5806e+09	6.7335e+09	6.2078e+09	6.5806e+09
1258	A0A8I6A968	Hlcs	Holocarboxylase synthetase	1	0	0	4	3	3	0.73783	NaN	NaN	0.73783	0.83642	0.61781	0.95384	0.83642	0.95232	NaN	NaN	0.95232	0.98758	0.83256	0.81856	0.83256	47922000	0	0	0	417550000	136180000	202840000	202840000
1259	A0A8I6A9A2;A0A8I5ZT78	Tcf7l2		2	1	2	2	3	3	0.57841	0.64192	0.67398	0.64192	0.70199	0.62153	0.6558	0.6558	0.85241	0.79743	0.79215	0.79743	0.72901	0.71747	0.71509	0.71747	221360000	245150000	243410000	243410000	262100000	148610000	163640000	163640000
1260	A0A8I6A9B0	Zfp644	Zinc finger protein 644	7	5	3	3	1	5	0.93756	0.72824	1.0408	0.93756	0.9018	0.6197	0.64221	0.64221	0.9817	0.89212	1.0239	0.9817	1.0959	0.80048	1.1296	1.0959	436060000	327390000	365440000	365440000	173400000	42766000	316800000	173400000
1261	A0A8I6A9B2	Naa10	N-terminal amino-acid N(alpha)-acetyltransferase NatA (EC 2.3.1.255)	2	1	2	3	2	2	1.4322	1.2219	1.1645	1.2219	1.4073	1.2449	1.2204	1.2449	1.0812	1.1462	1.018	1.0812	1.1307	1.1581	1.1148	1.1307	4317000000	6.225e+09	4315800000	4317000000	3.7943e+09	3.2651e+09	5301600000	3.7943e+09
1262	A0A8I6A9F0	Erf	Ets2 repressor factor	3	5	6	1	2	2	0.92895	0.93724	0.74941	0.92895	0.87059	0.79898	0.92764	0.87059	0.65734	0.95056	0.90397	0.90397	0.58251	0.76805	0.64022	0.64022	48063000	210760000	333720000	210760000	31522000	26080000	96174000	31522000
1263	A0A8I6A9H1	C9h6orf132 RGD1561662	Similar to AI661453 protein	0	0	0	1	0	1	NaN	NaN	NaN	#NUM!	0.43949	NaN	0.89354	0.666515	NaN	NaN	NaN	#NUM!	1.0247	NaN	1.9353	1.48	0	0	0	0	8852900	0	205670000	8852900
1264	A0A8I6A9H7	Msl3	MSL complex subunit 3	2	1	0	1	1	1	0.96459	1.0226	NaN	0.993595	1.1823	0.49948	1.0415	1.0415	0.93085	0.9687	NaN	0.949775	0.91167	0.71709	0.88495	0.88495	6.7037e+09	99055000	0	99055000	59625000	41250000	75835000	59625000
1266	A0A8I6A9K0	ENSRNOG00000069813	Guanine nucleotide-binding protein G(I)/G(S)/G(T) subunit beta-1	1	0	0	0	0	0	1.0729	1.0186	0.92181	1.0186	1.0153	0.9781	1.0018	1.0018	0.96727	0.98076	0.86379	0.96727	0.91918	0.94384	0.91238	0.91918	13478000000	14679000000	14696000000	14679000000	14966000000	11860000000	8.3373e+09	11860000000
1267	A0A8I6A9K9;A0A8I6GAP5	Hypk		5	7	5	6	5	7	1.2793	1.1169	1.1612	1.1612	1.2664	1.2728	1.3451	1.2728	1.5265	1.2786	1.1842	1.2786	1.2559	1.1832	1.045	1.1832	1.7048e+09	2.0165e+09	2152000000	2.0165e+09	2406800000	1.5458e+09	1159800000	1.5458e+09
1268	A0A8I6A9M1	Cmip	C-Maf-inducing protein	0	1	1	1	0	1	NaN	1.0048	1.0935	1.04915	1.0634	NaN	0.70098	0.88219	NaN	1.0541	1.0508	1.05245	1.1625	NaN	0.8542	1.00835	0	101280000	100580000	100580000	78343000	0	40031000	40031000
1269	A0A8I6A9M7	Nemf AABR07064719.2	Nuclear export mediator factor	19	19	16	18	20	19	1.0462	0.96639	1.0302	1.0302	0.97971	1.0707	1.0303	1.0303	1.0139	0.96146	1.0417	1.0139	0.9707	1.0664	0.95479	0.9707	5186600000	4501100000	3.4302e+09	4501100000	2745700000	5331200000	2874700000	2874700000
1270	A0A8I6A9S0	Frrs1	Ferric-chelate reductase 1	5	2	4	3	5	2	0.7062	0.81275	0.76882	0.76882	0.81367	0.77138	0.92446	0.81367	5.8633	0.63305	0.73139	0.73139	0.68796	0.87921	0.86816	0.86816	1.6157e+09	1263300000	1124100000	1263300000	700490000	699500000	273730000	699500000
1271	A0A8I6A9T0	Tbp	TATA box binding protein	0	3	2	3	1	2	NaN	0.97836	0.7339	0.85613	0.85542	0.58512	0.88523	0.85542	NaN	0.94562	0.87708	0.91135	0.86798	0.66975	0.91158	0.86798	0	421210000	192160000	192160000	289810000	347070000	191600000	289810000
1272	A0A8I6A9T7	Ccdc18	Coiled-coil domain containing 18	0	1	0	1	2	1	NaN	2.089	NaN	2.089	1.1697	0.99778	0.652	0.99778	NaN	NaN	NaN	#NUM!	NaN	3.7732	1.0357	2.40445	0	52084000	0	0	46134000	147820000	63057000	63057000
1274	A0A8I6A9V7	Vps26c	VPS26 endosomal protein sorting factor C	8	7	7	8	9	7	0.93101	0.9827	0.94482	0.94482	1.0835	0.97768	1.0196	1.0196	0.99248	0.98334	0.91977	0.98334	1.0667	0.94893	1.0684	1.0667	2.9899e+09	4.2777e+09	3.2633e+09	3.2633e+09	4.0412e+09	4.0286e+09	2464700000	4.0286e+09
1275	A0A8I6A9Y1	U2af2	Splicing factor U2AF subunit (U2 snRNP auxiliary factor large subunit)	17	15	16	17	15	17	0.85434	0.88672	0.82517	0.85434	0.87301	0.85946	0.84058	0.85946	0.89043	0.89519	0.89244	0.89244	0.89772	0.85266	0.88987	0.88987	31334000000	30206000000	33876000000	31334000000	25372000000	22849000000	21650000000	22849000000
1278	A0A8I6A9Z8	Pdzd11	PDZ domain containing 11	4	4	1	3	2	3	0.89858	0.79047	0.92707	0.89858	0.74427	0.66545	0.61497	0.66545	0.97736	0.90543	0.83962	0.90543	0.72793	0.71154	0.85017	0.72793	513180000	355090000	120440000	355090000	220740000	189850000	199940000	199940000
1279	A0A8I6AA00	Ankrd11	Ankyrin repeat domain 11	3	3	2	1	1	0	0.83596	0.68174	0.79435	0.79435	0.74082	1.429	NaN	1.08491	6.0726	0.90067	0.80301	0.90067	7.5433	1.1336	NaN	4.33845	177020000	501350000	39023000	177020000	35326000	77046000	0	35326000				+
1280	A0A8I6AA17	AABR07062753.1	Proteasome activator PA28 N-terminal domain-containing protein	3	3	3	3	3	3	1.1258	1.1299	1.1591	1.1299	1.1225	1.1727	1.1473	1.1473	1.0568	1.0483	1.0295	1.0483	1.0612	1.0641	1.0437	1.0612	6.8154e+09	6.7778e+09	6.9523e+09	6.8154e+09	5439700000	5601000000	5119200000	5439700000
1281	A0A8I6AA43	Rex1bd	Required for excision 1-B domain containing	0	1	1	1	1	2	NaN	1.0617	1.1176	1.08965	1.2106	NaN	2.8295	2.02005	NaN	0.82699	0.70884	0.767915	1.1028	NaN	1.2547	1.17875	0	81084000	74766000	74766000	46490000	4825100	48602000	46490000
1282	A0A8I6AA52	Wdr48	WD repeat-containing protein 48 (USP1-associated factor 1)	11	6	9	9	11	11	0.82884	0.90107	0.87515	0.87515	0.94382	0.80123	0.82555	0.82555	0.92398	1.012	0.85993	0.92398	0.84207	0.87983	0.975	0.87983	2312200000	1142600000	1435300000	1435300000	1.0276e+09	822460000	1334700000	1.0276e+09
1283	A0A8I6AA62	Ofd1	OFD1, centriole and centriolar satellite protein	0	1	2	1	0	1	NaN	1.293	0.98262	1.13781	5.4829	NaN	0.76381	3.12335	NaN	2.0308	1.1802	1.6055	3.5304	NaN	3.172	3.3512	0	47207000	97174000	47207000	166100000	0	69972000	69972000		+		+
1284	A0A8I6AA77	Ttf1	Transcription termination factor 1	2	5	6	6	4	4	0.80265	0.96199	0.76476	0.80265	0.88878	NaN	1.1538	1.02129	0.85605	0.92271	1.0942	0.92271	0.86919	NaN	1.2415	1.05534	248910000	372650000	376760000	372650000	134190000	0	139980000	134190000
1285	A0A8I6AA84	Ankrd10	Ankyrin repeat domain 10	2	1	1	1	0	0	2.0037	1.9954	1.9522	1.9954	NaN	NaN	NaN	#NUM!	1.0088	1.2469	1.372	1.2469	NaN	NaN	NaN	#NUM!	51013000	93273000	50451000	51013000	0	0	0	0
1286	A0A8I6AA94	Ano6	Anoctamin	9	9	7	13	11	12	0.81615	0.78655	0.75427	0.78655	0.74845	0.69361	0.72498	0.72498	0.92149	0.89882	0.89496	0.89882	0.79599	0.83371	0.86386	0.83371	1296500000	1.8222e+09	1245300000	1296500000	1.6791e+09	1.9636e+09	1285800000	1.6791e+09
1289	A0A8I6AAD6	Mrgbp	MRG domain binding protein	3	1	4	4	1	3	0.91682	0.78872	0.75147	0.78872	0.66498	1.8656	0.66836	0.66836	0.99757	0.8272	0.8406	0.8406	0.84365	0.70988	0.77964	0.77964	746990000	334150000	822370000	746990000	605780000	173670000	260680000	260680000
1290	A0A8I6AAD8	Snx4	Sorting nexin 4	5	5	6	4	5	6	1.0109	0.79616	0.82298	0.82298	1.2497	0.96826	1.09	1.09	0.96663	0.96726	0.90016	0.96663	0.90626	0.92185	0.92538	0.92185	655470000	661550000	744520000	661550000	479950000	414670000	350720000	414670000
1291	A0A8I6AAF1	Card19	Caspase recruitment domain family, member 19	3	2	3	2	2	5	1.0155	1.1695	1.052	1.052	1.1185	1.1171	1.1318	1.1185	1.0289	1.0841	1.1812	1.0841	1.2185	0.94298	1.093	1.093	477160000	266030000	212340000	266030000	293490000	433120000	526290000	433120000
1292	A0A8I6AAG7	Pcdhgc5 Pcdhga1 Pcdhga10 Pcdhga11 Pcdhga12 Pcdhga2 Pcdhga3 Pcdhga5 Pcdhga7 Pcdhga8 Pcdhgb7 Pcdhgb8 Pcdhgc3	Protocadherin gamma subfamily A, 1	1	0	1	1	1	0	0.96734	NaN	0.96597	0.966655	0.87108	0.77558	NaN	0.82333	0.6935	NaN	0.62946	0.66148	0.60125	0.543	NaN	0.572125	229810000	0	216690000	216690000	112100000	200010000	0	112100000
1293	A0A8I6AAL1	Rnf7	Ring finger protein 7	2	2	2	2	2	3	1.1364	0.99109	1.0814	1.0814	0.97943	1.0944	1.0739	1.0739	1.1227	1.0214	1.2016	1.1227	1.1411	1.0132	1.0603	1.0603	310580000	600340000	951790000	600340000	336840000	377690000	253070000	336840000
1294	A0A8I6AAM0	Fastkd5	FAST kinase domains 5	1	2	1	1	0	2	0.89751	1.5291	0.74437	0.89751	NaN	NaN	1.226	1.226	0.92134	1.1126	0.66159	0.92134	NaN	NaN	1.285	1.285	52077000	93199000	20748000	52077000	0	0	66545000	0
1295	A0A8I6AAM1	RGD1566085	Pyridoxal kinase (EC 2.7.1.35) (Pyridoxine kinase)	0	1	1	1	1	2	0.94194	0.93453	0.94891	0.94194	0.98116	0.91895	0.90831	0.91895	1.0516	1.0949	1.0557	1.0557	1.0958	1.023	0.99242	1.023	16688000000	21203000000	18898000000	18898000000	16763000000	14861000000	10509000000	14861000000
1296	A0A8I6AAM6	Gid4	GID complex subunit 4	2	1	1	2	2	2	0.77556	1.2645	1.2382	1.2382	0.72518	0.81425	0.86664	0.81425	0.98836	1.0471	1.0396	1.0396	0.82016	0.92815	1.2173	0.92815	405400000	70819000	76615000	76615000	263240000	464520000	301890000	301890000
1297	A0A8I6AAN1	Trmt2a	tRNA (uracil(54)-C(5))-methyltransferase (EC 2.1.1.35)	15	12	15	10	9	12	0.98873	0.93853	0.95724	0.95724	0.90203	0.90646	0.89747	0.90203	0.92085	0.9742	0.88889	0.92085	0.97779	0.89996	0.87376	0.89996	2.0513e+09	3.9006e+09	7.2009e+09	3.9006e+09	1.6409e+09	921890000	1.7913e+09	1.6409e+09
1298	A0A8I6AAN3	Aldh18a1	Delta-1-pyrroline-5-carboxylate synthase [Includes: Glutamate 5-kinase (GK) (EC 2.7.2.11) (Gamma-glutamyl kinase); Gamma-glutamyl phosphate reductase (GPR) (EC 1.2.1.41) (Glutamate-5-semialdehyde dehydrogenase) (Glutamyl-gamma-semialdehyde dehydrogenase)]	45	44	42	44	46	43	1.0491	1.0411	1.0408	1.0411	1.2495	1.2366	1.1801	1.2366	1.0084	0.99931	0.99969	0.99969	1.1449	1.1531	1.0911	1.1449	88567000000	88972000000	83679000000	88567000000	69604000000	68691000000	53276000000	68691000000
1300	A0A8I6AAR9	Ankrd17	Ankyrin repeat domain 17	28	29	23	27	26	29	1.1656	1.1959	1.1609	1.1656	1.1623	1.1627	1.0852	1.1623	1.0054	1.0025	1.0229	1.0054	1.0376	1.0849	1.0468	1.0468	4538000000	4790700000	4394000000	4538000000	4.2867e+09	3.8594e+09	4653500000	4.2867e+09
1302	A0A8I6AAW1	Tars3	threonine--tRNA ligase (EC 6.1.1.3) (Threonyl-tRNA synthetase)	7	9	11	7	7	9	0.9938	1.062	1.0309	1.0309	0.86888	0.98448	0.93535	0.93535	1.3082	1.0802	1.1587	1.1587	1.2064	1.0077	1.094	1.094	1.5755e+09	2221700000	3.0182e+09	2221700000	799780000	650650000	1.0615e+09	799780000
1303	A0A8I6AAX6	Gapdh-ps1	Glyceraldehyde-3-phosphate dehydrogenase, pseudogene 1	0	0	0	1	0	0	1.0187	1.0882	1.0993	1.0882	1.1037	1.1925	1.1813	1.1813	1.1143	1.1055	1.085	1.1055	1.1614	1.1469	1.12	1.1469	121660000000	149210000000	132180000000	132180000000	142570000000	99372000000	83245000000	99372000000
1304	A0A8I6AAX9	Mgst3	Microsomal glutathione S-transferase 3	1	1	1	0	0	0	0.84907	0.78887	0.83652	0.83652	NaN	NaN	NaN	#NUM!	1.0747	0.71004	0.73221	0.73221	NaN	NaN	NaN	#NUM!	30387000	59329000	51148000	51148000	0	0	0	0
1305	A0A8I6AAY1	Cox7a2l	Cytochrome c oxidase subunit 7A2 like	4	3	3	4	5	4	0.9637	0.97802	1.1555	0.97802	0.97789	0.88688	0.99013	0.97789	0.77073	0.78511	1.0285	0.78511	0.81322	0.73747	0.72213	0.73747	921560000	1444600000	1456400000	1444600000	1291200000	1.564e+09	927440000	1291200000
1306	A0A8I6AAZ0	Ruvbl2	RuvB-like helicase (EC 3.6.4.12)	25	24	24	24	24	24	0.98468	0.98187	0.99646	0.98468	0.99641	1.0179	1.0084	1.0084	1.0528	1.0413	1.0106	1.0413	1.0109	1.0043	1.0358	1.0109	37487000000	57276000000	48905000000	48905000000	40319000000	35087000000	27543000000	35087000000
1308	A0A8I6AB39;A0A0G2K0F1	Eif1-ps8 Gm5471		2	2	2	2	2	2	1.2603	1.206	1.402	1.2603	1.4351	1.3034	1.2752	1.3034	1.048	1.0434	1.1512	1.048	1.1568	1.0463	1.0843	1.0843	6.4953e+09	9601600000	12827000000	9601600000	5747700000	5090100000	3.4477e+09	5090100000
1309	A0A8I6AB48	Zmat2 Hars2	histidine--tRNA ligase (EC 6.1.1.21) (Histidyl-tRNA synthetase)	16	19	17	22	16	16	0.84176	0.86091	0.82972	0.84176	0.90658	0.84254	0.8092	0.84254	0.85083	0.94753	0.94662	0.94662	0.95008	0.94198	0.90619	0.94198	7.0288e+09	9303700000	9453000000	9303700000	8.289e+09	4.2369e+09	4.0665e+09	4.2369e+09
1310	A0A8I6AB52	Chmp2b	Charged multivesicular body protein 2B	1	1	1	0	0	0	0.91031	1.153	NaN	1.03165	NaN	NaN	NaN	#NUM!	1.0324	1.1279	NaN	1.08015	NaN	NaN	NaN	#NUM!	38707000	12904000	0	12904000	0	0	0	0
1312	A0A8I6AB77	Gstcd	Glutathione S-transferase C-terminal domain-containing protein	2	4	3	2	1	0	0.90034	1.0209	0.99363	0.99363	NaN	1.0915	NaN	1.0915	0.79421	0.89962	1.1151	0.89962	NaN	1.364	NaN	1.364	74641000	113660000	101680000	101680000	0	61165000	0	0
1313	A0A8I6AB87	Gnpda1	Glucosamine-6-phosphate isomerase (EC 3.5.99.6) (Glucosamine-6-phosphate deaminase)	12	9	8	10	11	12	1.3541	1.3551	1.3312	1.3541	1.6715	1.6081	1.4996	1.6081	1.1386	1.1996	1.162	1.162	1.4599	1.2924	1.33	1.33	13132000000	14921000000	13058000000	13132000000	14205000000	15093000000	8661600000	14205000000
1314	A0A8I6AB90	Foxn4	Forkhead box N4	1	1	2	1	1	1	0.97195	1.0279	1.0284	1.0279	1.1609	0.86257	1.1951	1.1609	1.0869	0.92161	1.0036	1.0036	1.0149	0.95876	1.0227	1.0149	782470000	948000000	1297800000	948000000	780040000	1151000000	684640000	780040000
1315	A0A8I6ABB8	Mvb12b	Multivesicular body subunit 12B	1	1	0	1	1	1	1.2021	0.9831	NaN	1.0926	1.0825	1.0228	1.2457	1.0825	0.84333	1.0505	NaN	0.946915	1.2467	0.72872	0.74491	0.74491	43595000	62443000	0	43595000	43186000	65590000	66053000	65590000
1317	A0A8I6ABD9	Thoc7	THO complex subunit 7 homolog	8	7	6	8	9	9	0.98821	0.86553	0.87385	0.87385	0.93218	0.83111	0.93125	0.93125	1.0759	1.0362	0.95609	1.0362	0.97467	0.89937	0.99345	0.97467	2456100000	2406500000	2262600000	2406500000	1.8559e+09	2175800000	1.8632e+09	1.8632e+09
1318	A0A8I6ABE7	Xpr1	Xenotropic and polytropic retrovirus receptor 1	1	2	3	3	4	2	1.4072	1.3033	1.4737	1.4072	1.4485	1.0986	1.1204	1.1204	0.87555	1.0326	1.3095	1.0326	1.217	1.0499	1.2889	1.217	87401000	171130000	261640000	171130000	275460000	132080000	86363000	132080000
1319	A0A8I6ABF2	Lmf1	Lipase maturation factor	1	2	0	1	1	1	1.3164	1.111	NaN	1.2137	NaN	2.4784	2.1131	2.29575	1.3805	1.0767	NaN	1.2286	NaN	2.2011	1.4077	1.8044	30151000	278650000	0	30151000	0	33648000	36436000	33648000
1320	A0A8I6ABF9	ENSRNOG00000066981	Uncharacterized protein	2	3	2	2	1	2	1.9329	1.4993	2.1285	1.9329	1.9536	2.6084	2.0849	2.0849	1.8983	1.8321	1.7764	1.8321	2.1307	2.729	1.9343	2.1307	176820000	178300000	193780000	178300000	135590000	53558000	66189000	66189000			+
1321	A0A8I6ABG6	Tln1	Talin 1	106	105	105	111	112	108	0.96227	0.99145	1.0078	0.99145	0.97996	0.99426	1.029	0.99426	0.99091	1.031	1.0109	1.0109	0.98634	1.0327	1.0241	1.0241	75129000000	77225000000	76928000000	76928000000	75621000000	59908000000	55212000000	59908000000
1322	A0A8I6ABJ7	Rel	REL proto-oncogene, NF-kB subunit	6	2	2	4	2	1	1.5916	1.6236	1.1772	1.5916	1.5455	1.3068	1.0116	1.3068	1.2955	2.523	1.2484	1.2955	1.0704	1.2802	1.2259	1.2259	405850000	138990000	419980000	405850000	442920000	221320000	35463000	221320000
1323	A0A8I6ABJ9	Ythdf2	YTH domain-containing family protein	6	2	3	3	3	4	1.1291	1.0414	1.2451	1.1291	1.0276	1.1503	1.1306	1.1306	1.011	1.0253	1.1722	1.0253	0.97096	1.0686	1.2103	1.0686	3.4663e+09	3.3129e+09	3.9072e+09	3.4663e+09	965300000	1.4715e+09	1.8849e+09	1.4715e+09
1324	A0A8I6ABL2	Tenm3	Teneurin transmembrane protein 3	3	1	3	3	2	2	1.127	1.0278	0.84079	1.0278	0.67478	0.90245	0.63404	0.67478	1.1992	3.2642	1.4788	1.4788	1.0047	0.91987	0.74265	0.91987	44011000	137160000	932120000	137160000	1430000000	110000000	524420000	524420000
1326	A0A8I6ABQ2;A0A8I5ZUJ1	Bcl2l13		11	10	8	8	9	11	0.84127	0.85408	0.85367	0.85367	0.76397	0.63032	0.77843	0.76397	0.84468	0.83241	0.85006	0.84468	0.76228	0.74834	0.6812	0.74834	3.0518e+09	4483400000	3.4849e+09	3.4849e+09	2554100000	2712200000	1.5854e+09	2554100000
1327	A0A8I6ABQ9	Taf12	Transcription initiation factor TFIID subunit 12	3	2	3	2	3	2	0.80141	0.70049	0.8649	0.80141	0.75519	0.67638	0.72231	0.72231	0.8221	0.84945	0.90618	0.84945	1.0053	0.79545	0.80121	0.80121	726390000	276290000	520520000	520520000	268140000	437130000	174990000	268140000
1328	A0A8I6ABR1	Tmcc1	Transmembrane and coiled-coil domain family 1	0	1	1	0	0	1	NaN	2.2626	1.6244	1.9435	NaN	NaN	0.703	0.703	NaN	3.0033	1.3099	2.1566	NaN	NaN	0.66575	0.66575	0	59662000	71353000	59662000	0	0	29245000	0
1329	A0A8I6ABR9	Kdm2b	Lysine demethylase 2B	5	4	3	6	3	2	0.7781	0.85327	0.94439	0.85327	1.1536	1.0819	1.0322	1.0819	0.66377	0.85222	0.9045	0.85222	1.0599	1.058	0.907	1.058	188590000	564800000	521040000	521040000	405200000	179860000	152660000	179860000
1331	A0A8I6ABU1	Slc39a14	Solute carrier family 39 member 14	3	4	3	3	3	3	0.98796	0.84295	0.88887	0.88887	0.7425	0.79004	0.9004	0.79004	1.0019	0.89075	1.0067	1.0019	0.93124	0.88869	1.0316	0.93124	1417800000	1.7437e+09	1.743e+09	1.743e+09	1087900000	888220000	1431600000	1087900000
1332	A0A8I6ABY4	Lgalsl	Galectin	4	4	4	6	3	3	0.68811	0.64137	0.71744	0.68811	0.63464	0.75471	0.80066	0.75471	0.66263	0.85585	0.83056	0.83056	0.86119	0.9681	0.98548	0.9681	254560000	114690000	225390000	225390000	563540000	327090000	174660000	327090000
1333	A0A8I6ABZ7	Dhx9	RNA helicase (EC 3.6.4.13) (DEAH box protein 9) (Nuclear DNA helicase II)	50	46	46	52	45	47	0.89215	0.88363	0.88101	0.88363	0.84298	0.83968	0.8291	0.83968	0.93808	0.89298	0.89654	0.89654	0.84619	0.8826	0.87792	0.87792	58066000000	73194000000	73221000000	73194000000	66088000000	46679000000	42866000000	46679000000
1334	A0A8I6ABZ8	Akap10	A-kinase anchoring protein 10	3	1	3	3	6	3	1.2886	0.84094	1.1536	1.1536	1.1239	1.4926	1.3907	1.3907	1.1724	0.9357	1.0588	1.0588	1.0257	1.3773	1.3204	1.3204	212260000	147890000	177920000	177920000	137350000	562150000	110260000	137350000
1335	A0A8I6AC00	Sun2	Sad1 and UNC84 domain containing 2	17	14	14	17	17	18	0.47377	0.48784	0.53259	0.48784	0.45464	0.4734	0.47813	0.4734	0.60763	0.5793	0.62368	0.60763	0.5199	0.5665	0.53904	0.53904	7.4042e+09	7.8334e+09	6.1047e+09	7.4042e+09	4384400000	2773100000	5197700000	4384400000	+	+	+	+
1337	A0A8I6AC14	Ptrh1	Peptidyl-tRNA hydrolase 1 homolog	1	0	1	1	0	0	0.81742	NaN	1.2317	1.02456	1.2887	NaN	NaN	1.2887	1.6947	NaN	10.139	5.91685	0.71644	NaN	NaN	0.71644	50474000	0	174740000	50474000	25033000	0	0	0			+
1338	A0A8I6AC37	Pml	PML nuclear body scaffold	19	18	20	18	15	19	1.143	1.0781	1.1583	1.143	0.95239	1.0136	1.0041	1.0041	0.96545	0.97125	0.93133	0.96545	0.91941	0.84587	0.82192	0.84587	4.2462e+09	4.1704e+09	5697600000	4.2462e+09	3.608e+09	2788000000	3.5651e+09	3.5651e+09
1339	A0A8I6AC38	Wnk2	non-specific serine/threonine protein kinase (EC 2.7.11.1)	0	0	0	0	1	1	1.0011	1.2078	1.2432	1.2078	0.98912	1.1716	1.1497	1.1497	2.8242	1.1389	1.1268	1.1389	1.166	1.1301	1.1162	1.1301	2789000000	1.6707e+09	1241200000	1.6707e+09	1.5197e+09	1.7109e+09	1.6222e+09	1.6222e+09
1340	A0A8I6AC46	Med1	Mediator of RNA polymerase II transcription subunit 1 (Mediator complex subunit 1)	19	20	23	16	17	19	0.80086	0.84225	0.84746	0.84225	0.83989	0.78208	0.86261	0.83989	0.90511	0.81251	0.92976	0.90511	0.80731	0.83809	0.82726	0.82726	9454100000	12846000000	2.9356e+09	9454100000	1.5648e+09	4977500000	3.5566e+09	3.5566e+09
1341	A0A8I6AC50	Ttc13	Tetratricopeptide repeat domain 13	5	4	4	1	4	5	1.2315	1.3577	1.4247	1.3577	1.4721	1.223	1.1452	1.223	1.0213	0.94756	1.1044	1.0213	0.63934	0.97714	1.1089	0.97714	520990000	290830000	435350000	435350000	23207000	194990000	271130000	194990000
1345	A0A8I6ACC7	Rbm7	RNA binding motif protein 7	8	8	6	4	5	8	0.92161	0.79918	0.74437	0.79918	0.95236	0.95378	0.91345	0.95236	1.0363	0.79513	0.96026	0.96026	0.94742	1.0194	1.0313	1.0194	1264300000	1.5802e+09	452340000	1264300000	346550000	590360000	956960000	590360000
1346	A0A8I6ACD0	Zbed6	Zinc finger CCCH-type containing 11A	7	6	8	5	6	8	1.0066	0.97827	0.8134	0.97827	0.96924	0.93219	1.0515	0.96924	0.9288	0.901	0.81023	0.901	0.8408	0.89421	0.96816	0.89421	611760000	2.0105e+09	1092000000	1092000000	2.0067e+09	1.0458e+09	558010000	1.0458e+09
1347	A0A8I6ACD7	LOC108348204	High mobility group protein B3 pseudogene	5	3	3	6	4	5	0.75233	0.77797	0.7166	0.75233	0.71203	0.85768	0.64679	0.71203	0.86008	0.82009	0.80685	0.82009	0.86646	0.89698	0.68101	0.86646	3.9426e+09	3.6597e+09	2325100000	3.6597e+09	2799400000	2223600000	2435300000	2435300000
1348	A0A8I6ACD9	Tm2d3	TM2 domain containing 3	0	1	1	1	0	0	NaN	1.1002	1.1222	1.1112	1.0828	NaN	NaN	1.0828	NaN	0.74918	1.0287	0.88894	0.93222	NaN	NaN	0.93222	0	92738000	81125000	81125000	57368000	0	0	0
1349	A0A8I6ACI2	Ssna1	SS nuclear autoantigen 1	4	4	3	2	3	3	1.4307	1.2218	1.1254	1.2218	1.1018	1.1437	1.1061	1.1061	1.0608	1.0123	0.92242	1.0123	1.0181	1.0099	1.1099	1.0181	3.4112e+09	3.1531e+09	2663700000	3.1531e+09	2170100000	3.1688e+09	2768200000	2768200000
1350	A0A8I6ACJ8	Med18 MED18	Mediator of RNA polymerase II transcription subunit 18 (Mediator complex subunit 18)	5	4	2	5	3	4	1.191	1.0857	1.0276	1.0857	1.1067	1.0127	0.91014	1.0127	0.99151	0.91058	1.0212	0.99151	1.0061	1.067	0.82601	1.0061	805170000	863670000	431230000	805170000	828900000	342860000	457850000	457850000
1351	A0A8I6ACM8	Myo6	Unconventional myosin-VI (Unconventional myosin-6)	49	52	48	54	52	51	0.73219	0.78341	0.74271	0.74271	0.79607	0.77241	0.79587	0.79587	0.91928	1.0025	0.97526	0.97526	0.99561	0.98906	0.98445	0.98906	17605000000	21495000000	20938000000	20938000000	17511000000	19165000000	14030000000	17511000000
1352	A0A8I6ACN6	Cbx4	Chromobox 4	4	4	2	3	2	2	1.1069	1.118	1.5152	1.118	1.0714	0.95272	0.86269	0.95272	1.1965	1.1572	0.99837	1.1572	0.87272	0.75208	0.98626	0.87272	180280000	351650000	109470000	180280000	45616000	34813000	73799000	45616000
1353	A0A8I6ACN8	Naaladl2	N-acetylated alpha-linked acidic dipeptidase-like 2	1	1	1	2	2	1	0.48219	0.57371	0.79702	0.57371	0.4748	0.7882	NaN	0.6315	0.82809	0.78355	0.95471	0.82809	0.72194	0.86652	NaN	0.79423	15050000	42051000	60547000	42051000	163980000	105670000	0	105670000
1356	A0A8I6ACT0	LOC103694176	60 kDa heat shock protein, mitochondrial (EC 5.6.1.7) (60 kDa chaperonin) (Chaperonin 60) (Heat shock protein 60)	1	1	1	1	1	1	0.93354	0.92333	0.8826	0.92333	0.88737	0.81942	0.84113	0.84113	0.90253	0.88007	0.86934	0.88007	0.85351	0.86506	0.82969	0.85351	437850000000	457810000000	416120000000	437850000000	412730000000	283130000000	262920000000	283130000000
1357	A0A8I6ACU5	Krt28	Keratin 28	0	0	0	0	1	0	0.18236	0.19058	0.051272	0.18236	0.76035	0.73161	0.80899	0.76035	0.016558	0.026168	0.033093	0.026168	0.63985	0.50629	0.68215	0.63985	5115900000	5463200000	74678000	5115900000	5376800000	7.2479e+09	3.9794e+09	5376800000	+		+
1358	A0A8I6ACU6	Glcci1	Glucocorticoid induced 1	1	2	1	2	0	1	0.9111	0.86409	0.99285	0.9111	NaN	NaN	0.95649	0.95649	0.97894	0.94594	0.98737	0.97894	NaN	NaN	1.0704	1.0704	14491000	72183000	49631000	49631000	0	0	115190000	0
1359	A0A8I6ACU9	Timm50	Mitochondrial import inner membrane translocase subunit TIM50	12	10	9	12	12	9	0.89683	0.87205	0.91217	0.89683	0.91232	0.87444	0.92287	0.91232	0.93313	0.92153	0.93091	0.93091	0.99358	0.9924	0.96214	0.9924	11296000000	16053000000	11721000000	11721000000	9744800000	8.0858e+09	6.1869e+09	8.0858e+09
1361	A0A8I6ACX1	LOC690000	Similar to CG3740-PA	1	0	0	0	1	1	0.71509	NaN	NaN	0.71509	NaN	1.4435	0.93392	1.18871	0.6137	NaN	NaN	0.6137	NaN	1.0334	0.8771	0.95525	139760000	0	0	0	0	50544000	43108000	43108000
1362	A0A8I6ACY0	Dennd2d	DENN domain containing 2D	6	6	6	4	5	7	0.94059	1.125	1.0071	1.0071	1.0364	0.95596	0.7736	0.95596	0.83219	1.0804	0.86879	0.86879	1.0065	0.97648	0.85904	0.97648	1398400000	1.7175e+09	1.5188e+09	1.5188e+09	650530000	564680000	1349300000	650530000
1363	A0A8I6ACY3	Tmem87a	Transmembrane protein 87A	11	10	10	11	10	9	0.85942	0.88488	0.87785	0.87785	0.81599	0.82817	0.73119	0.81599	0.86598	0.93752	0.91685	0.91685	0.88642	0.84158	0.88373	0.88373	4394800000	4.2614e+09	3.5044e+09	4.2614e+09	2753700000	3.3184e+09	3.0277e+09	3.0277e+09
1364	A0A8I6ACY9	Vps37b	VPS37B subunit of ESCRT-I	3	2	2	2	3	3	1.2405	1.2782	1.2507	1.2507	1.3584	0.68381	0.7739	0.7739	1.1602	1.2629	1.1226	1.1602	1.177	1.3544	1.28	1.28	474400000	333770000	756250000	474400000	554700000	151750000	157300000	157300000
1365	A0A8I6AD02	ENSRNOG00000069655	Glyceraldehyde 3-phosphate dehydrogenase NAD(P) binding domain-containing protein	2	2	2	2	2	2	1.0442	1.05	1.0705	1.05	1.1597	1.1465	1.0846	1.1465	1.1143	1.1757	1.2014	1.1757	1.181	1.1945	1.1791	1.181	100130000000	45831000000	50974000000	50974000000	78612000000	77431000000	60942000000	77431000000
1367	A0A8I6AD19	Flad1	FAD synthase (EC 2.7.7.2) (FAD pyrophosphorylase) (FMN adenylyltransferase) (Flavin adenine dinucleotide synthase)	4	5	3	6	5	2	1.0792	1.0584	1.0918	1.0792	1.2009	1.0885	1.1179	1.1179	0.89965	0.94314	0.93095	0.93095	1.0142	0.98754	0.9797	0.98754	213830000	680220000	493420000	493420000	547470000	360160000	116050000	360160000
1368	A0A8I6AD50	Akr1c13	Aldo-keto reductase family 1, member C13	7	6	7	7	6	6	0.74787	0.73887	0.78171	0.74787	0.84847	0.71435	0.8034	0.8034	0.81466	0.83499	0.85901	0.83499	0.81791	0.90868	0.85409	0.85409	41172000000	49856000000	32960000000	41172000000	28421000000	22666000000	18803000000	22666000000
1369	A0A8I6AD55	Chchd3	Coiled-coil-helix-coiled-coil-helix domain containing 3	12	13	13	13	12	11	0.84171	0.82282	0.86223	0.84171	0.83122	0.79087	0.77875	0.79087	0.87748	0.86882	0.84534	0.86882	0.85801	0.83522	0.84473	0.84473	14096000000	16734000000	14412000000	14412000000	11206000000	10365000000	9169200000	10365000000
1371	A0A8I6AD67	Parp9	Poly [ADP-ribose] polymerase (PARP) (EC 2.4.2.-)	2	3	3	3	2	1	0.94048	0.96788	0.91931	0.94048	1.0847	0.96364	0.94509	0.96364	0.9087	0.89971	0.88519	0.89971	0.93686	1.0065	0.98891	0.98891	1.8078e+09	3.2624e+09	4.1323e+09	3.2624e+09	2242300000	1390000000	289360000	1390000000
1372	A0A8I6AD71	Rsbn1l	Round spermatid basic protein 1-like	11	10	10	12	14	14	1.0053	0.91188	0.93175	0.93175	0.79128	0.80962	0.72294	0.79128	1.0092	0.96032	0.92903	0.96032	0.91203	0.83565	0.8578	0.8578	1.7706e+09	1173500000	1.6921e+09	1.6921e+09	1273800000	1.5804e+09	918810000	1273800000
1373	A0A8I6ADA8	Abhd4	Abhydrolase domain containing 4, N-acyl phospholipase B	4	3	2	1	2	2	1.396	1.2509	1.1657	1.2509	1.4215	1.6357	1.5212	1.5212	0.76343	0.71196	0.74172	0.74172	0.94502	0.88937	0.86758	0.88937	687680000	598930000	214330000	598930000	105860000	453890000	288740000	288740000
1374	A0A8I6ADB2	LOC120102832 Rbm12b	Similar to swan	1	1	1	1	0	0	0.82573	0.78441	0.73323	0.78441	0.8087	0.75863	0.80598	0.80598	0.87042	0.78883	0.76608	0.78883	0.77419	0.73852	0.83114	0.77419	1124700000	963330000	908100000	963330000	692440000	969740000	597550000	692440000
1375	A0A8I6ADB5	Stag1	Cohesin subunit SA (SCC3 homolog) (Stromal antigen)	9	9	6	8	9	12	0.75369	0.70806	0.74279	0.74279	0.64183	0.66505	0.70014	0.66505	0.82514	0.92589	0.833	0.833	0.79907	0.80364	0.81042	0.80364	2.0337e+09	2892900000	2.0789e+09	2.0789e+09	1.834e+09	4537200000	3.6552e+09	3.6552e+09
1376	A0A8I6ADE0	AABR07041140.1	Eukaryotic translation initiation factor 5	0	0	0	0	0	0	1.4895	1.2791	1.3191	1.3191	1.5078	1.4829	1.3456	1.4829	1.2497	1.2588	1.2563	1.2563	1.1673	1.3851	1.1361	1.1673	3.6135e+09	3.7506e+09	3.307e+09	3.6135e+09	3.028e+09	2625600000	1.7157e+09	2625600000
1377	A0A8I6ADE4	ENSRNOG00000069389	WD repeat domain 12	0	0	0	0	0	0	1.2244	1.1419	1.109	1.1419	1.1456	1.13	1.1103	1.13	0.9625	1.0982	1.1433	1.0982	0.99729	1.0977	1.0205	1.0205	3.1436e+09	3.1464e+09	2557000000	3.1436e+09	2.0534e+09	2506100000	2.0996e+09	2.0996e+09
1378	A0A8I6ADJ6	Dsn1	DSN1 component of MIS12 kinetochore complex	8	6	5	5	6	5	1.0631	1.2109	1.021	1.0631	1.273	1.5718	1.153	1.273	0.94388	1.1703	0.96046	0.96046	1.0017	0.94939	1.0229	1.0017	704130000	989200000	1076600000	989200000	210300000	411460000	322330000	322330000
1379	A0A8I6ADK4	Bbx	BBX high mobility group box domain containing	8	7	5	6	8	5	0.74378	0.70252	0.72009	0.72009	0.65031	0.6671	0.69902	0.6671	0.83566	0.75514	0.80913	0.80913	0.85241	0.76185	0.80801	0.80801	448760000	954160000	371000000	448760000	511660000	759860000	298350000	511660000
1380	A0A8I6ADK9;A0A8I5ZMJ5	Atp13a3		6	3	2	5	5	1	0.84338	1.1545	1.2625	1.1545	0.78506	0.9432	1.0191	0.9432	0.88238	0.95715	1.8747	0.95715	0.61177	0.75822	0.92781	0.75822	1097300000	249540000	99288000	249540000	136470000	241080000	88798000	136470000
1381	A0A8I6ADL4	Serinc3	Serine incorporator 3	2	1	1	2	3	2	1.1125	1.0943	0.82491	1.0943	1.0113	0.85272	0.89011	0.89011	1.2034	0.82856	0.85869	0.85869	0.97698	0.83845	0.8788	0.8788	166560000	10081000	8748400	10081000	124210000	171340000	61369000	124210000
1382	A0A8I6ADM1	Gtpbp10	GTP binding protein 10	7	8	6	5	6	6	0.77233	0.72083	0.84308	0.77233	0.99133	0.79987	1.043	0.99133	0.87946	0.80825	0.79655	0.80825	0.87931	0.8398	0.9028	0.87931	1122100000	1192200000	1089700000	1122100000	793360000	446950000	485550000	485550000
1384	A0A8I6ADQ7	ENSRNOG00000063280	Ribosomal protein S5 C-terminal domain-containing protein	1	1	1	1	1	1	1.0058	0.96604	1.0143	1.0058	1.005	0.98825	0.98383	0.98825	1.0301	0.95515	1.0677	1.0301	1.0035	1.1026	0.99226	1.0035	10773000000	1.766e+09	12189000000	10773000000	11627000000	2281700000	8.3952e+09	8.3952e+09
1385	A0A8I6ADR8	Efr3a	EFR3 homolog A	8	8	7	6	5	7	0.72326	0.80525	0.81263	0.80525	0.62848	0.70734	0.80819	0.70734	0.92935	0.83708	0.72204	0.83708	0.62054	0.74095	0.85554	0.74095	774100000	1.0728e+09	701720000	774100000	475870000	339760000	543570000	475870000
1386	A0A8I6ADV2	ENSRNOG00000065109	C2H2-type domain-containing protein	0	0	1	0	0	0	1.6576	1.6436	1.1409	1.6436	1.8427	1.4054	1.4052	1.4054	1.1522	0.98969	1.0269	1.0269	1.1413	1.014	0.87874	1.014	146750000	257880000	467850000	257880000	232980000	201110000	114660000	201110000
1387	A0A8I6ADV7	Kifc3	Kinesin-like protein	1	3	2	1	0	1	1.0224	1.1236	1.0697	1.0697	1.1601	1.1874	1.0159	1.1601	0.93134	0.92057	0.95324	0.93134	1.0872	1.0549	0.80179	1.0549	218130000	662120000	571830000	571830000	316620000	247860000	208500000	247860000
1388	A0A8I6ADZ5	Fbxo33	F-box protein 33	2	4	3	3	1	3	1.6656	1.1585	0.93768	1.1585	1.0156	1.1688	1.0382	1.0382	0.80286	0.80993	0.70955	0.80286	0.94294	0.76412	0.91736	0.91736	88110000	407910000	258550000	258550000	357160000	46379000	322630000	322630000
1389	A0A8I6AE10	Cdc16	Cell division cycle 16	14	11	11	10	11	10	0.86493	0.8781	0.89976	0.8781	0.82246	0.78725	0.84213	0.82246	0.88638	0.85435	0.8964	0.88638	0.88209	0.9191	0.90685	0.90685	4581100000	4929900000	5.841e+09	4929900000	3.4951e+09	6.235e+09	4535600000	4535600000
1390	A0A8I6AE14	Fkbp7	peptidylprolyl isomerase (EC 5.2.1.8)	1	2	1	1	1	2	1.7374	0.98762	0.7556	0.98762	0.75169	NaN	0.60317	0.67743	0.76013	0.90387	0.99124	0.90387	0.75321	NaN	0.81201	0.78261	19615000	58431000	44680000	44680000	52254000	0	33430000	33430000
1391	A0A8I6AE33	Wdr37	WD repeat domain 37	4	6	4	5	5	6	1.6527	0.91089	0.90312	0.91089	0.80303	0.79304	1.0286	0.80303	1.9854	1.0334	1.031	1.0334	0.99062	0.97451	0.9317	0.97451	2373400000	1.5574e+09	259900000	1.5574e+09	545580000	2765800000	1252300000	1252300000
1392	A0A8I6AE36	ENSRNOG00000067472	Peroxisomal biogenesis factor 19 (Peroxin-19) (Peroxisomal farnesylated protein)	10	7	9	10	7	9	0.83578	0.94639	0.9312	0.9312	0.83863	0.86311	0.88397	0.86311	1.001	0.84945	0.78057	0.84945	0.89106	0.87814	0.95522	0.89106	4704500000	1.6243e+09	2.1014e+09	2.1014e+09	1.7441e+09	1200200000	1339200000	1339200000
1393	A0A8I6AE43	Erbin	Erbb2 interacting protein	13	11	9	11	12	10	0.89629	0.84441	0.87824	0.87824	0.88971	0.78766	0.73824	0.78766	0.89255	0.9259	0.9303	0.9259	0.94787	0.88207	0.87802	0.88207	1455100000	1.6179e+09	1318300000	1455100000	1132800000	492300000	736810000	736810000
1394	A0A8I6AE57	Urgcp	Upregulator of cell proliferation	4	3	4	4	3	2	1.6915	1.4526	1.5967	1.5967	1.6495	1.8004	1.503	1.6495	1.08	0.97782	1.1605	1.08	1.2229	1.2574	1.2149	1.2229	211710000	578540000	248500000	248500000	484820000	161280000	161690000	161690000
1395	A0A8I6AE58	Actr6	Actin related protein 6	3	0	2	3	4	5	0.81484	NaN	1.0898	0.95232	1.1009	0.89335	0.89301	0.89335	0.9737	NaN	1.0449	1.0093	1.1244	0.75312	0.94088	0.94088	239200000	0	119490000	119490000	172360000	235630000	682750000	235630000
1396	A0A8I6AE68;M0R9N8	Anln		25	25	25	23	23	21	1.948	1.8261	1.783	1.8261	1.7271	1.5059	1.3082	1.5059	1.485	1.3065	1.4512	1.4512	1.3784	1.2362	1.2387	1.2387	4.1678e+09	5197000000	4912000000	4912000000	3.123e+09	3.1742e+09	2344200000	3.123e+09
1398	A0A8I6AE77	Ctc1	CST complex subunit CTC1	11	13	13	13	11	8	0.58555	0.58665	0.64547	0.58665	0.60911	0.51932	0.64039	0.60911	0.73409	0.73796	0.74256	0.73796	0.67855	0.66114	0.56836	0.66114	1317100000	2499100000	1.941e+09	1.941e+09	1.633e+09	1.723e+09	1.5983e+09	1.633e+09
1399	A0A8I6AE78	Hgsnat	Heparan-alpha-glucosaminide N-acetyltransferase	1	1	1	1	2	1	0.70809	0.65046	0.68226	0.68226	0.71521	0.86814	4.0765	0.86814	0.53467	0.59519	0.71671	0.59519	0.65119	0.74004	0.75438	0.74004	75835000	121590000	109940000	109940000	67079000	140340000	70988000	70988000
1400	A0A8I6AE91	Gga2	Golgi associated, gamma adaptin ear containing, ARF binding protein 2	13	11	10	12	11	11	1.608	1.4484	1.4718	1.4718	1.9692	1.9735	1.8842	1.9692	1.3576	1.27	1.2518	1.27	1.5623	1.6062	1.4929	1.5623	2333400000	2391500000	1449400000	2333400000	1.8567e+09	1334500000	1204900000	1334500000
1404	A0A8I6AEG7	Eef1b2	Eukaryotic translation elongation factor 1 beta 2	11	9	8	12	10	9	1.2183	1.1912	1.117	1.1912	1.2738	1.221	1.1685	1.221	1.0656	1.069	0.98368	1.0656	1.0953	1.1205	1.0886	1.0953	73036000000	55364000000	42509000000	55364000000	49608000000	42441000000	39545000000	42441000000
1405	A0A8I6AEH7	Nedd4l	HECT-type E3 ubiquitin transferase (EC 2.3.2.26)	4	4	7	6	5	4	1.0708	1.0265	0.99994	1.0265	0.96032	1.0083	1.2507	1.0083	1.0261	1.0812	1.0258	1.0261	0.96524	1.1024	0.9375	0.96524	3.2955e+09	2294600000	3.6168e+09	3.2955e+09	2566900000	2872900000	2480100000	2566900000
1406	A0A8I6AEI1	Hps1	HPS1, biogenesis of lysosomal organelles complex 3 subunit 1	0	1	1	1	0	0	NaN	1.1631	1.1642	1.16365	1.1761	NaN	NaN	1.1761	NaN	1.0872	0.96507	1.02614	1.1916	NaN	NaN	1.1916	0	153580000	131830000	131830000	90176000	0	0	0
1407	A0A8I6AEI2	Rundc1	RUN domain containing 1	1	1	1	3	0	1	1.1413	0.88671	1.2572	1.1413	1.0087	NaN	1.25	1.12935	1.1465	0.84627	1.3131	1.1465	1.0937	NaN	1.1872	1.14045	119640000	19693000	128910000	119640000	155790000	0	93586000	93586000
1408	A0A8I6AEI3	Wwox	WW domain-containing oxidoreductase	3	1	1	1	1	1	0.4253	0.65692	0.75449	0.65692	0.7507	0.48136	0.38051	0.48136	0.61248	1.0877	0.60732	0.61248	0.57572	0.42732	1.0727	0.57572	92517000	82510000	113450000	92517000	29818000	12319000	31105000	29818000
1409	A0A8I6AEK1	ENSRNOG00000069727	Uncharacterized protein	1	1	1	1	1	1	1.0017	1.3195	1.0768	1.0768	1.5604	1.439	1.235	1.439	1.0143	1.139	1.0572	1.0572	1.3788	1.1288	1.1548	1.1548	1246100000	891680000	1.4815e+09	1246100000	1312200000	1.4714e+09	1254400000	1312200000
1410	A0A8I6AEK2	RGD1565987	Similar to F-box and leucine-rich repeat protein 18	0	0	0	1	0	0	0.89411	1.0289	0.99251	0.99251	1.0963	1.0923	0.93481	1.0923	0.94174	0.9037	0.87531	0.9037	1.0236	1.0013	0.99956	1.0013	1.9787e+09	2469700000	2166500000	2166500000	5176900000	1.8046e+09	1289600000	1.8046e+09
1411	A0A8I6AEL5	Arid5b	AT-rich interactive domain-containing protein 5B	1	1	0	2	0	1	0.61224	NaN	NaN	0.61224	0.89721	NaN	0.78692	0.842065	1.4923	NaN	NaN	1.4923	1.111	NaN	1.6796	1.3953	16981000	0	0	0	59960000	0	26299000	26299000
1412	A0A8I6AEP6	AABR07021955.1 Lbr	Delta(14)-sterol reductase LBR (EC 1.3.1.70) (3-beta-hydroxysterol Delta (14)-reductase) (C-14 sterol reductase) (Integral nuclear envelope inner membrane protein) (Lamin-B receptor) (Sterol C14-reductase)	17	15	13	18	15	15	0.97459	0.95241	0.94594	0.95241	0.83368	0.78651	0.83623	0.83368	0.95875	0.93856	0.91765	0.93856	0.89268	0.83741	0.88474	0.88474	17616000000	20017000000	15499000000	17616000000	16044000000	15737000000	12944000000	15737000000
1413	A0A8I6AEP7	Fat1	FAT atypical cadherin 1	47	44	41	37	37	40	1.6258	1.6523	1.5463	1.6258	1.3088	1.3354	1.3128	1.3128	1.0971	1.0737	1.0191	1.0737	0.79902	0.93756	0.86222	0.86222	6.6876e+09	6.0717e+09	5617800000	6.0717e+09	6.0506e+09	2685300000	4409000000	4409000000
1415	A0A8I6AES5;Q6GQP4	Rab22a		4	4	4	3	2	4	1.0756	1.0226	1.1834	1.0756	1.0879	1.4462	1.0018	1.0879	0.97532	0.87313	1.0047	0.97532	1.3802	1.4004	0.91061	1.3802	506610000	1169800000	767010000	767010000	502090000	77903000	414430000	414430000
1416	A0A8I6AEW7	Fam171a1	Family with sequence similarity 171, member A1	4	2	2	1	1	0	0.37788	0.40363	0.90508	0.40363	0.41176	0.36567	NaN	0.388715	0.78727	0.79568	0.75933	0.78727	0.97886	0.78998	NaN	0.88442	136920000	62618000	81027000	81027000	53998000	33843000	0	33843000
1417	A0A8I6AEX0	Cdk13	Cyclin-dependent kinase 13	19	18	18	16	15	20	0.87129	0.92958	0.86206	0.87129	0.84522	0.82171	0.96512	0.84522	0.83762	0.88595	0.83453	0.83762	0.88147	0.8082	0.83155	0.83155	16864000000	10216000000	9221900000	10216000000	7.4638e+09	7.5533e+09	4304400000	7.4638e+09
1418	A0A8I6AEY5	Lrsam1	Leucine rich repeat and sterile alpha motif containing 1	3	1	3	0	0	3	0.53278	NaN	0.39482	0.4638	NaN	NaN	0.66775	0.66775	0.50076	NaN	0.56801	0.534385	NaN	NaN	0.6484	0.6484	188160000	0	242910000	188160000	0	0	91366000	0
1419	A0A8I6AEY8	Vps8	VPS8 subunit of CORVET complex	5	4	6	7	4	2	0.83448	0.73171	0.81175	0.81175	0.72035	0.64187	0.76563	0.72035	1.0388	0.78288	0.87565	0.87565	0.9284	0.85102	1.3366	0.9284	374530000	282960000	241890000	282960000	280280000	162920000	100490000	162920000
1420	A0A8I6AEZ4	Dct	Dopachrome tautomerase	5	3	2	3	3	4	0.79226	0.7494	0.30761	0.7494	0.90839	1.1755	0.90729	0.90839	1.1796	1.5833	0.96158	1.1796	1.5824	1.2024	1.2583	1.2583	438860000	278870000	425290000	425290000	401550000	34413000	593780000	401550000
1421	A0A8I6AEZ5	Clasp1	Cytoplasmic linker associated protein 1	30	25	27	32	32	25	1.356	1.3583	1.2969	1.356	1.35	1.2276	1.4029	1.35	1.2149	1.1869	1.1796	1.1869	1.2266	1.2253	1.3744	1.2266	5459300000	6.8207e+09	6.2773e+09	6.2773e+09	6.3086e+09	4669000000	4662200000	4669000000
1422	A0A8I6AEZ7	Crlf3	Cytokine receptor-like factor 3	10	9	11	10	9	11	1.4105	1.3232	1.3982	1.3982	1.6439	1.5228	1.5536	1.5536	1.0486	0.99056	1.0498	1.0486	1.2496	1.1823	1.1291	1.1823	4.0491e+09	3.5187e+09	2.9794e+09	3.5187e+09	3.0589e+09	3.66e+09	3.1156e+09	3.1156e+09
1423	A0A8I6AF29	Spty2d1	Protein SPT2 homolog	3	1	4	4	2	5	1.2627	1.5429	0.8654	1.2627	1.4108	1.6639	0.848	1.4108	1.0856	1.5196	1.074	1.0856	1.1742	1.2206	0.92706	1.1742	211170000	333330000	289110000	289110000	374720000	32267000	342180000	342180000
1424	A0A8I6AF38	ENSRNOG00000068816	39S ribosomal protein L50, mitochondrial	3	5	7	6	6	5	0.85588	0.8367	0.89333	0.85588	0.79561	0.84892	0.90015	0.84892	0.9282	0.82245	0.99695	0.9282	0.87471	0.95956	0.93655	0.93655	1076800000	2456900000	4301200000	2456900000	2647600000	1189300000	580250000	1189300000
1425	A0A8I6AF43	Hltf	Helicase-like transcription factor	12	11	10	10	9	13	0.94451	0.97783	0.90582	0.94451	1.0254	0.82418	0.89757	0.89757	0.79181	0.98058	0.92444	0.92444	0.8432	0.81066	0.78446	0.81066	1.6721e+09	2854100000	2520000000	2520000000	1227400000	758880000	1.0207e+09	1.0207e+09
1426	A0A8I6AF61	Dusp3	Dual specificity protein phosphatase (EC 3.1.3.16) (EC 3.1.3.48)	4	5	5	4	4	6	1.3859	1.2168	1.5713	1.3859	1.7462	1.5035	1.6099	1.6099	1.0693	1.0377	1.2631	1.0693	1.2824	1.2446	1.072	1.2446	3.1908e+09	5096500000	2586400000	3.1908e+09	2171800000	2763500000	4.1229e+09	2763500000
1427	A0A8I6AF80	Trim41	Tripartite motif-containing 41	2	0	1	1	1	1	1.1698	NaN	1.146	1.1579	0.97969	1.006	1.3042	1.006	0.86716	NaN	1.0418	0.95448	0.90367	1.0823	0.77586	0.90367	61815000	0	40200000	40200000	29170000	14015000	14196000	14196000
1428	A0A8I6AF82	ENSRNOG00000070725	Tubulin alpha chain	1	1	1	1	1	1	1.2938	1.2293	1.1762	1.2293	1.2675	1.2473	1.1971	1.2473	1.1069	1.1392	1.0601	1.1069	1.1474	1.1197	1.1009	1.1197	121780000000	148310000000	173580000000	148310000000	145110000000	141200000000	119540000000	141200000000
1429	A0A8I6AF92	Elof1	Transcription elongation factor 1 homolog	2	2	1	1	1	1	1.0443	1.1489	0.87697	1.0443	1.0553	0.99443	1.0417	1.0417	1.0924	0.93157	1.0075	1.0075	1.0484	0.96475	0.93074	0.96475	807880000	841840000	661220000	807880000	440810000	449390000	212140000	440810000
1430	A0A8I6AF96	Heatr5a	HEAT repeat containing 5A	10	9	7	10	9	10	1.6247	1.5674	1.0294	1.5674	2.2987	1.9853	1.7859	1.9853	1.3021	1.2856	0.95859	1.2856	1.6342	1.5015	1.2002	1.5015	917880000	1146800000	605290000	917880000	705630000	927580000	1.0665e+09	927580000
1431	A0A8I6AFB3	Gatad2b	GATA zinc finger domain containing 2B	15	15	17	15	13	16	0.85253	0.7551	0.71964	0.7551	0.76835	0.74572	0.68397	0.74572	0.91802	0.82857	0.79297	0.82857	0.80107	0.87084	0.84454	0.84454	3.6688e+09	3.9187e+09	3.0604e+09	3.6688e+09	2154200000	1.8369e+09	1.8559e+09	1.8559e+09
1432	A0A8I6AFC5	Hpf1	Histone PARylation factor 1	10	10	12	11	10	10	1.1018	1.0491	1.0384	1.0491	0.95644	1.0163	1.0021	1.0021	0.97301	1.0132	0.96084	0.97301	0.94617	1.0455	1.0209	1.0209	3.4426e+09	3.6363e+09	3.8809e+09	3.6363e+09	3.753e+09	3.4174e+09	2.0912e+09	3.4174e+09
1433	A0A8I6AFD4	Kif20b	Kinesin family member 20B	37	38	33	36	32	25	1.1138	1.0705	1.0908	1.0908	1.1045	1.0654	1.1425	1.1045	1.136	1.0853	1.0755	1.0853	1.0669	1.0828	1.0976	1.0828	6.0658e+09	7.2916e+09	5811600000	6.0658e+09	3.86e+09	3.9201e+09	2626000000	3.86e+09
1434	A0A8I6AFI7;Q07984	Ssr4	Translocon-associated protein subunit delta	5	4	4	5	5	5	0.90618	0.8534	0.9007	0.9007	0.86903	0.86106	0.83629	0.86106	0.91799	0.93289	1.005	0.93289	0.87712	0.86718	0.90496	0.87712	7.6429e+09	12189000000	10574000000	10574000000	9220900000	9769600000	7.0065e+09	9220900000
1435	A0A8I6AFJ6	ENSRNOG00000068575	Peptidyl-prolyl cis-trans isomerase (PPIase) (EC 5.2.1.8)	0	1	0	0	0	0	1.3263	1.2343	1.3744	1.3263	1.4538	1.3059	1.2202	1.3059	1.0878	1.1625	1.1902	1.1625	1.3254	1.1962	1.1728	1.1962	2312200000	2165600000	1.8702e+09	2165600000	3.6749e+09	2364500000	824340000	2364500000
1436	A0A8I6AFJ7	Dnajc13	DnaJ heat shock protein family (Hsp40) member C13	50	44	47	44	43	46	0.9808	1.0159	0.958	0.9808	1.1256	1.1286	1.1066	1.1256	0.9904	0.99379	1.0101	0.99379	1.0594	1.0668	1.032	1.0594	13230000000	16055000000	16096000000	16055000000	12266000000	9545700000	8702900000	9545700000
1437	A0A8I6AFK4;D4A5C2	Erh		5	5	5	5	6	6	0.76054	0.88448	0.88458	0.88448	0.80528	0.8157	0.92152	0.8157	0.88417	0.9445	0.93269	0.93269	0.89309	0.84039	0.89149	0.89149	11583000000	11922000000	10626000000	11583000000	9780000000	10216000000	9371200000	9780000000
1438	A0A8I6AFP0	Washc5	WASH complex subunit 5 (WASH complex subunit strumpellin)	30	25	26	25	25	23	0.97505	0.99989	0.98169	0.98169	1.128	1.1238	1.0998	1.1238	0.91654	0.94998	0.94239	0.94239	1.072	0.97592	0.99018	0.99018	6.0202e+09	7.8026e+09	6.7869e+09	6.7869e+09	8.0656e+09	6.3017e+09	5436100000	6.3017e+09
1440	A0A8I6AFQ3	Dtymk	dTMP kinase (EC 2.7.4.9)	5	5	7	5	4	6	1.0001	0.94444	0.96374	0.96374	0.84	0.80023	0.81865	0.81865	0.8638	0.95525	0.9117	0.9117	0.77866	0.8326	0.79182	0.79182	5375400000	4638900000	7.3744e+09	5375400000	3.5136e+09	2709400000	2910800000	2910800000
1442	A0A8I6AFV0	Lclat1	Lysocardiolipin acyltransferase 1	8	4	2	5	5	5	1.0131	0.97633	0.8829	0.97633	0.86123	0.88178	0.87665	0.87665	1.0562	1.0446	0.97168	1.0446	0.89148	1.1672	0.95024	0.95024	1.8378e+09	836400000	513430000	836400000	927890000	999040000	967050000	967050000
1443	A0A8I6AFV4	Cog1	Conserved oligomeric Golgi complex subunit 1	19	21	15	17	14	19	0.72693	0.81097	0.81421	0.81097	0.86984	0.81651	0.85193	0.85193	0.82354	0.80955	0.84495	0.82354	0.99669	0.83705	0.90674	0.90674	2484900000	2521000000	2608000000	2521000000	1.8077e+09	1.0027e+09	1285200000	1285200000
1444	A0A8I6AFW4	Ddx24	ATP-dependent RNA helicase (EC 3.6.4.13)	10	13	11	11	8	9	1.0647	1.0941	1.1263	1.0941	0.97564	0.99884	0.90711	0.97564	0.77038	0.87265	0.9915	0.87265	0.67554	0.85705	0.7213	0.7213	923350000	1197000000	953820000	953820000	709680000	353700000	224090000	353700000
1445	G3V9C7;A0A8I6AFW8;A0A8I6A7P3	H2bc12 Hist1h2bg Hist1h2bk Hist1h2bq LOC100365043 LOC100910200	Histone H2B	14	13	12	12	12	13	0.7047	0.69697	0.72717	0.7047	0.63392	0.67378	0.65091	0.65091	0.85487	0.86247	0.86079	0.86079	0.73475	0.80259	0.77248	0.77248	176940000000	270950000000	212220000000	212220000000	516690000000	247030000000	188310000000	247030000000
1448	A0A8I6AFY4	Nfib	Nuclear factor 1	6	9	5	5	3	4	0.74356	0.68036	0.72952	0.72952	0.69147	0.67058	0.67022	0.67058	0.81002	0.9485	1.0435	0.9485	0.78684	0.83293	0.82504	0.82504	1422300000	1.5878e+09	1245200000	1422300000	1.06e+09	2.1201e+09	1263100000	1263100000
1449	A0A8I6AFZ5	Srsf7	Serine and arginine rich splicing factor 7	12	13	12	11	11	12	0.91303	0.95701	0.86047	0.91303	0.8409	0.84657	0.82648	0.8409	0.91926	0.93013	0.90809	0.91926	0.87409	0.86993	0.88708	0.87409	34081000000	29488000000	30611000000	30611000000	26827000000	22862000000	18392000000	22862000000
1450	A0A8I6AG13	Nrde2	NRDE-2, necessary for RNA interference, domain containing	2	1	3	2	1	1	1.1144	0.63257	0.99169	0.99169	0.76983	0.59302	0.34039	0.59302	1.0249	0.78797	1.0238	1.0238	0.81346	0.77298	0.36682	0.77298	125710000	57102000	130340000	125710000	89534000	19418000	142310000	89534000
1451	A0A8I6AG23	Mthfs	5-formyltetrahydrofolate cyclo-ligase (EC 6.3.3.2)	8	7	6	9	6	9	0.69885	0.66736	0.71688	0.69885	0.59166	0.53926	0.63737	0.59166	0.76537	0.74442	0.81454	0.76537	0.62587	0.68277	0.65505	0.65505	3.0877e+09	2436700000	2.0518e+09	2436700000	1.971e+09	1.7418e+09	1.5226e+09	1.7418e+09
1452	A0A8I6AG34	Gse1	Gse1 coiled-coil protein	1	3	2	3	1	2	NaN	1.2999	1.5616	1.43075	0.89374	1.0431	0.72416	0.89374	NaN	1.1043	0.60364	0.85397	0.8535	1.0892	0.71755	0.8535	0	126920000	243210000	126920000	236790000	121720000	159160000	159160000
1453	A0A8I6AG52	LOC679899	40S ribosomal protein S20	1	1	1	1	1	1	1.0221	1.0157	0.94589	1.0157	0.98191	0.99593	0.95119	0.98191	0.88012	0.96225	0.91184	0.91184	0.92501	0.96639	0.97546	0.96639	53459000000	50091000000	51836000000	51836000000	53753000000	42135000000	42843000000	42843000000
1454	A0A8I6AG85;A0A8I5ZKY4	Bnip3l		2	2	3	2	2	2	0.63962	0.70659	0.71929	0.70659	0.59447	0.65253	0.79764	0.65253	0.68737	0.70467	1.3044	0.70467	0.63761	0.76157	0.77252	0.76157	176090000	181000000	349750000	181000000	210770000	293800000	87650000	210770000
1455	A0A8I6AG94	Mrpl49	39S ribosomal protein L49, mitochondrial	6	5	4	4	4	6	0.90132	0.81345	0.75839	0.81345	0.8936	0.86816	0.91848	0.8936	0.87131	0.86191	1.0801	0.87131	0.89759	0.92882	0.87434	0.89759	3.0246e+09	4542600000	4.0871e+09	4.0871e+09	3.3508e+09	2.9641e+09	2893700000	2.9641e+09
1456	A0A8I6AGC5	ENSRNOG00000066616	Uncharacterized protein	0	0	0	0	0	0	2.0539	2.2382	2.0171	2.0539	1.7868	2.5281	1.3631	1.7868	1.4743	1.717	1.7443	1.717	1.6153	1.5472	1.6377	1.6153	59410000	100560000	204120000	100560000	118810000	59132000	114900000	114900000
1458	A0A8I6AGS3;M0RB63	Ndufa3		1	1	1	1	1	1	0.80025	0.78037	0.82145	0.80025	0.76518	0.65604	1.0826	0.76518	0.78547	0.81587	0.84398	0.81587	0.80829	0.65947	1.3258	0.80829	394780000	541620000	564180000	541620000	554800000	262560000	443380000	443380000
1459	A0A8I6AGU4	Senp3	SUMO specific peptidase 3	5	6	9	8	7	7	0.87067	1.0195	0.91006	0.91006	0.93143	0.8711	0.90459	0.90459	0.95449	0.93224	0.95955	0.95449	0.99104	0.845	0.94699	0.94699	870360000	737980000	1.625e+09	870360000	895010000	801890000	1.5476e+09	895010000
1460	A0A8I6AGW8	LOC120102902	Protein PRRC2C-like	1	1	1	1	2	2	1.1635	1.1272	1.1322	1.1322	1.1247	1.0977	1.0144	1.0977	0.94636	0.93854	0.94852	0.94636	1.0023	0.98673	0.95774	0.98673	8598500000	8852700000	7.8655e+09	8598500000	8.005e+09	5771600000	4734100000	5771600000
1461	A0A8I6AGW9;D3ZES7	Plxna1		4	3	2	3	4	5	4.8379	2.1915	2.3079	2.3079	0.97033	1.1865	1.3006	1.1865	0.80456	1.2974	1.561	1.2974	1.0573	0.89373	0.91881	0.91881	325950000	151530000	209360000	209360000	231010000	165690000	233370000	231010000
1462	A0A8I6AGX2	Rtf1	Rtf1, Paf1/RNA polymerase II complex component, homolog (S. cerevisiae)	21	16	21	20	18	16	0.89674	0.88973	0.8748	0.88973	0.9059	0.89933	0.82079	0.89933	0.93823	0.93881	0.92703	0.93823	0.94965	0.89344	0.9437	0.9437	7.289e+09	6.6527e+09	7.1845e+09	7.1845e+09	4751000000	3.7034e+09	3.5527e+09	3.7034e+09
1463	A0A8I6AGX8	Fanca	FA complementation group A	3	3	1	1	2	1	0.6264	0.65061	0.80706	0.65061	0.94422	0.74554	0.96896	0.94422	1.504	0.7297	0.48902	0.7297	0.79391	0.72062	0.58415	0.72062	141060000	137930000	42348000	137930000	94243000	40711000	20489000	40711000
1464	A0A8I6AGY8	Gtf3c4	General transcription factor IIIC subunit 4	19	19	18	18	18	21	0.92417	0.93943	0.91251	0.92417	0.96373	0.87256	0.91897	0.91897	0.85845	0.86718	0.89941	0.86718	0.85727	0.84646	0.82332	0.84646	2.9838e+09	3.7582e+09	3.2896e+09	3.2896e+09	2535300000	2577800000	2359100000	2535300000
1465	A0A8I6AGZ4	Mga	MAX dimerization protein MGA	5	5	5	5	3	6	0.9164	0.89997	1.0271	0.9164	0.89172	0.53128	0.85567	0.85567	0.86476	1.0181	1.1274	1.0181	0.92923	0.4045	0.72533	0.72533	1367600000	703010000	714550000	714550000	151530000	17019000	403520000	151530000
1466	A0A8I6AH19	Wiz	WIZ zinc finger	23	20	20	22	18	19	0.81543	0.83055	0.76397	0.81543	0.72011	0.71609	0.70387	0.71609	0.93803	0.87333	0.86184	0.87333	0.72231	0.71968	0.82316	0.72231	2862900000	3.0332e+09	2763000000	2862900000	3.3634e+09	3.5966e+09	2610900000	3.3634e+09
1467	A0A8I6AH21	Mrps28	Mitochondrial ribosomal protein S28	4	5	3	3	4	3	0.80217	0.83279	0.8183	0.8183	0.75007	0.81736	0.88966	0.81736	1.1574	1.2639	0.92806	1.1574	0.79592	0.90714	0.97761	0.90714	672420000	2519000000	2215600000	2215600000	236420000	898970000	1.0442e+09	898970000
1468	A0A8I6AH26	Ercc2	General transcription and DNA repair factor IIH helicase subunit XPD (EC 3.6.4.12)	12	11	10	9	12	12	0.8419	0.84998	0.83779	0.8419	0.90347	0.87864	0.93005	0.90347	0.93932	0.84243	0.81409	0.84243	0.87286	0.96798	0.91734	0.91734	2173800000	2239000000	2397000000	2239000000	1.7065e+09	1.7122e+09	1.9866e+09	1.7122e+09
1469	A0A8I6AH33	Mrps11	Mitochondrial ribosomal protein S11	3	3	3	3	2	3	0.83557	0.8132	0.80344	0.8132	0.77414	0.73967	0.79806	0.77414	0.85518	0.8614	0.87091	0.8614	0.82576	0.81595	0.78873	0.81595	1167100000	1.5468e+09	1376900000	1376900000	1.7255e+09	942980000	809520000	942980000
1470	A0A8I6AH37	Parp10	Poly [ADP-ribose] polymerase (PARP) (EC 2.4.2.-)	9	9	6	6	7	7	0.89979	0.89881	0.99797	0.89979	0.86003	0.82303	0.86062	0.86003	0.7609	0.77038	0.9012	0.77038	0.87799	0.81423	0.80803	0.81423	833240000	1213800000	1.5114e+09	1213800000	1240800000	505130000	391280000	505130000
1471	A0A8I6AH44	Rnf214	Ring finger protein 214	4	5	3	2	3	4	0.72025	1.0539	0.82449	0.82449	0.9161	0.88124	0.7893	0.88124	0.71237	0.81717	0.29596	0.71237	1.0044	1.0373	1.0055	1.0055	279600000	217040000	180920000	217040000	146860000	302860000	266680000	266680000
1473	A0A8I6AH74;Q6TMG5	Ikbkg	NF-kappa-B essential modulator	15	11	11	11	12	11	1.2081	1.1519	1.2035	1.2035	1.2721	1.2243	1.1882	1.2243	1.1325	1.0705	1.0549	1.0705	1.162	1.1688	1.2677	1.1688	4334600000	2242900000	2319900000	2319900000	2827500000	2437300000	1.8195e+09	2437300000
1474	A0A8I6AH83	Cpne2	Copine 2	6	7	8	6	7	5	1.2172	0.92245	0.91798	0.92245	0.91861	0.90136	0.8936	0.90136	1.1459	0.95877	0.86113	0.95877	0.91979	1.0636	0.94674	0.94674	5578200000	6.2024e+09	6.7188e+09	6.2024e+09	4.0902e+09	4618000000	3.8168e+09	4.0902e+09
1476	A0A8I6AH91	Pcbp1	Poly(rC) binding protein 1	16	18	18	18	19	19	1.0163	0.98855	0.96935	0.98855	0.98338	0.95016	0.97028	0.97028	1.005	0.93902	0.92231	0.93902	0.94095	0.95712	0.96778	0.95712	82321000000	74406000000	90642000000	82321000000	69321000000	59965000000	56702000000	59965000000
1477	A0A8I6AHB0	Nt5c3a	5'-nucleotidase (EC 3.1.3.5)	17	18	16	18	15	16	0.77448	0.83328	0.79675	0.79675	0.77491	0.78489	0.82815	0.78489	0.90574	0.92345	0.88645	0.90574	0.85885	0.8944	0.8821	0.8821	11000000000	9983600000	7.3529e+09	9983600000	10116000000	9220900000	6.5946e+09	9220900000
1480	A0A8I6AHE4	Gatb GATB PET112 PET112L	Glutamyl-tRNA(Gln) amidotransferase subunit B, mitochondrial (Glu-AdT subunit B) (EC 6.3.5.-) (Cytochrome oxidase assembly factor PET112 homolog) (PET112-like)	4	3	3	4	2	5	0.81246	0.77951	0.79806	0.79806	0.86816	0.89774	0.91676	0.89774	0.89566	0.70257	0.8392	0.8392	0.85394	0.87166	0.87062	0.87062	908000000	532190000	590290000	590290000	540030000	316860000	511790000	511790000
1482	A0A8I6AHH2	Car14	Carbonic anhydrase 14	6	5	4	5	4	5	0.53019	0.52383	0.53874	0.53019	0.62824	0.583	0.56961	0.583	0.89263	0.80817	0.84398	0.84398	0.99839	0.79154	0.80489	0.80489	1164100000	1.5522e+09	1181200000	1181200000	1.7825e+09	1.0547e+09	970310000	1.0547e+09
1483	A0A8I6AHL8	Cyfip2	Cytoplasmic FMR1-interacting protein	1	1	0	1	1	1	1.0625	1.0387	1.0417	1.0417	1.0636	1.0778	1.0598	1.0636	1.0318	1.01	1.0144	1.0144	0.98434	1.0543	1.0524	1.0524	6.8792e+09	10549000000	10476000000	10476000000	10500000000	5.9482e+09	6.3774e+09	6.3774e+09
1484	A0A8I6AHM8	Phc1	Polyhomeotic homolog 1	6	3	5	3	4	6	0.81125	0.74343	0.75377	0.75377	0.64122	0.7618	0.69068	0.69068	0.76264	0.87382	0.836	0.836	0.71629	0.68024	0.78072	0.71629	124640000	124970000	191950000	124970000	151570000	60446000	124670000	124670000
1486	A0A8I6AHP3;A0A8I6A3U4	Tatdn1		9	6	8	8	7	8	0.8186	0.88847	0.89956	0.88847	0.9289	0.98704	1.0892	0.98704	0.94991	0.93098	0.94242	0.94242	1.0106	1.0364	0.94251	1.0106	1.67e+09	2185000000	2277800000	2185000000	2598100000	1.7645e+09	1.7549e+09	1.7645e+09
1489	A0A8I6AHQ8	Blvrb	Biliverdin reductase B	11	11	11	11	10	11	0.84107	0.85804	0.82294	0.84107	0.82794	0.78347	0.77949	0.78347	0.91147	0.89931	0.90341	0.90341	0.85665	0.83484	0.86993	0.85665	40026000000	48074000000	43311000000	43311000000	29335000000	33703000000	28173000000	29335000000
1490	A0A8I6AHQ9	Xpot	Exportin-T (Exportin(tRNA)) (tRNA exportin)	17	19	17	21	19	21	0.99658	1.0213	1.0105	1.0105	1.0599	1.0669	1.0554	1.0599	1.0485	0.99647	1.0368	1.0368	1.0028	1.0029	1.0163	1.0029	8.2989e+09	13591000000	6.6145e+09	8.2989e+09	8.2953e+09	5391000000	6.2938e+09	6.2938e+09
1491	A0A8I6AHR3	Rprd2	Regulation of nuclear pre-mRNA domain containing 2	17	19	21	14	14	16	0.85104	0.82308	0.79256	0.82308	0.7515	0.68851	0.69312	0.69312	0.74968	1.091	1.0311	1.0311	0.7702	0.75691	0.80758	0.7702	1327000000	2159600000	2167500000	2159600000	1.0304e+09	1220400000	735340000	1.0304e+09
1492	A0A8I6AHT4	Camsap3	Calmodulin regulated spectrin-associated protein family, member 3	22	22	22	24	22	22	0.88903	0.91514	0.85873	0.88903	0.89264	0.83655	0.81366	0.83655	0.92197	0.92316	0.90528	0.92197	0.96416	0.85672	0.98084	0.96416	2532500000	3.8247e+09	2743800000	2743800000	2637700000	2.1384e+09	2191600000	2191600000
1493	A0A8I6AHV1	Ptpn18	protein-tyrosine-phosphatase (EC 3.1.3.48)	1	1	1	1	1	2	1.2498	1.1633	1.1073	1.1633	1.2134	1.122	0.65034	1.122	1.0833	1.1456	0.92758	1.0833	1.1264	1.1069	3.3317	1.1264	53896000	71776000	69050000	69050000	28296000	19989000	99602000	28296000
1494	A0A8I6AHV7	Fam185a	Family with sequence similarity 185, member A	4	3	2	4	4	3	0.64227	0.83511	0.7078	0.7078	0.81451	0.78038	0.66182	0.78038	0.54639	0.87173	0.62741	0.62741	0.78931	1.0566	0.61511	0.78931	247200000	648930000	349640000	349640000	453820000	630720000	195370000	453820000
1495	A0A8I6AHW3	Itfg2	Integrin alpha FG-GAP repeat containing 2	1	1	2	1	2	1	1.2335	0.7595	0.7783	0.7783	0.70843	0.76328	0.83378	0.76328	1.1642	1.028	1.5169	1.1642	0.77412	1.0342	0.95176	0.95176	134830000	141230000	137950000	137950000	65330000	87925000	26251000	65330000
1497	A0A8I6AHW7	Smap1	Small ArfGAP 1	3	6	5	5	5	4	1.1843	1.1066	1.3181	1.1843	1.1541	1.1752	1.1487	1.1541	1.1733	1.0692	1.1237	1.1237	1.306	1.1498	1.2319	1.2319	1.6188e+09	3.118e+09	2408200000	2408200000	1.5086e+09	1.5915e+09	943210000	1.5086e+09
1498	A0A8I6AHX1	Hoga1	4-hydroxy-2-oxoglutarate aldolase, mitochondrial (EC 4.1.3.16) (Dihydrodipicolinate synthase-like) (Probable 2-keto-4-hydroxyglutarate aldolase)	4	4	5	5	3	4	0.52155	0.64157	0.5553	0.5553	0.45216	0.44002	0.59241	0.45216	0.70961	0.76389	0.64215	0.70961	0.59382	0.57505	0.60223	0.59382	1108000000	393970000	720240000	720240000	623530000	412740000	417890000	417890000
1499	A0A8I6AHX2	Rif1	Replication timing regulatory factor 1	46	48	48	41	43	45	1.1172	1.028	1.0491	1.0491	0.90838	0.95292	0.89151	0.90838	1.062	0.97102	1.0184	1.0184	0.91881	0.9918	0.88943	0.91881	9244300000	10828000000	11439000000	10828000000	6.2714e+09	7.1168e+09	5493800000	6.2714e+09
1500	A0A8I6AHX5	Aven	Apoptosis and caspase activation inhibitor	3	4	3	4	4	3	1.0411	1.0015	0.87638	1.0015	1.0317	1.1587	1.0388	1.0388	0.98494	1.0441	0.93225	0.98494	1.1314	1.2236	0.93146	1.1314	374750000	494040000	679790000	494040000	359150000	302400000	234740000	302400000
1501	A0A8I6AHY5	Eppk1	Epiplakin 1	61	59	54	48	40	49	1.2172	1.2434	1.3272	1.2434	1.0607	1.0513	1.031	1.0513	1.0828	1.0849	1.0708	1.0828	0.97287	0.96366	0.96933	0.96933	19699000000	18199000000	20455000000	19699000000	13898000000	11699000000	8.275e+09	11699000000
1502	A0A8I6AI20	Fam76b	Family with sequence similarity 76, member B	3	4	3	3	2	4	0.97897	1.1891	0.95734	0.97897	0.89465	1.0037	1.0693	1.0037	0.93528	0.9865	1.267	0.9865	0.95268	1.5255	0.98407	0.98407	149900000	529260000	253030000	253030000	222810000	153880000	497130000	222810000
1503	A0A8I6AI28	Osbpl2	Oxysterol-binding protein	1	1	1	3	1	1	0.86628	0.7655	0.76281	0.7655	0.83807	1.0592	0.86401	0.86401	0.97384	0.85191	0.83228	0.85191	0.88587	1.2469	0.82732	0.88587	169930000	197530000	182390000	182390000	264570000	76035000	214860000	214860000
1504	A0A8I6AI37	Snrpd3 SNRPD3	Small nuclear ribonucleoprotein Sm D3 (Sm-D3) (snRNP core protein D3)	5	5	5	6	5	5	0.93219	0.86803	0.92628	0.92628	0.90144	0.92607	0.84309	0.90144	0.95501	0.94395	0.92431	0.94395	0.89126	0.92262	0.94175	0.92262	19871000000	25052000000	12535000000	19871000000	33550000000	17851000000	20380000000	20380000000
1505	A0A8I6AI80	Trim24	RING-type E3 ubiquitin transferase (EC 2.3.2.27)	7	11	11	11	7	11	1.5239	0.76188	0.86591	0.86591	0.89006	0.84082	0.85132	0.85132	1.0358	0.99365	1.0494	1.0358	0.89713	0.94953	0.9592	0.94953	494490000	1426500000	1245000000	1245000000	1262800000	428460000	1086400000	1086400000
1506	A0A8I6AI87	Rasal2	RAS protein activator like 2	2	2	2	1	1	0	1.3049	1.1041	1.069	1.1041	NaN	1.1537	NaN	1.1537	0.71711	1.1779	0.84783	0.84783	NaN	1.2488	NaN	1.2488	41603000	92503000	75920000	75920000	0	14949000	0	0
1507	A0A8I6AI88;A0A0G2K1G6	Chpf2		2	3	2	2	2	1	1.4784	1.3478	1.5012	1.4784	1.2015	1.1375	1.4224	1.2015	0.89042	0.91551	1.2709	0.91551	1.0563	0.77247	1.1291	1.0563	173360000	112080000	86471000	112080000	57918000	62248000	33307000	57918000
1508	A0A8I6AIA9	Suds3	SDS3 homolog, SIN3A corepressor complex component	3	4	3	1	2	3	0.87131	0.7025	0.80556	0.80556	0.81423	0.77808	0.74128	0.77808	0.96867	0.62671	0.84481	0.84481	1.119	1.0263	0.59244	1.0263	346310000	648630000	570300000	570300000	150480000	203200000	112410000	150480000
1509	A0A8I6AIB7	Eif3k EIF3K EIF3S12	Eukaryotic translation initiation factor 3 subunit K (eIF3k) (Eukaryotic translation initiation factor 3 subunit 12) (eIF-3 p25)	6	5	5	6	5	5	1.1492	1.1253	1.1222	1.1253	1.1512	1.1628	1.1743	1.1628	1.1421	1.0572	1.1115	1.1115	1.0772	1.0974	1.1447	1.0974	13205000000	8.0088e+09	12059000000	12059000000	12745000000	10462000000	6.2489e+09	10462000000
1510	A0A8I6AIB8	Tasor	Transcription activation suppressor	15	14	14	14	13	14	0.83037	0.80051	0.86009	0.83037	0.73456	0.69397	0.70618	0.70618	0.88336	0.79107	0.79346	0.79346	0.8745	0.79322	0.71912	0.79322	1.6628e+09	2.9655e+09	1.5548e+09	1.6628e+09	1330100000	1.0153e+09	558920000	1.0153e+09
1511	A0A8I6AIC0	ENSRNOG00000066761	Peptidyl-prolyl cis-trans isomerase (PPIase) (EC 5.2.1.8)	0	1	0	0	0	0	1.1196	1.2343	1.1947	1.1947	1.4908	1.3584	1.1618	1.3584	1.0525	1.1625	1.1564	1.1564	1.3441	1.2854	1.2938	1.2938	2253600000	1.9301e+09	1.7759e+09	1.9301e+09	3.6576e+09	2288000000	775710000	2288000000
1512	A0A8I6AID1	Med13l	Mediator of RNA polymerase II transcription subunit 13	3	3	1	2	2	1	0.22313	0.6348	0.69048	0.6348	0.6696	0.69902	0.62243	0.6696	0.20797	1.4491	1.5925	1.4491	0.6431	0.84642	0.84742	0.84642	140800000	75284000	52707000	75284000	72414000	40318000	70223000	70223000
1513	A0A8I6AIG5	Suz12	SUZ12 polycomb repressive complex 2 subunit	19	14	14	17	11	12	1.0631	1.0243	1.1035	1.0631	0.98674	0.9935	1.0264	0.9935	1.038	0.98401	0.94023	0.98401	0.89293	0.97626	0.94067	0.94067	3.3166e+09	3.7037e+09	3.7009e+09	3.7009e+09	2360100000	1.8355e+09	1.5896e+09	1.8355e+09
1514	A0A8I6AIH6	Suclg2 SUCLG2	Succinate--CoA ligase [GDP-forming] subunit beta, mitochondrial (EC 6.2.1.4) (GTP-specific succinyl-CoA synthetase subunit beta) (G-SCS) (GTPSCS) (Succinyl-CoA synthetase beta-G chain) (SCS-betaG)	23	21	20	22	21	21	0.69271	0.70859	0.71182	0.70859	0.7033	0.67592	0.67009	0.67592	0.80181	0.80995	0.81054	0.80995	0.79169	0.78135	0.73976	0.78135	40472000000	49291000000	44160000000	44160000000	36738000000	31126000000	26507000000	31126000000
1515	A0A8I6AIH9	Sapcd2	Suppressor APC domain containing 2	2	5	4	2	2	2	1.5047	1.5225	1.7099	1.5225	1.2896	1.5736	1.4666	1.4666	1.4097	1.2667	1.3493	1.3493	1.0575	1.2435	0.91345	1.0575	135830000	358900000	344000000	344000000	34928000	146210000	139790000	139790000
1516	A0A8I6AIM0	Ctif	CBP80/20-dependent translation initiation factor	1	1	2	0	1	0	1.2394	1.2213	1.3332	1.2394	NaN	1.1168	NaN	1.1168	1.0837	1.5009	0.055404	1.0837	NaN	1.0698	NaN	1.0698	16724000	42791000	76748000	42791000	0	20863000	0	0
1518	A0A8I6AIN6	Eea1	Early endosome antigen 1	57	57	59	52	59	59	1.1247	1.108	1.0843	1.108	1.0548	1.1199	1.0642	1.0642	1.0795	1.1104	1.079	1.0795	1.012	1.0933	1.0817	1.0817	22411000000	27112000000	25622000000	25622000000	22901000000	15301000000	22654000000	22654000000
1519	A0A8I6AIP8	Frg1l1	FSHD region gene 1-like 1	15	13	13	14	14	12	0.67474	0.7514	0.69623	0.69623	0.65577	0.73935	0.69232	0.69232	0.77815	0.86346	0.82273	0.82273	0.80429	0.79771	0.81205	0.80429	7.4869e+09	10431000000	9276200000	9276200000	7.3318e+09	5731700000	8.1987e+09	7.3318e+09
1521	A0A8I6AIT8	Msto1	Misato mitochondrial distribution and morphology regulator 1	7	7	8	6	5	3	0.94911	0.97198	1.0371	0.97198	1.1475	1.1269	1.0761	1.1269	1.0184	0.80919	1.0851	1.0184	0.97942	0.86558	0.81445	0.86558	581020000	921290000	918570000	918570000	382910000	459120000	422500000	422500000
1522	A0A8I6AIV4	Dctn3l1	Dynactin 3-like 1	4	5	4	4	4	3	1.1099	1.0942	1.1498	1.1099	1.2509	1.3563	1.2889	1.2889	1.1469	1.1397	1.1456	1.1456	1.2022	1.2025	1.2693	1.2025	3.4815e+09	4397600000	2463300000	3.4815e+09	2285200000	3.1563e+09	1448900000	2285200000
1523	A0A8I6AIW6	Tmem222	Transmembrane protein 222	2	1	2	1	0	1	1.2954	1.2759	1.26	1.2759	1.0941	NaN	1.0663	1.0802	1.1853	1.1717	1.1164	1.1717	0.96335	NaN	1.2492	1.10628	134970000	132440000	104350000	132440000	61239000	0	34067000	34067000
1525	A0A8I6AJ04	Pithd1	PITH domain containing 1	5	5	5	5	4	4	1.0198	1.1654	0.89075	1.0198	1.225	0.9867	1.3589	1.225	0.81347	0.96753	0.82716	0.82716	1.0181	0.97289	1.2991	1.0181	348150000	280580000	330230000	330230000	354620000	216160000	121020000	216160000
1526	A0A8I6AJ06	Ubl7	Ubiquitin-like 7	6	6	4	4	5	5	1.2006	1.226	1.165	1.2006	1.1956	1.1436	1.1802	1.1802	0.97108	1.0504	1.0504	1.0504	0.94731	1.076	1.0125	1.0125	1.9773e+09	2.0559e+09	1109900000	1.9773e+09	695690000	683680000	569740000	683680000
1528	A0A8I6AJ64	Rfxap	Regulatory factor X-associated protein	1	3	3	2	0	1	0.86633	0.79634	0.87263	0.86633	0.8824	NaN	0.67162	0.77701	0.92686	0.94755	0.79247	0.92686	0.8222	NaN	0.75503	0.788615	74763000	382350000	255080000	255080000	65118000	0	62878000	62878000
1529	A0A8I6AJ75	Map4k5	Mitogen-activated protein kinase kinase kinase kinase 5 (EC 2.7.11.1)	12	16	14	13	11	12	1.1392	1.1797	1.1172	1.1392	1.1612	1.1524	1.0766	1.1524	1.122	1.0329	1.1727	1.122	0.91699	1.0191	1.0645	1.0191	2.0772e+09	2854900000	6.7375e+09	2854900000	2192400000	1317500000	1396000000	1396000000
1530	A0A8I6AJ81	Utp14a	UTP14A small subunit processome component	20	19	21	17	19	18	0.9956	0.97965	0.94771	0.97965	0.93935	0.9688	0.98741	0.9688	0.92604	0.99208	0.90131	0.92604	0.90943	0.974	0.93767	0.93767	6.4934e+09	9976300000	5389300000	6.4934e+09	4534600000	5253600000	2781000000	4534600000
1531	A0A8I6AJB8	Wipf2	WAS/WASL interacting protein family, member 2	3	1	2	2	0	0	1.9222	1.1324	1.1282	1.1324	1.2134	NaN	NaN	1.2134	1.5139	1.0122	0.99374	1.0122	0.88288	NaN	NaN	0.88288	101590000	52233000	108910000	101590000	68093000	0	0	0
1532	A0A8I6AJC5	ENSRNOG00000066789	LIM zinc-binding domain-containing protein	0	0	0	0	0	0	1.2672	1.307	1.2178	1.2672	1.1021	1.0148	1.0262	1.0262	1.5666	1.2827	1.4628	1.4628	1.1891	1.1511	1.0747	1.1511	2501200000	3.2544e+09	3.3511e+09	3.2544e+09	3.0669e+09	1273900000	1209100000	1273900000
1533	A0A8I6AJD1	Cnot2	CCR4-NOT transcription complex, subunit 2	7	8	9	7	7	7	0.92352	0.90163	0.87098	0.90163	1.0447	0.81547	0.90646	0.90646	0.90008	0.95434	0.92262	0.92262	0.87087	0.90937	0.8987	0.8987	678720000	927000000	2.0285e+09	927000000	1320200000	586850000	530060000	586850000
1534	A0A8I6AJD9	Zfp512b	Zinc finger protein 512B	5	5	5	6	4	9	0.67285	0.59454	0.59791	0.59791	0.57583	0.50459	0.51894	0.51894	0.67375	0.67712	0.66746	0.67375	0.66914	0.629	0.58294	0.629	287960000	236710000	333620000	287960000	457940000	114300000	350720000	350720000
1535	A0A8I6AJE2	Arid1a	AT-rich interaction domain 1A	24	17	21	21	22	26	0.81956	0.76112	0.77762	0.77762	0.80409	0.7914	0.78872	0.7914	0.9122	1.0117	0.86133	0.9122	0.89038	0.87114	0.85651	0.87114	14946000000	2551000000	11844000000	11844000000	10612000000	1.5235e+09	2178000000	2178000000
1536	A0A8I6AJE9	Itga6	Integrin subunit alpha 6	29	29	27	29	27	30	0.83712	0.80075	0.81651	0.81651	0.7152	0.76536	0.7349	0.7349	0.88329	0.84912	0.83202	0.84912	0.82907	0.85092	0.8317	0.8317	11490000000	15186000000	12471000000	12471000000	12432000000	7.7576e+09	8.121e+09	8.121e+09
1537	A0A8I6AJF7	Kansl1	KAT8 regulatory NSL complex subunit 1	0	1	1	1	0	1	NaN	0.81883	0.90274	0.860785	0.90743	NaN	NaN	0.90743	NaN	0.87645	0.90801	0.89223	0.96307	NaN	NaN	0.96307	0	439150000	327810000	327810000	230120000	0	97434000	97434000
1538	A0A8I6AJG1	Med25	Mediator of RNA polymerase II transcription subunit 25	5	4	5	6	5	6	0.80703	0.78804	0.73333	0.78804	0.88458	0.90029	0.81171	0.88458	0.92259	0.79933	0.81986	0.81986	0.81282	0.87903	0.82498	0.82498	818140000	717340000	814120000	814120000	1.0229e+09	751070000	478530000	751070000
1539	A0A8I6AJP4	Phactr4	Phosphatase and actin regulator 4	12	8	8	13	12	13	0.80617	0.87317	0.99105	0.87317	0.75187	0.84144	0.77073	0.77073	0.94228	0.91239	0.90675	0.91239	0.82293	0.84028	0.76867	0.82293	1.7683e+09	1291400000	1266100000	1291400000	807070000	474320000	961820000	807070000
1541	A0A8I6AJT7	Pias1	Protein inhibitor of activated STAT, 1	3	4	4	3	2	6	0.78315	0.936	0.7866	0.7866	0.83577	0.92637	0.62709	0.83577	0.81886	0.84994	0.82181	0.82181	0.81039	0.98195	0.80085	0.81039	356260000	645380000	826390000	645380000	380270000	214380000	488320000	380270000
1542	A0A8I6AJV7	Safb2	Scaffold attachment factor B2	13	11	12	11	14	11	0.79696	0.76417	0.70443	0.76417	0.7336	0.67443	0.65791	0.67443	0.85904	0.84461	0.84442	0.84461	0.7731	0.7639	0.7392	0.7639	8836200000	12152000000	4872900000	8836200000	4333200000	5131400000	5126300000	5126300000
1543	A0A8I6AJW0	Carmil1	Capping protein regulator and myosin 1 linker 1	28	20	22	26	20	29	1.1371	1.0561	1.1581	1.1371	1.229	1.1649	1.2339	1.229	1.1468	1.0837	1.2155	1.1468	1.1983	1.1224	1.2596	1.1983	3.73e+09	5255500000	8.1673e+09	5255500000	5172200000	3.2959e+09	3.1781e+09	3.2959e+09
1544	A0A8I6AK45	Mtch2	Mitochondrial carrier 2	11	10	11	10	11	11	0.8887	0.87847	0.85786	0.87847	0.7846	0.81268	0.79934	0.79934	0.86177	0.84488	0.85213	0.85213	0.77973	0.84122	0.83547	0.83547	59700000000	48718000000	49266000000	49266000000	44643000000	44112000000	27876000000	44112000000
1545	A0A8I6AK96	Polr1d	DNA-directed RNA polymerases I and III subunit RPAC2 (DNA-directed RNA polymerase I subunit D)	7	8	7	6	6	6	1.2707	1.2066	1.2262	1.2262	1.2653	1.2381	1.222	1.2381	1.1379	1.0921	1.0646	1.0921	1.1764	1.1235	1.1527	1.1527	3.2053e+09	3.7052e+09	3.3592e+09	3.3592e+09	3.0733e+09	2211800000	2398600000	2398600000
1546	A0A8I6AKB0	Asmtl	Acetylserotonin O-methyltransferase-like	7	8	8	8	5	6	0.5656	0.63097	0.56301	0.5656	0.54675	0.49116	0.55245	0.54675	0.76215	0.74753	0.69481	0.74753	0.66257	0.70439	0.74863	0.70439	1.758e+09	1.9826e+09	1.9952e+09	1.9826e+09	1.8568e+09	1.8255e+09	1274900000	1.8255e+09
1548	A0A8I6AKG2	Samd1	Sterile alpha motif domain containing 1	3	6	5	4	4	2	0.53799	0.82868	0.7281	0.7281	0.65744	0.70164	0.6074	0.65744	0.82275	0.9855	0.71788	0.82275	0.73131	0.71678	0.73224	0.73131	227660000	398740000	667040000	398740000	136450000	187030000	117140000	136450000
1549	A0A8I6AKK1;D3ZEB8;D3ZV36	LOC100364427		1	1	1	1	1	1	1.0526	0.99247	1.0713	1.0526	1.0192	1.0904	1.0433	1.0433	1.0307	1.0116	1.0914	1.0307	1.0148	1.029	1.0388	1.029	90746000000	105870000000	86146000000	90746000000	70186000000	59695000000	60687000000	60687000000
1550	A0A8I6AKL8	Xpo5	Exportin 5	39	33	29	38	34	36	0.96458	0.95123	0.95343	0.95343	0.88189	0.88678	0.84259	0.88189	0.91241	0.93877	0.93254	0.93254	0.87375	0.87611	0.85443	0.87375	16914000000	16868000000	14942000000	16868000000	15828000000	11596000000	9959300000	11596000000
1552	A0A8I6AKP6	Rnf213	Ring finger protein 213	50	38	37	44	40	42	0.89747	0.89224	0.8695	0.89224	0.86372	0.86634	0.86165	0.86372	0.81592	0.86856	0.80357	0.81592	0.83538	0.85419	0.82047	0.83538	8.3902e+09	5527700000	5.8745e+09	5.8745e+09	4998000000	4447900000	3.5799e+09	4447900000
1553	A0A8I6AKR2	LOC102555033	Zinc finger protein 709-like	0	0	0	0	0	0	0.6553	0.72571	0.76963	0.72571	0.70109	0.66064	0.65243	0.66064	0.87244	0.86756	0.7152	0.86756	0.8338	0.76712	0.77938	0.77938	680610000	708130000	680870000	680870000	199430000	432220000	472210000	432220000
1554	A0A8I6AKU6	Ndufs5 LOC100363268 Ndufs5-ps2	NADH dehydrogenase [ubiquinone] iron-sulfur protein 5 (Complex I-15 kDa) (NADH-ubiquinone oxidoreductase 15 kDa subunit)	6	6	6	6	6	7	0.66312	0.67459	0.67942	0.67459	0.64674	0.59083	0.59407	0.59407	0.7912	0.77159	0.78656	0.78656	0.81691	0.7315	0.69378	0.7315	4795400000	3.5041e+09	3.6257e+09	3.6257e+09	2796300000	2431400000	3.0508e+09	2796300000
1555	A0A8I6AKV5	Fmnl2	Formin-like 2	4	4	4	6	6	6	1.0012	1.0876	1.1636	1.0876	1.0808	1.0797	1.0504	1.0797	1.0644	1.0551	1.0018	1.0551	1.0094	0.9959	1.3798	1.0094	867340000	1311000000	956180000	956180000	1245900000	1434600000	1090600000	1245900000
1556	A0A8I6AKW0	Tnrc18	Trinucleotide repeat containing 18	2	3	6	4	3	0	0.6755	0.69319	0.72482	0.69319	0.98261	0.65904	NaN	0.820825	3.3571	1.2657	0.91013	1.2657	1.4496	1.3834	NaN	1.4165	40060000	117000000	317250000	117000000	169020000	52607000	0	52607000
1557	A0A8I6AKW3;P83941;A0A096MIY6;A0A0G2K2A0	LOC120097475	Transcription elongation factor B polypeptide 1	7	7	7	6	7	7	1.2014	1.1695	1.0916	1.1695	1.0581	1.1337	1.1385	1.1337	1.0995	1.0605	1.0493	1.0605	1.0243	1.0302	1.0024	1.0243	16173000000	27832000000	23991000000	23991000000	12348000000	13913000000	10081000000	12348000000
1558	A0A8I6AKX6	Mettl5	Methyltransferase like 5	1	2	1	1	2	2	NaN	1.313	NaN	1.313	0.68041	1.0088	1.5156	1.0088	NaN	0.99231	NaN	0.99231	1.1425	1.0036	1.0056	1.0056	0	118910000	0	0	15328000	298550000	177060000	177060000
1559	A0A8I6AKY0	Srrd	SRR1 domain containing	1	2	2	1	3	0	NaN	1.1039	0.86538	0.98464	NaN	1.4016	NaN	1.4016	NaN	0.3266	0.7159	0.52125	NaN	1.3602	NaN	1.3602	0	10119000	8978400	8978400	0	228470000	0	0
1560	A0A8I6AKY1	Plekha6	Pleckstrin homology domain containing A6	4	4	4	6	6	6	0.66809	0.63665	0.77744	0.66809	0.60848	0.58191	0.5744	0.58191	0.84898	0.73783	0.88964	0.84898	0.74501	0.77903	0.7736	0.7736	284380000	428030000	450700000	428030000	224030000	329570000	159330000	224030000
1561	A0A8I6AKZ8	Tia1	TIA1 cytotoxic granule-associated RNA binding protein	1	1	1	0	1	1	1.017	1.0019	0.96242	1.0019	1.0009	0.90469	0.96447	0.96447	0.9784	0.997	0.98664	0.98664	1.0204	0.93948	1.0099	1.0099	1.5717e+09	2829700000	3.2718e+09	2829700000	3.5836e+09	2345600000	1288900000	2345600000
1562	A0A8I6AL00	Ndufs8	NADH dehydrogenase [ubiquinone] iron-sulfur protein 8, mitochondrial (Complex I-23kD) (NADH-ubiquinone oxidoreductase 23 kDa subunit)	6	3	5	4	6	6	0.71516	0.75688	0.7559	0.7559	0.63269	0.61588	0.65127	0.63269	0.79416	0.91325	0.8349	0.8349	0.68912	0.796	0.77081	0.77081	7.7507e+09	4639300000	6.5803e+09	6.5803e+09	3.464e+09	7.2513e+09	3.1373e+09	3.464e+09
1563	A0A8I6AL26	Gas2l3	Growth arrest-specific 2 like 3	3	0	1	1	2	2	1.8046	NaN	1.2931	1.54885	1.5963	1.5168	1.3997	1.5168	1.3195	NaN	1.1086	1.21405	1.349	1.1405	1.2305	1.2305	91994000	0	32759000	32759000	38001000	70143000	54337000	54337000
1564	A0A8I6AL27	Dpf3	Double PHD fingers 3	0	0	0	0	0	1	1.1747	NaN	NaN	1.1747	0.88566	NaN	1.2845	1.08508	1.0839	NaN	NaN	1.0839	0.77291	NaN	0.48443	0.62867	120760000	0	0	0	217800000	0	491430000	217800000
1565	A0A8I6AL38	ENSRNOG00000066965	60S ribosomal protein L4 C-terminal domain-containing protein	0	0	1	0	0	0	1.0377	1.0116	0.97763	1.0116	0.99365	0.95539	0.96273	0.96273	0.96721	1.001	0.92473	0.96721	0.93823	0.98051	0.97618	0.97618	42066000000	41746000000	42871000000	42066000000	29229000000	25328000000	21991000000	25328000000
1566	A0A8I6AL39	Fgd3	FYVE, RhoGEF and PH domain containing 3	3	5	5	1	3	3	0.4285	0.59639	0.48369	0.48369	0.64583	0.55513	0.4881	0.55513	0.53451	0.72745	0.64069	0.64069	0.74991	0.824	0.79567	0.79567	78692000	184680000	133820000	133820000	69665000	175710000	130110000	130110000
1567	A0A8I6AL43	Ate1	Arginyl-tRNA--protein transferase 1 (Arginyltransferase 1) (R-transferase 1) (EC 2.3.2.8) (Arginine-tRNA--protein transferase 1)	14	14	14	15	13	11	1.0678	1.0835	1.0676	1.0678	0.94946	1.0553	0.99534	0.99534	1.0461	1.0854	1.0281	1.0461	1.0055	1.009	1.0456	1.009	4369800000	4927000000	6.1602e+09	4927000000	2779900000	2608100000	2160200000	2608100000
1568	A0A8I6AL75	C2h1orf52 RGD1560065	Similar to RIKEN cDNA 2410004B18	5	3	4	4	5	5	1.1887	1.2336	0.91024	1.1887	1.3738	0.93078	1.0637	1.0637	1.0757	1.001	0.98966	1.001	0.93514	0.98132	1.0744	0.98132	971910000	296460000	761120000	761120000	334060000	295570000	406160000	334060000
1569	A0A8I6AL89	Arpc3	Actin related protein 2/3 complex, subunit 3	6	5	4	4	4	4	1.0509	1.015	1.051	1.0509	1.1019	1.1147	1.125	1.1147	0.98455	0.96402	1.0265	0.98455	1.0061	0.99786	1.038	1.0061	8.2573e+09	8.5701e+09	3.4985e+09	8.2573e+09	7.4542e+09	4892800000	4639900000	4892800000
1570	A0A8I6AL98;Q6AXU9	Cnot6l		3	3	4	2	4	3	0.6521	0.67465	1.0407	0.67465	1.0302	0.6774	0.70703	0.70703	0.89625	0.85718	0.95378	0.89625	1.1065	0.83282	0.73639	0.83282	208780000	497390000	706550000	497390000	135490000	90129000	197160000	135490000
1572	A0A8I6ALB1	Ckap5	Cytoskeleton associated protein 5	49	52	46	47	48	50	1.3251	1.3081	1.3298	1.3251	1.0943	1.2035	1.1799	1.1799	1.1673	1.1817	1.1978	1.1817	1.0692	1.1156	1.0824	1.0824	12144000000	16844000000	14319000000	14319000000	11098000000	12388000000	8.2505e+09	11098000000
1573	A0A8I6ALB6	Tbc1d2b	TBC1 domain family, member 2B	1	2	0	0	0	0	0.82156	0.43344	NaN	0.6275	NaN	NaN	NaN	#NUM!	0.66801	1.0697	NaN	0.868855	NaN	NaN	NaN	#NUM!	15992000	386030000	0	15992000	0	0	0	0
1574	A0A8I6ALC2	Baz1b	Bromodomain adjacent to zinc finger domain, 1B	40	32	25	35	31	32	0.91446	0.96272	0.89475	0.91446	0.88749	0.82747	0.89084	0.88749	0.93486	0.90016	0.90481	0.90481	0.89656	0.89524	0.92622	0.89656	6.813e+09	5.8866e+09	5124200000	5.8866e+09	7.244e+09	5164600000	4.1777e+09	5164600000
1575	A0A8I6ALD4	Tjp2	Tight junction protein 2	39	41	38	38	35	37	1.1546	1.1445	1.1509	1.1509	1.1511	1.1251	1.0427	1.1251	1.046	1.047	1.1043	1.047	1.0811	1.0912	1.0261	1.0811	17506000000	22170000000	16805000000	17506000000	18314000000	9658700000	9130100000	9658700000
1576	A0A8I6ALE9	Arl15	ADP-ribosylation factor like GTPase 15	2	1	2	2	1	1	1.0011	1.0312	1.2453	1.0312	1.0039	1.2694	NaN	1.13665	0.89634	1.0303	0.8991	0.8991	1.0812	1.1136	NaN	1.0974	198770000	56033000	150350000	150350000	225380000	52142000	0	52142000
1577	A0A8I6ALF3	Fam117b	Family with sequence similarity 117, member B	4	2	1	2	2	1	0.75022	1.1437	1.04	1.04	1.1687	1.0203	1.9677	1.1687	0.63997	1.2023	0.94339	0.94339	1.3008	1.4257	3.0913	1.4257	63811000	50741000	26468000	50741000	50775000	39015000	116550000	50775000
1578	A0A8I6ALJ4;P0C6P5	Arhgef18		11	10	7	8	11	11	1.1053	1.1756	1.1777	1.1756	1.0633	1.1216	1.1205	1.1205	1.1436	1.1574	1.1949	1.1574	1.0648	1.2059	1.1361	1.1361	1416600000	1.4876e+09	1.4687e+09	1.4687e+09	1.4779e+09	1310400000	949040000	1310400000
1579	A0A8I6ALL4	R3hdm4	R3H domain containing 4	0	0	0	2	3	0	NaN	NaN	NaN	#NUM!	2.9635	0.70058	NaN	1.83204	NaN	NaN	NaN	#NUM!	1.9546	1.004	NaN	1.4793	0	0	0	0	85229000	299450000	0	85229000
1580	A0A8I6ALM7	Uevld	UEV and lactate/malate dehyrogenase domains	4	3	4	5	4	4	0.8154	0.90511	0.89982	0.89982	0.93157	0.91913	1.116	0.93157	1.0405	0.94783	0.90997	0.94783	1.0128	0.94305	1.1687	1.0128	673030000	654130000	683240000	673030000	669930000	416940000	450990000	450990000
1581	A0A8I6ALV4	ENSRNOG00000064147	Histidine--tRNA ligase, cytoplasmic (Histidyl-tRNA synthetase)	2	0	0	1	0	1	1.0405	1.204	1.1249	1.1249	1.0713	1.0888	1.0879	1.0879	1.0489	1.1138	1.1154	1.1138	1.0014	1.0828	1.0569	1.0569	10142000000	8.0145e+09	13752000000	10142000000	18475000000	5611800000	6.2935e+09	6.2935e+09
1582	A0A8I6ALW4	Ankfy1	Ankyrin repeat and FYVE domain containing 1	25	24	22	27	24	24	1.0692	1.0722	1.0857	1.0722	1.0709	1.0685	1.0425	1.0685	1.0118	1.0702	1.054	1.054	1.0645	1.0401	1.0415	1.0415	9488100000	9621700000	7.5139e+09	9488100000	7.0037e+09	5734000000	6.047e+09	6.047e+09
1583	A0A8I6ALY8	Nipsnap1	Nipsnap homolog 1	6	5	6	7	7	6	0.63613	0.69203	0.71991	0.69203	0.65483	0.64781	0.61493	0.64781	0.80739	0.79385	0.84842	0.80739	0.80465	0.69273	0.68458	0.69273	3.6474e+09	2555400000	4326300000	3.6474e+09	4.0124e+09	4398900000	2766400000	4.0124e+09
1584	A0A8I6ALZ8	Med6	Mediator of RNA polymerase II transcription subunit 6 (Mediator complex subunit 6)	2	2	1	1	3	4	0.52995	0.73182	0.66927	0.66927	0.75598	0.76355	0.74519	0.75598	6.2961	0.80383	0.72449	0.80383	0.84046	0.9201	0.78047	0.84046	1423800000	102710000	74234000	102710000	32219000	255400000	176070000	176070000
1585	A0A8I6AM23	Jak1	Tyrosine-protein kinase (EC 2.7.10.2)	7	8	11	9	12	7	1.0069	0.91716	1.0404	1.0069	0.91726	0.66912	1.0682	0.91726	1.0987	0.91678	1.1536	1.0987	0.88604	0.93582	0.92074	0.92074	569780000	720790000	1108500000	720790000	863840000	1.5576e+09	259780000	863840000
1586	A0A8I6AM26	Srrt	Arsenite-resistance protein 2	43	31	34	38	38	40	0.88673	0.89433	0.87635	0.88673	0.86708	0.83191	0.83047	0.83191	0.92288	0.91124	0.87019	0.91124	0.86205	0.87975	0.87806	0.87806	28874000000	25122000000	30791000000	28874000000	25830000000	25451000000	18555000000	25451000000
1588	A0A8I6AM38	Iqgap2	IQ motif containing GTPase activating protein 2	67	54	49	55	59	56	0.95176	0.93135	0.92177	0.93135	0.92775	0.92704	0.89819	0.92704	0.86686	0.87904	0.88367	0.87904	0.85383	0.87079	0.87166	0.87079	30116000000	29868000000	32428000000	30116000000	27201000000	18871000000	17296000000	18871000000
1589	A0A8I6AM39	Bmpr2	receptor protein serine/threonine kinase (EC 2.7.11.30)	1	4	3	0	1	2	1.1956	0.90882	0.77136	0.90882	NaN	1.1563	0.67077	0.913535	0.65155	0.90736	3.4425	0.90736	NaN	0.94695	0.67741	0.81218	33083000	508480000	390170000	390170000	0	46597000	147060000	46597000
1590	A0A8I6AM51	Tbpl1	TATA box-binding protein-like 1 (TATA box-binding protein-related factor 2) (TBP-like factor) (TBP-related protein)	3	2	3	1	1	1	1.0639	0.87332	0.68307	0.87332	0.6712	0.47142	0.75484	0.6712	0.83724	0.84008	0.76686	0.83724	0.88202	0.42398	0.91643	0.88202	307670000	320010000	315650000	315650000	190420000	121930000	66383000	121930000
1591	A0A8I6AM92	Nbas	NBAS subunit of NRZ tethering complex	21	19	18	19	13	20	0.99257	1.0168	0.9941	0.9941	1.1285	1.0918	1.0427	1.0918	1.115	1.1369	1.1513	1.1369	1.2067	1.2087	1.2125	1.2087	4537900000	2499200000	2347900000	2499200000	2814800000	1262600000	1.4894e+09	1.4894e+09
1592	A0A8I6AMA8	Smarcc1	SWI/SNF related, matrix associated, actin dependent regulator of chromatin, subfamily c, member 1	38	40	37	36	38	35	0.9365	0.9203	0.96064	0.9365	0.92029	0.97043	0.99768	0.97043	0.98685	0.9591	0.94246	0.9591	0.97459	1.0232	0.98756	0.98756	20837000000	24151000000	18751000000	20837000000	15498000000	17611000000	13010000000	15498000000
1594	A0A8I6AMI6	LOC108348304 Znf8	Zinc finger protein 128	0	0	0	0	0	0	0.6553	0.72571	0.76963	0.72571	0.70109	0.66064	0.65243	0.66064	0.87244	0.86756	0.7152	0.86756	0.8338	0.76712	0.77938	0.77938	680610000	708130000	680870000	680870000	199430000	432220000	472210000	432220000
1595	A0A8I6AMJ9	Cpsf6	Cleavage and polyadenylation specificity factor subunit 6	15	15	15	16	15	15	0.87356	0.88613	0.90045	0.88613	0.8325	0.83779	0.80915	0.8325	0.91025	0.87993	0.89639	0.89639	0.85764	0.84301	0.84857	0.84857	17115000000	18811000000	18930000000	18811000000	15548000000	10242000000	8.4965e+09	10242000000
1596	A0A8I6AML7	Prim1	DNA primase (EC 2.7.7.-)	12	11	12	11	10	11	1.0202	1.026	0.95446	1.0202	0.91492	0.90488	0.90061	0.90488	1.0047	0.95502	0.88428	0.95502	0.9126	0.92311	0.93224	0.92311	4435300000	5242800000	4655300000	4655300000	3.1532e+09	2686900000	3.2547e+09	3.1532e+09
1597	A0A8I6AMN4	ENSRNOG00000066862	C3H1-type domain-containing protein	5	5	5	4	5	5	0.97197	0.98732	0.95769	0.97197	0.95608	0.8301	0.77149	0.8301	0.90138	0.96314	0.87126	0.90138	0.8793	0.81942	0.77519	0.81942	1.9578e+09	1.8449e+09	2.0204e+09	1.9578e+09	964980000	972860000	857520000	964980000
1598	A0A8I6AMN8	Nsd1	Nuclear receptor binding SET domain protein 1	7	6	9	6	7	8	0.81671	0.87596	0.88523	0.87596	0.95421	1.0513	1.0253	1.0253	0.96741	0.95516	0.91343	0.95516	1.0482	1.1706	0.94577	1.0482	443380000	729510000	628490000	628490000	599970000	1.6657e+09	11632000000	1.6657e+09
1601	A0A8I6AMU4	Meaf6	Chromatin modification-related protein MEAF6	5	4	2	4	6	6	0.9361	0.78476	0.83069	0.83069	0.8017	0.71856	0.89014	0.8017	0.90457	0.77782	0.93089	0.90457	0.69475	0.69867	0.85836	0.69867	872040000	678530000	185460000	678530000	389090000	1.6337e+09	574770000	574770000
1602	A0A8I6AMY4	Sdr39u1	Short chain dehydrogenase/reductase family 39U, member 1	1	1	1	2	1	0	0.73194	0.80856	0.66147	0.73194	0.82881	0.70392	NaN	0.766365	0.57272	0.64942	0.93296	0.64942	1.5149	0.67218	NaN	1.09354	45329000	13207000	114160000	45329000	700560000	111590000	0	111590000
1603	A0A8I6AMY7	Emsy	EMSY transcriptional repressor, BRCA2 interacting	9	12	10	11	7	5	0.97716	0.86655	0.82161	0.86655	0.90157	0.85749	0.81723	0.85749	0.90662	0.97515	0.8423	0.90662	0.89561	0.84615	0.80938	0.84615	1.0411e+09	2869300000	2583800000	2583800000	1.908e+09	1383700000	264160000	1383700000
1604	A0A8I6AMY8	Eif4g3	Eukaryotic translation initiation factor 4 gamma, 3	27	30	25	26	23	28	0.941	0.93951	0.9907	0.941	0.98352	0.96588	0.95555	0.96588	0.9105	0.91523	0.93561	0.91523	0.97966	0.97501	0.9628	0.97501	11091000000	16549000000	9758300000	11091000000	8736200000	9031100000	6.4714e+09	8736200000
1605	A0A8I6AMZ5	Snrpa1	Small nuclear ribonucleoprotein polypeptide A'	13	13	13	11	10	12	0.80641	0.8261	0.80728	0.80728	0.84029	0.85278	0.85188	0.85188	0.89457	0.90487	0.87146	0.89457	0.89747	0.83696	0.90514	0.89747	16983000000	15479000000	21490000000	16983000000	9329000000	7.4614e+09	7.5057e+09	7.5057e+09
1606	A0A8I6AN18	Arhgap12	Rho GTPase activating protein 12	4	6	5	6	3	6	1.0489	0.88571	1.4791	1.0489	1.0356	1.5484	1.1217	1.1217	0.86369	0.95095	1.0331	0.95095	1.1934	0.80394	0.98323	0.98323	272690000	583540000	406720000	406720000	568810000	226620000	252680000	252680000
1607	A0A8I6AN39	Eefsec	Eukaryotic elongation factor, selenocysteine-tRNA-specific	24	25	20	21	22	23	0.81439	0.81215	0.80172	0.81215	0.82174	0.799	0.77418	0.799	0.84468	0.85584	0.81708	0.84468	0.84452	0.82892	0.83703	0.83703	6.7914e+09	8.2324e+09	6.4108e+09	6.7914e+09	5231200000	4423100000	3.8978e+09	4423100000
1608	A0A8I6AN49	Mlx	MAX dimerization protein MLX	4	4	4	3	4	4	1.0781	0.93805	0.97813	0.97813	1.0201	0.92511	0.90506	0.92511	1.0836	1.0912	1.1152	1.0912	1.0437	1.047	0.90692	1.0437	205040000	475190000	262760000	262760000	110390000	153200000	156710000	153200000
1609	A0A8I6AN59	Plekhb2	Pleckstrin homology domain containing B2	2	2	1	1	2	1	1.3254	1.601	1.7133	1.601	1.9464	2.2853	2.194	2.194	1.2994	1.1449	1.2846	1.2846	1.4599	1.4489	0.94246	1.4489	303980000	454040000	168390000	303980000	167940000	319320000	239300000	239300000
1610	A0A8I6AN62	Rhoc	Ras homolog family member C	3	4	2	3	0	0	1.2537	1.2272	1.0574	1.2272	1.09	1.2691	1.3103	1.2691	1.1456	1.0867	1.0288	1.0867	0.99544	1.0978	1.0878	1.0878	9717600000	14345000000	21655000000	14345000000	17264000000	8.2078e+09	7.3571e+09	8.2078e+09
1612	A0A8I6ANB2	Ppfibp1	PPFIA binding protein 1	26	28	30	30	28	29	1.2867	1.1618	1.1473	1.1618	1.083	1.0944	1.0782	1.083	1.0466	1.0093	1.062	1.0466	0.98582	1.049	1.0471	1.0471	5052600000	6.8293e+09	4671900000	5052600000	3.8582e+09	3.3388e+09	3.8086e+09	3.8086e+09
1613	A0A8I6ANC4	Coro1c	Coronin	19	15	16	19	17	15	1.5724	1.5532	1.4811	1.5532	1.5564	1.6474	1.5212	1.5564	1.2187	1.2245	1.2159	1.2187	1.2714	1.2942	1.338	1.2942	16289000000	14158000000	15271000000	15271000000	12828000000	11164000000	10972000000	11164000000
1614	A0A8I6AND0	Stt3a Chek1	dolichyl-diphosphooligosaccharide--protein glycotransferase (EC 2.4.99.18)	12	13	13	13	15	15	0.94217	0.89253	0.95031	0.94217	1.0433	1.0636	1.0086	1.0433	0.95198	0.98777	0.97971	0.97971	1.0035	1.013	1.0133	1.013	17997000000	19759000000	22056000000	19759000000	12586000000	19337000000	14605000000	14605000000
1615	A0A8I6AND7	Wdr24	GATOR complex protein WDR24	5	6	1	3	4	4	1.0338	1.1972	0.91644	1.0338	0.95441	0.79492	0.98405	0.95441	0.95091	1.1778	1.9491	1.1778	0.85557	0.74972	1.0422	0.85557	346070000	513080000	99265000	346070000	194960000	158470000	123460000	158470000
1616	A0A8I6ANF5	Dffa	DNA fragmentation factor subunit alpha	1	0	0	2	1	2	1.2074	NaN	NaN	1.2074	1.5417	0.80298	0.48373	0.80298	7.0277	NaN	NaN	7.0277	1.2178	1.1298	2.5933	1.2178	441840000	0	0	0	150540000	70679000	116850000	116850000
1617	A0A8I6ANG1	Asb6	Ankyrin repeat and SOCS box-containing 6	3	6	3	2	3	3	1.7362	1.5172	1.3406	1.5172	1.45	1.8497	1.7601	1.7601	1.0572	1.16	1.0458	1.0572	1.053	1.3157	1.415	1.3157	114770000	414020000	161300000	161300000	133350000	123910000	170460000	133350000
1619	A0A8I6ANK6	Spats2	Spermatogenesis associated, serine-rich 2	18	13	14	14	14	12	1.2045	1.2203	1.3286	1.2203	1.269	1.2952	1.3155	1.2952	1.1904	1.0983	1.2577	1.1904	1.1825	1.1665	1.2933	1.1825	4733800000	2.976e+09	5445200000	4733800000	2470200000	1.7865e+09	2315900000	2315900000
1620	A0A8I6ANL9	Cdc23	Cell division cycle 23	14	15	13	17	15	13	0.83129	0.85499	0.78501	0.83129	0.84679	0.76462	0.817	0.817	0.82636	0.88274	0.90378	0.88274	0.87119	0.85895	0.89083	0.87119	6.9346e+09	5.8717e+09	5352000000	5.8717e+09	4522200000	4747000000	3.4668e+09	4522200000
1621	A0A8I6ANM6	Osbpl9	Oxysterol-binding protein	11	9	8	8	8	9	1.1371	1.0898	1.0539	1.0898	1.2508	1.2833	1.2729	1.2729	1.0484	1.1151	0.99414	1.0484	1.1148	1.2389	1.1554	1.1554	1.9991e+09	2563200000	2.1126e+09	2.1126e+09	2.0644e+09	2.1148e+09	1.622e+09	2.0644e+09
1622	A0A8I6ANN9	Dmrta2	DMRT-like family A2	1	2	0	1	1	0	0.61939	NaN	NaN	0.61939	0.54438	4.7532	NaN	2.64879	0.64786	NaN	NaN	0.64786	0.60693	4.0455	NaN	2.32621	97627000	0	0	0	31222000	401390000	0	31222000
1623	A0A8I6ANQ3	Igsf8	Immunoglobulin superfamily, member 8	3	1	3	1	3	2	1.051	0.92264	0.70637	0.92264	0.68102	0.83127	0.75293	0.75293	0.77236	0.79336	0.75433	0.77236	0.97292	0.60888	0.61662	0.61662	366260000	95183000	295800000	295800000	70416000	230080000	59375000	70416000
1624	A0A8I6ANR6	Chuk	IkappaB kinase (EC 2.7.11.10)	14	12	9	11	13	10	1.4756	1.3559	1.5485	1.4756	1.5358	1.4008	1.46	1.46	1.1943	1.1169	1.2672	1.1943	1.3242	1.3821	1.2801	1.3242	4.0423e+09	2703300000	1.0601e+09	2703300000	1.473e+09	1.5005e+09	954630000	1.473e+09
1625	A0A8I6ANT8	UST4r	Integral membrane transport protein UST4r	1	2	3	2	2	2	0.40458	0.3535	0.29375	0.3535	0.24398	0.1737	0.18077	0.18077	0.62363	0.54475	0.49529	0.54475	0.47429	0.41683	0.4141	0.41683	69878000	184160000	261340000	184160000	161340000	106360000	140760000	140760000	+	+		+
1626	A0A8I6ANU2	Ptcd3	Pentatricopeptide repeat domain 3	20	24	20	20	18	21	0.83056	0.82937	0.8479	0.83056	0.77882	0.78975	0.82576	0.78975	0.91664	0.8922	0.88439	0.8922	0.84234	0.86318	0.84542	0.84542	7.3513e+09	10062000000	10980000000	10062000000	7.549e+09	6.0646e+09	3.9843e+09	6.0646e+09
1627	A0A8I6ANV8	Topors	TOP1 binding arginine/serine rich protein, E3 ubiquitin ligase	2	1	0	1	0	1	NaN	0.76255	NaN	0.76255	0.87102	NaN	0.71189	0.791455	NaN	0.80048	NaN	0.80048	1.3239	NaN	1.1348	1.22935	0	36290000	0	0	16331000	0	10144000	10144000
1628	A0A8I6ANY1	Ascc2	Activating signal cointegrator 1 complex subunit 2	8	4	6	6	7	7	1.1548	1.123	1.2582	1.1548	1.2731	1.3967	1.404	1.3967	1.0038	1.0041	1.0621	1.0041	1.0787	1.1891	1.3604	1.1891	601650000	465600000	699910000	601650000	699370000	574670000	497850000	574670000
1629	A0A8I6ANY4	ENSRNOG00000070424	Nucleophosmin	0	1	1	0	1	0	1.0182	1.0509	0.95051	1.0182	1.062	0.979	1.0373	1.0373	1.0113	0.94901	0.95573	0.95573	0.96741	0.99268	0.96719	0.96741	48319000000	33215000000	32920000000	33215000000	45170000000	22975000000	32448000000	32448000000
1630	A0A8I6AP01	Ints6	Integrator complex subunit 6	29	25	29	24	26	23	0.91138	0.96487	0.87317	0.91138	0.86549	0.92726	0.86087	0.86549	0.86347	0.87669	0.84551	0.86347	0.83931	0.84671	0.82905	0.83931	5110600000	4761300000	4762500000	4762500000	4.0275e+09	3.3228e+09	2444600000	3.3228e+09
1631	A0A8I6AP42	Ppia-ps13	Peptidyl-prolyl cis-trans isomerase (PPIase) (EC 5.2.1.8)	0	0	0	0	0	0	0.99996	0.92554	1.3357	0.99996	0.85535	0.89848	0.90614	0.89848	0.94533	0.97559	0.9324	0.94533	0.84583	0.87911	0.87449	0.87449	18877000000	29369000000	26079000000	26079000000	25687000000	23364000000	13970000000	23364000000
1632	A0A8I6AP48	Zfp458	Zinc finger protein 458	1	1	2	1	0	1	1.1044	0.73164	0.66294	0.73164	1.0832	NaN	0.30997	0.696585	0.93113	0.73966	0.65998	0.73966	0.99473	NaN	0.44947	0.7221	29960000	63958000	86416000	63958000	32710000	0	15719000	15719000
1633	A0A8I6AP63	ENSRNOG00000069255	Thioredoxin domain-containing protein	0	0	0	0	0	0	0.86137	0.88156	0.8926	0.88156	0.85162	1.0219	0.64821	0.85162	0.8048	0.71483	0.75169	0.75169	0.79578	0.98411	0.49691	0.79578	1.6911e+09	2157700000	2.1176e+09	2.1176e+09	1.6675e+09	1112200000	1.7255e+09	1.6675e+09
1634	A0A8I6AP78	Bag4	BAG cochaperone 4	3	3	3	3	3	2	1.2257	1.3539	1.0663	1.2257	1.0616	1.1773	0.89144	1.0616	1.0016	1.206	1.0699	1.0699	1.0982	1.0182	0.95347	1.0182	354140000	364400000	230080000	354140000	387770000	316850000	53320000	316850000
1635	A0A8I6AP90	LOC102553726	Keratin, type II cytoskeletal 6A-like	0	0	0	0	0	0	0.96578	0.99254	0.99213	0.99213	1.0071	0.8579	0.90413	0.90413	0.90185	0.96945	1.0141	0.96945	0.88916	0.90499	0.93189	0.90499	25451000000	29723000000	19328000000	25451000000	28778000000	24697000000	16242000000	24697000000
1636	A0A8I6AP98;A0A0G2K8S3	Mettl27		6	8	8	5	4	7	0.86152	0.76269	0.75838	0.76269	0.62352	0.59596	0.78768	0.62352	0.86727	0.79047	0.75804	0.79047	0.77799	0.66878	0.66764	0.66878	1.4824e+09	1.6749e+09	1.4878e+09	1.4878e+09	887660000	639130000	571390000	639130000
1637	A0A8I6APA0	Ncoa1	Nuclear receptor coactivator	1	2	1	0	0	1	0.88397	0.44374	0.32937	0.44374	NaN	NaN	0.41171	0.41171	0.92727	0.58319	0.5214	0.58319	NaN	NaN	0.5446	0.5446	41549000	29704000	19833000	29704000	0	0	38361000	0
1638	A0A8I6APE1	LOC100294508	Dyslexia susceptibility 2-like	1	2	1	1	1	2	0.75331	0.7978	0.81644	0.7978	0.63674	0.81299	0.85351	0.81299	0.79858	0.93518	0.88953	0.88953	2.1446	1.2094	0.96676	1.2094	55090000	44978000	68600000	55090000	81657000	132790000	470370000	132790000
1639	A0A8I6APG6	ENSRNOG00000062438	Importin 11	2	2	2	2	2	2	0.88875	0.9477	0.96326	0.9477	1.1182	0.97614	1.059	1.059	0.83923	0.95853	0.94576	0.94576	0.93658	0.93046	0.98333	0.93658	517280000	523590000	543730000	523590000	566340000	514850000	195020000	514850000
1640	A0A8I6APH0	Cic	Capicua transcriptional repressor	6	5	4	5	4	5	0.67494	1.0126	0.72013	0.72013	0.88437	0.88274	0.71553	0.88274	0.88688	0.90481	0.78593	0.88688	0.81247	0.80261	0.8831	0.81247	142590000	326430000	248710000	248710000	254290000	73334000	135490000	135490000
1641	A0A8I6APH8	Rpp30	Ribonuclease P/MRP subunit p30	11	12	10	10	10	9	0.96096	0.98131	0.96395	0.96395	1.0373	1.0424	0.96832	1.0373	0.90024	0.89276	0.94876	0.90024	0.93995	0.93369	0.98639	0.93995	3.4343e+09	4915800000	3.6185e+09	3.6185e+09	3.3249e+09	2734800000	3.1312e+09	3.1312e+09
1642	A0A8I6APJ0	Lsm4 LSM4	U6 snRNA-associated Sm-like protein LSm4	5	3	5	4	5	3	0.92435	0.90899	0.87515	0.90899	0.91373	0.92883	0.90764	0.91373	0.99089	0.9282	0.90527	0.9282	0.99741	0.93892	0.88392	0.93892	7.6481e+09	7.0421e+09	6.925e+09	7.0421e+09	5.8834e+09	6.4413e+09	3.87e+09	5.8834e+09
1643	A0A8I6APJ5	Prc1	Protein regulator of cytokinesis 1	16	13	15	14	17	15	1.4845	1.3071	1.4076	1.4076	1.268	1.3174	1.0376	1.268	1.2586	1.1971	1.2254	1.2254	1.1408	1.1647	0.96656	1.1408	4929800000	4.225e+09	8.2181e+09	4929800000	2.9527e+09	4890000000	3.5351e+09	3.5351e+09
1644	A0A8I6APK7	Fam114a2	Family with sequence similarity 114, member A2	15	13	15	14	16	15	0.91401	1.0935	0.9775	0.9775	0.96895	0.93475	0.97782	0.96895	1.0797	1.0737	1.0042	1.0737	1.0838	1.1198	1.0456	1.0838	3.2444e+09	5600400000	5571400000	5571400000	4950200000	7.0489e+09	3.6137e+09	4950200000
1646	A0A8I6APL5	Arhgap26	Rho GTPase-activating protein 26 (Rho-type GTPase-activating protein 26)	5	3	3	2	4	3	0.67973	0.86999	0.74741	0.74741	0.92995	0.81091	0.84358	0.84358	0.96026	0.81877	0.92413	0.92413	0.93819	0.82629	0.93518	0.93518	445450000	173650000	262280000	262280000	185670000	199030000	102830000	185670000
1648	A0A8I6APN7	ENSRNOG00000067395	Multiprotein bridging factor 1 N-terminal domain-containing protein	1	0	0	0	0	0	0.98916	1.0349	1.0225	1.0225	1.0677	1.1322	1.1632	1.1322	0.88511	0.89563	0.85233	0.88511	0.9911	0.971	0.99878	0.9911	2.0024e+09	2181500000	2741800000	2181500000	1.069e+09	1344000000	700460000	1.069e+09
[truncated: 6,076 more rows]

## Sheet: Proteome_MaxQuant
Protein IDs	Majority protein IDs	Peptide counts (all)	Peptide counts (razor+unique)	Peptide counts (unique)	Protein names	Gene names	Fasta headers	Number of proteins	Peptides	Razor + unique peptides	Unique peptides	Peptides H4IIE_15min_BR1	Peptides H4IIE_15min_BR2	Peptides H4IIE_24h_BR4	Peptides H4IIE_24h_BR5	Peptides H4IIE_24h_BR6	Peptides H4IIE_30min_BR1	Peptides H4IIE_30min_BR2	Peptides H4IIE_48h_BR4	Peptides H4IIE_48h_BR5	Peptides H4IIE_48h_BR6	Peptides H4IIE_5min_BR1	Peptides H4IIE_5min_BR2	Razor + unique peptides H4IIE_15min_BR1	Razor + unique peptides H4IIE_15min_BR2	Razor + unique peptides H4IIE_24h_BR4	Razor + unique peptides H4IIE_24h_BR5	Razor + unique peptides H4IIE_24h_BR6	Razor + unique peptides H4IIE_30min_BR1	Razor + unique peptides H4IIE_30min_BR2	Razor + unique peptides H4IIE_48h_BR4	Razor + unique peptides H4IIE_48h_BR5	Razor + unique peptides H4IIE_48h_BR6	Razor + unique peptides H4IIE_5min_BR1	Razor + unique peptides H4IIE_5min_BR2	Unique peptides H4IIE_15min_BR1	Unique peptides H4IIE_15min_BR2	Unique peptides H4IIE_24h_BR4	Unique peptides H4IIE_24h_BR5	Unique peptides H4IIE_24h_BR6	Unique peptides H4IIE_30min_BR1	Unique peptides H4IIE_30min_BR2	Unique peptides H4IIE_48h_BR4	Unique peptides H4IIE_48h_BR5	Unique peptides H4IIE_48h_BR6	Unique peptides H4IIE_5min_BR1	Unique peptides H4IIE_5min_BR2	Sequence coverage [%]	Unique + razor sequence coverage [%]
[truncated: 8,528 more rows]
[truncated: 437 more columns]

[truncated: 2 more sheets: H4IIE_SILAC_phosphoproteomics, Phosphoproteome_MaxQuant]
